# Supplementary material for: Transcriptional Profiling of Monocytes Deficient in Nuclear Orphan Receptors NR4A2 and NR4A3 Reveals Distinct Signalling Roles Related to Antigen Presentation and Viral Response
Source: Front Immunol. 2021 Jun 25;12:676644. doi: 10.3389/fimmu.2021.676644 (PMC8267906; doi:10.3389/fimmu.2021.676644)
Supplement: Supplementary Table 1 — _shNR4A2 Differential expression analysis. [file Table_1.xlsx]

## Sheet: 1Vs5_Differential_expression_an
ID	log2FoldChange	pvalue	padj	A8	A10	B8	B10	C8	C10	Gene.name
ENSG00000151615	4.27707	1.09925e-32	1.40713e-29	5.86024	150.87	13.213	214.613	16.128	311.277	POU4F2		Treatment no.	Cell type	Stimulus	Replicate	Replicate	Replicate
ENSG00000151632	3.49519	1.91404e-188	2.94015e-184	1919.23	20889.4	1704.48	18749.4	1545.26	18651.7	AKR1C2		Teatment 1	shNT	Control	A8	B8	C8
ENSG00000224251	3.31343	7.4766e-08	5.22036e-06	4.88354	26.5736	4.80472	36.8528	1.008	41.8	AL391427.1		Treatment 5	shNR4A2	Control	A10	B10	C10
ENSG00000149294	2.99276	1.46098e-65	7.48072e-62	126.972	739.775	115.313	986.354	108.864	1071.68	NCAM1
ENSG00000157152	2.92648	5.87197e-06	0.000227776	5.86024	28.288	1.20118	24.9298	3.024	25.7915	SYN2
ENSG00000133574	2.92511	3.73585e-06	0.000152888	4.88354	36.003	1.20118	18.4264	5.04	32.017	GIMAP4
ENSG00000159189	2.9069	1.28588e-06	6.15341e-05	2.93012	48.8612	9.60944	34.685	2.016	21.3447	C1QC
ENSG00000105974	2.74848	2.73703e-23	1.68174e-20	33.208	152.584	26.426	248.214	42.336	289.043	CAV1
ENSG00000233608	2.70008	2.60114e-07	1.46897e-05	5.86024	34.2885	8.40826	37.9367	3.024	38.2426	TWIST2
ENSG00000180828	2.69778	1.53776e-91	1.18108e-87	327.197	1832.72	329.123	2205.75	311.472	2240.3	BHLHE22
ENSG00000261269	2.65846	5.71332e-07	2.94504e-05	49.8121	366.03	31.2307	190.767	81.648	472.251	AC093278.2
ENSG00000112559	2.65497	0.000123919	0.00298826	0.976707	13.7154	7.20708	31.4333	3.024	23.1234	MDFI
ENSG00000170801	2.60262	1.42472e-16	4.75764e-14	24.4177	102.008	32.4319	179.928	31.248	251.69	HTRA3
ENSG00000204642	2.57215	4.00954e-13	7.60376e-11	15.6273	89.1502	15.6153	84.5446	10.08	71.149	HLA-F
ENSG00000253230	2.49305	4.09541e-05	0.00121999	5.86024	30.8597	4.80472	17.3425	3.024	28.4596	LINC00599
ENSG00000182667	2.45442	6.89527e-05	0.00186805	5.86024	33.4313	4.80472	16.2586	3.024	24.9021	NTM
ENSG00000254102	2.45009	4.57741e-11	6.33456e-09	11.7205	63.4338	13.213	67.2022	12.096	71.149	AC090136.3
ENSG00000253177	2.42596	0.000143959	0.00340209	2.93012	31.7169	4.80472	18.4264	5.04	17.7872	AC104211.2
ENSG00000173210	2.39916	0.000274755	0.00571885	0.976707	18.0015	3.60354	18.4264	9.072	35.5745	ABLIM3
ENSG00000133105	2.38411	0.000229056	0.00496266	0.976707	24.002	8.40826	24.9298	4.032	18.6766	RXFP2
ENSG00000003137	2.34517	6.42869e-05	0.00176973	1.95341	17.1443	8.40826	39.0206	7.056	31.1277	CYP26B1
ENSG00000173372	2.29974	9.43409e-06	0.000344221	3.90683	33.4313	7.20708	39.0206	9.072	26.6809	C1QA
ENSG00000136928	2.28881	1.56461e-12	2.82752e-10	15.6273	108.009	20.4201	82.3768	20.16	82.7107	GABBR2
ENSG00000159184	2.26252	0.000251483	0.00531367	5.86024	23.1448	8.40826	29.2655	1.008	19.566	HOXB13
ENSG00000205097	2.23804	7.65037e-14	1.5669e-11	19.5341	115.724	34.8342	143.076	22.176	98.7192	FRG2
ENSG00000260027	2.22477	9.02755e-07	4.48778e-05	15.6273	51.4328	6.0059	62.8665	9.072	32.017	HOXB7
ENSG00000178175	2.13403	2.25732e-26	1.73374e-23	144.553	510.899	84.0826	412.968	115.92	594.983	ZNF366
ENSG00000166402	2.11915	0.000515686	0.00967211	3.90683	12.001	6.0059	26.0137	7.056	35.5745	TUB
ENSG00000104972	2.10923	4.36779e-18	1.56032e-15	44.9285	171.443	42.0413	162.586	29.232	166.311	LILRB1
ENSG00000113494	2.05856	1.55235e-19	7.01341e-17	61.5326	301.739	67.2661	254.718	51.408	192.102	PRLR
ENSG00000134668	2.05836	0.000312978	0.00633419	3.90683	19.7159	10.8106	39.0206	5.04	22.2341	SPOCD1
ENSG00000169398	2.01887	2.30724e-37	3.54416e-34	130.879	589.763	128.526	528.946	144.144	517.609	PTK2
ENSG00000162894	2.01868	3.25979e-07	1.78834e-05	12.6972	66.8627	22.8224	42.2723	10.08	72.0384	FCMR
ENSG00000163554	2.01337	3.15068e-05	0.00097773	7.81366	48.8612	15.6153	30.3494	27.216	124.511	SPTA1
ENSG00000186152	2.01128	5.67786e-05	0.00159447	8.79037	29.1453	6.0059	52.0275	11.088	24.9021	LILRP1
ENSG00000105137	1.99981	1.72031e-05	0.000580784	10.7438	30.8597	4.80472	52.0275	14.112	38.2426	SYDE1
ENSG00000113763	1.99115	3.09866e-09	3.05118e-07	22.4643	85.7214	36.0354	160.418	23.184	77.3745	UNC5A
ENSG00000224259	1.97961	2.83734e-09	2.84865e-07	23.441	69.4343	13.213	91.0481	22.176	74.7064	LINC01133
ENSG00000136717	1.97229	6.27194e-39	1.20429e-35	188.504	745.776	175.372	631.917	161.28	682.141	BIN1
ENSG00000186652	1.96779	0.0015941	0.0235226	3.90683	11.1438	3.60354	26.0137	11.088	36.4639	PRG2
ENSG00000168685	1.96722	1.95192e-37	3.33149e-34	261.758	956.65	192.189	803.174	214.704	860.014	IL7R
ENSG00000255833	1.96435	1.69845e-28	1.5347e-25	365.289	1241.25	276.272	1183.63	219.744	939.167	TIFAB
ENSG00000178573	1.93956	8.29812e-11	1.04481e-08	42.9751	162.013	34.8342	83.4607	30.24	168.09	MAF
ENSG00000101670	1.93827	1.94361e-05	0.000642059	13.6739	40.289	8.40826	30.3494	8.064	45.3575	LIPG
ENSG00000135074	1.93603	2.24339e-13	4.41804e-11	37.1149	132.011	32.4319	110.558	29.232	135.183	ADAM19
ENSG00000168546	1.92502	1.07078e-09	1.16655e-07	47.8587	205.731	34.8342	87.7964	28.224	127.179	GFRA2
ENSG00000090659	1.91821	7.83537e-05	0.00207159	398.497	1457.26	175.372	702.371	209.664	803.094	CD209
ENSG00000154027	1.91492	1.1929e-06	5.76231e-05	11.7205	40.289	18.0177	81.2929	17.136	55.1405	AK5
ENSG00000019549	1.91345	0.00190612	0.026986	5.86024	16.2871	4.80472	16.2586	5.04	26.6809	SNAI2
ENSG00000178860	1.88874	4.24652e-27	3.62393e-24	335.011	806.638	263.059	1217.23	283.248	1245.11	MSC
ENSG00000140961	1.87855	5.95096e-24	3.97447e-21	248.084	605.193	169.366	827.02	226.8	943.614	OSGIN1
ENSG00000162896	1.87645	0.00128851	0.0198922	10.7438	25.7164	3.60354	15.1747	5.04	31.1277	PIGR
ENSG00000132514	1.87084	0.00411878	0.04829	4.88354	22.2876	7.20708	21.6781	3.024	10.6723	CLEC10A
ENSG00000149131	1.86989	1.37309e-16	4.68712e-14	70.3229	224.59	44.4437	222.201	55.44	179.651	SERPING1
ENSG00000072694	1.84282	8.9265e-17	3.11636e-14	90.8338	246.878	56.4555	215.697	57.456	274.813	FCGR2B
ENSG00000133216	1.83487	0.000111609	0.00275632	11.7205	21.4303	7.20708	45.524	15.12	56.0298	EPHB2
ENSG00000145362	1.82817	6.66907e-05	0.00181638	15.6273	42.0035	9.60944	35.7689	6.048	33.7958	ANK2
ENSG00000155265	1.82346	0.000100628	0.00253401	6.83695	34.2885	14.4142	35.7689	8.064	32.017	GOLGA7B
ENSG00000206337	1.81519	0.000885314	0.0147658	9.76707	36.8602	2.40236	27.0976	11.088	19.566	HCP5
ENSG00000171658	1.8103	3.1742e-08	2.43795e-06	36.1382	67.7199	22.8224	92.132	25.2	136.962	NMRAL2P
ENSG00000197629	1.80518	4.33142e-18	1.56032e-15	346.731	1233.53	211.408	748.979	231.84	781.75	MPEG1
ENSG00000171951	1.80184	2.02138e-07	1.18967e-05	23.441	52.29	25.2248	82.3768	15.12	87.1575	SCG2
ENSG00000101230	1.79	0.00104115	0.0168704	9.76707	24.8592	7.20708	23.8459	4.032	24.0128	ISM1
ENSG00000161640	1.78578	8.99475e-11	1.12332e-08	48.8354	172.3	40.8401	104.055	30.24	136.072	SIGLEC11
ENSG00000129422	1.78415	3.39533e-07	1.84296e-05	35.1615	152.584	31.2307	52.0275	25.2	109.392	MTUS1
ENSG00000141314	1.78069	3.0348e-07	1.68295e-05	43.9518	110.581	22.8224	105.139	15.12	67.5915	RHBDL3
ENSG00000006611	1.7806	2.85101e-11	4.09293e-09	36.1382	144.869	54.0531	157.166	31.248	112.06	USH1C
ENSG00000243064	1.75492	2.10369e-12	3.71435e-10	44.9285	146.584	75.6744	223.285	60.48	238.349	ABCC13
ENSG00000038427	1.74781	1.78189e-22	1.01376e-19	703.229	2372.77	444.437	1549.99	637.056	2076.66	VCAN
ENSG00000147434	1.73167	0.00241199	0.032274	11.7205	36.003	6.0059	13.0069	5.04	26.6809	CHRNA6
ENSG00000152402	1.72588	0.00284287	0.0365609	6.83695	24.002	6.0059	15.1747	6.048	23.1234	GUCY1A2
ENSG00000071242	1.7158	5.71265e-21	3.02593e-18	184.598	594.049	124.923	433.562	152.208	492.707	RPS6KA2
ENSG00000101916	1.71322	2.3117e-05	0.000746596	16.604	78.0064	24.0236	53.1114	11.088	36.4639	TLR8
ENSG00000134028	1.70483	0.000126183	0.00303334	14.6506	42.8607	6.0059	29.2655	17.136	52.4724	ADAMDEC1
ENSG00000145623	1.67851	1.09122e-05	0.000390729	14.6506	40.289	20.4201	52.0275	17.136	73.8171	OSMR
ENSG00000090382	1.67783	5.34236e-31	5.86172e-28	1945.6	6634.83	1800.57	4634.78	1890	6761.82	LYZ
ENSG00000249628	1.67571	0.00215378	0.0296303	11.7205	18.8587	8.40826	22.762	4.032	35.5745	LINC00942
ENSG00000090104	1.67311	4.49141e-05	0.00131414	8.79037	57.4333	20.4201	49.8597	16.128	35.5745	RGS1
ENSG00000142549	1.67084	3.33784e-12	5.5731e-10	58.6024	153.441	70.8696	250.382	79.632	262.362	IGLON5
ENSG00000188064	1.65611	1.02585e-05	0.00036818	248.084	848.641	431.224	1517.47	326.592	803.094	WNT7B
ENSG00000205364	1.65366	0.00238008	0.0319584	5.86024	32.5741	10.8106	30.3494	8.064	14.2298	MT1M
ENSG00000110042	1.6398	1.60291e-11	2.39052e-09	139.669	528.044	116.515	275.312	92.736	282.817	DTX4
ENSG00000173546	1.63287	5.78482e-16	1.77721e-13	194.365	384.889	177.775	652.511	135.072	537.175	CSPG4
ENSG00000171657	1.63202	4.1943e-07	2.23711e-05	45.9052	159.442	25.2248	75.8734	34.272	92.4937	GPR82
ENSG00000126821	1.62126	2.62953e-06	0.000114425	15.6273	60.8622	34.8342	68.2861	19.152	81.8213	SGPP1
ENSG00000152315	1.62058	2.20212e-08	1.74391e-06	42.9751	173.157	44.4437	114.894	35.28	88.0469	KCNK13
ENSG00000183186	1.60763	0.00181054	0.0259136	8.79037	30.8597	9.60944	47.6919	12.096	15.1192	C2CD4C
ENSG00000196208	1.60586	0.000906765	0.0150745	6.83695	20.5731	14.4142	34.685	12.096	45.3575	GREB1
ENSG00000196664	1.60543	0.00344153	0.0418238	12.6972	26.5736	4.80472	17.3425	6.048	28.4596	TLR7
ENSG00000254510	1.59154	0.000320412	0.00645461	10.7438	34.2885	12.0118	49.8597	14.112	27.5702	AP001107.5
ENSG00000157613	1.57888	6.44e-09	5.88838e-07	32.2313	97.7223	33.6331	105.139	33.264	93.3831	CREB3L1
ENSG00000011105	1.57135	7.12259e-05	0.00191685	18.5574	46.2895	16.8165	41.1884	10.08	47.1362	TSPAN9
ENSG00000104974	1.56092	2.40272e-06	0.000106364	17.5807	68.5771	24.0236	59.6148	24.192	64.9235	LILRA1
ENSG00000186642	1.55751	0.00259668	0.0340338	14.6506	40.289	7.20708	18.4264	7.056	26.6809	PDE2A
ENSG00000172322	1.55362	1.49862e-10	1.82701e-08	73.253	186.015	54.0531	134.404	57.456	222.341	CLEC12A
ENSG00000061337	1.55208	5.4797e-12	8.6777e-10	66.4161	222.018	82.8815	280.732	80.64	171.647	LZTS1
ENSG00000223865	1.54957	0.00292965	0.0373356	11.7205	33.4313	8.40826	22.762	6.048	20.4553	HLA-DPB1
ENSG00000173208	1.53372	0.000769667	0.0132395	9.76707	33.4313	10.8106	27.0976	12.096	33.7958	ABCD2
ENSG00000109472	1.52877	1.14244e-07	7.34266e-06	32.2313	89.1502	54.0531	162.586	55.44	156.528	CPE
ENSG00000127951	1.52547	7.73147e-09	6.85589e-07	93.7639	267.451	54.0531	141.992	59.472	188.545	FGL2
ENSG00000161643	1.51875	7.52718e-07	3.79098e-05	48.8354	133.725	27.6272	81.2929	29.232	88.9362	SIGLEC16
ENSG00000104953	1.49907	5.00094e-05	0.00144127	32.2313	70.2915	22.8224	67.2022	11.088	49.8043	TLE6
ENSG00000042980	1.49241	7.46193e-06	0.000280251	78.1366	202.302	34.8342	73.7056	51.408	187.655	ADAM28
ENSG00000227039	1.49149	1.09775e-09	1.18751e-07	56.649	121.724	60.059	192.935	49.392	152.97	ITGB2-AS1
ENSG00000134256	1.48023	3.37219e-08	2.55173e-06	62.5093	126.868	37.2366	111.642	34.272	136.962	CD101
ENSG00000162723	1.4789	0.000796354	0.0136071	11.7205	23.1448	13.213	54.1953	18.144	43.5788	SLAMF9
ENSG00000159212	1.47313	1.47476e-08	1.23118e-06	32.2313	114.009	51.6508	127.901	43.344	109.392	CLIC6
ENSG00000229444	1.47086	8.55761e-20	4.24044e-17	159.203	480.04	190.988	525.694	167.328	426.894	AL451062.1
ENSG00000091409	1.46573	1.9262e-09	2.00447e-07	254.921	773.207	154.952	427.059	161.28	378.868	ITGA6
ENSG00000197635	1.4635	1.66411e-06	7.74617e-05	20.5109	88.293	34.8342	70.4539	33.264	83.6001	DPP4
ENSG00000124145	1.45666	9.59881e-15	2.37818e-12	241.247	540.902	184.982	551.708	138.096	458.022	SDC4
ENSG00000164935	1.44748	0.000611386	0.0111142	14.6506	47.1467	15.6153	24.9298	14.112	48.0256	DCSTAMP
ENSG00000158856	1.4457	0.000135786	0.00324388	9.76707	47.1467	25.2248	58.5309	24.192	54.2511	DMTN
ENSG00000198729	1.4442	0.000212398	0.00467427	25.3944	46.2895	22.8224	39.0206	15.12	86.2682	PPP1R14C
ENSG00000026751	1.43307	0.000441694	0.00847049	13.6739	39.4318	14.4142	37.9367	14.112	36.4639	SLAMF7
ENSG00000111961	1.4203	1.06545e-28	1.0229e-25	682.718	2131.89	784.371	1842.64	687.456	1786.73	SASH1
ENSG00000108846	1.41954	0.000728892	0.0126945	10.7438	32.5741	21.6212	41.1884	23.184	73.8171	ABCC3
ENSG00000221955	1.4188	5.66314e-07	2.92901e-05	28.3245	84.0069	34.8342	92.132	44.352	111.17	SLC12A8
ENSG00000116729	1.41341	0.000103599	0.00258342	19.5341	49.7184	20.4201	41.1884	18.144	63.1447	WLS
ENSG00000162645	1.41316	2.50949e-12	4.28313e-10	90.8338	194.587	74.4732	233.04	74.592	213.447	GBP2
ENSG00000231389	1.41163	0.000285884	0.00589458	25.3944	85.7214	20.4201	35.7689	18.144	48.0256	HLA-DPA1
ENSG00000109790	1.40458	6.16068e-14	1.31436e-11	160.18	458.609	121.319	317.584	153.216	376.2	KLHL5
ENSG00000038945	1.40448	0.00240274	0.0321782	12.6972	39.4318	13.213	24.9298	9.072	27.5702	MSR1
ENSG00000078246	1.4014	2.59873e-09	2.64365e-07	46.8819	124.296	50.4496	133.32	52.416	137.851	TULP3
ENSG00000170955	1.39636	0.00163763	0.0240724	13.6739	29.1453	16.8165	37.9367	8.064	33.7958	CAVIN3
ENSG00000225077	1.39514	0.00283284	0.0365061	13.6739	42.8607	13.213	34.685	10.08	19.566	LINC00337
ENSG00000101638	1.39469	3.08597e-06	0.000130588	31.2546	79.7209	45.6449	144.159	41.328	87.1575	ST8SIA5
ENSG00000141977	1.39263	0.00107318	0.0172619	17.5807	32.5741	18.0177	50.9436	9.072	33.7958	CIB3
ENSG00000174600	1.38801	0.000315501	0.00637686	19.5341	54.8617	16.8165	36.8528	15.12	42.6894	CMKLR1
ENSG00000108448	1.37562	1.78386e-08	1.45755e-06	184.598	333.456	110.509	358.773	210.672	623.443	TRIM16L
ENSG00000177374	1.37048	0.00347413	0.0420536	20.5109	43.7179	12.0118	48.7758	10.08	18.6766	HIC1
ENSG00000174307	1.36336	0.000228637	0.00496266	19.5341	45.4323	21.6212	50.9436	14.112	45.3575	PHLDA3
ENSG00000082397	1.3627	4.7524e-14	1.04288e-11	228.549	490.326	153.751	410.8	154.224	481.145	EPB41L3
ENSG00000235478	1.34919	0.000684264	0.0121094	22.4643	38.5746	12.0118	39.0206	15.12	49.8043	LINC01664
ENSG00000110092	1.34554	1.32326e-19	6.15956e-17	271.525	734.632	251.047	577.722	259.056	673.247	CCND1
ENSG00000146192	1.33998	2.66149e-11	3.8569e-09	322.313	786.922	221.017	494.261	198.576	597.652	FGD2
ENSG00000111452	1.33395	2.35838e-07	1.34673e-05	55.6723	120.01	45.6449	111.642	34.272	110.281	ADGRD1
ENSG00000249242	1.33252	1.13705e-06	5.54481e-05	36.1382	82.2925	38.4378	96.4676	43.344	118.285	TMEM150C
ENSG00000204577	1.32973	0.00178048	0.0256325	23.441	48.004	12.0118	30.3494	11.088	39.1319	LILRB3
ENSG00000179796	1.32647	0.000177147	0.00404333	33.208	51.4328	32.4319	62.8665	33.264	133.404	LRRC3B
ENSG00000182566	1.32382	0.000718956	0.0125641	33.208	54.8617	9.60944	52.0275	18.144	48.0256	CLEC4G
ENSG00000125355	1.31561	1.8579e-05	0.000617733	25.3944	66.8627	31.2307	63.9504	30.24	84.4894	TMEM255A
ENSG00000130513	1.31293	0.000272079	0.00567084	25.3944	43.7179	19.2189	71.5378	20.16	47.1362	GDF15
ENSG00000125430	1.3112	8.47046e-08	5.73193e-06	39.0683	129.439	56.4555	132.237	59.472	121.843	HS3ST3B1
ENSG00000145358	1.30707	5.00897e-06	0.000198306	46.8819	76.292	31.2307	93.2159	33.264	107.613	DDIT4L
ENSG00000227825	1.30564	7.35553e-05	0.00197187	26.3711	64.291	25.2248	49.8597	22.176	67.5915	SLC9A7P1
ENSG00000184060	1.3035	1.35444e-10	1.66444e-08	136.739	293.167	85.2838	254.718	97.776	244.575	ADAP2
ENSG00000085552	1.2995	0.00156047	0.0231822	14.6506	30.0025	14.4142	44.4401	16.128	37.3532	IGSF9
ENSG00000164181	1.29851	0.00194591	0.0274238	24.4177	66.0054	13.213	24.9298	19.152	48.9149	ELOVL7
ENSG00000135218	1.29285	1.92877e-08	1.55753e-06	148.459	360.03	99.698	211.362	146.16	395.766	CD36
ENSG00000171631	1.28342	3.17873e-16	1.01726e-13	303.756	681.485	324.319	844.363	260.064	635.894	P2RY6
ENSG00000180155	1.27811	0.00213316	0.0294212	14.6506	36.8602	9.60944	46.6079	24.192	35.5745	LYNX1
ENSG00000183853	1.27213	0.000281337	0.00580862	26.3711	47.1467	16.8165	60.6987	22.176	51.583	KIRREL1
ENSG00000073150	1.27201	6.74623e-08	4.77552e-06	83.9968	129.439	72.0708	212.446	70.56	207.221	PANX2
ENSG00000095383	1.26484	6.45864e-15	1.65352e-12	207.062	415.749	156.153	423.807	171.36	448.239	TBC1D2
ENSG00000182985	1.25822	3.74716e-05	0.00113085	29.3012	62.5766	27.6272	69.37	28.224	72.0384	CADM1
ENSG00000273314	1.25522	0.000736177	0.0127923	13.6739	45.4323	19.2189	46.6079	26.208	48.9149	AC005229.4
ENSG00000187134	1.25479	1.50704e-16	4.92546e-14	297.896	773.207	276.272	625.414	264.096	601.209	AKR1C1
ENSG00000160191	1.25159	5.26751e-05	0.00150398	28.3245	72.8632	32.4319	58.5309	25.2	72.0384	PDE9A
ENSG00000136160	1.25111	0.000277403	0.00575058	27.3478	67.7199	24.0236	40.1045	25.2	73.8171	EDNRB
ENSG00000073712	1.24983	0.00321608	0.0400342	22.4643	30.8597	9.60944	34.685	18.144	55.1405	FERMT2
ENSG00000099250	1.24449	0.00143429	0.0216638	639.743	1649.28	383.177	756.566	578.592	1389.18	NRP1
ENSG00000084764	1.24267	0.000144817	0.00341711	27.3478	50.5756	21.6212	69.37	28.224	64.0341	MAPRE3
ENSG00000154122	1.24142	1.23405e-15	3.64544e-13	294.966	675.484	229.425	653.595	332.64	701.707	ANKH
ENSG00000137642	1.24106	5.99487e-11	7.73842e-09	966.94	2492.78	610.2	1632.36	816.48	1535.93	SORL1
ENSG00000108511	1.23695	0.000769403	0.0132395	16.604	59.1477	42.0413	82.3768	22.176	47.1362	HOXB6
ENSG00000182287	1.23673	0.000138535	0.00328909	4045.52	9584.5	2484.04	5357.75	2836.51	7130.91	AP1S2
ENSG00000071575	1.23354	2.61319e-06	0.000114037	50.7888	102.866	40.8401	93.2159	36.288	104.945	TRIB2
ENSG00000141837	1.23273	6.69172e-06	0.000254434	36.1382	90.0074	63.6626	141.992	55.44	131.626	CACNA1A
ENSG00000139289	1.22705	3.29032e-14	7.47296e-12	175.807	416.606	187.384	478.002	179.424	376.2	PHLDA1
ENSG00000134061	1.21881	2.5905e-06	0.000113369	74.2297	185.158	46.846	112.726	61.488	128.068	CD180
ENSG00000135709	1.21505	5.17445e-11	6.85214e-09	131.855	270.879	99.698	248.214	105.84	265.919	KIAA0513
ENSG00000276600	1.20743	1.97981e-19	8.44775e-17	416.077	909.504	446.839	966.844	429.408	1106.37	RAB7B
ENSG00000145545	1.20146	7.60831e-09	6.79484e-07	92.7872	209.16	70.8696	168.005	82.656	190.324	SRD5A1
ENSG00000172243	1.20044	0.000130396	0.00312483	40.045	76.292	21.6212	62.8665	29.232	71.149	CLEC7A
ENSG00000026025	1.19631	4.78419e-27	3.86789e-24	3081.51	6741.98	3244.39	6791.75	2835.5	7456.41	VIM
ENSG00000197461	1.19623	3.50176e-10	4.07504e-08	131.855	226.304	106.905	280.732	113.904	303.273	PDGFA
ENSG00000155307	1.19308	2.35318e-12	4.06148e-10	184.598	408.034	148.946	331.675	172.368	418	SAMSN1
ENSG00000107282	1.19114	0.000834709	0.0141056	18.5574	48.004	22.8224	55.2792	22.176	41.8	APBA1
ENSG00000111846	1.18141	0.00129741	0.0200095	19.5341	51.4328	20.4201	42.2723	19.152	40.0213	GCNT2
ENSG00000171611	1.17489	0.00322563	0.0401206	15.6273	32.5741	13.213	45.524	24.192	42.6894	PTCRA
ENSG00000131094	1.16953	0.00122144	0.0191064	21.4876	46.2895	34.8342	81.2929	21.168	46.2468	C1QL1
ENSG00000148680	1.16417	1.40795e-11	2.12034e-09	126.972	318.883	126.124	290.487	149.184	292.6	HTR7
ENSG00000125810	1.16021	1.53405e-15	4.36381e-13	2921.33	7335.18	2763.92	5358.83	2367.79	5301.49	CD93
ENSG00000162437	1.15985	0.00174622	0.0252586	20.5109	40.289	20.4201	41.1884	17.136	48.0256	RAVER2
ENSG00000170458	1.15092	7.19238e-07	3.63428e-05	337.941	700.343	198.195	428.143	173.376	448.239	CD14
ENSG00000134827	1.1463	9.11831e-08	6.08984e-06	90.8338	216.018	79.2779	159.334	75.6	168.09	TCN1
ENSG00000168477	1.1383	3.07684e-08	2.37504e-06	125.995	286.309	124.923	326.256	116.928	198.328	TNXB
ENSG00000188282	1.13331	2.2211e-06	9.9005e-05	62.5093	138.869	73.272	144.159	47.376	117.396	RUFY4
ENSG00000101188	1.13043	5.73114e-12	8.98326e-10	902.477	1799.29	1071.45	2536.34	789.264	1712.91	NTSR1
ENSG00000244682	1.12766	2.42358e-06	0.000106672	271.525	461.181	127.325	294.822	174.384	498.932	FCGR2C
ENSG00000135127	1.12661	1.19725e-08	1.0332e-06	124.042	216.875	116.515	296.99	98.784	228.566	BICDL1
ENSG00000270069	1.12545	0.000629778	0.0113946	38.0916	63.4338	30.0295	60.6987	18.144	64.0341	MIR222HG
ENSG00000055163	1.11877	0.000187922	0.00423265	24.4177	81.4353	57.6567	94.2998	41.328	89.8256	CYFIP2
ENSG00000104921	1.11012	0.000610558	0.0111123	92.7872	161.156	52.8519	124.649	29.232	92.4937	FCER2
ENSG00000157827	1.10969	1.75763e-05	0.000589496	132.832	276.88	75.6744	138.74	89.712	228.566	FMNL2
ENSG00000112139	1.10419	2.2236e-06	9.9005e-05	68.3695	199.731	138.136	260.137	101.808	200.107	MDGA1
ENSG00000049769	1.10232	7.54902e-08	5.24708e-06	119.158	234.877	108.106	211.362	76.608	205.443	PPP1R3F
ENSG00000117407	1.09885	1.42786e-08	1.19854e-06	158.227	288.881	175.372	430.311	140.112	296.158	ARTN
ENSG00000215267	1.09462	0.000236971	0.00506978	27.3478	71.1487	32.4319	67.2022	41.328	77.3745	AKR1C7P
ENSG00000118515	1.09455	5.30897e-06	0.000207509	148.459	294.881	92.4909	181.012	83.664	217.894	SGK1
ENSG00000099284	1.09203	1.93126e-09	2.00447e-07	128.925	245.163	141.739	319.752	145.152	321.949	H2AFY2
ENSG00000143119	1.0911	7.0556e-10	7.91102e-08	1015.78	2139.61	720.708	1359.22	702.576	1697.79	CD53
ENSG00000170425	1.09045	3.66759e-05	0.0011112	62.5093	101.151	45.6449	104.055	36.288	103.166	ADORA2B
ENSG00000138678	1.08676	3.98015e-05	0.00119179	73.253	185.158	64.8637	91.0481	76.608	178.762	GPAT3
ENSG00000141574	1.08627	1.94368e-06	8.82821e-05	51.7655	139.726	76.8756	139.824	72.576	145.855	SECTM1
ENSG00000104447	1.08602	2.35542e-10	2.84894e-08	469.796	990.082	315.91	709.958	439.488	903.592	TRPS1
ENSG00000141655	1.08425	0.00236257	0.0318239	20.5109	49.7184	36.0354	53.1114	17.136	51.583	TNFRSF11A
ENSG00000100292	1.0827	0.00419076	0.0488078	2306.01	3253.13	1130.31	2779.13	1693.44	4833.68	HMOX1
ENSG00000164484	1.07965	0.00178724	0.0256817	39.0683	75.4348	20.4201	42.2723	36.288	85.3788	TMEM200A
ENSG00000155659	1.07768	0.000449073	0.00857987	68.3695	140.583	49.2484	76.9573	31.248	96.0511	VSIG4
ENSG00000198910	1.07605	0.00138964	0.0211978	33.208	58.2905	21.6212	54.1953	22.176	50.6937	L1CAM
ENSG00000131401	1.07333	6.05073e-11	7.74544e-09	599.698	1261.82	588.578	1302.85	458.64	900.924	NAPSB
ENSG00000263961	1.07179	5.76619e-07	2.96236e-05	93.7639	152.584	93.6921	188.6	83.664	228.566	RHEX
ENSG00000049130	1.07177	1.20627e-07	7.62533e-06	417.054	852.07	254.65	553.876	418.32	887.584	KITLG
ENSG00000235162	1.06844	6.33889e-11	8.04725e-09	165.064	334.313	180.177	345.766	171.36	401.992	C12orf75
ENSG00000143369	1.0682	4.99086e-10	5.72124e-08	1269.72	2218.47	1711.68	3657.1	1400.11	3310.21	ECM1
ENSG00000128266	1.06665	0.000233684	0.00502044	38.0916	78.8636	38.4378	73.7056	29.232	68.4809	GNAZ
ENSG00000135549	1.06479	9.22746e-16	2.77927e-13	792.11	1628.71	665.454	1355.97	756	1647.1	PKIB
ENSG00000121858	1.06379	8.52555e-08	5.7439e-06	83.0201	178.3	88.8874	179.928	95.76	200.996	TNFSF10
ENSG00000221926	1.06241	9.38655e-08	6.21495e-06	179.714	283.738	144.142	314.333	179.424	454.464	TRIM16
ENSG00000127328	1.06235	0.000548095	0.010156	35.1615	72.8632	26.426	67.2022	51.408	96.9405	RAB3IP
ENSG00000109944	1.05989	3.68502e-06	0.000151352	67.3928	125.153	52.8519	137.656	73.584	143.187	JHY
ENSG00000137267	1.05609	0.00210269	0.0290724	24.4177	43.7179	21.6212	60.6987	27.216	48.9149	TUBB2A
ENSG00000198719	1.05589	3.13784e-11	4.463e-09	529.375	921.505	524.916	1164.11	385.056	907.15	DLL1
ENSG00000133055	1.04907	5.72456e-15	1.51612e-12	1214.05	2518.49	1411.39	3036.02	1189.44	2338.13	MYBPH
ENSG00000106069	1.04662	0.000114786	0.0028077	40.045	93.4363	44.4437	80.209	38.304	79.1533	CHN2
ENSG00000180891	1.0424	4.43876e-09	4.23501e-07	377.009	576.048	302.697	769.573	248.976	570.081	CUEDC1
ENSG00000175899	1.03935	8.25857e-10	9.06142e-08	181.668	395.175	211.408	331.675	174.384	435.788	A2M
ENSG00000249437	1.03816	0.000158289	0.00368964	156.273	337.742	91.2897	160.418	86.688	188.545	NAIP
ENSG00000160951	1.03745	0.00217238	0.029768	24.4177	45.4323	27.6272	54.1953	22.176	52.4724	PTGER1
ENSG00000158859	1.03618	2.55792e-06	0.000112263	308.639	658.34	233.029	522.443	197.568	336.179	ADAMTS4
ENSG00000066629	1.0354	2.31731e-07	1.33044e-05	83.9968	181.729	81.6803	169.089	94.752	183.209	EML1
ENSG00000134955	1.03411	6.92104e-09	6.29077e-07	1064.61	2157.61	790.377	1402.57	687.456	1646.21	SLC37A2
ENSG00000224374	1.01588	0.000354761	0.00702254	31.2546	72.8632	43.2425	94.2998	53.424	91.6043	AL023693.1
ENSG00000161860	1.01299	0.00030262	0.00618159	48.8354	79.7209	36.0354	110.558	45.36	74.7064	SYCE2
ENSG00000196139	1.01245	2.076e-07	1.20793e-05	139.669	210.017	140.538	309.997	127.008	302.383	AKR1C3
ENSG00000115648	1.01101	1.77417e-07	1.07295e-05	191.435	356.601	128.526	262.305	143.136	315.724	MLPH
ENSG00000085563	1.01084	0.00292579	0.0373281	25.3944	60.8622	26.426	45.524	24.192	46.2468	ABCB1
ENSG00000186765	1.00708	0.00203694	0.0283933	30.2779	54.8617	26.426	49.8597	24.192	57.8086	FSCN2
ENSG00000204287	1.00613	5.23071e-05	0.00149626	76.1832	190.301	70.8696	136.572	68.544	105.834	HLA-DRA
ENSG00000137869	1.00272	0.00412541	0.04829	19.5341	49.7184	33.6331	49.8597	38.304	82.7107	CYP19A1
ENSG00000100583	1.00061	0.00389131	0.0461223	31.2546	54.8617	16.8165	44.4401	31.248	60.4766	SAMD15
ENSG00000175489	0.994798	0.000237572	0.00507558	88.8804	186.873	90.0885	182.096	55.44	97.8299	LRRC25
ENSG00000145703	0.99471	5.37477e-06	0.000209548	77.1599	198.016	93.6921	138.74	80.64	161.864	IQGAP2
ENSG00000140545	0.993953	6.68138e-06	0.000254434	74.2297	151.727	104.503	182.096	100.8	221.451	MFGE8
ENSG00000018408	0.993808	0.00207639	0.0288125	25.3944	54.8617	27.6272	55.2792	39.312	73.8171	WWTR1
ENSG00000230638	0.993798	6.60159e-05	0.00180761	90.8338	159.442	51.6508	146.327	66.528	112.949	AL445933.1
ENSG00000237984	0.991204	0.00374773	0.0448355	26.3711	39.4318	24.0236	59.6148	27.216	56.0298	PTENP1
ENSG00000147255	0.983802	4.6456e-05	0.0013541	114.275	174.872	171.769	366.36	145.152	311.277	IGSF1
ENSG00000163346	0.982699	1.38408e-09	1.47644e-07	739.367	1256.68	848.033	1965.12	743.904	1386.52	PBXIP1
ENSG00000130518	0.982108	5.98134e-05	0.00167053	74.2297	150.012	52.8519	114.894	61.488	108.502	IQCN
ENSG00000170909	0.981091	2.05376e-07	1.19954e-05	127.949	249.449	130.929	238.459	98.784	217.004	OSCAR
ENSG00000179104	0.978401	3.63835e-05	0.00110452	101.578	236.591	93.6921	124.649	100.8	220.562	TMTC2
ENSG00000005844	0.976942	1.93161e-14	4.56483e-12	1256.05	2185.04	1333.31	2815.99	1203.55	2465.31	ITGAL
ENSG00000150681	0.975827	5.52996e-06	0.000215053	289.105	745.776	248.644	386.954	378	667.911	RGS18
ENSG00000112379	0.971396	0.00379269	0.0451974	20.5109	67.7199	27.6272	58.5309	44.352	55.1405	ARFGEF3
ENSG00000155926	0.967541	3.40633e-06	0.000141418	356.498	786.065	300.295	460.66	229.824	485.592	SLA
ENSG00000093072	0.964315	2.55208e-08	1.98997e-06	167.994	326.598	156.153	274.228	136.08	296.158	ADA2
ENSG00000145428	0.960758	4.42169e-09	4.23501e-07	241.247	414.891	282.277	537.617	260.064	571.86	RNF175
ENSG00000169218	0.960161	2.39411e-07	1.36207e-05	144.553	272.594	124.923	215.697	118.944	266.809	RSPO1
ENSG00000163508	0.95908	0.00346779	0.0420101	28.3245	67.7199	30.0295	50.9436	27.216	47.1362	EOMES
ENSG00000166780	0.956875	0.00328812	0.0404718	28.3245	63.4338	26.426	58.5309	31.248	45.3575	C16orf45
ENSG00000115165	0.95556	7.0058e-06	0.000264413	113.298	188.587	70.8696	175.593	91.728	173.426	CYTIP
ENSG00000186818	0.952096	1.34738e-12	2.46395e-10	2399.77	4682.96	2329.09	4500.38	1921.25	3681.96	LILRB4
ENSG00000135898	0.951689	0.000165246	0.00382121	59.5791	95.1507	70.8696	151.747	55.44	112.949	GPR55
ENSG00000112414	0.946814	2.9133e-06	0.000124804	84.9735	204.874	109.307	166.921	106.848	206.332	ADGRG6
ENSG00000140030	0.944757	0.00087091	0.0146049	45.9052	90.0074	37.2366	66.1183	37.296	75.5958	GPR65
ENSG00000236154	0.941039	9.27962e-05	0.00236784	58.6024	97.7223	61.2602	138.74	68.544	126.289	AL450311.2
ENSG00000179399	0.940384	0.000370367	0.00726591	42.9751	100.294	67.2661	109.474	45.36	87.1575	GPC5
ENSG00000179163	0.938269	1.08751e-06	5.33712e-05	145.529	323.17	120.118	229.788	157.248	257.915	FUCA1
ENSG00000091490	0.936045	1.32281e-10	1.63868e-08	1645.75	2908.53	2105.67	4095	1823.47	3661.51	SEL1L3
ENSG00000171551	0.934795	1.53043e-05	0.000528922	156.273	235.734	162.159	386.954	127.008	230.345	ECEL1
ENSG00000022556	0.930687	1.87738e-05	0.00062286	78.1366	126.868	84.0826	161.502	78.624	170.758	NLRP2
ENSG00000101210	0.9298	5.78329e-11	7.52857e-09	1164.24	2179.04	1300.88	2817.07	1203.55	1993.95	EEF1A2
ENSG00000159388	0.927878	3.86097e-12	6.3094e-10	572.35	948.935	564.555	1128.35	488.88	1016.54	BTG2
ENSG00000177706	0.921396	1.82548e-07	1.09677e-05	3093.23	5605.32	2884.03	5791.31	2023.06	3755.78	FAM20C
ENSG00000138061	0.913844	1.6507e-09	1.74871e-07	2129.22	3849.75	1806.58	3007.84	2151.07	4610.46	CYP1B1
ENSG00000145936	0.913559	6.87141e-08	4.84182e-06	201.202	386.603	255.851	425.975	177.408	379.758	KCNMB1
ENSG00000170345	0.912454	4.87331e-11	6.62469e-09	556.723	1017.51	556.147	995.025	439.488	908.039	FOS
ENSG00000204291	0.910792	1.78377e-05	0.000596962	88.8804	156.013	112.911	173.425	78.624	195.66	COL15A1
ENSG00000182197	0.910738	0.00267176	0.0348481	34.1848	58.2905	43.2425	62.8665	36.288	91.6043	EXT1
ENSG00000237803	0.910341	0.000326962	0.00656532	66.4161	100.294	52.8519	125.733	49.392	92.4937	LINC00211
ENSG00000275342	0.909236	7.10853e-09	6.38562e-07	646.58	1140.95	616.206	1336.46	533.232	897.367	PRAG1
ENSG00000166106	0.908369	3.39643e-08	2.55748e-06	403.38	670.341	363.958	868.208	355.824	572.749	ADAMTS15
ENSG00000188641	0.90677	1.35346e-11	2.05847e-09	907.361	1688.71	831.217	1347.29	787.248	1697.79	DPYD
ENSG00000081923	0.906124	1.93859e-06	8.82821e-05	140.646	306.025	129.727	211.362	139.104	249.021	ATP8B1
ENSG00000163563	0.904928	2.72178e-07	1.52589e-05	250.037	446.608	253.449	450.905	314.496	634.115	MNDA
ENSG00000126895	0.903813	0.00080811	0.0137773	120.135	188.587	81.6803	203.774	64.512	107.613	AVPR2
ENSG00000181019	0.898262	1.93665e-08	1.55753e-06	1282.42	2065.03	1118.3	2031.24	1412.21	3011.38	NQO1
ENSG00000087842	0.891871	3.74234e-06	0.000152888	150.413	231.448	157.355	296.99	172.368	362.86	PIR
ENSG00000169855	0.891449	2.08068e-09	2.14505e-07	354.545	623.194	384.378	716.462	422.352	814.656	ROBO1
ENSG00000005379	0.891427	0.000177682	0.00404952	158.227	280.309	243.84	582.057	264.096	374.422	TSPOAP1
ENSG00000167642	0.889147	6.66428e-05	0.00181638	86.9269	132.011	88.8874	199.439	81.648	146.745	SPINT2
ENSG00000196562	0.888612	5.86741e-07	3.00431e-05	890.757	1601.27	678.667	1160.86	550.368	1162.4	SULF2
ENSG00000272841	0.885646	0.000926555	0.0153536	42.9751	80.5781	49.2484	114.894	64.512	95.1618	AL139393.2
ENSG00000110079	0.882996	6.11579e-09	5.65932e-07	211.945	408.891	216.212	365.276	212.688	406.439	MS4A4A
ENSG00000115641	0.881905	3.11265e-06	0.000131355	117.205	197.159	128.526	241.711	106.848	210.779	FHL2
ENSG00000106689	0.881889	8.32667e-05	0.00217527	127.949	196.302	169.366	357.689	130.032	233.902	LHX2
ENSG00000111229	0.881141	6.1224e-15	1.594e-12	4274.07	7240.88	4247.37	8541.18	4024.94	7328.35	ARPC3
ENSG00000004799	0.880778	9.98068e-05	0.0025216	193.388	373.745	124.923	213.529	137.088	251.69	PDK4
ENSG00000113916	0.880306	4.91351e-07	2.58481e-05	230.503	425.178	199.396	365.276	173.376	320.17	BCL6
ENSG00000105971	0.879245	0.00119255	0.01875	74.2297	109.723	40.8401	83.4607	58.464	127.179	CAV2
ENSG00000135454	0.877899	0.000137487	0.00327433	111.345	148.298	140.538	257.97	95.76	232.124	B4GALNT1
ENSG00000174125	0.87648	6.02862e-05	0.00167764	331.104	547.759	168.165	397.793	217.728	373.532	TLR1
ENSG00000136944	0.874465	0.0001092	0.00270116	63.486	138.011	91.2897	153.915	73.584	125.4	LMX1B
ENSG00000189057	0.874403	4.05601e-07	2.17847e-05	158.227	324.884	172.97	302.41	209.664	363.749	FAM111B
ENSG00000136826	0.87111	1.92338e-07	1.14515e-05	395.566	787.779	323.118	571.218	328.608	556.741	KLF4
ENSG00000103056	0.869398	0.000297427	0.0060917	69.3462	135.44	74.4732	157.166	69.552	97.8299	SMPD3
ENSG00000175274	0.86891	3.50393e-11	4.89307e-09	613.372	1041.51	651.04	1245.41	571.536	1066.35	TP53I11
ENSG00000144036	0.867518	6.21962e-06	0.000239447	115.251	198.016	109.307	178.844	101.808	217.894	EXOC6B
ENSG00000129219	0.866433	4.1849e-05	0.00123386	104.508	188.587	86.485	152.831	80.64	153.86	PLD2
ENSG00000110077	0.86556	5.03976e-11	6.73181e-09	3425.31	6657.12	3185.53	5453.13	2838.53	5105.83	MS4A6A
ENSG00000170873	0.864381	4.60606e-06	0.000183891	142.599	225.447	118.917	204.858	116.928	258.804	MTSS1
ENSG00000114315	0.863115	0.0024902	0.0328353	77.1599	76.292	62.4614	130.069	40.32	121.843	HES1
ENSG00000135185	0.860279	8.3362e-06	0.000309305	118.182	194.587	94.8933	213.529	111.888	184.098	TMEM243
ENSG00000187764	0.858039	2.43886e-10	2.92682e-08	661.231	1162.38	568.158	1014.54	532.224	1016.54	SEMA4D
ENSG00000269711	0.85713	0.00105107	0.0170131	121.112	168.871	80.4791	154.999	51.408	135.183	AC008763.3
ENSG00000127184	0.856555	4.31929e-14	9.61575e-12	1699.47	2835.66	1625.2	3146.58	1533.17	2815.72	COX7C
ENSG00000177614	0.856499	4.13905e-07	2.21533e-05	290.082	501.47	351.946	730.552	330.624	530.06	PGBD5
ENSG00000165272	0.855865	0.0003656	0.00719475	121.112	152.584	144.142	333.843	148.176	263.251	AQP3
ENSG00000115963	0.854661	0.00266396	0.0347968	103.531	198.874	63.6626	112.726	61.488	102.277	RND3
ENSG00000042286	0.85191	7.00514e-10	7.91102e-08	384.823	621.48	387.981	674.189	355.824	740.839	AIFM2
ENSG00000167460	0.850634	1.94936e-15	5.44437e-13	7345.82	13538	6957.24	12205.9	6706.23	12141.6	TPM4
ENSG00000084444	0.848796	0.000102012	0.00255214	75.2065	148.298	81.6803	132.237	69.552	126.289	FAM234B
ENSG00000060558	0.848286	1.25439e-08	1.06703e-06	767.692	1195.81	717.105	1529.39	636.048	1095.69	GNA15
ENSG00000238057	0.841027	0.000244092	0.00518603	85.9502	151.727	68.4673	115.978	66.528	128.068	ZEB2-AS1
ENSG00000152582	0.838299	5.64317e-09	5.25362e-07	252.967	468.039	270.266	453.073	271.152	498.043	SPEF2
ENSG00000144619	0.837821	4.05186e-08	3.02139e-06	577.234	1108.38	539.33	828.104	455.616	871.575	CNTN4
ENSG00000132205	0.834731	3.74393e-12	6.18393e-10	4185.19	7276.89	3782.52	6874.13	3440.3	6196.19	EMILIN2
ENSG00000145632	0.83384	1.15515e-07	7.39343e-06	234.41	377.174	205.402	434.646	217.728	362.86	PLK2
ENSG00000164674	0.83331	0.00310173	0.0388627	38.0916	63.4338	44.4437	76.9573	39.312	76.4852	SYTL3
ENSG00000173320	0.832462	0.000365806	0.00719475	78.1366	136.297	66.0649	145.243	70.56	102.277	STOX2
ENSG00000123384	0.828834	1.59363e-05	0.000545206	245.154	475.754	211.408	520.275	281.232	317.502	LRP1
ENSG00000121900	0.82485	1.01175e-07	6.63349e-06	276.408	509.185	325.52	600.484	286.272	463.358	TMEM54
ENSG00000187098	0.819533	0.00393773	0.0465288	59.5791	107.152	44.4437	62.8665	60.48	120.064	MITF
ENSG00000100379	0.818901	1.31973e-05	0.000461784	146.506	245.163	145.343	276.396	120.96	207.221	KCTD17
ENSG00000074706	0.815513	2.32119e-07	1.33044e-05	1032.38	2054.74	816.803	1373.31	1017.07	1616.86	IPCEF1
ENSG00000091106	0.815142	0.00345519	0.0419567	61.5326	144.869	54.0531	71.5378	63.504	97.8299	NLRC4
ENSG00000059377	0.814851	4.8876e-08	3.59227e-06	365.289	665.198	390.384	544.121	325.584	689.256	TBXAS1
ENSG00000144712	0.810676	0.00225475	0.0306235	79.1133	85.7214	70.8696	183.18	77.616	132.515	CAND2
ENSG00000141198	0.80884	0.00372883	0.0446443	44.9285	80.5781	39.639	72.6217	40.32	65.8128	TOM1L1
ENSG00000158850	0.808839	5.01357e-12	8.02223e-10	2111.64	3950.04	2240.2	3805.59	1985.76	3344.89	B4GALT3
ENSG00000147872	0.806481	1.51154e-05	0.000524126	2713.29	4347.79	1593.97	2949.31	1738.8	3279.08	PLIN2
ENSG00000137825	0.804091	0.00270371	0.0351801	59.5791	99.4368	74.4732	134.404	47.376	82.7107	ITPKA
ENSG00000138166	0.801575	1.57189e-05	0.000538968	123.065	232.305	138.136	195.103	115.92	227.677	DUSP5
ENSG00000112137	0.801402	0.00022894	0.00496266	125.019	192.016	81.6803	185.348	93.744	148.524	PHACTR1
ENSG00000027075	0.801191	7.65769e-08	5.27488e-06	222.689	406.319	222.218	385.87	240.912	402.881	PRKCH
ENSG00000163975	0.797522	9.51988e-06	0.000346528	288.129	408.891	329.123	642.756	260.064	474.03	MELTF
ENSG00000073464	0.797142	2.46498e-08	1.93768e-06	339.894	622.337	375.969	643.84	325.584	542.511	CLCN4
ENSG00000169604	0.795446	0.000497785	0.00939371	223.666	404.605	152.55	205.942	158.256	316.613	ANTXR1
ENSG00000198502	0.794984	2.65834e-07	1.49578e-05	400.45	701.201	361.555	601.568	308.448	554.073	HLA-DRB5
ENSG00000174130	0.794979	7.63206e-06	0.000285942	389.706	663.483	259.455	466.079	333.648	577.196	TLR6
ENSG00000204103	0.794506	5.60615e-05	0.00158011	471.75	759.491	305.1	564.715	285.264	519.388	MAFB
ENSG00000110446	0.793048	1.82947e-07	1.09677e-05	516.678	852.07	533.324	945.166	408.24	729.277	SLC15A3
ENSG00000187193	0.79273	2.20245e-08	1.74391e-06	326.22	595.763	297.893	534.366	327.6	519.388	MT1X
ENSG00000085733	0.790403	9.17221e-05	0.00235609	129.902	163.728	114.112	238.459	113.904	218.783	CTTN
ENSG00000116701	0.789491	1.46983e-06	6.92578e-05	886.85	1559.27	655.845	1075.23	676.368	1201.53	NCF2
ENSG00000186594	0.786524	0.000901396	0.0150015	112.321	174.014	84.0826	159.334	67.536	122.732	MIR22HG
ENSG00000136689	0.78486	5.35652e-09	5.02174e-07	412.17	717.488	391.585	767.405	453.6	683.92	IL1RN
ENSG00000076641	0.784326	1.01482e-07	6.63349e-06	1442.6	2759.37	1199.98	1965.12	1287.22	2043.75	PAG1
ENSG00000236345	0.783976	0.00020443	0.00453139	88.8804	146.584	93.6921	144.159	72.576	147.634	AL354719.2
ENSG00000153048	0.779178	5.27195e-07	2.7639e-05	846.805	1247.25	922.507	1831.8	786.24	1308.25	CARHSP1
ENSG00000164620	0.776646	1.63243e-05	0.000554773	200.225	291.453	239.035	418.388	184.464	358.413	RELL2
ENSG00000198814	0.772148	7.60008e-07	3.81519e-05	203.155	395.175	228.224	342.514	229.824	389.541	GK
ENSG00000121316	0.770236	4.09467e-06	0.000165521	196.318	323.17	181.378	298.074	157.248	290.822	PLBD1
ENSG00000182578	0.76961	4.81097e-08	3.55295e-06	2905.7	4646.95	2254.62	3928.07	2119.82	3837.6	CSF1R
ENSG00000139438	0.76953	7.56956e-05	0.00201169	188.504	280.309	223.42	428.143	173.376	289.932	FAM222A
ENSG00000087589	0.768366	0.000160309	0.00373106	118.182	192.873	98.4968	163.67	89.712	165.421	CASS4
ENSG00000120875	0.76728	6.74822e-05	0.00183144	406.31	475.754	236.633	482.338	246.96	559.409	DUSP4
ENSG00000077935	0.763052	0.000383877	0.00747368	80.09	138.869	106.905	148.495	87.696	176.983	SMC1B
ENSG00000272908	0.761852	0.00097463	0.0160636	78.1366	144.012	74.4732	101.887	82.656	152.081	AC006033.2
ENSG00000183049	0.761535	3.33376e-08	2.53514e-06	639.743	1185.53	576.567	927.823	599.76	964.958	CAMK1D
ENSG00000139278	0.760529	2.1235e-06	9.50995e-05	696.392	1057.8	475.667	830.272	525.168	988.971	GLIPR1
ENSG00000110031	0.757178	1.11156e-05	0.000396164	392.636	590.62	277.473	500.764	264.096	489.149	LPXN
ENSG00000182718	0.757037	5.3614e-09	5.02174e-07	3396.01	4991.55	2559.72	4566.49	2746.8	5152.08	ANXA2
ENSG00000198945	0.753801	0.00020214	0.0044936	95.7173	160.299	120.118	208.11	123.984	204.553	L3MBTL3
ENSG00000143507	0.752328	1.21193e-07	7.62968e-06	492.26	822.925	409.603	711.042	417.312	689.256	DUSP10
ENSG00000137500	0.750891	1.70173e-06	7.8568e-05	411.194	623.194	320.715	536.533	382.032	715.937	CCDC90B
ENSG00000196126	0.748735	1.17361e-07	7.44949e-06	1396.69	2327.33	1334.51	2339.07	1115.86	1798.29	HLA-DRB1
ENSG00000206190	0.747897	9.21441e-06	0.00033781	1289.25	2325.62	1290.07	2169.98	979.776	1480.79	ATP10A
ENSG00000170915	0.747415	1.04291e-11	1.60202e-09	1635.98	2729.37	1524.3	2611.13	1678.32	2783.7	PAQR8
ENSG00000215788	0.743327	0.00355961	0.042953	88.8804	152.584	70.8696	125.733	60.48	90.715	TNFRSF25
ENSG00000104783	0.741561	5.17486e-08	3.78529e-06	1003.08	1655.28	987.37	1735.33	846.72	1353.61	KCNN4
ENSG00000239887	0.74142	0.000181115	0.00410946	92.7872	165.442	106.905	157.166	97.776	173.426	C1orf226
ENSG00000066248	0.740232	0.000118052	0.00287841	176.784	221.161	168.165	336.011	146.16	265.03	NGEF
ENSG00000225217	0.739084	0.000794549	0.0136071	271.525	363.459	139.337	266.641	165.312	333.511	HSPA7
ENSG00000163565	0.738102	1.06545e-06	5.24564e-05	368.219	568.333	348.342	579.89	409.248	730.167	IFI16
ENSG00000159640	0.737846	0.00289576	0.0370991	56.649	88.293	75.6744	109.474	60.48	122.732	ACE
ENSG00000255050	0.737325	0.000633803	0.0114405	77.1599	132.011	92.4909	128.985	81.648	156.528	AC067930.5
ENSG00000071205	0.7368	0.00236141	0.0318239	66.4161	112.295	78.0767	122.481	54.432	96.0511	ARHGAP10
ENSG00000196642	0.736676	9.47733e-08	6.24812e-06	3994.73	5905.34	4284.61	7998.14	3645.94	5969.4	RABL6
ENSG00000124785	0.736157	5.64608e-05	0.00158845	137.716	231.448	116.515	227.62	143.136	204.553	NRN1
ENSG00000183779	0.732442	0.00117469	0.0185452	75.2065	140.583	88.8874	177.761	100.8	122.732	ZNF703
ENSG00000169508	0.731925	0.000198575	0.00443663	404.357	667.769	362.757	550.624	236.88	448.239	GPR183
ENSG00000185761	0.728769	0.00200823	0.0281589	74.2297	121.724	68.4673	141.992	73.584	96.0511	ADAMTSL5
ENSG00000204248	0.726868	0.0029256	0.0373281	73.253	104.58	70.8696	121.397	51.408	97.8299	COL11A2
ENSG00000171298	0.724287	1.25851e-07	7.89061e-06	2607.81	4196.06	2792.74	4777.86	2209.54	3598.36	GAA
ENSG00000055130	0.720714	8.33164e-09	7.31328e-07	1032.38	1916.73	1257.64	1927.18	1286.21	2047.31	CUL1
ENSG00000213626	0.719764	0.000818104	0.0138707	77.1599	120.867	86.485	143.076	84.672	144.966	LBH
ENSG00000110002	0.71959	0.00201404	0.0281764	80.09	101.151	62.4614	121.397	69.552	128.068	VWA5A
ENSG00000163823	0.717454	0.000416448	0.00807709	1578.36	2626.5	1189.17	2122.29	961.632	1383.85	CCR1
ENSG00000112799	0.7166	6.46185e-05	0.00177568	254.921	408.891	205.402	357.689	187.488	298.826	LY86
ENSG00000003249	0.716076	0.0015819	0.02341	87.9037	134.583	84.0826	191.851	102.816	127.179	DBNDD1
ENSG00000121966	0.714617	0.000711048	0.0124827	420.961	757.777	313.508	433.562	273.168	461.579	CXCR4
ENSG00000139679	0.714497	0.00191052	0.0270235	105.484	147.441	74.4732	126.817	67.536	132.515	LPAR6
ENSG00000122859	0.712104	0.00069326	0.0122264	109.391	206.588	134.532	226.536	111.888	149.413	NEUROG3
ENSG00000171488	0.710815	7.69622e-10	8.56679e-08	1365.44	2382.2	1322.5	2060.5	1315.44	2108.68	LRRC8C
ENSG00000125869	0.710759	0.000244996	0.00519805	281.292	514.328	500.892	732.72	393.12	674.137	LAMP5
ENSG00000146376	0.70151	1.83497e-07	1.09677e-05	655.371	1069.8	617.407	877.964	605.808	1105.48	ARHGAP18
ENSG00000234745	0.701227	9.72593e-07	4.80386e-05	7654.45	12285.6	7088.17	12076.9	5854.47	9126.64	HLA-B
ENSG00000113504	0.699428	0.00122854	0.0191812	202.178	282.023	184.982	390.206	153.216	207.221	SLC12A7
ENSG00000158869	0.699224	2.34427e-06	0.000104076	4123.66	6467.68	3217.96	5474.81	2979.65	4816.79	FCER1G
ENSG00000023909	0.694118	0.000198711	0.00443663	2623.44	3684.3	1961.53	2920.04	2786.11	5321.94	GCLM
ENSG00000141576	0.691917	2.31352e-05	0.000746596	202.178	321.455	230.627	403.213	220.752	331.732	RNF157
ENSG00000166347	0.691259	1.29636e-06	6.17153e-05	290.082	527.186	306.301	462.828	315.504	481.145	CYB5A
ENSG00000106066	0.690909	6.31615e-05	0.00174501	172.877	252.021	186.183	270.976	162.288	317.502	CPVL
ENSG00000095370	0.688958	0.00217662	0.0297996	84.9735	131.154	84.0826	149.579	72.576	109.392	SH2D3C
ENSG00000168386	0.688231	2.11353e-06	9.49295e-05	334.034	477.468	284.68	488.841	279.216	482.034	FILIP1L
ENSG00000166401	0.687933	1.60324e-08	1.32405e-06	905.408	1500.12	827.613	1410.16	870.912	1286.02	SERPINB8
ENSG00000169683	0.68588	4.10942e-05	0.00122098	537.189	876.072	775.963	1203.14	566.496	942.724	LRRC45
ENSG00000138119	0.684465	4.36488e-07	2.32003e-05	475.656	743.204	437.23	769.573	432.432	651.013	MYOF
ENSG00000183307	0.682034	0.000101003	0.00253515	1223.81	1888.44	935.72	1643.2	806.4	1228.21	TMEM121B
ENSG00000170525	0.679356	2.97565e-06	0.000126618	1837.19	2750.8	1506.28	2775.88	1417.25	2099.78	PFKFB3
ENSG00000169715	0.678999	1.62213e-07	1.0007e-05	673.928	982.367	657.046	1189.04	730.8	1132.16	MT1E
ENSG00000145819	0.677634	0.000118716	0.00288126	906.384	1494.98	648.637	938.662	680.4	1141.94	ARHGAP26
ENSG00000163249	0.673299	4.80332e-06	0.000190656	391.66	599.192	331.526	536.533	402.192	659.907	CCNYL1
ENSG00000116032	0.672498	0.0010973	0.0175047	182.644	233.162	207.804	354.437	137.088	253.468	GRIN3B
ENSG00000164088	0.664273	0.000275894	0.00573378	199.248	265.736	240.236	344.682	174.384	361.081	PPM1M
ENSG00000100196	0.663026	0.0017306	0.0251502	89.8571	136.297	116.515	188.6	107.856	172.536	KDELR3
ENSG00000161714	0.662585	0.00211276	0.0291854	95.7173	143.155	110.509	145.243	73.584	152.97	PLCD3
ENSG00000064687	0.659765	0.000136809	0.00326323	289.105	466.324	371.165	636.253	314.496	437.566	ABCA7
ENSG00000139567	0.659634	2.08368e-05	0.000683918	264.688	440.608	234.23	381.535	252	364.639	ACVRL1
ENSG00000129467	0.658488	0.000175446	0.00401045	299.849	426.892	229.425	371.78	201.6	355.745	ADCY4
ENSG00000078237	0.656818	0.00280988	0.0363016	91.8105	128.582	92.4909	124.649	70.56	147.634	TIGAR
ENSG00000172349	0.656236	0.00064669	0.0116133	141.623	231.448	116.515	202.69	129.024	176.983	IL16
ENSG00000271303	0.655126	0.00185799	0.026451	156.273	235.734	142.94	162.586	111.888	247.243	SRXN1
ENSG00000185697	0.651515	0.00278512	0.0361032	128.925	256.307	133.331	147.411	152.208	245.464	MYBL1
ENSG00000260916	0.651427	0.000164626	0.00381422	614.349	923.219	445.638	727.301	664.272	1059.23	CCPG1
ENSG00000164733	0.650644	5.70361e-05	0.00159878	6096.61	8587.57	4353.08	7151.61	3835.44	6688.01	CTSB
ENSG00000103313	0.649461	5.38481e-05	0.00153462	952.29	1486.41	673.862	1049.22	776.16	1233.55	MEFV
ENSG00000136720	0.649316	4.14551e-05	0.00122696	304.733	422.606	329.123	545.205	268.128	447.349	HS6ST1
ENSG00000119632	0.648454	1.21643e-05	0.000426613	341.848	542.616	355.549	628.665	355.824	481.145	IFI27L2
ENSG00000134780	0.647951	0.000232135	0.00500116	170.924	248.592	184.982	329.507	177.408	258.804	DAGLA
ENSG00000007237	0.646616	0.000218851	0.00478204	2364.61	3528.29	1828.2	3021.93	1479.74	2331.02	GAS7
ENSG00000075618	0.645788	2.04055e-07	1.19637e-05	4088.5	6441.96	4790.31	7601.43	4066.27	6209.53	FSCN1
ENSG00000153395	0.645043	2.94373e-06	0.000125607	2010.06	2841.66	2206.57	3940	2037.17	2999.82	LPCAT1
ENSG00000166578	0.643789	0.000883063	0.0147443	134.786	188.587	120.118	231.956	123.984	173.426	IQCD
ENSG00000170776	0.643057	1.6935e-05	0.000574202	603.605	1051.8	496.088	822.684	634.032	834.222	AKAP13
ENSG00000103241	0.642397	0.000201399	0.00448361	145.529	241.734	178.976	256.886	154.224	247.243	FOXF1
ENSG00000130958	0.64088	9.57752e-06	0.000347802	294.966	505.756	341.135	450.905	304.416	506.937	SLC35D2
ENSG00000039523	0.638145	0.00219101	0.0299698	100.601	144.012	94.8933	154.999	82.656	134.294	RIPOR1
ENSG00000242616	0.636534	6.00607e-05	0.0016744	335.987	526.329	325.52	454.157	255.024	442.903	GNG10
ENSG00000135596	0.636168	5.2522e-06	0.000205814	4497.74	6970	5787.29	8623.55	4318.27	7100.67	MICAL1
ENSG00000101439	0.634983	3.02811e-05	0.000947349	5803.59	8308.11	5929.03	10637.5	4889.81	6869.44	CST3
ENSG00000095303	0.634621	2.24271e-07	1.29512e-05	765.738	1186.38	738.726	1163.03	691.488	1060.12	PTGS1
ENSG00000197747	0.633924	3.39066e-07	1.84296e-05	1056.8	1501.84	976.56	1495.79	1048.32	1784.95	S100A10
ENSG00000261371	0.631926	1.69068e-06	7.84609e-05	8875.34	12499.9	6918.8	11035.2	6605.43	11177.5	PECAM1
ENSG00000106683	0.631838	1.17931e-05	0.000416444	1302.93	1819.86	1353.73	2269.7	1072.51	1689.79	LIMK1
ENSG00000215252	0.631736	0.0014927	0.022392	100.601	149.155	106.905	159.334	108.864	181.43	GOLGA8B
ENSG00000187961	0.631356	0.000456345	0.00869716	286.175	390.889	360.354	570.134	256.032	436.677	KLHL17
ENSG00000101000	0.631222	0.00251248	0.0330714	80.09	147.441	103.302	145.243	107.856	157.417	PROCR
ENSG00000135046	0.630165	5.90152e-08	4.23613e-06	2734.78	3855.75	2429.99	3653.85	2274.05	4003.91	ANXA1
ENSG00000211584	0.628584	0.000574737	0.0105604	485.423	589.763	416.81	685.028	555.408	980.077	SLC48A1
ENSG00000163171	0.62849	1.54141e-05	0.000529701	1852.81	2985.67	2458.82	3643.01	1834.56	2870.86	CDC42EP3
ENSG00000187210	0.628166	0.000278795	0.00576388	810.667	1476.98	682.271	942.998	684.432	944.503	GCNT1
ENSG00000118292	0.627622	3.23282e-05	0.0010012	408.264	530.615	330.325	576.638	310.464	515.83	C1orf54
ENSG00000198892	0.626228	0.00425479	0.0494013	81.0667	137.154	108.106	184.264	109.872	140.519	SHISA4
ENSG00000077585	0.626203	0.000534896	0.00997026	140.646	258.021	147.745	208.11	170.352	241.017	GPR137B
ENSG00000065833	0.624563	0.000681884	0.0120952	587.978	898.36	535.726	725.133	734.832	1241.55	ME1
ENSG00000101849	0.62354	5.06448e-06	0.000199476	422.914	606.05	366.36	602.652	421.344	658.128	TBL1X
ENSG00000160255	0.622934	1.56368e-06	7.3008e-05	16976.1	25434.4	16898.2	27214.7	14025.3	21117	ITGB2
ENSG00000122223	0.621428	3.50913e-05	0.00107592	871.223	1375.83	736.324	1073.07	667.296	1050.34	CD244
ENSG00000141664	0.620311	9.86014e-06	0.000357221	380.916	522.9	366.36	582.057	384.048	635.005	ZCCHC2
ENSG00000131435	0.619189	0.00101108	0.0164875	356.498	444.037	356.751	676.357	285.264	415.332	PDLIM4
ENSG00000116016	0.618009	2.09866e-05	0.000687366	655.371	804.066	571.762	1083.91	576.576	884.026	EPAS1
ENSG00000187164	0.616818	0.000722979	0.0126201	211.945	336.028	218.615	265.557	234.864	417.111	SHTN1
ENSG00000102572	0.616645	1.31313e-06	6.22562e-05	1261.91	1905.59	1126.71	1765.68	1045.3	1594.63	STK24
ENSG00000175445	0.61544	8.02634e-05	0.00211843	377.986	570.904	379.573	533.282	438.48	727.498	LPL
ENSG00000163694	0.614844	0.000320609	0.00645461	262.734	385.746	212.609	294.822	216.72	378.868	RBM47
ENSG00000026559	0.614447	0.00026538	0.00556139	219.759	390.889	273.869	420.555	241.92	313.945	KCNG1
ENSG00000027697	0.612546	5.81935e-08	4.19676e-06	1870.39	2881.09	1736.91	2754.2	1733.76	2532.01	IFNGR1
ENSG00000204839	0.610457	3.56256e-05	0.0010858	383.846	518.614	395.188	678.525	370.944	560.298	MROH6
ENSG00000160211	0.609232	1.61712e-05	0.000550791	1518.78	2207.32	1852.22	2483.23	1707.55	3054.07	G6PD
ENSG00000052802	0.606063	0.000715742	0.0125451	193.388	306.025	190.988	339.262	275.184	360.192	MSMO1
ENSG00000185112	0.605189	0.000861587	0.014496	1492.41	2275.9	1034.22	1657.29	1001.95	1435.43	FAM43A
ENSG00000155760	0.604592	0.00327807	0.0404295	181.668	227.162	196.994	344.682	144.144	224.119	FZD7
ENSG00000196739	0.603743	0.00055689	0.0102571	632.906	888.073	735.122	1249.74	550.368	778.192	COL27A1
ENSG00000124920	0.60323	0.00308251	0.0387483	112.321	193.73	153.751	211.362	109.872	164.532	MYRF
ENSG00000134243	0.601344	0.00245897	0.0326532	109.391	176.586	108.106	153.915	99.792	150.302	SORT1
ENSG00000198598	0.601004	1.5409e-05	0.000529701	649.51	912.075	759.146	1133.77	613.872	1020.99	MMP17
ENSG00000148498	0.599897	0.00011191	0.00275932	275.431	374.602	225.822	365.276	227.808	366.417	PARD3
ENSG00000166825	0.599601	1.13211e-06	5.53835e-05	5424.63	7949.8	6037.13	9881.97	5520.82	7902.87	ANPEP
ENSG00000178726	0.599364	2.64078e-06	0.000114591	6853.55	11220.9	6744.63	9608.82	5848.42	8631.26	THBD
ENSG00000119900	0.599165	0.000242062	0.00516432	5693.23	9317.91	4355.48	5756.62	5325.27	8214.15	OGFRL1
ENSG00000120306	0.597746	0.00181181	0.0259136	126.972	207.446	127.325	221.117	138.096	166.311	CYSTM1
ENSG00000077238	0.596998	4.67249e-05	0.00135936	1108.56	1468.41	1039.02	1700.65	820.512	1321.59	IL4R
ENSG00000165655	0.592745	1.69708e-05	0.000574202	396.543	642.91	430.023	666.602	413.28	560.298	ZNF503
ENSG00000169896	0.590872	0.000976726	0.0160708	1209.16	1671.57	813.199	1298.52	745.92	1200.64	ITGAM
ENSG00000122986	0.59041	2.48221e-05	0.00079436	335.011	495.469	306.301	513.771	343.728	475.809	HVCN1
ENSG00000136436	0.589768	1.05867e-07	6.89075e-06	1716.07	2629.93	1679.25	2356.41	1617.84	2556.92	CALCOCO2
ENSG00000026508	0.589607	4.18414e-06	0.000168176	2839.29	4136.91	2426.38	3568.22	2222.64	3563.68	CD44
ENSG00000133106	0.588379	0.00296886	0.0376362	154.32	180.015	151.349	236.291	161.28	286.375	EPSTI1
ENSG00000049860	0.587215	1.18858e-05	0.000418351	1637.94	2533.92	1382.56	1931.52	1420.27	2205.62	HEXB
ENSG00000116741	0.585017	0.00198538	0.0279025	159.203	199.731	163.361	280.732	142.128	217.894	RGS2
ENSG00000132965	0.583483	0.00222871	0.0303503	755.971	1182.95	521.312	811.845	531.216	715.937	ALOX5AP
ENSG00000103066	0.581629	4.15565e-05	0.0012276	856.572	1288.39	910.495	1424.25	754.992	1061.9	PLA2G15
ENSG00000185442	0.581512	0.0027348	0.0355107	150.413	181.729	109.307	190.767	133.056	217.004	FAM174B
ENSG00000160883	0.581319	0.000250438	0.00530617	379.939	541.759	360.354	495.345	272.16	476.698	HK3
ENSG00000160789	0.580506	2.76688e-06	0.000119053	13138.7	17271.1	11846	19060.5	10240.3	16344.7	LMNA
ENSG00000121931	0.579961	0.000489315	0.00925661	645.603	1095.52	719.507	883.383	867.888	1357.17	LRIF1
ENSG00000135842	0.578825	1.52301e-06	7.15444e-05	1266.79	2069.31	1232.41	1734.25	1356.77	1954.82	FAM129A
ENSG00000204525	0.578251	1.83654e-05	0.000611954	3977.15	6014.21	3867.8	5883.44	3229.63	4637.14	HLA-C
ENSG00000011422	0.578022	0.000500166	0.00942706	1409.39	1953.59	1069.05	1757.01	934.416	1385.63	PLAUR
ENSG00000151012	0.577763	0.00166406	0.0243444	4009.38	6292.8	2727.88	4044.05	4395.89	6280.68	SLC7A11
ENSG00000088826	0.577527	0.00334925	0.0410597	210.969	291.453	190.988	317.584	149.184	214.336	SMOX
ENSG00000266976	0.576018	0.00153391	0.0228097	669.044	1014.94	538.129	700.203	428.4	722.162	AC079466.1
ENSG00000198324	0.575516	0.000535477	0.00997026	203.155	302.596	221.017	343.598	192.528	273.034	FAM109A
ENSG00000157483	0.574058	9.2203e-05	0.00235994	297.896	416.606	261.857	396.71	281.232	439.345	MYO1E
ENSG00000175592	0.573051	7.79571e-05	0.00206465	408.264	560.618	418.011	660.099	357.84	541.622	FOSL1
ENSG00000185420	0.572629	8.81702e-06	0.000325573	1991.51	2737.08	1822.19	2878.85	1578.53	2404.84	SMYD3
ENSG00000240859	0.567509	0.00418961	0.0488078	155.296	240.02	145.343	230.872	129.024	166.311	AC093627.4
ENSG00000066294	0.566891	7.50844e-05	0.00199891	295.942	414.891	300.295	442.234	299.376	469.583	CD84
ENSG00000128294	0.565799	1.21728e-06	5.86163e-05	1096.84	1500.98	954.938	1510.96	1005.98	1516.36	TPST2
ENSG00000128335	0.564335	0.0015697	0.0232968	160.18	246.878	186.183	238.459	191.52	308.609	APOL2
ENSG00000102760	0.564209	0.00224498	0.0305179	255.897	295.739	275.07	403.213	185.472	360.192	RGCC
ENSG00000240065	0.563394	2.91733e-05	0.000918302	480.54	613.765	455.247	708.874	437.472	707.933	PSMB9
ENSG00000140199	0.563331	9.08896e-05	0.00234254	650.487	997.797	520.111	786.916	626.976	872.465	SLC12A6
ENSG00000110719	0.563007	0.000687174	0.0121469	4359.04	5601.89	5596.3	8894.53	4181.18	6388.29	TCIRG1
ENSG00000092421	0.560874	0.00140812	0.0213526	147.483	219.447	166.964	250.382	151.2	217.004	SEMA6A
ENSG00000109854	0.559054	1.75529e-05	0.000589496	631.93	869.215	570.561	846.53	634.032	990.75	HTATIP2
ENSG00000137767	0.558353	2.09402e-06	9.43294e-05	798.947	1112.66	809.596	1187.96	772.128	1205.09	SQOR
ENSG00000125148	0.558323	0.0009746	0.0160636	295.942	421.749	378.372	601.568	385.056	537.175	MT2A
ENSG00000059145	0.557901	0.000135627	0.00324388	406.31	534.044	430.023	670.938	448.56	687.477	UNKL
ENSG00000260997	0.557626	0.000738584	0.0128196	239.293	388.318	212.609	352.269	254.016	299.715	AC004847.1
ENSG00000198431	0.556691	1.15576e-05	0.000410014	7888.86	10074	6393.88	9309.67	6779.81	11598.2	TXNRD1
ENSG00000188620	0.556409	0.00427828	0.0496364	136.739	204.017	162.159	265.557	145.152	184.098	HMX3
ENSG00000096433	0.553304	0.0010547	0.017043	312.546	433.75	383.177	592.896	301.392	436.677	ITPR3
ENSG00000196878	0.553071	0.00298546	0.0378068	204.132	264.022	165.763	260.137	140.112	225.009	LAMB3
ENSG00000213203	0.552363	0.00244116	0.0325509	165.064	226.304	130.929	200.523	140.112	213.447	GIMAP1
ENSG00000236200	0.550988	0.000795929	0.0136071	209.992	292.31	234.23	377.199	234.864	326.396	KDM4A-AS1
ENSG00000253958	0.549347	0.00243457	0.0324913	148.459	239.163	190.988	259.053	150.192	217.004	CLDN23
ENSG00000117266	0.547339	0.00112924	0.0179011	207.062	324.884	223.42	301.326	181.44	266.809	CDK18
ENSG00000108840	0.547012	7.99606e-06	0.000297403	1632.08	2189.32	1796.97	2510.33	1486.8	2481.32	HDAC5
ENSG00000082014	0.546792	0.00322868	0.040126	186.551	250.306	201.798	293.738	143.136	232.124	SMARCD3
ENSG00000185340	0.543598	0.00167696	0.0244865	203.155	273.451	248.644	376.115	223.776	335.29	GAS2L1
ENSG00000151498	0.541143	4.3085e-05	0.00126545	563.56	794.637	502.093	707.79	485.856	755.069	ACAD8
ENSG00000108239	0.536527	4.97449e-05	0.00143634	671.975	1020.94	593.383	861.705	628.992	865.35	TBC1D12
ENSG00000155366	0.534701	8.05032e-05	0.00212111	2594.13	3464.86	2360.32	3775.24	2047.25	2904.66	RHOC
ENSG00000130052	0.532709	0.00105624	0.017043	293.012	435.464	350.745	548.456	311.472	398.434	STARD8
ENSG00000156515	0.53245	0.000266581	0.00557894	1008.94	1552.41	941.725	1189.04	790.272	1221.09	HK1
ENSG00000161013	0.529503	0.000115405	0.00281834	1626.22	1982.73	1590.36	2501.65	1301.33	2038.42	MGAT4B
ENSG00000181830	0.527216	0.00018329	0.00415269	294.966	424.321	296.692	429.227	294.336	423.337	SLC35C1
ENSG00000159110	0.525425	7.38787e-05	0.00197365	889.78	1299.54	755.543	1169.53	799.344	1051.23	IFNAR2
ENSG00000184743	0.524021	0.000278693	0.00576388	1495.34	2162.75	1338.12	2305.47	1953.5	2418.18	ATL3
ENSG00000005238	0.522071	0.00202383	0.0282618	503.004	657.483	469.662	770.657	380.016	515.83	FAM214B
ENSG00000147443	0.521916	0.000215071	0.00471285	4638.38	6677.69	4508.03	6667.1	3663.07	5048.02	DOK2
ENSG00000149782	0.520668	3.93713e-05	0.00118262	971.824	1228.39	934.518	1514.22	906.192	1294.91	PLCB3
ENSG00000107551	0.5198	4.06798e-05	0.00121573	1300	1899.59	1524.3	2177.57	1292.26	1824.08	RASSF4
ENSG00000106367	0.519763	7.70345e-05	0.00204374	764.762	1060.37	861.246	1315.86	804.384	1109.03	AP1S1
ENSG00000156711	0.516947	0.00290171	0.037121	149.436	219.447	151.349	221.117	151.2	206.332	MAPK13
ENSG00000188315	0.515089	0.00109739	0.0175047	452.215	636.91	373.567	570.134	354.816	481.145	C3orf62
ENSG00000197063	0.514941	3.34718e-05	0.00103416	5837.78	6932.29	5794.49	8920.54	5159.95	8143.89	MAFG
ENSG00000132823	0.514869	8.20766e-05	0.00214783	411.194	620.623	439.632	600.484	444.528	628.779	OSER1
ENSG00000069974	0.513799	9.15929e-06	0.000336593	2712.32	4164.34	2584.94	3542.2	2911.1	4012.8	RAB27A
ENSG00000142657	0.512221	2.52674e-05	0.000806927	4926.51	5835.91	4020.35	6171.76	4279.97	6859.65	PGD
ENSG00000206418	0.510966	0.00205703	0.0285956	270.548	359.172	221.017	301.326	248.976	394.877	RAB12
ENSG00000099330	0.510563	0.00162599	0.0239426	222.689	304.311	231.828	341.43	199.584	286.375	OCEL1
ENSG00000155368	0.509994	3.12663e-06	0.000131584	2398.79	3072.25	2192.15	3363.36	2231.71	3282.64	DBI
ENSG00000158258	0.508581	0.000220155	0.00480369	570.397	972.08	598.188	842.195	644.112	763.962	CLSTN2
ENSG00000196781	0.508475	0.000167638	0.00386285	651.464	998.654	846.832	1036.21	703.584	1093.92	TLE1
ENSG00000111252	0.508311	0.000162839	0.00378422	3457.54	5145	3190.34	4531.81	2841.55	3820.7	SH2B3
ENSG00000203485	0.505178	0.000647156	0.0116133	2453.49	3214.55	2805.96	4271.67	2172.24	3062.07	INF2
ENSG00000131759	0.504433	0.000269785	0.00563069	1265.81	1712.71	1219.2	1969.46	1114.85	1426.54	RARA
ENSG00000102032	0.50435	0.0025857	0.0339402	248.084	349.743	227.023	379.367	233.856	278.37	RENBP
ENSG00000185215	0.503894	4.35848e-05	0.00127768	2396.84	2808.23	2068.43	3032.77	2024.06	3362.68	TNFAIP2
ENSG00000164574	0.502893	0.000658051	0.0117675	318.407	499.755	303.899	457.408	345.744	415.332	GALNT10
ENSG00000183255	0.502315	9.35887e-07	4.63747e-05	3622.61	5145.85	3500.24	5010.9	3496.75	4886.16	PTTG1IP
ENSG00000164111	0.501819	2.91678e-06	0.000124804	3852.13	5127.85	3503.84	4948.03	3592.51	5427.78	ANXA5
ENSG00000109103	0.501744	0.00127432	0.0197326	535.236	701.201	571.762	898.558	471.744	636.784	UNC119
ENSG00000105612	0.500729	0.000372083	0.007275	1295.11	1532.7	920.104	1585.75	1018.08	1460.33	DNASE2
ENSG00000146072	0.498081	0.00247497	0.0328019	1088.05	1752.14	916.501	1166.28	893.088	1173.07	TNFRSF21
ENSG00000134769	0.496879	0.000316506	0.00638876	670.998	1042.37	627.016	791.251	672.336	945.392	DTNA
ENSG00000166311	0.496737	0.00265025	0.0346767	294.966	336.885	258.254	383.703	212.688	361.081	SMPD1
ENSG00000160796	0.496425	0.00150075	0.0224509	1775.65	2383.91	2070.84	3256.05	1668.24	2140.7	NBEAL2
ENSG00000148154	0.496206	0.00179108	0.0257129	552.816	871.786	451.644	605.903	558.432	726.609	UGCG
ENSG00000163453	0.496112	0.00193016	0.0272762	670.021	883.787	805.992	1197.72	608.832	859.124	IGFBP7
ENSG00000197989	0.494902	0.00406095	0.0476913	426.821	537.473	338.733	496.429	276.192	434.898	SNHG12
ENSG00000172725	0.494598	0.000551109	0.0101967	2165.36	2706.22	2521.28	3684.2	1958.54	2972.25	CORO1B
ENSG00000177738	0.492415	0.00204842	0.0285274	403.38	552.046	457.65	656.847	346.752	490.039	AC025171.1
ENSG00000068079	0.491708	0.00021504	0.00471285	646.58	770.635	613.803	932.159	570.528	873.354	IFI35
ENSG00000198019	0.491401	0.00059162	0.0108577	358.452	539.187	379.573	453.073	349.776	534.507	FCGR1B
ENSG00000140678	0.491197	7.38261e-05	0.00197365	1205.26	1600.42	1151.93	1513.13	976.752	1571.5	ITGAX
ENSG00000009335	0.490652	5.55535e-05	0.00156867	2752.36	4076.05	2454.01	3354.69	2500.85	3398.25	UBE3C
ENSG00000013563	0.490637	0.000831771	0.0140714	322.313	402.033	318.313	475.835	292.32	434.009	DNASE1L1
ENSG00000205542	0.488749	2.56886e-05	0.000818676	39333	55106	36364.5	51449.8	33277.1	46360.7	TMSB4X
ENSG00000239998	0.48865	0.000156144	0.0036563	1887.98	2790.23	2218.58	3077.21	1833.55	2466.2	LILRA2
ENSG00000100342	0.488457	0.00194005	0.0273907	277.385	349.743	308.703	459.576	298.368	432.23	APOL1
ENSG00000171867	0.488354	0.00323867	0.0402136	551.84	792.923	415.608	544.121	502.992	725.72	PRNP
ENSG00000132405	0.485551	0.000509262	0.00958674	1570.55	2087.31	1686.46	2438.79	1311.41	1870.33	TBC1D14
ENSG00000099785	0.484084	0.00179407	0.0257317	317.43	474.039	326.721	428.143	273.168	379.758	2002-03-01
ENSG00000112378	0.483896	0.000312794	0.00633419	474.68	675.484	565.756	718.63	495.936	752.401	PERP
ENSG00000162302	0.483615	0.00110157	0.0175473	2217.13	2905.95	2347.11	3507.52	1799.28	2484.88	RPS6KA4
ENSG00000177663	0.482871	0.00111394	0.0176952	9676.24	13694.8	7756.02	11539.3	7437.03	9522.4	IL17RA
ENSG00000116260	0.481762	0.000481324	0.00913922	9062.87	11855.3	10641.3	15821.8	8721.22	12018	QSOX1
ENSG00000139410	0.47683	0.00150179	0.0224509	266.641	354.029	282.277	417.304	292.32	400.213	SDSL
ENSG00000007384	0.476823	0.00235183	0.0317735	472.726	579.476	536.928	817.265	449.568	635.005	RHBDF1
ENSG00000166900	0.475924	0.00102322	0.0166149	689.555	1020.94	599.389	799.922	589.68	791.533	STX3
ENSG00000124762	0.475232	0.003013	0.0380928	2456.42	3019.96	3201.15	4645.62	2467.58	3629.49	CDKN1A
ENSG00000013364	0.474736	8.13614e-05	0.0021364	1714.12	2362.48	1605.98	2307.64	1490.83	2016.18	MVP
ENSG00000141458	0.47332	0.000985022	0.0161655	401.427	618.051	456.449	576.638	498.96	687.477	NPC1
ENSG00000154945	0.472502	0.000172901	0.00396407	1189.63	1751.29	1085.87	1432.92	1091.66	1487.01	ANKRD40
ENSG00000166426	0.469587	0.0012536	0.0194707	330.127	440.608	350.745	494.261	304.416	429.562	CRABP1
ENSG00000159314	0.46944	0.00101359	0.0165109	1820.58	2512.49	1805.37	2658.82	1504.94	1933.47	ARHGAP27
ENSG00000105967	0.468151	0.00277481	0.0359999	1080.24	1386.97	944.128	1153.28	1102.75	1784.95	TFEC
ENSG00000166912	0.467406	0.000260481	0.00547367	1088.05	1610.7	1022.2	1399.32	993.888	1281.57	MTMR10
ENSG00000196189	0.46736	0.00424229	0.0492933	821.411	1282.39	745.933	963.592	659.232	831.554	SEMA4A
ENSG00000109046	0.465985	0.000435751	0.00838794	2853.94	4163.49	2428.79	3424.06	3160.08	4075.06	WSB1
ENSG00000090674	0.465762	0.000659273	0.0117757	427.798	545.188	391.585	534.366	367.92	560.298	MCOLN1
ENSG00000186480	0.464795	0.000525435	0.00981899	1429.9	1898.73	1669.64	2425.78	1438.42	1938.81	INSIG1
ENSG00000121210	0.464608	0.000276219	0.00573378	797.97	1317.54	932.116	1155.44	961.632	1238.88	TMEM131L
ENSG00000104205	0.461626	0.00049291	0.00931315	595.791	828.068	563.354	771.741	659.232	904.482	SGK3
ENSG00000069399	0.461349	0.00233608	0.0316163	385.799	492.041	397.591	502.932	297.36	491.817	BCL3
ENSG00000133639	0.460538	0.000763746	0.0131963	799.923	1197.53	735.122	901.81	771.12	1072.57	BTG1
ENSG00000069956	0.460401	3.9418e-05	0.00118262	2532.6	3600.3	2371.13	3099.97	2445.41	3410.71	MAPK6
ENSG00000125144	0.460324	0.00312614	0.0391048	264.688	373.745	325.52	457.408	307.44	403.771	MT1G
ENSG00000118496	0.460201	0.00287495	0.036894	1084.15	1486.41	891.276	1145.69	1146.1	1662.22	FBXO30
ENSG00000273749	0.45913	8.11885e-05	0.00213551	1404.5	2105.32	1416.19	1830.72	1369.87	1823.19	CYFIP1
ENSG00000173894	0.458208	0.00296954	0.0376362	287.152	396.033	353.147	475.835	341.712	476.698	CBX2
ENSG00000198223	0.457239	0.00318456	0.0397384	712.02	1062.94	658.247	836.775	565.488	756.847	CSF2RA
ENSG00000204634	0.454806	6.5946e-05	0.00180761	1962.2	2631.65	2081.65	3010.01	1978.7	2613.84	TBC1D8
ENSG00000060491	0.454788	0.00177931	0.0256325	1934.86	2617.07	1990.36	2845.25	1565.42	2063.32	OGFR
ENSG00000068323	0.454663	0.000255591	0.00538565	1228.7	1516.41	1091.87	1439.43	1009.01	1607.08	TFE3
ENSG00000126091	0.453446	0.00293389	0.0373385	3217.27	3960.33	3668.41	5675.33	2991.74	3890.96	ST3GAL3
ENSG00000116691	0.452385	0.00194775	0.0274238	373.102	533.187	462.454	606.987	384.048	527.392	MIIP
ENSG00000149418	0.452051	8.76657e-05	0.00227088	2797.29	3633.73	2906.86	4173.04	2616.77	3577.02	ST14
ENSG00000100422	0.451798	0.00295236	0.0375114	1466.04	1944.16	1338.12	1958.62	1100.74	1438.99	CERK
ENSG00000148180	0.450604	0.00110234	0.0175473	2304.05	2887.1	2727.88	4020.21	2613.74	3542.33	GSN
ENSG00000133816	0.448278	0.00181694	0.025949	880.99	1418.69	834.82	1034.05	861.84	1062.79	MICAL2
ENSG00000155629	0.447979	0.000213387	0.00468933	2275.73	3285.7	2080.44	2640.39	2120.83	2908.22	PIK3AP1
ENSG00000014914	0.447087	0.00152246	0.0226833	345.754	533.187	384.378	467.163	356.832	479.366	MTMR11
ENSG00000170270	0.446564	0.00158007	0.0234054	369.195	466.324	319.514	450.905	338.688	483.813	GON7
ENSG00000051108	0.446186	0.00413739	0.0483671	1574.45	2263.04	1178.36	1593.34	1325.52	1700.46	HERPUD1
ENSG00000175283	0.446147	0.00333033	0.0408604	306.686	424.321	332.727	431.394	268.128	379.758	DOLK
ENSG00000142185	0.445145	0.00301657	0.0381065	2622.46	3946.61	2552.51	3168.26	2054.3	2725.9	TRPM2
ENSG00000095970	0.444773	0.000997619	0.0163373	720.81	827.211	678.667	935.411	680.4	1069.01	TREM2
ENSG00000181220	0.442973	0.000207236	0.00457377	880.99	1100.66	870.856	1242.16	882	1238.88	ZNF746
ENSG00000127084	0.442603	0.000230409	0.00497793	1790.3	2360.77	1772.94	2498.4	1570.46	2118.46	FGD3
ENSG00000198715	0.440135	0.0032026	0.0399312	496.167	589.763	496.088	814.013	509.04	635.894	GLMP
ENSG00000157557	0.439412	0.00241958	0.0323474	1170.1	1474.41	1001.78	1526.14	903.168	1171.29	ETS2
ENSG00000136830	0.438569	0.00144696	0.0218337	1573.48	1962.16	1383.76	2042.08	1207.58	1641.76	FAM129B
ENSG00000233276	0.438252	0.00217141	0.029768	17099.2	21059.2	17942	27004.4	14441.6	18985.2	GPX1
ENSG00000110057	0.431615	0.00270476	0.0351801	3287.6	4207.2	3527.87	5200.58	2852.64	3633.05	UNC93B1
ENSG00000106012	0.431164	0.00170559	0.0248102	889.78	1140.09	824.01	1211.81	737.856	955.175	IQCE
ENSG00000134326	0.430343	0.000305811	0.00623018	945.453	1211.24	992.175	1296.35	868.896	1273.57	CMPK2
ENSG00000140853	0.430275	0.00202291	0.0282618	1229.67	1785.58	1136.32	1554.32	1073.52	1294.91	NLRC5
ENSG00000160712	0.429166	3.39155e-05	0.00104404	10605.1	14705.5	10180	13611.7	10087.1	13250.6	IL6R
ENSG00000138433	0.427233	0.000695013	0.0122432	741.321	931.791	624.614	948.418	707.616	910.707	CIR1
ENSG00000063245	0.426445	0.00170081	0.0247641	3461.45	4374.36	3807.74	5611.38	3240.72	4139.98	EPN1
ENSG00000084234	0.425283	3.44814e-05	0.00105934	23142.1	30243.4	23421.8	31943.8	21626.6	29381.9	APLP2
ENSG00000168884	0.424149	0.000725049	0.0126419	1332.23	1807.86	1339.32	1871.91	1206.58	1524.37	TNIP2
ENSG00000101493	0.424047	0.000304741	0.00621663	2287.45	3539.43	2342.3	3033.85	2597.62	3122.55	ZNF516
ENSG00000136153	0.423463	0.00324621	0.0402136	1030.43	1429.83	839.625	1051.39	946.512	1295.8	LMO7
ENSG00000171612	0.420359	0.00209472	0.0289973	546.956	713.202	469.662	611.323	484.848	684.809	SLC25A33
ENSG00000101160	0.420134	0.00127952	0.0197932	3057.09	4250.06	2771.12	3834.86	2617.78	3216.82	CTSZ
ENSG00000100284	0.419895	0.00132477	0.0203702	773.552	874.358	646.235	1004.78	682.416	936.499	TOM1
ENSG00000196998	0.4177	0.00220304	0.0300541	440.495	545.188	418.011	624.33	420.336	540.732	WDR45
ENSG00000065154	0.41693	0.000836368	0.0141181	679.788	908.646	733.921	995.025	770.112	1012.09	OAT
ENSG00000165806	0.41613	0.00140701	0.0213526	503.981	611.193	478.07	668.77	490.896	686.588	CASP7
ENSG00000140474	0.416085	0.00328205	0.0404295	748.158	1000.37	870.856	1119.67	661.248	921.38	ULK3
ENSG00000204267	0.416009	0.000669399	0.0119427	643.65	868.357	694.282	879.048	625.968	871.575	TAP2
ENSG00000206503	0.415862	0.00267242	0.0348481	6078.05	7954.08	5920.62	8184.57	4779.94	6245.99	HLA-A
ENSG00000184164	0.415218	0.00149547	0.0224116	795.04	1043.23	938.122	1266	845.712	1129.49	CRELD2
ENSG00000135631	0.414127	0.00338	0.0413048	717.88	924.933	849.235	1165.2	705.6	938.277	RAB11FIP5
ENSG00000136167	0.413434	0.000118732	0.00288126	26517.6	34643.4	25999.6	33441.7	22964.3	32443.9	LCP1
ENSG00000137752	0.413342	0.00248851	0.0328353	882.943	1259.25	878.063	960.34	844.704	1247.78	CASP1
ENSG00000142634	0.413247	0.000653351	0.0116971	4885.49	6201.08	4730.25	6858.96	4294.08	5465.13	EFHD2
ENSG00000167613	0.413142	0.00131685	0.0202686	5972.56	7863.22	5772.87	7938.53	4907.95	6374.06	LAIR1
ENSG00000113732	0.412813	0.00088304	0.0147443	2138.01	2747.37	2007.17	2702.18	1737.79	2382.6	ATP6V0E1
ENSG00000152061	0.412541	0.00336403	0.0411752	607.512	844.355	571.762	692.616	507.024	706.154	RABGAP1L
ENSG00000140450	0.411971	0.00236194	0.0318239	728.624	991.796	720.708	923.488	848.736	1141.94	ARRDC4
ENSG00000135905	0.410002	0.000930284	0.0153988	1503.15	2120.75	1363.34	1716.91	1506.96	1972.61	DOCK10
ENSG00000160213	0.409857	0.000336685	0.00674293	1537.34	1836.15	1376.55	1943.44	1358.78	1898.79	CSTB
ENSG00000131507	0.409807	0.00230736	0.0312552	940.569	1217.24	739.927	1036.21	870.912	1137.49	NDFIP1
ENSG00000077782	0.408643	0.00074958	0.0129816	1082.19	1433.26	970.554	1303.94	965.664	1270.01	FGFR1
ENSG00000186815	0.408052	0.00219595	0.0300107	4738.01	6296.23	4238.97	5665.58	3719.52	4885.27	TPCN1
ENSG00000135124	0.404195	0.00213366	0.0294212	596.768	801.495	570.561	756.566	530.208	688.367	P2RX4
ENSG00000146112	0.402171	0.00228408	0.030993	725.693	872.643	602.993	959.257	687.456	836.001	PPP1R18
ENSG00000168268	0.400946	0.00262361	0.0343574	878.06	1202.67	970.554	1221.56	777.168	1041.44	NT5DC2
ENSG00000196154	0.400168	0.000977161	0.0160708	6061.45	7262.31	5094.21	7637.2	5044.03	6481.67	S100A4
ENSG00000145730	0.398208	0.000592826	0.0108668	902.477	1230.1	984.968	1281.18	944.496	1220.21	PAM
ENSG00000173890	0.397265	0.000483209	0.00916367	1936.81	2810.8	2048.01	2411.69	1928.3	2562.25	GPR160
ENSG00000133561	0.397182	0.000857576	0.0144443	792.11	1068.95	784.371	1064.4	783.216	974.741	GIMAP6
ENSG00000159840	0.395381	0.00119199	0.01875	9273.84	13228.5	10960.8	14032.2	9266.55	11540.4	ZYX
ENSG00000151893	0.393197	0.00405228	0.0476713	671.975	941.22	643.833	843.279	801.36	996.086	CACUL1
ENSG00000102125	0.391653	0.00248511	0.0328353	621.186	764.634	643.833	882.299	581.616	776.413	TAZ
ENSG00000139946	0.391165	0.00278765	0.0361055	504.958	666.055	516.508	741.392	548.352	652.792	PELI2
ENSG00000091436	0.390933	0.00282146	0.0363899	618.256	823.782	694.282	830.272	685.44	964.069	MAP3K20
ENSG00000013288	0.390759	0.00138249	0.0211097	1956.34	2409.63	1995.16	2868.01	1841.62	2319.46	MAN2B2
ENSG00000064547	0.389363	0.00378562	0.0451482	807.737	910.361	773.56	1101.25	676.368	947.171	LPAR2
ENSG00000047056	0.387075	0.00194655	0.0274238	1134.93	1454.69	1089.47	1576	1063.44	1270.9	WDR37
ENSG00000158773	0.383903	0.000850142	0.0143348	1824.49	2251.04	1907.47	2468.05	1650.1	2303.45	USF1
ENSG00000197226	0.382692	0.00308562	0.0387557	4702.85	5661.9	4473.2	6085.05	3677.18	5011.56	TBC1D9B
ENSG00000159307	0.38265	0.00357704	0.0430618	1286.32	1687.85	1461.84	1994.39	1271.09	1558.16	SCUBE1
ENSG00000151929	0.381173	0.00392502	0.0464143	746.204	877.787	769.957	1000.44	786.24	1120.6	BAG3
ENSG00000165609	0.380373	0.00179788	0.0257624	910.291	1224.96	852.838	1140.27	863.856	1054.78	NUDT5
ENSG00000106829	0.379046	0.00111593	0.0177085	1374.23	1803.58	1410.19	1793.86	1248.91	1647.1	TLE4
ENSG00000100580	0.377981	0.00377289	0.0450663	1362.51	2021.31	1287.67	1546.73	1372.9	1658.66	TMED8
ENSG00000225697	0.377257	0.00281629	0.0363538	794.063	957.508	814.4	1058.98	696.528	977.409	SLC26A6
ENSG00000172086	0.37616	0.0034105	0.0415783	933.732	1195.81	846.832	1031.88	918.288	1274.46	KRCC1
ENSG00000138073	0.374718	0.00331582	0.0407354	2375.35	2812.52	2631.79	3671.19	2380.9	3096.76	PREB
ENSG00000042753	0.374193	0.00353225	0.0426899	1901.65	2189.32	1851.02	2844.17	1873.87	2262.54	AP2S1
ENSG00000147416	0.373394	0.00237968	0.0319584	5548.67	7574.34	5032.95	5874.77	5041.01	6786.72	ATP6V1B2
ENSG00000104635	0.370647	0.00245946	0.0326532	1132.98	1537.84	1043.83	1297.44	1059.41	1348.27	SLC39A14
ENSG00000142669	0.370389	0.00140689	0.0213526	5911.03	7590.63	6491.18	8398.1	5524.85	7185.16	SH3BGRL3
ENSG00000133193	0.369853	0.00208685	0.0289315	699.322	930.077	688.276	873.628	686.448	876.022	FAM104A
ENSG00000011426	0.3664	0.0038819	0.0460586	1834.26	2134.46	1592.77	2238.27	1947.46	2557.81	ANLN
ENSG00000087086	0.366197	0.00051896	0.00972164	46397.5	53462.7	42937.4	60375.7	45053.6	59384.5	FTL
ENSG00000117450	0.363016	0.00062614	0.0113421	3868.74	4679.53	3792.13	4952.37	3920.11	5263.25	PRDX1
ENSG00000059588	0.359994	0.000982735	0.0161452	2067.69	2797.95	2040.81	2494.07	2103.7	2679.65	TARBP1
ENSG00000176393	0.358285	0.0033678	0.0411885	1778.58	2190.18	2011.98	2675.08	1832.54	2343.47	RNPEP
ENSG00000124201	0.357594	0.00355346	0.0429124	1383.02	1657.85	1117.1	1562.99	1273.1	1615.97	ZNFX1
ENSG00000065000	0.355414	0.00186305	0.0264984	5228.31	6691.41	5376.48	7147.27	4870.66	5960.51	AP3D1
ENSG00000110108	0.353036	0.00317218	0.0396484	1566.64	1942.45	1643.21	2101.69	1402.13	1846.32	TMEM109
ENSG00000140105	0.352448	0.00174628	0.0252586	4067.01	5362.73	3804.14	4520.97	3818.3	5039.13	WARS
ENSG00000164687	0.351422	0.00352359	0.0426188	984.521	1257.53	1115.9	1367.89	1071.5	1420.31	FABP5
ENSG00000058799	0.349885	0.00327639	0.0404295	700.299	900.931	711.099	876.88	694.512	905.371	YIPF1
ENSG00000135930	0.349785	0.00399053	0.0470081	2085.27	2537.35	1869.04	2283.79	1688.4	2369.26	EIF4E2
ENSG00000196821	0.348493	0.00125913	0.0195368	3459.5	4056.33	3133.88	4051.64	3056.26	4179.11	C6orf106
ENSG00000118564	0.34591	0.0036157	0.043436	2359.72	3087.68	2090.05	2564.52	2239.78	2849.52	FBXL5
ENSG00000137462	0.342922	0.00388295	0.0460586	1852.81	2403.63	1621.59	2055.09	1762.99	2184.27	TLR2
ENSG00000140319	0.334026	0.00140115	0.0213099	3492.71	4314.36	3422.16	4549.15	3409.06	4151.54	SRP14
ENSG00000186350	0.333295	0.00345992	0.0419809	7502.09	9036.75	7434.11	10167	6950.16	8372.46	RXRA
ENSG00000127125	0.331271	0.00124475	0.0193724	4552.43	5865.91	4600.52	5506.24	4376.74	5648.34	PPCS
ENSG00000100285	0.328303	0.00412765	0.04829	1254.09	1430.69	1175.96	1519.64	1157.18	1554.61	NEFH
ENSG00000163191	0.327469	0.00346584	0.0420101	4671.59	5707.33	3977.11	5272.12	4290.05	5257.91	S100A11
ENSG00000182934	0.317459	0.00395737	0.0467249	6890.67	8447.84	6204.1	7933.11	6084.29	7519.56	SRPRA
ENSG00000182568	-0.292528	0.00421846	0.0490907	9871.58	8052.66	9705.54	8085.94	9374.4	7499.99	SATB1
ENSG00000135486	-0.312832	0.00157578	0.0233645	37792.7	31197.4	37038.4	29676.3	36994.6	29152.4	HNRNPA1
ENSG00000198242	-0.315138	0.0036166	0.043436	17009.4	13815.7	16213.5	13486	15667.3	11995.7	RPL23A
ENSG00000119042	-0.316473	0.00357701	0.0430618	3191.88	2763.66	3244.39	2547.18	3511.87	2676.98	SATB2
ENSG00000164587	-0.319598	0.00343253	0.0417475	22444.7	18801.3	22487.3	16873.2	20260.8	16562.6	RPS14
ENSG00000169925	-0.322675	0.00270376	0.0351801	3052.21	2578.5	2989.74	2390.01	3236.69	2450.19	BRD3
ENSG00000122406	-0.328281	0.00285987	0.0367312	43064	35873.5	41589.7	31192.6	38833.2	31287.8	RPL5
ENSG00000132603	-0.32968	0.00358467	0.0431199	1918.25	1598.7	1802.97	1455.69	1930.32	1442.55	NIP7
ENSG00000168209	-0.330503	0.0020126	0.0281764	2641.02	2062.46	2457.62	2010.65	2512.94	1980.61	DDIT4
ENSG00000049618	-0.334523	0.00317703	0.0396767	3173.32	2635.07	2952.5	2549.35	3352.61	2333.69	ARID1B
ENSG00000149273	-0.336757	0.00166049	0.0243228	39751	32443.8	41001.1	31562.3	36634.8	28942.5	RPS3
ENSG00000155506	-0.337774	0.00122871	0.0191812	9152.72	7623.2	9454.49	7831.22	10030.6	7206.5	LARP1
ENSG00000077097	-0.345047	0.00176918	0.0255417	6949.27	5541.89	7359.63	5610.3	7807.97	6259.33	TOP2B
ENSG00000189079	-0.346725	0.00200912	0.0281589	3201.65	2533.07	2891.24	2469.14	3404.02	2467.09	ARID2
ENSG00000155254	-0.348677	0.00342989	0.0417475	2584.37	2060.74	2580.14	2143.97	2427.26	1758.27	MARVELD1
ENSG00000154059	-0.350127	0.00412759	0.04829	964.01	816.067	1019.8	728.385	1031.18	819.103	IMPACT
ENSG00000128039	-0.358554	0.00280475	0.0362658	1081.21	830.64	1150.73	859.537	1140.05	939.167	SRD5A3
ENSG00000124571	-0.359277	0.000811867	0.0138107	3299.32	2649.65	3190.34	2387.84	3280.03	2577.37	XPO5
ENSG00000187231	-0.36027	0.00324763	0.0402136	950.336	722.631	950.134	726.217	1000.94	811.099	SESTD1
ENSG00000121644	-0.360277	0.00236385	0.0318239	1702.4	1372.4	1624	1198.8	1767.02	1395.41	DESI2
ENSG00000166974	-0.362279	0.00328181	0.0404295	941.546	720.059	998.181	745.727	1004.98	824.439	MAPRE2
ENSG00000224078	-0.362286	0.00272288	0.035386	1111.49	833.212	1028.21	894.222	1094.69	790.643	SNHG14
ENSG00000117143	-0.366639	0.00287755	0.0368965	1170.1	884.644	1201.18	953.837	1318.46	1023.66	UAP1
ENSG00000188846	-0.366708	0.000815211	0.0138523	21860.7	17878.9	21166	15644	20101.5	15434.9	RPL14
ENSG00000147526	-0.367	0.00159115	0.0235016	4621.78	3775.17	4195.72	3455.49	4526.93	3117.22	TACC1
ENSG00000173218	-0.367108	0.00251838	0.0331205	1331.25	1045.8	1393.37	1053.56	1515.02	1187.3	VANGL1
ENSG00000253352	-0.368816	0.00109096	0.0174383	3614.79	2589.64	3054.6	2513.58	3334.46	2644.96	TUG1
ENSG00000204628	-0.369808	0.000688914	0.0121637	24817.2	19170.7	24922.1	18820.9	21850.4	17410.2	RACK1
ENSG00000128973	-0.371879	0.0010105	0.0164875	2102.85	1640.71	2106.87	1622.61	1937.38	1487.01	CLN6
ENSG00000100304	-0.372043	0.00325104	0.0402136	3140.11	2396.77	3479.82	2747.7	2895.98	2209.18	TTLL12
ENSG00000104408	-0.375473	0.00018685	0.00421469	12091.6	9013.6	11414.8	9078.79	11355.1	8781.56	EIF3E
ENSG00000175061	-0.376526	0.000604264	0.011037	8080.3	6447.1	8008.27	6219.45	7545.89	5538.95	LRRC75A-AS1
ENSG00000171236	-0.379694	0.00376556	0.0450139	2331.4	1732.43	2092.46	1710.4	1894.03	1414.09	LRG1
ENSG00000168137	-0.380586	0.00239739	0.0321347	2553.11	2174.75	2317.08	1905.51	2857.68	1856.1	SETD5
ENSG00000180592	-0.381779	0.00331749	0.0407354	751.088	547.759	811.998	640.588	809.424	633.226	SKIDA1
ENSG00000137822	-0.382187	0.00390642	0.0462657	610.442	494.612	587.377	430.311	613.872	464.247	TUBGCP4
ENSG00000189091	-0.383143	0.000705784	0.0124187	4152.96	3359.42	4319.44	2959.06	4374.72	3529.88	SF3B3
ENSG00000070081	-0.383429	0.00173666	0.0251906	4418.62	3384.28	5303.21	4090.66	5049.07	3849.16	NUCB2
ENSG00000150768	-0.383661	0.00169341	0.0246798	1527.57	1242.1	1583.16	1082.82	1647.07	1319.81	DLAT
ENSG00000198585	-0.383863	0.00294531	0.0374527	642.673	501.47	711.099	545.205	704.592	530.949	NUDT16
ENSG00000147604	-0.384525	0.00148467	0.0223151	41916.4	34014.2	39679.8	26707.4	36666	29868.3	RPL7
ENSG00000234741	-0.386579	0.00233876	0.0316247	4929.44	3669.73	4162.09	3237.63	3941.28	3062.07	GAS5
ENSG00000171421	-0.388517	0.00328005	0.0404295	641.697	476.611	623.413	519.191	619.92	445.571	MRPL36
ENSG00000106261	-0.388737	0.00145452	0.0219263	2195.64	1704.14	1919.49	1528.31	2339.57	1697.79	ZKSCAN1
ENSG00000162636	-0.389606	0.001661	0.0243228	1768.82	1380.97	1547.12	1198.8	1839.6	1355.39	FAM102B
ENSG00000184634	-0.38967	0.00186993	0.0265717	1436.74	1095.52	1501.48	1292.02	1685.38	1143.72	MED12
ENSG00000101350	-0.389738	0.00309127	0.0387949	1883.09	1468.41	1603.58	1209.64	1595.66	1200.64	KIF3B
ENSG00000080503	-0.3906	0.000514379	0.00965938	6930.71	5167.28	7712.78	6011.34	7632.58	5814.65	SMARCA2
ENSG00000155111	-0.390608	0.000603338	0.0110332	2308.94	1817.29	2231.79	1736.42	2566.37	1867.66	CDK19
ENSG00000165476	-0.391848	0.00164287	0.0241263	2453.49	1903.87	2224.59	1595.51	2514.96	1981.5	REEP3
ENSG00000171791	-0.392365	0.000538499	0.0100144	2978.96	2134.46	3052.2	2516.83	2983.68	2218.96	BCL2
ENSG00000198408	-0.392735	0.000445636	0.0085248	3005.33	2323.91	3058.21	2548.26	3331.44	2285.66	MGEA5
ENSG00000244300	-0.39323	0.00203215	0.0283522	1415.25	986.653	1455.83	1134.85	1218.67	993.418	GATA2-AS1
ENSG00000137509	-0.393541	0.00150247	0.0224509	781.366	636.052	863.649	621.078	862.848	651.013	PRCP
ENSG00000172493	-0.394914	0.00198874	0.0279242	1968.07	1515.55	2057.62	1790.61	2428.27	1604.41	AFF1
ENSG00000012779	-0.395427	0.00108846	0.0174166	2226.89	1512.12	2090.05	1652.96	1834.56	1512.81	ALOX5
ENSG00000183688	-0.396362	0.00169072	0.024664	1377.16	1050.09	1314.09	1084.99	1277.14	881.358	RFLNB
ENSG00000162676	-0.39768	0.000874363	0.0146468	6654.31	5468.17	8111.57	6120.82	7428.96	5258.8	GFI1
ENSG00000149084	-0.400066	0.00247899	0.0328019	2688.87	2083.03	2844.4	1974.88	3198.38	2557.81	HSD17B12
ENSG00000157193	-0.403568	0.00331378	0.0407354	1567.62	1214.67	1930.3	1403.66	1991.81	1531.48	LRP8
ENSG00000090376	-0.404741	0.000675888	0.0120296	3446.8	2723.37	2990.94	2372.67	3517.92	2424.4	IRAK3
ENSG00000151092	-0.405041	0.00415381	0.0484853	640.72	496.327	712.3	498.597	764.064	602.988	NGLY1
ENSG00000168610	-0.405368	0.000189928	0.00426533	4075.8	3208.55	3895.43	2877.77	3885.84	2865.53	STAT3
ENSG00000166123	-0.406836	0.0032416	0.0402136	1519.76	1232.67	1923.09	1488.2	1704.53	1162.4	GPT2
ENSG00000102763	-0.40745	0.00325143	0.0402136	492.26	385.746	466.058	357.689	481.824	342.405	VWA8
ENSG00000065243	-0.408	0.00405304	0.0476713	990.381	752.633	910.495	649.26	1102.75	860.903	PKN2
ENSG00000137075	-0.408304	0.00126913	0.0196721	1268.74	946.364	1090.67	961.424	1313.42	861.792	RNF38
ENSG00000115504	-0.409109	0.00148809	0.0223446	719.833	556.332	713.501	554.96	815.472	582.532	EHBP1
ENSG00000215012	-0.410952	0.0026633	0.0347968	740.344	593.192	796.383	489.925	715.68	608.324	RTL10
ENSG00000138442	-0.41278	0.00296824	0.0376362	1204.28	1005.51	1131.51	744.643	1266.05	953.397	WDR12
ENSG00000198589	-0.416676	0.0010227	0.0166149	1087.08	846.927	982.566	796.671	1070.5	709.711	LRBA
ENSG00000177119	-0.417166	0.000598973	0.0109664	4444.99	3689.45	4260.59	2962.31	4176.14	2993.59	ANO6
ENSG00000153207	-0.417786	0.000765437	0.0131963	4846.42	3663.73	4331.46	3031.68	4894.85	3837.6	AHCTF1
ENSG00000170653	-0.419172	0.00411284	0.0482638	606.535	458.609	533.324	416.22	687.456	491.817	ATF7
ENSG00000135821	-0.41959	0.000178245	0.00405634	7898.63	5920.77	8887.53	6640.01	7887.6	5886.69	GLUL
ENSG00000184428	-0.419703	0.000372251	0.007275	2595.11	2030.74	2485.24	1887.08	2405.09	1678.23	TOP1MT
ENSG00000175130	-0.421229	0.00118704	0.0187016	1243.35	856.356	1125.51	907.229	1028.16	774.635	MARCKSL1
ENSG00000178252	-0.423627	0.00228599	0.030993	2790.45	1848.15	3014.96	2491.9	2550.24	1891.67	WDR6
ENSG00000151806	-0.424043	0.000749603	0.0129816	1066.56	871.786	1048.63	741.392	1171.3	835.111	GUF1
ENSG00000136854	-0.424624	0.0038801	0.0460586	379.939	293.167	434.827	288.319	378	305.941	STXBP1
ENSG00000097033	-0.424659	0.00042338	0.00819086	2598.04	1979.31	2383.14	1632.36	2492.78	1954.82	SH3GLB1
ENSG00000131467	-0.42631	0.000186605	0.00421469	3524.94	2815.95	3602.34	2380.26	3317.33	2573.81	PSME3
ENSG00000118495	-0.426343	0.000913339	0.0151674	967.917	651.482	1018.6	795.587	993.888	771.967	PLAGL1
ENSG00000167202	-0.428241	0.000169844	0.00390565	1190.61	888.073	1191.57	892.054	1221.7	898.256	TBC1D2B
ENSG00000187605	-0.428287	0.00384357	0.0457329	1968.07	1590.99	1950.72	1793.86	2257.92	1207.75	TET3
ENSG00000143952	-0.428303	0.00284241	0.0365609	811.644	600.049	731.519	499.681	840.672	670.579	VPS54
ENSG00000135535	-0.428934	0.00120659	0.0189127	9187.88	7211.74	8390.25	5381.59	9167.76	7271.43	CD164
ENSG00000162433	-0.429423	0.00103056	0.0167164	762.808	602.621	863.649	656.847	924.336	635.005	AK4
ENSG00000146247	-0.430247	0.00356835	0.0430247	5599.46	4627.24	4855.17	4018.04	7351.35	4569.54	PHIP
ENSG00000073536	-0.430687	0.000870029	0.0146049	612.395	463.753	639.028	481.254	618.912	442.903	NLE1
ENSG00000144218	-0.431242	0.000364921	0.00719475	1713.14	1374.97	1616.79	1286.6	1826.5	1163.29	AFF3
ENSG00000063046	-0.432761	0.000206309	0.00455988	14999.3	11736.1	13652.6	9491.76	13835.8	10247.2	EIF4B
ENSG00000137054	-0.433745	0.00018061	0.00410406	1287.3	971.223	1292.47	895.306	1223.71	948.06	POLR1E
ENSG00000168528	-0.433903	0.000956739	0.0158197	1120.28	771.492	1145.93	959.257	1100.74	763.962	SERINC2
ENSG00000101236	-0.434333	0.00078329	0.0134587	3419.45	2400.2	3112.26	2611.13	2942.35	2001.95	RNF24
ENSG00000159921	-0.434683	0.000525265	0.00981899	826.294	673.77	872.057	618.91	938.448	657.239	GNE
ENSG00000183741	-0.43658	0.000223552	0.004864	1945.6	1388.69	2081.65	1656.21	2096.64	1481.68	CBX6
ENSG00000131873	-0.436936	0.000291787	0.00599216	3515.17	2521.07	3676.81	3064.2	3712.46	2472.43	CHSY1
ENSG00000123104	-0.439719	0.00220197	0.0300541	406.31	313.74	392.786	283.983	416.304	297.936	ITPR2
ENSG00000119285	-0.440976	0.00367254	0.044039	2517.95	2186.75	2192.15	1488.2	2847.6	1890.78	HEATR1
ENSG00000181827	-0.4412	0.00304647	0.0383896	928.849	716.631	831.217	561.463	1025.14	771.967	RFX7
ENSG00000247556	-0.441921	0.00307257	0.0386549	3167.46	2689.08	3041.39	1900.09	3728.59	2724.12	OIP5-AS1
ENSG00000163539	-0.443817	0.000640954	0.0115424	1950.48	1548.98	1802.97	1218.31	2069.42	1511.92	CLASP2
ENSG00000164099	-0.444223	0.000230101	0.00497793	4356.11	3228.27	5297.21	3597.48	4778.93	3780.68	PRSS12
ENSG00000141447	-0.444238	0.000607206	0.0110775	611.419	478.325	630.62	443.317	653.184	470.473	OSBPL1A
ENSG00000182247	-0.446316	0.00176744	0.0255405	492.26	359.172	515.306	411.884	496.944	334.4	UBE2E2
ENSG00000156052	-0.447275	0.000157216	0.0036702	2873.47	2295.62	2682.24	1890.33	2918.16	2027.75	GNAQ
ENSG00000186767	-0.447346	0.0039738	0.046847	554.77	396.89	578.969	385.87	649.152	523.834	SPIN4
ENSG00000137700	-0.4475	0.00133002	0.0204305	549.886	416.606	667.856	451.989	611.856	472.251	SLC37A4
ENSG00000188559	-0.4477	0.00076484	0.0131963	1135.91	917.218	1042.62	830.272	1186.42	720.384	RALGAPA2
ENSG00000176974	-0.448431	0.000795498	0.0136071	594.815	442.322	688.276	480.17	621.936	473.141	SHMT1
ENSG00000113211	-0.448672	0.00137943	0.0211049	436.588	337.742	452.845	320.836	432.432	309.498	PCDHB6
ENSG00000112290	-0.450221	0.00237215	0.0319076	719.833	452.609	715.904	482.338	695.52	624.332	WASF1
ENSG00000170004	-0.450361	0.00239433	0.0321216	2673.25	1872.15	3093.04	2643.65	2899.01	1828.53	CHD3
ENSG00000068654	-0.451411	0.00158954	0.0235004	1761.98	1609.85	1771.74	1280.09	2305.3	1379.4	POLR1A
ENSG00000164742	-0.452178	0.0011824	0.0186477	1634.03	1309.82	1457.03	1121.84	1519.06	938.277	ADCY1
ENSG00000104332	-0.45281	0.000438723	0.00843457	677.835	526.329	774.761	533.282	756	553.183	SFRP1
ENSG00000164975	-0.453245	0.00338585	0.0413434	608.489	511.756	633.022	416.22	782.208	548.737	SNAPC3
ENSG00000140905	-0.453395	0.00305426	0.0384562	301.803	230.59	321.916	223.285	311.472	228.566	GCSH
ENSG00000134755	-0.454003	0.0024792	0.0328019	1305.86	951.507	992.175	721.881	1255.97	920.49	DSC2
ENSG00000241399	-0.456092	0.00255304	0.0335477	423.891	310.311	396.39	259.053	410.256	326.396	CD302
ENSG00000117525	-0.458336	0.000679757	0.0120714	3508.33	2531.35	2778.33	2035.57	2874.82	2100.67	F3
ENSG00000058056	-0.45848	0.00249027	0.0328353	404.357	290.595	389.182	300.242	474.768	332.622	USP13
ENSG00000155755	-0.458907	0.00424192	0.0492933	367.242	295.739	332.727	224.368	376.992	262.362	TMEM237
ENSG00000196372	-0.460624	0.00280015	0.0362368	1038.24	786.065	1083.46	843.279	912.24	576.307	ASB13
ENSG00000184937	-0.461757	0.00300556	0.03803	827.271	561.475	1021	821.601	966.672	662.575	WT1
ENSG00000135698	-0.462962	0.00392071	0.0463991	429.751	374.602	480.472	295.906	553.392	389.541	MPHOSPH6
ENSG00000204604	-0.46412	0.000421529	0.00816533	617.279	445.751	574.164	453.073	631.008	423.337	ZNF468
ENSG00000166582	-0.465255	0.00244421	0.0325634	602.628	431.178	635.424	455.24	488.88	364.639	CENPV
ENSG00000108582	-0.465268	0.000552285	0.0101967	4047.47	3396.28	3727.26	2429.03	4165.06	2821.06	CPD
ENSG00000174749	-0.465689	0.00381114	0.0453821	331.104	250.306	332.727	231.956	397.152	285.485	FAM241A
ENSG00000151835	-0.465916	0.00247835	0.0328019	1248.23	1140.09	1210.79	944.082	1715.62	938.277	SACS
ENSG00000009413	-0.466143	0.000257648	0.00542156	1375.2	1096.38	1291.27	905.061	1508.98	1020.1	REV3L
ENSG00000111678	-0.466609	0.00177251	0.0255657	427.798	304.311	410.804	309.997	376.992	265.919	C12orf57
ENSG00000134318	-0.467337	0.0034285	0.0417475	2221.03	1700.71	1753.72	1121.84	2176.27	1624.87	ROCK2
ENSG00000108021	-0.469597	0.000222409	0.00484599	2196.61	1861.87	2156.12	1466.52	2417.18	1559.05	FAM208B
ENSG00000101346	-0.471008	1.61633e-05	0.000550791	2373.4	1735.86	2377.14	1722.33	2263.97	1602.63	POFUT1
ENSG00000151458	-0.471708	0.000198197	0.00443663	888.804	679.77	855.24	626.498	993.888	667.911	ANKRD50
ENSG00000085365	-0.47195	0.00339405	0.0414107	476.633	387.461	437.23	281.815	533.232	372.643	SCAMP1
ENSG00000103657	-0.474345	0.00378194	0.0451394	1474.83	1326.97	1332.11	1161.95	2009.95	979.188	HERC1
ENSG00000149150	-0.474557	0.00249653	0.0328895	513.748	417.463	743.531	467.163	642.096	481.145	SLC43A1
ENSG00000130723	-0.474992	0.0004545	0.00867276	3690.98	2767.94	4449.17	3549.79	4607.57	2855.74	PRRC2B
ENSG00000117724	-0.475331	0.00123994	0.0193368	3419.45	2621.36	3348.89	2529.84	4693.25	3093.2	CENPF
ENSG00000168779	-0.476031	0.000232822	0.00500894	3034.63	1969.88	3392.13	2354.24	3240.72	2626.29	SHOX2
ENSG00000164346	-0.476233	0.000122251	0.00295731	2657.62	1916.73	2345.91	1576	2277.07	1739.59	NSA2
ENSG00000198648	-0.476511	0.00244903	0.0325992	617.279	418.32	754.341	494.261	731.808	598.541	STK39
ENSG00000108064	-0.476605	0.000547625	0.010156	1371.3	1136.67	1386.16	846.53	1530.14	1095.69	TFAM
ENSG00000170396	-0.477804	0.000732313	0.0127396	521.562	396.033	520.111	327.34	513.072	391.319	ZNF804A
ENSG00000162390	-0.47809	0.000809413	0.0137843	590.908	412.32	584.975	500.764	671.328	415.332	ACOT11
ENSG00000142556	-0.479124	0.00284423	0.0365609	431.705	294.881	386.78	259.053	450.576	355.745	ZNF614
ENSG00000091127	-0.481497	0.0014117	0.0213858	471.75	381.46	438.431	298.074	475.776	312.166	PUS7
ENSG00000189339	-0.481914	7.12533e-05	0.00191685	1845.98	1272.96	1909.88	1534.81	2050.27	1351.83	SLC35E2B
ENSG00000150593	-0.481938	0.000527927	0.00985357	2236.66	1581.56	2605.36	1811.21	2835.5	2104.23	PDCD4
ENSG00000204310	-0.482202	8.61724e-05	0.00223975	1248.23	915.504	1404.18	873.628	1244.88	998.754	AGPAT1
ENSG00000173641	-0.484079	0.00120017	0.0188312	675.881	418.32	621.01	407.549	506.016	462.468	HSPB7
ENSG00000170348	-0.484572	5.09489e-06	0.00020016	4823.96	3494.86	4656.98	3287.49	5043.03	3597.47	TMED10
ENSG00000180071	-0.486351	0.00189571	0.0268883	325.244	252.021	371.165	278.564	411.264	260.583	ANKRD18A
ENSG00000185238	-0.486354	0.00164874	0.0241894	517.655	379.746	601.791	334.927	529.2	459.8	PRMT3
ENSG00000113441	-0.486897	0.00209537	0.0289973	1689.7	1457.26	1465.44	1119.67	2206.51	1248.66	LNPEP
ENSG00000101888	-0.487293	2.06184e-05	0.000678201	1447.48	1018.37	1538.71	1103.42	1531.15	1101.03	NXT2
ENSG00000137824	-0.487932	5.43634e-05	0.00154572	839.968	602.621	857.643	604.819	831.6	595.873	RMDN3
ENSG00000125257	-0.488132	0.000880443	0.0147326	699.322	491.183	582.573	469.331	608.832	388.651	ABCC4
ENSG00000141569	-0.489057	0.000789419	0.0135489	688.579	462.038	848.033	583.141	732.816	571.86	TRIM65
ENSG00000116157	-0.489998	0.00136536	0.0209106	788.203	477.468	881.666	692.616	759.024	561.188	GPX7
ENSG00000116539	-0.491369	0.000235933	0.00505897	3387.22	2681.36	2875.63	2220.92	3643.92	2145.14	ASH1L
ENSG00000083828	-0.4926	0.00419097	0.0488078	251.014	184.301	218.615	162.586	266.112	176.094	ZNF586
ENSG00000173598	-0.493438	6.27475e-05	0.00173669	2235.68	1607.28	1888.26	1357.05	2085.55	1446.1	NUDT4
ENSG00000143771	-0.494302	2.14072e-05	0.000698167	1584.22	1225.82	1721.29	1114.26	1739.81	1239.77	CNIH4
ENSG00000196422	-0.494455	0.00184225	0.0262756	398.497	287.167	472.064	325.172	367.92	266.809	PPP1R26
ENSG00000072121	-0.494579	0.000359312	0.00710346	528.399	356.601	505.697	407.549	541.296	355.745	ZFYVE26
ENSG00000100814	-0.494661	0.000153937	0.00361563	1740.49	1277.25	1578.35	1223.73	1600.7	991.639	CCNB1IP1
ENSG00000067064	-0.494826	4.71771e-05	0.00136992	1238.46	930.077	1398.17	1021.04	1425.31	932.052	IDI1
ENSG00000166927	-0.495859	3.07125e-06	0.000130324	4834.7	3591.72	4703.82	3425.14	4869.65	3200.82	MS4A7
ENSG00000107438	-0.495891	0.000551711	0.0101967	2314.8	1638.14	2981.33	2184.07	2948.4	2025.08	PDLIM1
ENSG00000017483	-0.49698	0.00065007	0.011652	620.209	452.609	786.773	466.079	655.2	540.732	SLC38A5
ENSG00000056972	-0.50013	0.000167731	0.00386285	584.071	389.175	564.555	393.458	553.392	420.668	TRAF3IP2
ENSG00000162783	-0.500695	0.00010153	0.00254422	847.782	551.188	879.264	603.735	844.704	662.575	IER5
ENSG00000117013	-0.501623	0.00430489	0.0499075	280.315	190.301	339.934	237.375	258.048	192.992	KCNQ4
ENSG00000136169	-0.501879	0.000216611	0.00473983	762.808	556.332	882.868	612.407	931.392	651.013	SETDB2
ENSG00000213903	-0.504839	0.00136018	0.020852	791.133	495.469	905.69	694.784	721.728	515.83	LTB4R
ENSG00000076770	-0.50565	0.00159778	0.0235542	602.628	528.901	594.584	395.626	786.24	471.362	MBNL3
ENSG00000090266	-0.505897	5.18782e-05	0.00148675	848.759	655.768	986.169	659.015	942.48	640.341	NDUFB2
ENSG00000064763	-0.507147	2.96364e-05	0.000929313	1352.74	986.653	1280.46	871.46	1234.8	862.682	FAR2
ENSG00000164663	-0.510699	0.000351262	0.00698025	495.191	404.605	516.508	333.843	545.328	353.077	USP49
ENSG00000255571	-0.511032	0.00138088	0.0211061	759.878	498.898	870.856	734.888	862.848	518.498	MIR9-3HG
ENSG00000170464	-0.511369	0.00258733	0.0339402	255.897	156.013	245.041	176.677	238.896	186.766	DNAJC18
ENSG00000143322	-0.512807	0.000337283	0.0067461	556.723	402.89	481.673	354.437	582.624	378.868	ABL2
ENSG00000100427	-0.515478	0.00414494	0.0484185	5413.89	3387.71	7930.19	5856.34	7074.15	5040.91	MLC1
ENSG00000142784	-0.515572	0.000484047	0.00916824	1386.92	810.924	1537.51	1206.39	1398.1	1008.54	WDTC1
ENSG00000198040	-0.516878	0.00184641	0.0263105	672.951	496.327	676.265	375.031	762.048	602.098	ZNF84
ENSG00000121879	-0.517944	0.00025134	0.00531367	687.602	476.611	601.791	396.71	669.312	493.596	PIK3CA
ENSG00000125726	-0.519847	6.34395e-06	0.000243624	4118.77	2570.78	3849.78	2933.05	3612.67	2575.59	CD70
ENSG00000003402	-0.519952	3.10694e-05	0.000968067	2482.79	1657.85	2049.21	1665.96	2279.09	1428.32	CFLAR
ENSG00000227706	-0.52005	1.44269e-06	6.81884e-05	30353.1	20736.9	30792.3	21969.7	27753.3	19287.6	AL713998.1
ENSG00000183323	-0.520136	0.000684129	0.0121094	365.289	256.307	323.118	244.963	388.08	249.911	CCDC125
ENSG00000132549	-0.521341	0.000100042	0.0025234	2003.23	1503.55	1711.68	1346.21	2037.17	1158.84	VPS13B
ENSG00000064651	-0.521891	0.00128338	0.0198329	561.607	445.751	600.59	331.675	667.296	494.486	SLC12A2
ENSG00000065600	-0.521915	0.000269786	0.00563069	478.587	367.745	521.312	365.276	496.944	309.498	TMEM206
ENSG00000072071	-0.522259	0.000127158	0.00305198	1869.42	1296.11	1956.72	1566.24	1886.98	1117.93	ADGRL1
ENSG00000163322	-0.522455	0.00215461	0.0296303	260.781	211.732	260.656	168.005	273.168	172.536	ABRAXAS1
ENSG00000231607	-0.523074	0.00107905	0.0173084	545.979	375.46	584.975	416.22	724.752	499.822	DLEU2
ENSG00000151553	-0.534834	0.000297891	0.00609308	404.357	277.737	371.165	285.067	440.496	277.481	FAM160B1
ENSG00000106460	-0.534894	0.000717092	0.0125459	622.163	433.75	545.336	327.34	622.944	473.141	TMEM106B
ENSG00000257698	-0.535057	0.000231034	0.00498442	606.535	402.033	711.099	520.275	656.208	441.124	AC084033.3
ENSG00000058729	-0.535118	0.000343826	0.0068591	980.614	729.489	838.424	514.855	950.544	665.243	RIOK2
ENSG00000260920	-0.535413	0.000370882	0.00726672	538.166	375.46	502.093	392.374	669.312	412.664	AL031985.3
ENSG00000007264	-0.535687	0.000440136	0.00845115	541.096	375.46	588.578	347.934	435.456	354.856	MATK
ENSG00000115365	-0.53574	6.37419e-05	0.00175788	633.883	457.752	750.738	500.764	715.68	490.039	LANCL1
ENSG00000197183	-0.536905	0.00173366	0.0251708	513.748	317.169	565.756	469.331	506.016	308.609	NOL4L
ENSG00000138767	-0.537234	0.000309482	0.00627999	1503.15	1176.1	1449.82	903.977	1856.74	1232.66	CNOT6L
ENSG00000162039	-0.537723	0.000287434	0.0059186	610.442	420.035	748.335	479.086	734.832	542.511	MEIOB
ENSG00000151327	-0.538035	0.00045923	0.00874131	425.844	284.595	427.62	268.809	457.632	348.63	FAM177A1
ENSG00000165152	-0.538928	0.00101471	0.0165116	570.397	318.883	637.827	493.177	586.656	425.115	TMEM246
ENSG00000152818	-0.539419	0.000172605	0.00396321	1322.46	945.507	1257.64	1099.08	1607.76	839.558	UTRN
ENSG00000166479	-0.539517	0.000297321	0.0060917	1892.86	1401.54	1747.72	962.508	1854.72	1414.09	TMX3
ENSG00000187079	-0.5403	0.00370739	0.0444222	582.118	390.889	422.816	273.144	595.728	435.788	TEAD1
ENSG00000277443	-0.540871	0.000100901	0.00253515	676.858	468.039	577.768	431.394	630	396.656	MARCKS
ENSG00000113300	-0.541155	0.000290469	0.00597308	1417.2	1073.23	1243.22	929.991	1816.42	1073.46	CNOT6
ENSG00000126264	-0.541701	0.00145689	0.0219405	254.921	158.585	279.875	192.935	246.96	185.877	HCST
ENSG00000108523	-0.543058	0.00034888	0.00695089	655.371	486.04	826.412	603.735	764.064	452.685	RNF167
ENSG00000197555	-0.543529	0.00291498	0.0372521	619.232	449.18	463.656	313.249	464.688	298.826	SIPA1L1
ENSG00000130822	-0.545669	0.00178409	0.0256604	1652.59	996.939	1975.94	1633.45	1674.29	1004.98	PNCK
ENSG00000106554	-0.546415	1.17019e-06	5.68841e-05	3306.15	2264.76	3334.48	2149.39	2913.12	2126.47	CHCHD3
ENSG00000001617	-0.546572	0.000806113	0.0137586	413.147	241.734	399.993	255.802	311.472	272.145	SEMA3F
ENSG00000005108	-0.546743	9.90976e-05	0.00250781	2109.69	1486.41	2098.46	1598.76	2825.42	1730.7	THSD7A
ENSG00000171016	-0.548682	0.00245616	0.0326532	329.15	226.304	307.502	191.851	395.136	286.375	PYGO1
ENSG00000187801	-0.548709	9.80382e-05	0.00249332	785.273	546.045	675.063	437.898	761.04	533.617	ZFP69B
ENSG00000198176	-0.550065	1.48077e-07	9.20894e-06	4983.16	3668.87	5345.25	3451.16	5115.6	3426.71	TFDP1
ENSG00000197321	-0.550809	6.62362e-05	0.00181042	633.883	441.465	664.253	497.513	770.112	474.03	SVIL
ENSG00000205213	-0.551214	1.7919e-05	0.000598378	966.94	696.057	1133.91	741.392	1149.12	779.971	LGR4
ENSG00000146416	-0.553028	1.90204e-05	0.000629681	2553.11	1865.3	3102.65	1959.7	3214.51	2219.85	AIG1
ENSG00000125247	-0.553477	0.000138913	0.00329297	505.934	309.454	530.922	386.954	538.272	377.979	TMTC4
ENSG00000107954	-0.557038	0.00119859	0.0188257	354.545	253.735	480.472	330.591	394.128	251.69	NEURL1
ENSG00000157077	-0.557903	0.000125277	0.00301627	461.006	288.024	428.821	285.067	442.512	331.732	ZFYVE9
ENSG00000116138	-0.559293	0.000442712	0.00847942	492.26	369.459	440.833	282.899	560.448	360.192	DNAJC16
ENSG00000143324	-0.559539	9.32218e-05	0.00237476	973.777	753.491	939.323	535.449	936.432	642.12	XPR1
ENSG00000174197	-0.562147	0.000640496	0.0115424	2075.5	1712.71	1881.05	1308.27	2922.19	1637.32	MGA
ENSG00000101752	-0.56365	5.73547e-05	0.00160478	1626.22	1151.24	1443.82	935.411	1820.45	1221.09	MIB1
ENSG00000165832	-0.565903	0.000609708	0.01111	451.239	348.886	451.644	256.886	536.256	364.639	TRUB1
ENSG00000006576	-0.565906	0.000173556	0.00397316	559.653	374.602	487.679	340.346	625.968	415.332	PHTF2
ENSG00000143333	-0.568552	0.000625658	0.0113421	5241.99	2941.96	3511.05	2774.8	3231.65	2365.7	RGS16
ENSG00000109586	-0.569409	0.000103952	0.00258802	724.717	524.615	663.052	412.968	797.328	533.617	GALNT7
ENSG00000088970	-0.570511	6.72531e-05	0.00182845	510.818	363.459	514.105	301.326	509.04	366.417	KIZ
ENSG00000126070	-0.570917	0.00106907	0.0172138	537.189	448.323	485.277	353.353	749.952	391.319	AGO3
ENSG00000131263	-0.573607	1.76391e-06	8.08819e-05	2455.44	1730.71	2196.96	1623.69	2673.22	1568.84	RLIM
ENSG00000197360	-0.574519	0.00387423	0.0460586	184.598	115.724	180.177	135.488	238.896	154.749	ZNF98
ENSG00000151422	-0.574797	0.00147837	0.0222422	334.034	241.734	253.449	178.844	338.688	200.996	FER
ENSG00000114480	-0.574853	4.69671e-07	2.4878e-05	2788.5	1842.15	3126.67	2052.92	2995.78	2087.33	GBE1
ENSG00000165757	-0.575496	7.14895e-05	0.00191984	1112.47	775.778	941.725	619.994	917.28	597.652	JCAD
ENSG00000166813	-0.576716	0.00055575	0.0102484	418.031	252.021	457.65	355.521	408.24	255.247	KIF7
ENSG00000157224	-0.577188	0.00321109	0.0400045	169.947	130.296	231.828	146.327	244.944	156.528	CLDN12
ENSG00000143653	-0.577795	1.64893e-07	1.00913e-05	1933.88	1314.11	2087.65	1357.05	1942.42	1324.26	SCCPDH
ENSG00000100612	-0.578225	1.53226e-05	0.000528922	618.256	402.89	572.963	377.199	563.472	394.877	DHRS7
ENSG00000197603	-0.579459	0.000143634	0.00339964	602.628	451.752	595.786	375.031	750.96	476.698	C5orf42
ENSG00000112419	-0.580272	0.000922444	0.015302	1318.55	959.222	1088.27	604.819	1422.29	995.197	PHACTR2
ENSG00000151882	-0.58074	0.000252511	0.00532805	384.823	276.88	476.869	311.081	510.048	329.064	CCL28
ENSG00000122729	-0.580843	2.76734e-05	0.000874673	528.399	372.888	601.791	352.269	555.408	400.213	ACO1
ENSG00000245532	-0.581876	5.45395e-05	0.00154572	2391.96	1444.4	1891.86	1172.79	2063.38	1622.2	NEAT1
ENSG00000132964	-0.583193	0.00221419	0.0301794	324.267	232.305	247.443	170.173	372.96	227.677	CDK8
ENSG00000188313	-0.586598	4.09812e-05	0.00121999	952.29	630.052	918.903	553.876	1045.3	756.847	PLSCR1
ENSG00000065060	-0.586697	3.74971e-07	2.02103e-05	2473.02	1727.29	2485.24	1647.54	2831.47	1811.63	UHRF1BP1
ENSG00000043143	-0.589761	1.43821e-05	0.000499828	949.359	563.189	1019.8	721.881	902.16	624.332	JADE2
ENSG00000166482	-0.589966	0.00124265	0.0193594	575.281	278.594	600.59	504.016	568.512	378.868	MFAP4
ENSG00000205133	-0.590029	0.00181766	0.025949	261.758	179.158	221.017	154.999	325.584	202.775	TRIQK
ENSG00000126970	-0.590961	0.00405637	0.0476739	169.947	113.152	246.242	143.076	175.392	136.072	ZC4H2
ENSG00000138688	-0.592689	0.000113156	0.00277388	1326.37	1037.23	1107.49	778.244	1464.62	769.299	KIAA1109
ENSG00000173253	-0.592973	0.00310672	0.0388935	183.621	106.294	224.621	158.25	217.728	151.192	DMRT2
ENSG00000198889	-0.593542	0.000112493	0.00276482	316.453	219.447	319.514	214.613	331.632	207.221	DCAF12L1
ENSG00000005100	-0.593987	4.01512e-06	0.00016305	802.853	575.19	785.572	489.925	802.368	517.609	DHX33
ENSG00000134138	-0.594101	0.000107415	0.0026656	342.824	211.732	343.538	231.956	354.816	246.353	MEIS2
ENSG00000077684	-0.596476	2.70584e-05	0.000856998	1188.65	751.776	1312.89	759.818	1312.42	1009.43	JADE1
ENSG00000178163	-0.597375	0.000707946	0.0124425	267.618	186.873	350.745	224.368	361.872	236.57	ZNF518B
ENSG00000164038	-0.597823	0.00153351	0.0228097	326.22	234.877	365.159	164.754	347.76	284.596	SLC9B2
ENSG00000134802	-0.598526	4.60895e-06	0.000183891	2827.57	2283.62	3190.34	1807.95	2863.73	1771.61	SLC43A3
ENSG00000128805	-0.600648	0.00309416	0.0387995	160.18	104.58	159.757	106.223	137.088	90.715	ARHGAP22
ENSG00000154237	-0.602392	2.13843e-05	0.000698167	608.489	408.891	583.774	449.821	654.192	359.302	LRRK1
ENSG00000106484	-0.604527	5.38559e-07	2.79487e-05	959.126	642.053	1034.22	642.756	995.904	680.362	MEST
ENSG00000172403	-0.604729	3.26643e-06	0.000137092	1540.27	993.51	1246.83	856.286	1467.65	948.06	SYNPO2
ENSG00000105851	-0.60502	3.53624e-05	0.00107992	1676.03	1294.39	1533.91	873.628	1668.24	1037	PIK3CG
ENSG00000130818	-0.607097	9.88167e-05	0.00250781	424.868	293.167	361.555	255.802	462.672	271.256	ZNF426
ENSG00000070159	-0.607789	0.000366271	0.00719475	292.035	158.585	269.064	205.942	267.12	180.541	PTPN3
ENSG00000180011	-0.609334	2.15015e-05	0.000699754	866.339	605.193	1034.22	692.616	1164.24	711.49	ZADH2
ENSG00000154654	-0.609414	5.98187e-07	3.04263e-05	4508.48	3072.25	3968.7	2452.88	4122.72	2732.12	NCAM2
ENSG00000160117	-0.609914	0.00293124	0.0373356	171.9	135.44	269.064	136.572	240.912	173.426	ANKLE1
ENSG00000156508	-0.610909	1.2977e-06	6.17153e-05	364368	248733	335048	193359	301757	213458	EEF1A1
ENSG00000119596	-0.612009	1.19283e-06	5.76231e-05	3357.92	2469.63	3044.99	2039.91	3687.26	2091.78	YLPM1
ENSG00000120063	-0.613161	1.52826e-06	7.15718e-05	2131.18	1483.84	1990.36	1171.7	2181.31	1463	GNA13
ENSG00000087470	-0.614108	5.08205e-05	0.00145917	2085.27	1546.41	1915.88	1008.03	2101.68	1430.09	DNM1L
ENSG00000100321	-0.617513	0.00064367	0.0115778	413.147	210.875	438.431	350.102	397.152	255.247	SYNGR1
ENSG00000136997	-0.621339	5.10052e-09	4.83636e-07	6359.34	4249.21	6774.66	4525.31	7152.77	4413.91	MYC
ENSG00000167419	-0.624051	0.00105569	0.017043	164.087	108.866	188.585	113.81	173.376	118.285	LPO
ENSG00000134242	-0.62476	0.000165426	0.00382121	307.663	207.446	272.668	170.173	311.472	200.107	PTPN22
ENSG00000186814	-0.625046	0.000113223	0.00277388	413.147	214.303	363.958	260.137	400.176	289.932	ZSCAN30
ENSG00000105559	-0.625627	0.000630727	0.0113983	310.593	164.585	303.899	192.935	220.752	184.098	PLEKHA4
ENSG00000157350	-0.627139	6.1569e-06	0.000237629	1089.03	563.189	1034.22	704.539	986.832	747.064	ST3GAL2
ENSG00000107104	-0.627163	2.61625e-05	0.000830337	862.432	615.479	1040.22	523.526	993.888	733.724	KANK1
ENSG00000170122	-0.627423	1.19015e-05	0.000418351	545.979	320.598	595.786	390.206	528.192	370.864	FOXD4
ENSG00000165124	-0.628178	0.00302896	0.0382316	136.739	84.8641	129.727	104.055	161.28	88.9362	SVEP1
ENSG00000108828	-0.629658	8.21544e-08	5.59275e-06	4843.49	2965.96	4630.55	2770.46	3956.4	2942.9	VAT1
ENSG00000076555	-0.629871	0.00108794	0.0174166	235.386	209.16	338.733	222.201	396.144	195.66	ACACB
ENSG00000023171	-0.631002	5.35773e-07	2.79046e-05	1175.96	770.635	1184.36	793.419	1093.68	667.022	GRAMD1B
ENSG00000122862	-0.631426	3.5892e-10	4.14539e-08	72001.9	45681.8	75040.1	46395.5	67992.6	46735.1	SRGN
ENSG00000220008	-0.63173	0.000184351	0.00417056	897.594	511.756	902.087	626.498	644.112	440.234	LINGO3
ENSG00000155085	-0.632568	0.00304016	0.0383414	131.855	85.7214	135.733	94.2998	172.368	104.055	AK9
ENSG00000064115	-0.633605	5.95655e-07	3.03982e-05	1549.06	1139.24	1831.8	990.69	1767.02	1185.52	TM7SF3
ENSG00000154359	-0.634058	0.00105812	0.0170554	244.177	162.013	323.118	240.627	346.752	187.655	LONRF1
ENSG00000117620	-0.634364	0.00215657	0.0296307	697.369	481.754	578.969	282.899	806.4	575.418	SLC35A3
ENSG00000185499	-0.63442	0.000306665	0.00623931	270.548	168.871	343.538	214.613	327.6	223.23	MUC1
ENSG00000277117	-0.634634	0.00133703	0.0205176	235.386	146.584	181.378	132.237	186.48	110.281	FP565260.3
ENSG00000105323	-0.636823	3.27054e-08	2.49944e-06	13511.8	8425.55	14283.2	9936.16	13386.2	8125.22	HNRNPUL1
ENSG00000164300	-0.637691	0.00124834	0.0194086	361.382	281.166	305.1	157.166	382.032	233.902	SERINC5
ENSG00000123908	-0.637875	5.44423e-05	0.00154572	2212.24	1526.7	1754.92	1517.47	2820.38	1319.81	AGO2
ENSG00000122778	-0.638344	0.00071623	0.0125451	197.295	129.439	193.39	152.831	234.864	120.953	KIAA1549
ENSG00000186106	-0.63932	0.000243856	0.00518603	600.675	429.464	527.318	275.312	639.072	427.783	ANKRD46
ENSG00000115232	-0.639656	2.4724e-08	1.93768e-06	1694.59	1185.53	1842.61	1067.65	1742.83	1133.94	ITGA4
ENSG00000100979	-0.639758	2.22127e-05	0.000721373	701.276	502.327	942.927	582.057	774.144	467.805	PLTP
ENSG00000131844	-0.640696	1.65728e-07	1.01022e-05	1348.83	966.937	1380.16	820.517	1485.79	914.265	MCCC2
ENSG00000204856	-0.642927	9.11099e-05	0.00234429	366.265	222.018	458.851	276.396	410.256	292.6	FAM216A
ENSG00000112159	-0.645392	0.000511401	0.00961522	2138.99	1872.15	2164.53	1816.63	3514.9	1310.92	MDN1
ENSG00000214357	-0.645628	0.000351157	0.00698025	226.596	133.725	270.266	161.502	226.8	167.2	NEURL1B
ENSG00000102804	-0.646416	2.96441e-05	0.000929313	503.004	282.88	516.508	382.619	577.584	356.634	TSC22D1
ENSG00000237440	-0.646596	0.000559981	0.0103016	194.365	122.582	172.97	112.726	201.6	128.068	ZNF737
ENSG00000145687	-0.647291	1.75634e-05	0.000589496	436.588	293.167	416.81	252.55	481.824	305.941	SSBP2
ENSG00000119950	-0.647321	3.69191e-07	1.99688e-05	1137.86	769.778	1342.92	776.077	1310.4	873.354	MXI1
ENSG00000179598	-0.648848	0.000427985	0.00825915	281.292	228.876	445.638	227.62	321.552	210.779	PLD6
ENSG00000176046	-0.649508	0.00130166	0.020055	400.45	258.021	299.094	170.173	265.104	185.877	NUPR1
ENSG00000188452	-0.649755	0.000343153	0.00685458	259.804	183.444	301.496	178.844	363.888	226.787	CERKL
ENSG00000170921	-0.650946	0.000146341	0.00344777	559.653	400.319	474.466	312.165	489.888	257.915	TANC2
ENSG00000106803	-0.651745	1.64565e-07	1.00913e-05	1272.65	797.209	1286.46	922.404	1336.61	762.184	SEC61B
ENSG00000101307	-0.652398	6.50679e-08	4.62735e-06	1368.37	993.51	1544.72	926.739	1476.72	871.575	SIRPB1
ENSG00000277462	-0.653064	7.89151e-06	0.000294227	651.464	368.602	691.88	441.15	712.656	498.043	ZNF670
ENSG00000137831	-0.654214	0.000188962	0.00424985	241.247	186.873	285.881	145.243	267.12	170.758	UACA
ENSG00000186017	-0.654685	0.00100625	0.0164436	249.06	172.3	231.828	137.656	331.632	205.443	ZNF566
ENSG00000047230	-0.655328	3.84174e-05	0.00115712	373.102	241.734	393.987	207.026	378	276.592	CTPS2
ENSG00000100479	-0.655845	0.00143024	0.0216366	205.109	124.296	241.437	191.851	301.392	160.085	POLE2
ENSG00000174010	-0.656599	1.09842e-05	0.000392392	671.975	522.9	707.495	373.947	752.976	453.575	KLHL15
ENSG00000267534	-0.659971	0.00162724	0.0239426	148.459	88.293	126.124	92.132	140.112	82.7107	S1PR2
ENSG00000005175	-0.660517	4.79949e-07	2.5335e-05	1287.3	800.637	1257.64	759.818	1424.3	949.839	RPAP3
ENSG00000137601	-0.661917	0.000381485	0.00743653	250.037	180.015	287.082	131.153	275.184	200.107	NEK1
ENSG00000087338	-0.663128	7.99377e-08	5.4818e-06	1237.49	891.502	1291.27	786.916	1426.32	818.213	GMCL1
ENSG00000125630	-0.663185	0.000243192	0.00518125	945.453	680.628	938.122	435.73	1125.94	781.75	POLR1B
ENSG00000185920	-0.665183	8.80858e-05	0.00227792	282.268	162.871	237.834	178.844	279.216	163.643	PTCH1
ENSG00000172795	-0.666135	0.000102713	0.0025655	1653.57	1157.24	1509.88	934.327	2310.34	1357.17	DCP2
ENSG00000151151	-0.668692	4.75942e-05	0.00137942	498.121	378.031	487.679	248.214	522.144	320.17	IPMK
ENSG00000171860	-0.668979	7.11637e-05	0.00191685	295.942	163.728	327.922	207.026	287.28	202.775	C3AR1
ENSG00000160991	-0.669997	4.90109e-05	0.00141781	1507.06	803.209	1714.08	1263.83	1419.26	852.009	ORAI2
ENSG00000152409	-0.670993	9.90961e-05	0.00250781	306.686	219.447	279.875	181.012	372.96	201.885	JMY
ENSG00000126822	-0.671045	1.35461e-05	0.000472913	484.447	280.309	536.928	381.535	549.36	326.396	PLEKHG3
ENSG00000004468	-0.675543	4.21408e-05	0.00124009	1386.92	875.215	1120.7	795.587	1071.5	570.971	CD38
ENSG00000127603	-0.679962	0.000236136	0.00505897	2254.24	1728.14	2204.17	1974.88	3640.9	1354.5	MACF1
ENSG00000267041	-0.68156	2.46023e-05	0.00078897	400.45	222.876	414.407	304.578	464.688	272.145	ZNF850
ENSG00000001036	-0.682245	2.93048e-09	2.9042e-07	3052.21	2113.03	3137.48	1757.01	3079.44	1904.13	FUCA2
ENSG00000171291	-0.684323	0.00100512	0.0164426	275.431	137.154	288.283	227.62	383.04	225.898	ZNF439
ENSG00000189180	-0.686102	2.25552e-05	0.00073095	883.92	611.193	790.377	449.821	1062.43	638.562	ZNF33A
ENSG00000183579	-0.687692	5.03595e-06	0.000198862	360.405	238.305	372.366	242.795	408.24	227.677	ZNRF3
ENSG00000184584	-0.688231	8.71529e-07	4.34661e-05	8122.3	4790.97	9834.06	6439.48	8056.95	4915.51	TMEM173
ENSG00000213918	-0.689647	1.70322e-06	7.8568e-05	636.813	406.319	711.099	437.898	801.36	488.26	DNASE1
ENSG00000116396	-0.690996	8.69644e-05	0.00225652	273.478	154.298	253.449	196.187	274.176	147.634	KCNC4
ENSG00000166341	-0.691717	3.35273e-05	0.00103416	512.771	321.455	529.721	382.619	489.888	246.353	DCHS1
ENSG00000196628	-0.692675	1.17293e-05	0.000415148	381.893	212.589	390.384	248.214	420.336	277.481	TCF4
ENSG00000131378	-0.693079	1.95668e-07	1.16048e-05	1495.34	903.503	1340.52	921.32	1298.3	733.724	RFTN1
ENSG00000110237	-0.6944	0.000307202	0.00624198	526.445	360.03	824.01	546.288	688.464	354.856	ARHGEF17
ENSG00000204131	-0.695831	5.52154e-05	0.001562	1048.01	738.918	779.566	495.345	983.808	500.711	NHSL2
ENSG00000117592	-0.695912	2.46681e-09	2.52618e-07	2160.48	1238.67	2276.24	1451.35	2235.74	1430.09	PRDX6
ENSG00000163904	-0.69656	1.25729e-08	1.06703e-06	985.498	606.907	906.891	578.806	955.584	571.86	SENP2
ENSG00000158435	-0.699387	6.41585e-09	5.88838e-07	1553.94	928.362	1482.26	1003.7	1471.68	845.784	CNOT11
ENSG00000050030	-0.7004	0.00139625	0.0212683	170.924	85.7214	146.544	99.7193	198.576	132.515	NEXMIF
ENSG00000149516	-0.702944	2.00337e-07	1.18361e-05	1689.7	1182.1	2224.59	1266	2217.6	1318.04	MS4A3
ENSG00000143363	-0.70432	7.33152e-08	5.14244e-06	647.557	402.033	623.413	376.115	651.168	401.102	PRUNE1
ENSG00000183723	-0.706086	2.22861e-07	1.29183e-05	880.013	526.329	757.945	519.191	788.256	442.903	CMTM4
ENSG00000105357	-0.706147	6.46904e-06	0.000247191	388.729	246.878	481.673	288.319	407.232	248.132	MYH14
ENSG00000115919	-0.706868	3.21969e-09	3.15017e-07	1494.36	850.356	1306.88	827.02	1332.58	855.567	KYNU
ENSG00000142798	-0.706924	0.000431427	0.00831512	1154.47	796.351	1377.75	1183.63	1668.24	595.873	HSPG2
ENSG00000143387	-0.707742	3.78612e-06	0.000154267	430.728	223.733	371.165	261.221	403.2	254.358	CTSK
ENSG00000124496	-0.709842	3.86909e-08	2.89918e-06	1095.87	668.627	1220.4	805.342	1252.94	709.711	TRERF1
ENSG00000231259	-0.71279	0.0003893	0.0075601	148.459	90.0074	174.171	101.887	155.232	99.6086	AC125232.1
ENSG00000138378	-0.713878	0.001895	0.0268883	199.248	101.151	111.71	99.7193	168.336	92.4937	STAT4
ENSG00000116641	-0.714914	9.33009e-06	0.000341237	386.776	234.877	415.608	237.375	465.696	299.715	DOCK7
ENSG00000174353	-0.717626	3.52489e-05	0.0010786	1085.12	654.054	852.838	492.093	718.704	468.694	STAG3L3
ENSG00000033867	-0.72186	0.00216827	0.0297648	220.736	109.723	164.562	108.391	272.16	180.541	SLC4A7
ENSG00000196693	-0.721976	3.63835e-05	0.00110452	292.035	210.875	283.479	152.831	331.632	184.987	ZNF33B
ENSG00000135378	-0.727191	1.7029e-07	1.03392e-05	1737.56	990.082	1711.68	1002.61	1999.87	1298.47	PRRG4
ENSG00000114744	-0.733032	2.90964e-07	1.61938e-05	775.506	498.898	748.335	378.283	700.56	458.911	COMMD2
ENSG00000181458	-0.734506	1.01457e-05	0.000365842	413.147	240.877	529.721	279.648	480.816	334.4	TMEM45A
ENSG00000127947	-0.735477	1.27561e-07	7.96533e-06	4148.08	2577.64	3461.8	1866.49	3864.67	2445.75	PTPN12
ENSG00000230453	-0.738392	0.000164013	0.00380574	225.619	144.012	215.011	148.495	322.56	165.421	ANKRD18B
ENSG00000153885	-0.740695	9.94567e-06	0.000359471	495.191	248.592	546.537	385.87	517.104	300.605	KCTD15
ENSG00000102531	-0.742684	2.65066e-06	0.000114695	1369.34	852.07	1034.22	652.511	1495.87	825.328	FNDC3A
ENSG00000104689	-0.743374	3.44234e-06	0.000142528	352.591	196.302	325.52	202.69	381.024	233.902	TNFRSF10A
ENSG00000107560	-0.744049	2.3665e-05	0.000762094	637.79	444.037	517.709	290.487	724.752	386.873	RAB11FIP2
ENSG00000165997	-0.744293	1.12462e-05	0.000399891	491.284	327.456	460.052	233.04	565.488	343.294	ARL5B
ENSG00000163638	-0.744978	0.00397324	0.046847	113.298	79.7209	150.148	89.9642	226.8	122.732	ADAMTS9
ENSG00000133169	-0.745943	0.00107676	0.0173014	102.554	76.292	145.343	75.8734	129.024	72.0384	BEX1
ENSG00000283041	-0.748231	4.19319e-06	0.000168176	375.056	270.022	527.318	260.137	425.376	258.804	AC008038.1
ENSG00000156017	-0.749584	0.000138155	0.00328515	374.079	262.307	407.2	178.844	498.96	318.392	CARNMT1
ENSG00000198093	-0.750736	3.06623e-05	0.000957325	321.337	216.875	311.106	143.076	289.296	185.877	ZNF649
ENSG00000109686	-0.75187	0.00143108	0.0216366	109.391	84.8641	112.911	59.6148	133.056	65.8128	SH3D19
ENSG00000178409	-0.752742	2.81255e-05	0.000887136	225.619	149.155	275.07	159.334	237.888	129.847	BEND3
ENSG00000178150	-0.753724	0.000671906	0.0119735	160.18	96.8651	171.769	139.824	206.64	84.4894	ZNF114
ENSG00000047936	-0.754766	0.000385817	0.00750194	147.483	85.7214	203	117.062	189.504	117.396	ROS1
ENSG00000109184	-0.759313	2.42269e-06	0.000106672	591.885	368.602	566.957	295.906	692.496	427.783	DCUN1D4
ENSG00000186918	-0.759317	5.94494e-06	0.000230026	858.526	454.323	1024.61	680.693	820.512	464.247	ZNF395
ENSG00000154265	-0.76197	0.000197096	0.00441983	171.9	124.296	171.769	98.6354	232.848	116.506	ABCA5
ENSG00000164070	-0.763118	0.000200402	0.00446788	334.034	196.302	405.999	188.6	461.664	321.949	HSPA4L
ENSG00000105926	-0.763303	0.00121516	0.0190277	184.598	97.7223	198.195	114.894	280.224	177.872	MPP6
ENSG00000104879	-0.763812	1.78761e-06	8.17246e-05	504.958	261.45	588.578	370.696	512.064	314.834	CKM
ENSG00000177732	-0.764351	6.79649e-07	3.44557e-05	1312.69	736.346	1700.87	1052.47	1427.33	827.107	SOX12
ENSG00000126705	-0.765472	4.12899e-05	0.00122443	232.456	119.153	234.23	162.586	276.192	156.528	AHDC1
ENSG00000123191	-0.765539	0.00207158	0.0287717	81.0667	56.5761	104.503	54.1953	104.832	59.5873	ATP7B
ENSG00000176055	-0.767401	7.43646e-05	0.00198318	343.801	214.303	315.91	145.243	385.056	252.579	MBLAC2
ENSG00000100219	-0.767606	2.40516e-11	3.55246e-09	5804.57	3596.01	5848.55	3004.59	5316.19	3364.46	XBP1
ENSG00000147180	-0.77001	0.000112417	0.00276482	275.431	154.298	295.49	156.082	365.904	238.349	ZNF711
ENSG00000142765	-0.772424	0.00011982	0.00290308	725.693	402.033	1179.56	702.371	1055.38	629.669	SYTL1
ENSG00000236081	-0.775798	0.0029023	0.037121	76.1832	48.8612	110.509	62.8665	92.736	51.583	ELFN1-AS1
ENSG00000196205	-0.779983	5.26524e-08	3.83314e-06	1653.57	1028.66	1485.86	735.972	1391.04	871.575	EEF1A1P5
ENSG00000027869	-0.780213	7.15016e-06	0.0002692	482.493	197.159	443.236	290.487	413.28	293.49	SH2D2A
ENSG00000231074	-0.782018	3.11458e-05	0.000968482	185.574	118.295	205.402	112.726	228.816	128.958	HCG18
ENSG00000215790	-0.78278	0.00113099	0.0179105	130.879	55.7189	115.313	65.0343	106.848	84.4894	SLC35E2
ENSG00000105048	-0.788028	3.39543e-06	0.000141348	511.795	300.025	512.904	336.011	450.576	219.673	TNNT1
ENSG00000167895	-0.790649	6.97176e-06	0.000263776	794.063	496.327	843.229	504.016	649.152	321.949	TMC8
ENSG00000010310	-0.790731	6.09689e-05	0.00169357	213.899	111.438	246.242	159.334	204.624	114.728	GIPR
ENSG00000095209	-0.791062	1.17276e-08	1.01778e-06	876.106	548.617	878.063	454.157	988.848	580.754	TMEM38B
ENSG00000138821	-0.793914	8.31026e-13	1.55676e-10	1864.53	1082.66	1930.3	1052.47	1857.74	1124.15	SLC39A8
ENSG00000276644	-0.795672	4.71083e-12	7.61717e-10	1656.5	988.367	1595.17	909.397	1735.78	974.741	DACH1
ENSG00000034053	-0.796862	3.16474e-07	1.7454e-05	1643.8	865.786	1824.59	1176.04	1456.56	795.09	APBA2
ENSG00000102547	-0.79999	7.83014e-06	0.000292649	547.933	318.026	409.603	214.613	422.352	258.804	CAB39L
ENSG00000169860	-0.801888	1.94829e-06	8.82821e-05	359.428	230.59	313.508	173.425	373.968	195.66	P2RY1
ENSG00000147570	-0.807794	2.6654e-09	2.69364e-07	699.322	405.462	750.738	396.71	627.984	384.205	DNAJC5B
ENSG00000080561	-0.808931	0.000153673	0.00361496	131.855	86.5786	152.55	70.4539	142.128	85.3788	MID2
ENSG00000146281	-0.809292	5.35894e-07	2.79046e-05	567.467	396.89	669.058	353.353	829.584	427.783	PM20D2
ENSG00000109929	-0.814136	4.64775e-08	3.44899e-06	1033.36	636.052	856.442	459.576	950.544	518.498	SC5D
ENSG00000149557	-0.815214	0.00067662	0.0120296	115.251	53.1472	124.923	74.7895	99.792	65.8128	FEZ1
ENSG00000102221	-0.820387	0.000352831	0.00699333	121.112	78.8636	160.958	75.8734	179.424	105.834	JADE3
ENSG00000143842	-0.824323	8.49574e-05	0.00221567	156.273	78.8636	160.958	96.4676	137.088	81.8213	SOX13
ENSG00000107443	-0.825768	6.99854e-09	6.3238e-07	511.795	311.169	516.508	287.235	589.68	313.945	CCNJ
ENSG00000116191	-0.826035	1.27988e-06	6.1438e-05	400.45	220.304	301.496	177.761	358.848	200.107	RALGPS2
ENSG00000133863	-0.827824	0.000118596	0.00288126	156.273	105.437	210.207	98.6354	238.896	136.072	TEX15
ENSG00000130208	-0.829123	3.55203e-06	0.000146281	1473.85	730.346	868.453	566.883	1033.2	602.988	APOC1
ENSG00000146243	-0.833193	1.49541e-07	9.26252e-06	492.26	248.592	413.206	243.879	512.064	303.273	IRAK1BP1
ENSG00000128923	-0.83357	8.62469e-07	4.31544e-05	602.628	404.605	677.466	292.655	770.112	450.907	MINDY2
ENSG00000174501	-0.834529	0.000817975	0.0138707	114.275	60.8622	87.6862	67.2022	147.168	68.4809	ANKRD36C
ENSG00000132613	-0.843005	0.00010416	0.00258901	576.257	231.448	721.909	522.443	640.08	329.064	MTSS1L
ENSG00000147465	-0.845003	6.46372e-06	0.000247191	419.007	204.874	583.774	312.165	501.984	321.06	STAR
ENSG00000182557	-0.845574	4.19056e-06	0.000168176	418.031	242.591	640.229	353.353	537.264	292.6	SPNS3
ENSG00000105655	-0.850793	0.000960125	0.0158586	136.739	82.2925	201.798	115.978	127.008	60.4766	ISYNA1
ENSG00000081154	-0.854266	3.30812e-14	7.47296e-12	3085.42	1779.58	2958.51	1596.59	3273.98	1776.95	PCNP
ENSG00000196865	-0.855089	8.22839e-08	5.59275e-06	951.313	534.044	885.27	491.009	1218.67	663.464	NHLRC2
ENSG00000198721	-0.859475	2.04635e-06	9.24527e-05	240.27	119.153	272.668	159.334	248.976	142.298	ECI2
ENSG00000169851	-0.860977	1.56069e-08	1.29587e-06	1694.59	920.647	2214.98	1312.61	2005.92	1025.43	PCDH7
ENSG00000227502	-0.863582	8.76237e-08	5.87768e-06	384.823	205.731	359.153	213.529	334.656	174.315	LINC01268
ENSG00000176595	-0.866521	7.26938e-14	1.50899e-11	4589.55	2755.08	4815.53	2368.33	4284	2382.6	KBTBD11
ENSG00000111799	-0.868185	0.00362961	0.0435582	60.5558	32.5741	86.485	55.2792	104.832	50.6937	COL12A1
ENSG00000238186	-0.873832	0.000376568	0.00735001	102.554	63.4338	108.106	45.524	117.936	69.3703	AL603839.2
ENSG00000130812	-0.874959	9.23329e-05	0.00235994	130.879	69.4343	153.751	80.209	116.928	69.3703	ANGPTL6
ENSG00000174607	-0.876847	4.63045e-05	0.00135225	137.716	84.8641	168.165	73.7056	173.376	101.387	UGT8
ENSG00000186998	-0.880325	1.39242e-05	0.000485011	234.41	90.0074	223.42	136.572	194.544	128.958	EMID1
ENSG00000110881	-0.881802	3.70311e-05	0.00111975	143.576	71.1487	172.97	99.7193	164.304	90.715	ASIC1
ENSG00000125841	-0.884131	0.000468239	0.00890176	155.296	86.5786	283.479	169.089	266.112	127.179	NRSN2
ENSG00000236901	-0.891221	0.000622446	0.0113019	93.7639	73.7204	103.302	56.3631	160.272	62.2554	MIR600HG
ENSG00000182986	-0.896729	3.28405e-06	0.000137456	203.155	96.0079	182.579	98.6354	193.536	116.506	ZNF320
ENSG00000176597	-0.898055	1.26018e-09	1.35368e-07	1503.15	756.92	1190.37	649.26	1095.7	627.001	B3GNT5
ENSG00000214189	-0.90225	1.37873e-08	1.16367e-06	375.056	192.016	391.585	235.208	443.52	221.451	ZNF788
ENSG00000111666	-0.908563	3.69669e-09	3.59398e-07	381.893	186.873	350.745	205.942	376.992	199.217	CHPT1
ENSG00000172260	-0.909792	4.35131e-09	4.2038e-07	1183.77	687.485	932.116	488.841	1088.64	528.281	NEGR1
ENSG00000147799	-0.910339	0.00116655	0.0184546	83.0201	44.5751	115.313	72.6217	93.744	39.1319	ARHGAP39
ENSG00000153234	-0.913073	0.00116919	0.0184773	91.8105	40.289	64.8637	36.8528	85.68	51.583	NR4A2
ENSG00000143195	-0.917407	0.00174574	0.0252586	60.5558	32.5741	75.6744	46.6079	94.752	43.5788	ILDR2
ENSG00000175463	-0.928658	0.000426113	0.00823335	82.0434	46.2895	85.2838	47.6919	85.68	39.1319	TBC1D10C
ENSG00000100077	-0.928731	1.1371e-07	7.33905e-06	390.683	195.445	294.289	177.761	419.328	207.221	GRK3
ENSG00000204899	-0.932525	7.95123e-12	1.23373e-09	956.196	491.183	956.14	497.513	1105.78	592.315	MZT1
ENSG00000135976	-0.932945	0.000157215	0.0036702	111.345	76.292	122.52	67.2022	191.52	79.1533	ANKRD36
ENSG00000197653	-0.935893	0.00223159	0.0303626	59.5791	27.4308	58.8578	32.5172	72.576	40.0213	DNAH10
ENSG00000260852	-0.941461	8.54376e-05	0.00222442	168.97	98.5796	116.515	62.8665	160.272	70.2596	FBXL19-AS1
ENSG00000146530	-0.945704	0.000751699	0.0130032	131.855	90.8646	105.704	35.7689	139.104	67.5915	VWDE
ENSG00000196912	-0.946609	0.000208711	0.00459972	83.9968	55.7189	105.704	46.6079	97.776	46.2468	ANKRD36B
ENSG00000159346	-0.948784	1.02137e-13	2.06437e-11	1820.58	1076.66	1891.86	867.125	1737.79	877.801	ADIPOR1
ENSG00000180694	-0.951274	3.32727e-06	0.000138887	286.175	143.155	284.68	162.586	427.392	210.779	TMEM64
ENSG00000186583	-0.953348	0.00139703	0.0212683	203.155	78.8636	105.704	71.5378	84.672	53.3617	SPATC1
ENSG00000076662	-0.955047	0.00242948	0.0324516	60.5558	26.5736	68.4673	39.0206	52.416	28.4596	ICAM3
ENSG00000196850	-0.955481	3.42294e-11	4.82384e-09	1402.55	765.492	1252.83	585.309	1138.03	603.877	PPTC7
ENSG00000217648	-0.95695	0.000868961	0.0146041	86.9269	43.7179	75.6744	29.2655	68.544	45.3575	AL136116.3
ENSG00000111371	-0.957968	7.23636e-15	1.82226e-12	8695.62	5049.84	9054.5	4202.3	10254.4	5161.86	SLC38A1
ENSG00000215105	-0.963258	7.12066e-05	0.00191685	118.182	47.1467	105.704	66.1183	107.856	57.8086	TTC3P1
ENSG00000112972	-0.971117	3.78038e-16	1.18511e-13	2566.79	1420.4	2860.01	1519.64	3131.86	1426.54	HMGCS1
ENSG00000078596	-0.972267	0.000540938	0.0100476	92.7872	36.8602	76.8756	55.2792	78.624	35.5745	ITM2A
ENSG00000107669	-0.973452	1.71948e-09	1.80911e-07	431.705	235.734	383.177	176.677	411.264	210.779	ATE1
ENSG00000148572	-0.985934	8.7093e-13	1.61185e-10	723.74	378.031	678.667	334.927	786.24	391.319	NRBF2
ENSG00000137474	-0.991343	0.00205194	0.0285506	61.5326	24.002	60.059	28.1815	49.392	33.7958	MYO7A
ENSG00000133246	-0.993344	3.94621e-13	7.57722e-11	681.742	386.603	689.478	350.102	774.144	340.626	PRAM1
ENSG00000152784	-1.0007	3.31038e-10	3.9116e-08	755.971	351.458	869.655	467.163	685.44	337.958	PRDM8
ENSG00000204025	-1.00622	2.58101e-05	0.000820848	106.461	52.29	132.13	72.6217	145.152	66.7022	TRPC5OS
ENSG00000179406	-1.00777	0.00166703	0.0243646	58.6024	30.8597	69.6685	53.1114	93.744	27.5702	LINC00174
ENSG00000163959	-1.01303	6.76536e-06	0.000256599	146.506	90.8646	245.041	109.474	183.456	84.4894	SLC51A
ENSG00000137942	-1.01917	7.76593e-09	6.85589e-07	428.774	228.876	355.549	164.754	471.744	225.009	FNBP1L
ENSG00000157404	-1.02475	7.97808e-10	8.81664e-08	421.938	238.305	386.78	169.089	410.256	190.324	KIT
ENSG00000242715	-1.02568	0.000122718	0.00296395	89.8571	56.5761	97.2956	40.1045	136.08	61.366	CCDC169
ENSG00000246596	-1.02687	0.00107945	0.0173084	85.9502	38.5746	58.8578	33.6011	121.968	58.6979	AC139795.1
ENSG00000186188	-1.02895	0.00152047	0.0226756	61.5326	39.4318	63.6626	18.4264	76.608	40.0213	FFAR4
ENSG00000182749	-1.03042	2.05681e-05	0.000677995	102.554	51.4328	120.118	49.8597	117.936	64.9235	PAQR7
ENSG00000178947	-1.0327	0.000333778	0.00669344	75.2065	36.8602	87.6862	44.4401	66.528	31.1277	SMIM10L2A
ENSG00000158352	-1.0355	1.75224e-06	8.05872e-05	135.762	72.0059	139.337	73.7056	154.224	64.0341	SHROOM4
ENSG00000117115	-1.03803	3.39735e-10	3.98372e-08	372.125	212.589	386.78	154.999	373.968	182.319	PADI2
ENSG00000213625	-1.04308	2.23397e-15	6.12785e-13	1775.65	849.499	1553.13	687.196	1620.86	863.571	LEPROT
ENSG00000164626	-1.04576	1.18375e-13	2.36151e-11	1202.33	515.185	1320.1	709.958	1326.53	641.23	KCNK5
ENSG00000138443	-1.04684	2.33166e-12	4.06148e-10	600.675	286.309	615.004	288.319	705.6	354.856	ABI2
ENSG00000140443	-1.04876	2.87303e-09	2.86576e-07	278.362	150.012	308.703	136.572	358.848	169.868	IGF1R
ENSG00000072840	-1.05248	9.12473e-06	0.000336127	110.368	51.4328	106.905	57.447	123.984	56.0298	EVC
ENSG00000101977	-1.05298	0.000262295	0.00550426	93.7639	46.2895	80.4791	26.0137	86.688	52.4724	MCF2
ENSG00000147168	-1.0555	0.00110371	0.0175508	52.7422	28.288	60.059	22.762	53.424	28.4596	IL2RG
ENSG00000181744	-1.06234	2.02369e-12	3.61465e-10	900.524	503.184	803.59	358.773	940.464	402.881	C3orf58
ENSG00000133740	-1.06904	2.45333e-05	0.000788403	131.855	61.7194	117.716	48.7758	168.336	88.0469	E2F5
ENSG00000183160	-1.07442	5.97701e-08	4.27037e-06	1522.69	636.91	1130.31	604.819	840.672	418	TMEM119
ENSG00000038210	-1.07684	1.52651e-15	4.36381e-13	691.509	337.742	774.761	363.108	794.304	370.864	PI4K2B
ENSG00000214029	-1.08268	0.000989569	0.0162228	84.9735	48.004	55.2543	21.6781	104.832	45.3575	ZNF891
ENSG00000184675	-1.08287	2.54526e-11	3.7236e-09	373.102	161.156	377.171	208.11	390.096	170.758	AMER1
ENSG00000260196	-1.08305	1.89021e-08	1.53627e-06	227.573	98.5796	221.017	131.153	278.208	114.728	AC124798.1
ENSG00000246082	-1.08395	0.00198092	0.0278653	47.8587	20.5731	50.4496	18.4264	47.376	29.349	NUDT16P1
ENSG00000139116	-1.08966	5.54088e-08	4.01478e-06	304.733	147.441	314.709	125.733	405.216	207.221	KIF21A
ENSG00000088992	-1.09003	2.50254e-07	1.41851e-05	201.202	84.8641	200.597	120.314	190.512	74.7064	TESC
ENSG00000097096	-1.09191	0.000326233	0.00655926	79.1133	31.7169	102.1	37.9367	117.936	70.2596	SYDE2
ENSG00000182621	-1.09841	0.0018984	0.0269016	41.0217	18.8587	48.0472	22.762	49.392	23.1234	PLCB1
ENSG00000171049	-1.10415	0.000351771	0.00698133	125.019	62.5766	69.6685	27.0976	104.832	48.9149	FPR2
ENSG00000158301	-1.10516	5.7545e-10	6.54777e-08	259.804	151.727	312.307	121.397	322.56	141.409	GPRASP2
ENSG00000134248	-1.10541	3.5351e-18	1.32446e-15	1348.83	677.199	1381.36	593.98	1235.81	570.971	LAMTOR5
ENSG00000138083	-1.10699	5.03161e-05	0.00144739	76.1832	47.1467	111.71	37.9367	117.936	56.0298	SIX3
ENSG00000270696	-1.1269	9.19321e-05	0.00235754	77.1599	48.004	73.272	32.5172	107.856	37.3532	AC005034.3
ENSG00000135333	-1.12708	3.48467e-06	0.000143893	111.345	74.5776	135.733	49.8597	151.2	56.9192	EPHA7
ENSG00000002726	-1.12742	5.39807e-14	1.16788e-11	947.406	448.323	857.643	397.793	772.128	333.511	AOC1
ENSG00000066933	-1.12826	3.30522e-10	3.9116e-08	636.813	379.746	563.354	282.899	826.56	264.141	MYO9A
ENSG00000066185	-1.13933	0.000203924	0.00452671	66.4161	25.7164	70.8696	29.2655	58.464	33.7958	ZMYND12
ENSG00000136026	-1.13956	7.09343e-14	1.49263e-11	7714.03	2845.95	8487.54	4528.56	7556.98	3412.48	CKAP4
ENSG00000198908	-1.1396	4.7075e-06	0.000187336	104.508	44.5751	98.4968	44.4401	108.864	52.4724	BHLHB9
ENSG00000167984	-1.16271	7.58971e-08	5.2516e-06	310.593	98.5796	361.555	191.851	389.088	184.987	NLRC3
ENSG00000120833	-1.17538	1.17243e-07	7.44949e-06	156.273	58.2905	132.13	73.7056	166.32	70.2596	SOCS2
ENSG00000163810	-1.17611	8.84996e-05	0.00228478	72.2763	35.1458	69.6685	34.685	69.552	24.0128	TGM4
ENSG00000180318	-1.18758	1.96444e-18	7.54394e-16	1056.8	423.463	1172.35	544.121	1111.82	500.711	ALX1
ENSG00000103260	-1.1943	1.63141e-08	1.34011e-06	279.338	120.867	330.325	148.495	218.736	93.3831	METRN
ENSG00000116005	-1.19648	9.36189e-19	3.68738e-16	839.968	412.32	910.495	352.269	959.616	416.222	PCYOX1
ENSG00000003096	-1.21489	8.82589e-09	7.70309e-07	165.064	66.8627	211.408	87.7964	188.496	88.9362	KLHL13
ENSG00000166250	-1.21524	1.02146e-05	0.000367464	155.296	64.291	85.2838	43.3562	116.928	46.2468	CLMP
ENSG00000010818	-1.22389	9.00352e-20	4.32197e-17	871.223	379.746	903.288	432.478	941.472	352.188	HIVEP2
ENSG00000086548	-1.22989	4.65319e-15	1.25399e-12	582.118	253.735	769.957	320.836	703.584	302.383	CEACAM6
ENSG00000135324	-1.23713	2.72817e-06	0.000117717	102.554	41.1463	108.106	65.0343	152.208	48.9149	MRAP2
ENSG00000126947	-1.23878	2.86357e-07	1.59954e-05	115.251	57.4333	142.94	63.9504	187.488	67.5915	ARMCX1
ENSG00000164307	-1.25267	1.3025e-23	8.33657e-21	1708.26	740.633	1640.81	621.078	1720.66	763.962	ERAP1
ENSG00000114698	-1.25343	0.000108654	0.002692	72.2763	25.7164	58.8578	20.5942	56.448	32.017	PLSCR4
ENSG00000078114	-1.26021	1.98763e-08	1.59021e-06	151.39	58.2905	183.781	66.1183	136.08	72.0384	NEBL
ENSG00000204386	-1.27542	3.18128e-14	7.40419e-12	1011.87	385.746	888.874	286.151	873.936	472.251	NEU1
ENSG00000128641	-1.28203	5.72053e-11	7.51052e-09	227.573	79.7209	207.804	85.6286	193.536	93.3831	MYO1B
ENSG00000149212	-1.30318	1.7519e-19	7.68884e-17	2140.94	1038.94	1973.54	797.755	2615.76	889.362	SESN3
ENSG00000118523	-1.31421	4.81839e-11	6.60851e-09	230.503	90.8646	277.473	120.314	224.784	84.4894	CTGF
ENSG00000188211	-1.33261	5.79618e-26	4.23977e-23	1425.99	613.765	1332.11	519.191	1506.96	559.409	NCR3LG1
ENSG00000182983	-1.33632	0.000362967	0.0071665	42.9751	16.2871	38.4378	17.3425	59.472	22.2341	ZNF662
ENSG00000165801	-1.33902	1.11395e-14	2.7161e-12	913.221	266.593	832.418	403.213	678.384	290.822	ARHGEF40
ENSG00000102539	-1.34414	1.22404e-08	1.05042e-06	138.692	74.5776	165.763	45.524	182.448	70.2596	MLNR
ENSG00000066735	-1.35216	1.13634e-07	7.33905e-06	518.632	149.155	325.52	175.593	233.856	98.7192	KIF26A
ENSG00000153904	-1.35323	1.23906e-14	2.97395e-12	362.358	155.156	446.839	170.173	513.072	192.102	DDAH1
ENSG00000183691	-1.43902	0.000823062	0.0139394	40.045	11.1438	39.639	18.4264	28.224	10.6723	NOG
ENSG00000176349	-1.44802	3.32115e-07	1.81552e-05	82.0434	32.5741	90.0885	32.5172	80.64	27.5702	AC104129.1
ENSG00000184221	-1.49198	3.41236e-13	6.6351e-11	202.178	76.292	263.059	94.2998	215.712	72.0384	OLIG1
ENSG00000280639	-1.49984	4.02291e-06	0.00016305	66.4161	31.7169	61.2602	22.762	79.632	18.6766	LINC02204
ENSG00000107317	-1.54424	4.96063e-11	6.68424e-09	317.43	115.724	201.798	60.6987	258.048	88.9362	PTGDS
ENSG00000178538	-1.59106	0.000205118	0.00454008	31.2546	11.1438	45.6449	11.923	33.264	13.3404	CA8
ENSG00000046604	-1.59539	9.69186e-43	2.97753e-39	2070.62	708.916	2261.82	768.489	2230.7	695.481	DSG2
ENSG00000131374	-1.60683	5.54418e-36	7.74219e-33	2704.5	791.208	2341.1	881.215	2260.94	728.388	TBC1D5
ENSG00000132554	-1.60843	0.00213916	0.0294706	29.3012	9.42935	32.4319	7.58734	15.12	8.00426	RGS22
ENSG00000174938	-1.69282	4.48172e-39	9.83481e-36	3405.78	1002.94	3775.31	1275.76	3418.13	1002.31	SEZ6L2
ENSG00000174099	-1.70832	5.4183e-30	5.5487e-27	1055.82	312.883	1366.94	408.632	1219.68	393.988	MSRB3
ENSG00000174672	-1.71045	2.79766e-08	2.17045e-06	90.8338	24.8592	116.515	43.3562	82.656	21.3447	BRSK2
ENSG00000106366	-1.75762	2.05063e-19	8.51342e-17	683.695	162.871	437.23	133.32	438.48	164.532	SERPINE1
ENSG00000152932	-1.81222	0.00335877	0.0411436	11.7205	7.71492	26.426	2.16781	23.184	7.1149	RAB3C
ENSG00000249307	-1.8277	1.13369e-22	6.69794e-20	542.073	102.866	468.46	140.908	474.768	175.204	LINC01088
ENSG00000260461	-1.84356	0.00151524	0.0226197	19.5341	3.42885	24.0236	4.33562	23.184	10.6723	AL133355.1
ENSG00000165704	-1.86084	2.25653e-41	5.77709e-38	978.661	307.74	1066.65	308.913	1139.04	260.583	HPRT1
ENSG00000221866	-1.95591	3.44826e-19	1.39391e-16	225.619	61.7194	291.887	88.8803	265.104	52.4724	PLXNA4
ENSG00000080493	-1.97821	2.67056e-12	4.50796e-10	91.8105	27.4308	108.106	26.0137	134.064	31.1277	SLC4A4
ENSG00000229407	-2.01207	8.74676e-06	0.000323756	43.9518	9.42935	32.4319	5.41953	42.336	14.2298	AL359853.1
ENSG00000182885	-2.02772	3.17015e-07	1.7454e-05	43.9518	17.1443	55.2543	11.923	56.448	8.89362	ADGRG3
ENSG00000082175	-2.03654	2.86781e-32	3.38865e-29	524.492	138.869	509.301	138.74	706.608	146.745	PGR
ENSG00000275830	-2.04238	0.000154532	0.00362406	21.4876	5.14328	24.0236	9.75515	36.288	5.33617	AL355974.2
ENSG00000259583	-2.08203	0.00090012	0.0149965	14.6506	7.71492	27.6272	2.16781	20.16	4.44681	AC015712.2
ENSG00000143340	-2.08436	1.42536e-20	7.2983e-18	251.014	42.8607	307.502	74.7895	288.288	82.7107	FAM163A
ENSG00000106511	-2.15328	8.18881e-05	0.00214656	28.3245	7.71492	26.426	6.50343	24.192	3.55745	MEOX2
ENSG00000128052	-2.27382	9.23385e-08	6.14031e-06	69.3462	14.5726	33.6331	6.50343	82.656	16.8979	KDR
ENSG00000283632	-2.36371	6.25791e-05	0.00173516	26.3711	3.42885	20.4201	7.58734	26.208	3.55745	EXOC3L2
ENSG00000185760	-2.45994	2.48822e-56	9.5554e-53	640.72	114.867	652.241	126.817	743.904	128.958	KCNQ5
ENSG00000152580	-2.66324	3.03055e-25	2.11601e-22	158.227	27.4308	170.568	33.6011	194.544	22.2341	IGSF10
ENSG00000142149	-3.27638	3.52241e-22	1.93242e-19	94.7406	10.2866	136.935	18.4264	161.28	12.4511	HUNK
ENSG00000186810	-0.66055	0.00431835	0.0500257	254.921	125.153	337.532	240.627	219.744	149.413	CXCR3
ENSG00000076043	-0.48889	0.00433433	0.0501541	245.154	172.3	279.875	187.516	286.272	217.894	REXO2
ENSG00000198929	0.773975	0.00433922	0.0501541	40.045	89.1502	57.6567	73.7056	45.36	80.0426	NOS1AP
ENSG00000269019	-1.22243	0.00433892	0.0501541	30.2779	16.2871	31.2307	14.0908	34.272	10.6723	HOMER3-AS1
ENSG00000165752	0.429665	0.0043529	0.0502744	617.279	797.209	596.987	821.601	472.752	653.681	STK32C
ENSG00000131018	0.880736	0.00437761	0.050446	32.2313	52.29	36.0354	66.1183	43.344	87.1575	SYNE1
ENSG00000224034	1.24708	0.00437451	0.050446	27.3478	42.8607	15.6153	24.9298	11.088	60.4766	LINC02561
ENSG00000241839	0.39834	0.00437286	0.050446	1397.67	1777	1190.37	1682.22	1091.66	1391.85	PLEKHO2
ENSG00000032444	0.334706	0.00438303	0.0504705	1746.35	2089.89	1879.85	2383.51	1633.97	2160.26	PNPLA6
ENSG00000107242	1.2448	0.0044186	0.050766	17.5807	36.003	12.0118	45.524	14.112	23.1234	PIP5K1B
ENSG00000111206	-0.374048	0.00441654	0.050766	1206.23	918.933	1416.19	1125.09	1420.27	1076.13	FOXM1
ENSG00000143013	0.369108	0.00441704	0.050766	948.383	1218.1	1136.32	1453.52	982.8	1289.58	LMO4
ENSG00000167470	0.397235	0.00442619	0.0508152	1530.5	1709.28	1603.58	2391.1	1422.29	1902.35	MIDN
ENSG00000085514	-0.829669	0.00446363	0.0511685	70.3229	42.0035	68.4673	41.1884	62.496	30.2383	PILRA
ENSG00000132016	0.618444	0.00446179	0.0511685	93.7639	134.583	100.899	164.754	80.64	123.621	C19orf57
ENSG00000228327	-0.754809	0.00448422	0.0513662	98.6474	55.7189	100.899	91.0481	161.28	68.4809	AL669831.1
ENSG00000112996	-0.337967	0.00450116	0.0514179	2097.97	1828.44	2231.79	1566.24	2312.35	1857.88	MRPS30
ENSG00000127914	-0.49883	0.00450212	0.0514179	1045.08	911.218	1064.25	615.658	1428.34	974.741	AKAP9
ENSG00000136280	0.408173	0.00449471	0.0514179	1206.23	1464.12	1257.64	1815.54	1018.08	1342.05	CCM2
ENSG00000255031	0.710334	0.00449848	0.0514179	58.6024	94.2935	68.4673	85.6286	54.432	115.617	AP002807.1
ENSG00000161558	-0.567122	0.00451174	0.0514895	191.435	136.297	275.07	174.509	199.584	138.741	TMEM143
ENSG00000081019	-0.406626	0.00452701	0.0516254	800.9	692.629	768.756	544.121	941.472	656.349	RSBN1
ENSG00000198842	-0.741613	0.00454111	0.0517478	79.1133	42.8607	98.4968	55.2792	84.672	58.6979	DUSP27
ENSG00000135052	-0.312648	0.00455063	0.0518178	2509.16	1955.3	2432.39	1954.28	2590.56	2154.93	GOLM1
ENSG00000100985	-0.822479	0.00455898	0.0518745	139.669	58.2905	62.4614	55.2792	91.728	53.3617	MMP9
ENSG00000133069	1.56348	0.00456472	0.0519013	8.79037	18.8587	13.213	29.2655	3.024	24.9021	TMCC2
ENSG00000198429	-0.723446	0.00460315	0.0522996	91.8105	53.1472	76.8756	57.447	112.896	60.4766	ZNF69
ENSG00000119408	0.399669	0.004611	0.0523501	7182.7	8938.17	5929.03	8424.12	5283.94	6906.79	NEK6
ENSG00000099203	-0.455695	0.00461942	0.052401	356.498	216.018	338.733	285.067	328.608	247.243	TMED1
ENSG00000152217	0.689127	0.00462231	0.052401	71.2996	103.723	60.059	112.726	57.456	88.9362	SETBP1
ENSG00000120693	0.946269	0.00464155	0.0525803	21.4876	46.2895	34.8342	57.447	35.28	72.0384	SMAD9
ENSG00000130429	0.376678	0.00464623	0.0525945	7836.12	9371.06	8315.77	11768	6938.07	8841.15	ARPC1B
ENSG00000012174	-0.437519	0.00465426	0.0525992	580.164	461.181	472.064	356.605	597.744	400.213	MBTPS2
ENSG00000112679	0.487886	0.00465653	0.0525992	232.456	334.313	180.177	279.648	217.728	271.256	DUSP22
ENSG00000227051	1.86168	0.00465692	0.0525992	2.93012	11.1438	3.60354	18.4264	9.072	27.5702	C14orf132
ENSG00000125454	0.365738	0.00466857	0.0526533	579.187	768.063	607.797	713.21	525.168	723.052	SLC25A19
ENSG00000197969	-0.441475	0.00466742	0.0526533	652.44	558.903	602.993	501.848	867.888	503.379	VPS13A
ENSG00000126391	0.365901	0.00468725	0.0527866	1347.86	1526.7	1270.85	1849.14	1163.23	1500.35	FRMD8
ENSG00000198417	0.391099	0.0046849	0.0527866	494.214	676.341	524.916	747.895	517.104	591.426	MT1F
ENSG00000055609	-0.495808	0.00469268	0.0527917	2809.99	2371.05	2102.07	1939.11	3347.57	1548.38	KMT2C
ENSG00000120327	-1.51959	0.00469458	0.0527917	15.6273	9.42935	22.8224	11.923	37.296	5.33617	PCDHB14
ENSG00000137720	-0.602506	0.00469893	0.0528019	156.273	95.1507	158.556	96.4676	116.928	92.4937	C11orf1
ENSG00000186577	0.451471	0.00471738	0.0529507	248.084	295.739	235.431	340.346	208.656	311.277	SMIM29
ENSG00000198131	-0.422028	0.00471906	0.0529507	508.864	377.174	596.987	472.583	632.016	448.239	ZNF544
ENSG00000114541	0.446864	0.00474079	0.0531556	386.776	617.194	379.573	429.227	411.264	556.741	FRMD4B
ENSG00000196411	-0.72259	0.00475172	0.0532394	83.0201	48.8612	82.8815	48.7758	93.744	59.5873	EPHB4
ENSG00000110841	-0.498457	0.00477146	0.0533881	357.475	275.166	425.218	295.906	533.232	360.192	PPFIBP1
ENSG00000150594	-0.972382	0.00477195	0.0533881	47.8587	19.7159	62.4614	36.8528	48.384	24.9021	ADRA2A
ENSG00000131931	0.418149	0.00480346	0.0537016	344.778	474.896	339.934	395.626	342.72	500.711	THAP1
ENSG00000131069	0.41948	0.00481623	0.0538051	831.178	1014.94	1010.19	1398.24	982.8	1364.28	ACSS2
ENSG00000090238	0.519908	0.00487465	0.0544183	203.155	245.163	207.804	305.661	149.184	252.579	YPEL3
ENSG00000136891	-0.399781	0.00489979	0.0544614	886.85	750.919	900.885	565.799	953.568	758.626	TEX10
ENSG00000138756	-0.47898	0.00489088	0.0544614	1307.81	990.939	908.092	664.434	1115.86	734.613	BMP2K
ENSG00000146858	-0.54492	0.00488694	0.0544614	158.227	123.439	170.568	125.733	192.528	108.502	ZC3HAV1L
ENSG00000162889	0.407909	0.00488537	0.0544614	2684.97	3454.57	2500.86	3435.98	2006.93	2652.97	MAPKAPK2
ENSG00000165392	-0.370491	0.00489286	0.0544614	1113.45	906.075	990.974	719.713	1037.23	803.094	WRN
ENSG00000183117	-1.73905	0.00489674	0.0544614	24.4177	7.71492	14.4142	6.50343	17.136	2.66809	CSMD1
ENSG00000067141	-0.463506	0.00493731	0.0548388	268.594	198.016	254.65	192.935	307.44	211.668	NEO1
ENSG00000103187	0.334775	0.00498759	0.0553572	10152.9	13310	11092.9	13581.3	9206.07	11512.8	COTL1
ENSG00000151690	0.475795	0.00499201	0.0553662	277.385	356.601	204.201	300.242	222.768	323.728	MFSD6
ENSG00000126773	-0.374094	0.00501498	0.0555808	1109.54	888.073	1099.08	778.244	1244.88	996.975	PCNX4
ENSG00000124098	0.499817	0.00505319	0.0559338	225.619	330.027	177.775	254.718	193.536	259.694	FAM210B
ENSG00000142207	-0.336492	0.00505775	0.0559338	1087.08	926.648	1169.95	954.921	1246.9	893.809	URB1
ENSG00000180044	-0.375008	0.00505551	0.0559338	2743.57	1774.43	2826.38	2277.29	2288.16	2009.07	C3orf80
ENSG00000123405	-0.390582	0.00508722	0.0562192	453.192	372.888	496.088	376.115	475.776	337.958	NFE2
ENSG00000105556	0.372364	0.00509574	0.0562729	573.327	701.201	538.129	759.818	514.08	644.788	MIER2
ENSG00000119661	-0.507003	0.0051039	0.0563226	256.874	204.017	242.638	140.908	257.04	185.877	DNAL1
ENSG00000119979	0.331268	0.00513144	0.0563834	812.62	1015.8	878.063	1083.91	825.552	1065.46	FAM45A
ENSG00000133104	-0.35785	0.00511695	0.0563834	1558.82	1236.96	1508.68	1053.56	1612.8	1359.84	SPART
ENSG00000134531	0.752782	0.00512259	0.0563834	55.6723	67.7199	54.0531	93.2159	47.376	104.055	EMP1
ENSG00000140284	-0.524002	0.00513064	0.0563834	195.341	169.728	291.887	179.928	252	163.643	SLC27A2
ENSG00000172757	0.352993	0.00512923	0.0563834	16854.1	20252.5	18380.5	25751.4	16431.4	19985.8	CFL1
ENSG00000280081	-0.667013	0.00512222	0.0563834	102.554	58.2905	100.899	61.7826	91.728	65.8128	LINC01667
ENSG00000150054	-0.875956	0.00516045	0.0566617	62.5093	39.4318	51.6508	28.1815	62.496	28.4596	MPP7
ENSG00000067369	-0.319239	0.00517849	0.0567436	1187.68	947.221	1185.57	985.27	1239.84	964.069	TP53BP1
ENSG00000132749	-0.427607	0.00517899	0.0567436	538.166	374.602	639.028	514.855	605.808	437.566	TESMIN
ENSG00000181852	-0.40114	0.00517867	0.0567436	3443.87	2791.94	2888.84	2083.27	2832.48	2064.21	RNF41
ENSG00000167105	-1.54656	0.0051856	0.0567755	26.3711	6.85771	16.8165	11.923	23.184	4.44681	TMEM92
ENSG00000138449	-0.513393	0.00520172	0.0569115	280.315	236.591	289.484	162.586	342.72	238.349	SLC40A1
ENSG00000101040	-0.40683	0.00520934	0.0569306	680.765	539.187	748.335	605.903	912.24	621.664	ZMYND8
ENSG00000236552	-0.44784	0.00521089	0.0569306	279.338	210.017	266.662	203.774	275.184	188.545	RPL13AP5
ENSG00000117676	0.322477	0.0052247	0.0569809	4031.85	4938.41	4396.32	5570.19	3813.26	4799	RPS6KA1
ENSG00000163006	-0.572344	0.00522337	0.0569809	156.273	128.582	204.201	101.887	201.6	145.855	CCDC138
ENSG00000246582	-0.773809	0.00522662	0.0569809	68.3695	42.0035	75.6744	52.0275	79.632	37.3532	AC100861.1
ENSG00000139269	-0.525763	0.00523757	0.0570598	179.714	162.871	216.212	133.32	222.768	132.515	INHBE
ENSG00000172037	-0.809273	0.00524791	0.057132	63.486	42.8607	86.485	32.5172	66.528	47.1362	LAMB2
ENSG00000052795	0.533017	0.00526365	0.0572541	163.11	238.305	134.532	182.096	166.32	250.8	FNIP2
ENSG00000126016	-0.755056	0.00526659	0.0572541	81.0667	39.4318	70.8696	48.7758	75.6	47.1362	AMOT
ENSG00000132359	-0.487589	0.0052955	0.0575277	275.431	208.303	242.638	192.935	263.088	156.528	RAP1GAP2
ENSG00000130193	-0.449716	0.00533584	0.057925	290.082	228.876	336.331	238.459	290.304	203.664	THEM6
ENSG00000104611	-0.524506	0.00534326	0.0579646	268.594	186.015	350.745	227.62	373.968	276.592	SH2D4A
ENSG00000279516	-0.437532	0.00534717	0.057966	410.217	297.453	426.419	288.319	328.608	273.924	FAM230C
ENSG00000166337	0.385458	0.00535508	0.0579897	1613.52	1991.31	1765.74	2399.77	1394.06	1844.54	TAF10
ENSG00000172292	-0.382097	0.0053569	0.0579897	1961.23	1632.13	1814.98	1173.87	1756.94	1437.21	CERS6
ENSG00000139318	0.462052	0.00540518	0.0584711	1500.22	1975.02	1078.66	1574.92	1020.1	1408.75	DUSP6
ENSG00000117016	0.352685	0.00542777	0.0586742	5054.46	6504.54	5126.64	7142.94	4698.29	5353.96	RIMS3
ENSG00000024526	-0.514353	0.00544523	0.0588215	677.835	501.47	768.756	483.422	1017.07	739.06	DEPDC1
ENSG00000143401	-0.373385	0.00545834	0.0589216	3754.46	2875.09	4356.68	3233.29	4689.22	3772.68	ANP32E
ENSG00000197496	0.545154	0.00546777	0.058982	110.368	180.872	152.55	208.11	154.224	218.783	SLC2A10
ENSG00000124357	0.398314	0.00549987	0.0592867	463.936	605.193	420.413	496.429	407.232	599.43	NAGK
ENSG00000173230	-0.447762	0.0055103	0.0593158	1826.44	1565.27	1566.34	1144.6	2332.51	1487.01	GOLGB1
ENSG00000251369	-0.486246	0.00550702	0.0593158	278.362	207.446	290.686	217.865	379.008	251.69	ZNF550
ENSG00000131236	0.28967	0.00552133	0.0593929	234717	281345	220413	272093	209015	258387	CAP1
ENSG00000089289	-0.319983	0.00552573	0.0593986	1080.24	891.502	1108.69	897.474	1119.89	861.792	IGBP1
ENSG00000066279	-0.440104	0.00554697	0.0595021	1677.01	1248.96	1645.62	1210.72	2257.92	1653.32	ASPM
ENSG00000107863	-0.356564	0.00554254	0.0595021	1365.44	1083.52	1136.32	927.823	1331.57	982.746	ARHGAP21
ENSG00000183092	-0.576938	0.00554357	0.0595021	615.326	360.887	769.957	641.672	601.776	331.732	BEGAIN
ENSG00000119125	-1.74901	0.00555338	0.0595276	26.3711	2.57164	13.213	3.25172	25.2	13.3404	GDA
ENSG00000141380	-0.31647	0.0055571	0.0595276	1854.77	1428.12	1624	1370.06	1735.78	1390.07	SS18
ENSG00000184838	1.69	0.00556148	0.059533	4.88354	12.8582	9.60944	23.8459	4.032	22.2341	PRR16
ENSG00000152700	0.399623	0.00560096	0.0599139	631.93	906.075	568.158	665.518	601.776	803.984	SAR1B
ENSG00000165209	-0.383025	0.00562432	0.0601219	869.269	726.06	987.37	619.994	965.664	815.545	STRBP
ENSG00000068724	0.38217	0.00562966	0.0601371	3006.3	3767.45	3637.17	4826.63	2872.8	3808.25	TTC7A
ENSG00000239521	0.770091	0.00563499	0.0601522	56.649	70.2915	52.8519	105.139	39.312	79.1533	CASTOR3
ENSG00000177156	0.310703	0.00564627	0.0602308	4209.61	4957.27	4578.9	5771.8	4456.37	5699.03	TALDO1
ENSG00000109775	-0.46355	0.00565384	0.0602697	227.573	186.015	257.053	182.096	260.064	171.647	UFSP2
ENSG00000105983	-0.371076	0.00566794	0.0603781	691.509	538.33	633.022	488.841	735.84	565.635	LMBR1
ENSG00000151014	-0.395681	0.00571282	0.060814	708.113	576.905	681.069	444.401	725.76	584.311	NOCT
ENSG00000102879	0.354535	0.00572152	0.0608223	11968.6	15611.6	12746.9	16372.4	10383.4	12892.2	CORO1A
ENSG00000185252	-0.470989	0.00571776	0.0608223	248.084	195.445	270.266	177.761	303.408	218.783	ZNF74
ENSG00000164749	-0.517939	0.00574025	0.0609371	273.478	195.445	375.969	246.047	388.08	282.817	HNF4G
ENSG00000185658	-0.395565	0.00573773	0.0609371	1159.35	1000.37	1135.12	905.061	1542.24	1011.21	BRWD1
ENSG00000099917	0.305811	0.00575421	0.0610431	2312.84	2669.36	2204.17	2925.46	2132.93	2627.18	MED15
ENSG00000160593	1.53347	0.00576999	0.0611683	12.6972	31.7169	3.60354	14.0908	9.072	28.4596	JAML
ENSG00000139687	-0.343379	0.00577402	0.0611688	2119.45	1742.72	1879.85	1456.77	2211.55	1695.12	RB1
ENSG00000162191	0.318957	0.00581049	0.0615127	1688.73	2031.6	1632.4	2116.87	1505.95	1873.89	UBXN1
ENSG00000101444	-0.313828	0.00585361	0.0619266	4297.51	3278.84	4491.21	3666.85	3900.96	3263.96	AHCY
ENSG00000166949	0.475706	0.00587381	0.0620975	619.232	779.207	765.152	1169.53	580.608	784.418	SMAD3
ENSG00000165915	0.389524	0.00588189	0.0621401	547.933	633.481	558.549	801.006	493.92	663.464	SLC39A13
ENSG00000137038	-0.487411	0.00589593	0.0621671	284.222	166.299	294.289	227.62	243.936	193.881	DMAC1
ENSG00000155660	0.308631	0.00589472	0.0621671	2351.91	2832.23	2569.33	3234.37	2495.81	3119.88	PDIA4
ENSG00000163412	0.594847	0.00589659	0.0621671	125.995	193.73	135.733	151.747	144.144	265.919	EIF4E3
ENSG00000150867	0.366518	0.00590269	0.0621888	1471.9	2120.75	1358.54	1571.66	1482.77	1866.77	PIP4K2A
ENSG00000043514	-0.303123	0.00592739	0.0624062	2034.48	1750.43	2063.63	1699.56	2113.78	1584.84	TRIT1
ENSG00000167797	0.354667	0.0059432	0.0625298	620.209	813.496	705.093	799.922	586.656	828.886	CDK2AP2
ENSG00000197582	0.322199	0.00596238	0.0626886	4478.2	5481.02	4021.55	4691.14	3812.26	5219.67	GPX1P1
ENSG00000183495	-0.432592	0.00598377	0.0628706	3232.9	2803.95	3215.56	3082.63	4509.79	2234.97	EP400
ENSG00000130309	0.320965	0.00599305	0.0629249	7041.08	9138.75	6862.34	7808.46	6057.07	7984.7	COLGALT1
ENSG00000117528	-0.380228	0.00600595	0.0629523	1422.09	1108.38	1387.36	932.159	1534.18	1294.91	ABCD3
ENSG00000156140	-1.19664	0.00600794	0.0629523	23.441	9.42935	51.6508	23.8459	47.376	20.4553	ADAMTS3
ENSG00000174574	0.316346	0.00600246	0.0629523	2300.15	2681.36	2017.98	2586.2	1948.46	2536.46	AKIRIN1
ENSG00000214022	-0.416939	0.00601504	0.0629837	1880.16	1365.54	2175.34	1741.84	1695.46	1201.53	REPIN1
ENSG00000106665	0.491615	0.00603213	0.0631196	731.554	997.797	624.614	950.585	493.92	653.681	CLIP2
ENSG00000229117	-0.314345	0.00603849	0.0631431	7538.23	6248.23	7383.66	5313.31	6616.51	5757.73	RPL41
ENSG00000115414	0.897387	0.00605524	0.0632752	23.441	60.8622	27.6272	53.1114	38.304	52.4724	FN1
ENSG00000111642	-0.278662	0.00606882	0.063374	6565.43	5565.03	6500.79	5433.62	6943.11	5496.26	CHD4
ENSG00000104946	0.434092	0.00609473	0.063596	276.408	342.028	275.07	356.605	218.736	341.515	TBC1D17
ENSG00000136315	0.44294	0.00609836	0.063596	298.872	393.461	373.567	489.925	363.888	524.724	AL355922.1
ENSG00000164323	-0.376387	0.00610979	0.0636719	827.271	672.913	860.045	596.148	952.56	763.073	CFAP97
ENSG00000108788	-0.302399	0.00612412	0.0637781	1983.69	1696.43	1961.53	1583.59	1989.79	1532.37	MLX
ENSG00000203668	-0.477566	0.00613854	0.0638849	988.428	729.489	802.389	479.086	998.928	793.311	CHML
ENSG00000186376	-0.506013	0.00616725	0.0641402	377.986	262.307	428.821	276.396	521.136	395.766	ZNF75D
ENSG00000002919	0.323586	0.00617479	0.0641752	1139.82	1382.69	1060.64	1361.39	1008	1271.79	SNX11
ENSG00000101596	-0.344931	0.0061997	0.06435	2484.74	2165.32	2315.88	1731	2710.51	2016.18	SMCHD1
ENSG00000115295	1.16799	0.00619999	0.06435	15.6273	36.8602	22.8224	23.8459	16.128	60.4766	CLIP4
ENSG00000143162	0.302905	0.00620553	0.064364	1353.72	1673.28	1393.37	1622.61	1336.61	1740.48	CREG1
ENSG00000167103	0.515413	0.00622823	0.0645558	156.273	211.732	146.544	220.033	123.984	178.762	PIP5KL1
ENSG00000197879	0.330307	0.00623358	0.0645678	1434.78	1639.85	1423.4	1864.32	1250.93	1663.11	MYO1C
ENSG00000103042	0.47086	0.00624673	0.0646604	251.99	338.599	186.183	278.564	218.736	294.379	SLC38A7
ENSG00000101608	0.287086	0.00628356	0.0649311	8209.22	9513.36	7753.62	9561.13	7234.42	9230.69	MYL12A
ENSG00000182541	-0.448777	0.0062898	0.0649311	576.257	395.175	708.696	574.47	606.816	418	LIMK2
ENSG00000198205	-0.717171	0.00627972	0.0649311	111.345	48.8612	73.272	69.37	109.872	62.2554	ZXDA
ENSG00000243302	-0.597425	0.00628848	0.0649311	147.483	98.5796	150.148	99.7193	117.936	76.4852	AC018638.4
ENSG00000196776	0.352552	0.00631652	0.0651595	1090.98	1479.55	1039.02	1176.04	1095.7	1461.22	CD47
ENSG00000230124	-0.386689	0.0063204	0.0651595	653.417	523.757	682.271	558.211	638.064	428.673	ACBD6
ENSG00000109436	0.635773	0.00633442	0.0652603	79.1133	126.868	75.6744	94.2998	78.624	140.519	TBC1D9
ENSG00000162669	-0.929562	0.00634929	0.0653696	40.045	22.2876	61.2602	30.3494	51.408	27.5702	HFM1
ENSG00000070190	0.457891	0.00639771	0.065824	333.057	507.47	307.502	373.947	387.072	529.171	DAPP1
ENSG00000196636	-0.530128	0.006402	0.065824	153.343	125.153	200.597	126.817	176.4	114.728	SDHAF3
ENSG00000139800	-0.453421	0.0064329	0.0660913	383.846	234.019	402.395	329.507	430.416	326.396	ZIC5
ENSG00000165424	0.504467	0.0064409	0.0660913	2273.77	2809.95	1581.95	2914.62	1466.64	1828.53	ZCCHC24
ENSG00000267565	-0.904818	0.00643711	0.0660913	54.6956	27.4308	48.0472	21.6781	61.488	38.2426	AC011477.3
ENSG00000117594	0.835401	0.0064628	0.0662717	40.045	68.5771	84.0826	108.391	52.416	136.072	HSD11B1
ENSG00000107957	-0.374139	0.00653024	0.0669186	642.673	463.753	554.945	478.002	678.384	506.937	SH3PXD2A
ENSG00000160953	0.407067	0.00655864	0.0671649	1131.03	1256.68	1102.68	1771.1	997.92	1260.23	MUM1
ENSG00000185633	0.566032	0.00656389	0.0671738	120.135	143.155	114.112	175.593	87.696	158.307	NDUFA4L2
ENSG00000115425	0.513916	0.00658888	0.0673847	131.855	169.728	115.313	169.089	119.952	185.877	PECR
ENSG00000124839	0.871183	0.0066354	0.0677702	27.3478	54.0045	32.4319	60.6987	29.232	48.0256	RAB17
ENSG00000131042	0.621949	0.00663451	0.0677702	138.692	180.015	87.6862	144.159	83.664	153.86	LILRB2
ENSG00000176428	1.39325	0.00665712	0.0679468	5.86024	30.0025	12.0118	31.4333	12.096	16.8979	VPS37D
ENSG00000185869	-0.940264	0.00666346	0.0679664	41.9984	21.4303	51.6508	24.9298	65.52	36.4639	ZNF829
ENSG00000110400	0.456245	0.00667343	0.0680004	247.107	307.74	265.461	407.549	232.848	308.609	NECTIN1
ENSG00000225138	0.410156	0.00667565	0.0680004	1110.52	1411.83	1333.31	1729.91	938.448	1351.83	SLC9A3-AS1
ENSG00000168077	1.24605	0.00668537	0.0680544	9.76707	20.5731	15.6153	33.6011	14.112	39.1319	SCARA3
ENSG00000124126	0.381341	0.00670837	0.0681981	9086.31	11119.8	7458.13	10900.8	6896.74	8514.76	PREX1
ENSG00000170456	-0.531537	0.00670831	0.0681981	226.596	133.725	288.283	212.446	248.976	183.209	DENND5B
ENSG00000099875	0.325952	0.00672273	0.0682989	2833.43	3555.72	3006.55	3967.1	2704.46	3188.36	MKNK2
ENSG00000105419	1.01568	0.00673477	0.068376	15.6273	34.2885	25.2248	57.447	28.224	48.0256	MEIS3
ENSG00000197121	-0.610743	0.00677256	0.0686689	110.368	75.4348	123.722	72.6217	138.096	95.1618	PGAP1
ENSG00000216490	1.38076	0.00677201	0.0686689	11.7205	41.1463	9.60944	16.2586	10.08	24.0128	IFI30
ENSG00000187122	0.717426	0.00678686	0.0686835	42.9751	80.5781	52.8519	81.2929	48.384	74.7064	SLIT1
ENSG00000204519	-0.340529	0.00678742	0.0686835	709.089	582.905	738.726	537.617	722.736	592.315	ZNF551
ENSG00000244482	1.47001	0.00678196	0.0686835	18.5574	31.7169	4.80472	26.0137	5.04	22.2341	LILRA6
ENSG00000165782	0.432369	0.00681077	0.0688744	873.176	1118.66	981.364	1451.35	765.072	965.848	PIP4P1
ENSG00000186831	-1.35556	0.00683859	0.0691103	31.2546	8.57214	30.0295	6.50343	19.152	16.0085	KRT17P2
ENSG00000091039	-0.414445	0.00685248	0.0692051	3564.98	2960.82	2942.89	1912.01	3417.12	2572.04	OSBPL8
ENSG00000185129	-0.369745	0.00688984	0.0695213	1252.14	1005.51	1169.95	952.753	1535.18	1104.59	PURA
ENSG00000198829	-0.613976	0.00689284	0.0695213	117.205	76.292	112.911	68.2861	136.08	94.2724	SUCNR1
ENSG00000050130	-0.350395	0.00691175	0.0696663	824.341	654.054	832.418	574.47	805.392	700.818	JKAMP
ENSG00000150995	0.369204	0.00697535	0.0702612	1505.11	2320.48	1407.78	1771.1	1657.15	1810.74	ITPR1
ENSG00000029639	-0.533607	0.00700329	0.0704042	191.435	121.724	206.603	143.076	243.936	178.762	TFB1M
ENSG00000100911	0.308369	0.00700215	0.0704042	1980.76	2372.77	2093.66	2642.56	1870.85	2347.03	PSME2
ENSG00000131849	-0.756833	0.00700255	0.0704042	69.3462	43.7179	72.0708	42.2723	101.808	57.8086	ZNF132
ENSG00000102743	-0.387317	0.00702029	0.0704876	402.403	344.6	421.614	312.165	454.608	320.17	SLC25A15
ENSG00000116678	-0.554512	0.00702536	0.0704876	174.831	117.438	181.378	92.132	156.24	137.851	LEPR
ENSG00000124177	-0.37511	0.00702213	0.0704876	709.089	583.762	785.572	669.854	806.4	522.056	CHD6
ENSG00000082074	-0.501563	0.00704823	0.0705589	410.217	345.457	443.236	212.446	457.632	365.528	FYB1
ENSG00000116871	0.345685	0.0070457	0.0705589	2748.45	3084.25	2624.58	3680.94	2281.1	2963.36	MAP7D1
ENSG00000143486	-0.322276	0.00705084	0.0705589	1010.89	777.493	974.157	821.601	952.56	751.511	EIF2D
ENSG00000159208	1.35511	0.00703731	0.0705589	8.79037	21.4303	13.213	21.6781	8.064	32.9064	CIART
ENSG00000108379	-0.612525	0.00708533	0.0708119	142.599	94.2935	171.769	132.237	147.168	76.4852	WNT3
ENSG00000164603	-0.500183	0.00708232	0.0708119	201.202	140.583	170.568	124.649	204.624	142.298	BMT2
ENSG00000185033	0.43954	0.0070982	0.0708943	198.272	287.167	231.828	304.578	247.968	327.285	SEMA4B
ENSG00000233536	1.23264	0.0071039	0.0709052	15.6273	28.288	20.4201	36.8528	6.048	32.9064	AP000943.1
ENSG00000141279	0.358079	0.00712016	0.0710213	1503.15	1824.15	1187.97	1517.47	1325.52	1807.18	NPEPPS
ENSG00000100784	-0.526691	0.00713418	0.071115	159.203	110.581	151.349	123.565	180.432	107.613	RPS6KA5
ENSG00000152620	-0.415837	0.00715327	0.071259	1321.48	1065.52	1553.13	1080.65	1860.77	1402.52	NADK2
ENSG00000011114	0.355601	0.00719286	0.0716069	1801.05	2570.78	1615.59	2171.06	1792.22	1923.69	BTBD7
ENSG00000140749	0.961662	0.00721746	0.0718053	42.9751	89.1502	19.2189	44.4401	53.424	92.4937	IGSF6
ENSG00000085721	-0.401372	0.0072313	0.0718965	1337.11	1054.37	1088.27	738.14	1176.34	932.941	RRN3
ENSG00000131067	0.508909	0.00723718	0.0719084	296.919	330.027	312.307	420.555	190.512	386.873	GGT7
ENSG00000112249	-0.361289	0.00728158	0.0723027	1878.21	1661.28	1804.17	1213.97	1966.61	1519.92	ASCC3
ENSG00000111913	1.60967	0.00732625	0.0726583	11.7205	28.288	3.60354	10.8391	6.048	26.6809	RIPOR2
ENSG00000196975	-0.346378	0.00732685	0.0726583	13201.2	9413.92	15118.1	12728.3	13774.3	10968.5	ANXA4
ENSG00000141570	0.430544	0.0073382	0.0727239	262.734	308.597	281.076	409.716	272.16	382.426	CBX8
ENSG00000196092	-0.537624	0.00734419	0.0727364	257.851	164.585	350.745	263.389	368.928	246.353	PAX5
ENSG00000135931	0.611641	0.00740743	0.0732682	72.2763	114.009	75.6744	98.6354	75.6	128.068	ARMC9
ENSG00000140511	1.01561	0.00740311	0.0732682	17.5807	30.8597	22.8224	46.6079	25.2	55.1405	HAPLN3
ENSG00000148848	1.00518	0.00741844	0.0733299	18.5574	37.7174	18.0177	37.9367	23.184	44.4681	ADAM12
ENSG00000149781	0.323012	0.00743712	0.0734672	5681.51	6522.54	5671.97	7525.56	4875.7	6254.89	FERMT3
ENSG00000256771	-0.405811	0.00746061	0.0736519	529.375	361.744	479.271	358.773	556.416	460.69	ZNF253
ENSG00000010810	0.412181	0.00750931	0.0740851	320.36	465.467	348.342	448.737	418.32	531.839	FYN
ENSG00000147130	-0.402875	0.00752745	0.0741688	1179.86	826.354	1453.43	1202.05	1345.68	982.746	ZMYM3
ENSG00000162639	-0.308747	0.00752426	0.0741688	1244.33	955.793	1157.94	957.089	1214.64	1007.65	HENMT1
ENSG00000125538	0.416176	0.00753829	0.074228	474.68	613.765	349.544	493.177	424.368	560.298	IL1B
ENSG00000150471	-0.34372	0.00756494	0.0744427	2604.88	2066.74	2150.11	1725.58	2243.81	1722.7	ADGRL3
ENSG00000016391	1.63735	0.00758464	0.0744444	6.83695	15.4298	3.60354	24.9298	7.056	15.1192	CHDH
ENSG00000124225	0.683485	0.0075922	0.0744444	115.251	143.155	60.059	128.985	65.52	116.506	PMEPA1
ENSG00000144681	-0.610049	0.00759419	0.0744444	115.251	69.4343	118.917	71.5378	96.768	75.5958	STAC
ENSG00000168016	-0.489823	0.00758358	0.0744444	284.222	207.446	345.94	255.802	418.32	283.707	TRANK1
ENSG00000204592	0.358474	0.00758197	0.0744444	3337.41	4035.76	3047.39	4156.78	2592.58	3318.21	HLA-E
ENSG00000233058	-0.661238	0.00759119	0.0744444	90.8338	60.8622	118.917	59.6148	84.672	64.9235	LINC00884
ENSG00000120784	-0.629882	0.00761185	0.0745224	109.391	78.8636	112.911	60.6987	138.096	92.4937	ZFP30
ENSG00000143545	0.285695	0.00761039	0.0745224	2436.88	2767.09	2229.39	2877.77	2322.43	2876.2	RAB13
ENSG00000136819	-0.31295	0.00762282	0.0745348	1677.01	1339.82	1555.53	1360.3	1593.65	1186.41	C9orf78
ENSG00000168005	0.381843	0.00761809	0.0745348	638.767	748.347	682.271	985.27	604.8	777.303	SPINDOC
ENSG00000204632	0.681372	0.00763283	0.0745851	80.09	122.582	75.6744	150.663	65.52	82.7107	HLA-G
ENSG00000131558	-0.312625	0.00766161	0.0748109	1963.18	1579.84	1917.08	1410.16	1719.65	1517.25	EXOC4
ENSG00000169228	0.381066	0.00766567	0.0748109	448.309	568.333	436.029	640.588	426.384	499.822	RAB24
ENSG00000185650	0.514547	0.00770568	0.0751059	347.708	396.033	205.402	351.185	218.736	357.524	ZFP36L1
ENSG00000247596	0.3494	0.00770502	0.0751059	1221.86	1473.55	1207.19	1724.49	1116.86	1321.59	TWF2
ENSG00000136802	0.398497	0.00771546	0.0751536	691.509	846.07	713.501	1003.7	566.496	749.733	LRRC8A
ENSG00000183785	-1.32731	0.00776618	0.0755997	19.5341	9.42935	25.2248	14.0908	31.248	7.1149	TUBA8
ENSG00000065150	-0.311538	0.00779651	0.0756801	3174.3	2693.36	2956.11	2209	3058.27	2500	IPO5
ENSG00000141027	-0.294334	0.00779545	0.0756801	2810.96	2478.2	2747.1	2201.41	2933.28	2243.86	NCOR1
ENSG00000145685	0.543824	0.00779908	0.0756801	104.508	170.585	99.698	134.404	104.832	144.966	LHFPL2
ENSG00000158710	0.329849	0.00779131	0.0756801	15360.7	18614.4	16212.3	21450.5	13720.9	16865	TAGLN2
ENSG00000162066	0.567009	0.00779319	0.0756801	95.7173	132.011	116.515	187.516	102.816	147.634	AMDHD2
ENSG00000139132	-0.54409	0.00780613	0.0757007	271.525	196.302	184.982	131.153	260.064	163.643	FGD4
ENSG00000165282	-0.352204	0.00781177	0.0757077	609.465	486.897	683.472	540.869	635.04	482.924	PIGO
ENSG00000204282	-0.51963	0.00786288	0.076155	211.945	123.439	154.952	134.404	207.648	144.077	TNRC6C-AS1
ENSG00000126561	0.397032	0.0078691	0.0761671	562.583	633.481	524.916	738.14	423.36	618.996	STAT5A
ENSG00000189212	-0.676457	0.00789256	0.0763461	79.1133	55.7189	126.124	66.1183	106.848	72.9277	DPY19L2P1
ENSG00000161203	0.283753	0.00790716	0.0764168	7412.23	8253.25	7274.35	9350.85	6875.57	8646.38	AP2M1
ENSG00000188816	1.24135	0.00790982	0.0764168	12.6972	17.1443	15.6153	45.524	13.104	35.5745	HMX2
ENSG00000186187	-0.463788	0.00792356	0.0765015	458.076	332.599	617.407	461.744	472.752	329.064	ZNRF1
ENSG00000071553	0.311165	0.00793437	0.0765577	2307.96	2617.93	2355.51	3149.83	2192.4	2740.13	ATP6AP1
ENSG00000196296	0.587205	0.00794432	0.0766056	120.135	132.868	90.0885	198.355	104.832	144.966	ATP2A1
ENSG00000260404	-0.456623	0.00796992	0.0768042	337.941	276.88	418.011	349.018	446.544	251.69	AC110079.1
ENSG00000128408	0.444926	0.00797592	0.0768138	194.365	330.027	272.668	331.675	255.024	319.281	RIBC2
ENSG00000186716	-0.329421	0.00799066	0.0769076	1325.39	1050.94	1477.45	1194.46	1297.3	1018.32	BCR
ENSG00000175376	-0.383292	0.00801675	0.0771104	766.715	597.478	727.915	486.674	796.32	670.579	EIF1AD
ENSG00000169083	-0.364966	0.00802499	0.0771413	1793.23	1449.55	1684.06	1527.22	2325.46	1530.59	AR
ENSG00000260360	1.01509	0.00804159	0.0772525	21.4876	48.004	22.8224	31.4333	16.128	41.8	AL353708.1
ENSG00000090487	0.316888	0.0080784	0.0775577	1227.72	1641.56	1154.33	1396.07	1235.81	1468.34	SPG21
ENSG00000118596	-0.51422	0.00811497	0.0778115	341.848	270.879	275.07	177.761	401.184	263.251	SLC16A7
ENSG00000144909	0.548579	0.00811086	0.0778115	337.941	516.043	215.011	303.494	260.064	369.975	OSBPL11
ENSG00000197265	0.405089	0.00812027	0.0778138	544.026	803.209	490.082	558.211	511.056	683.03	GTF2E2
ENSG00000259891	-0.922702	0.00814463	0.0779985	44.9285	30.8597	43.2425	18.4264	58.464	27.5702	AC107375.1
ENSG00000239382	0.51174	0.00819203	0.0783548	111.345	165.442	128.526	166.921	106.848	160.975	ALKBH6
ENSG00000240038	0.929118	0.00819091	0.0783548	41.9984	78.8636	21.6212	39.0206	31.248	63.1447	AMY2B
ENSG00000143344	1.21064	0.00821912	0.0785649	15.6273	50.5756	21.6212	16.2586	13.104	48.0256	RGL1
ENSG00000175866	0.399761	0.00823378	0.0786561	476.633	636.052	533.324	731.636	438.48	543.4	BAIAP2
ENSG00000119771	0.712331	0.00825696	0.0788285	48.8354	72.8632	43.2425	88.8803	49.392	71.149	KLHL29
ENSG00000158715	0.518149	0.00830977	0.0792835	188.504	210.875	176.574	269.893	126	223.23	SLC45A3
ENSG00000157933	0.390654	0.00832474	0.079377	8750.32	9983.97	6970.45	11673.7	6922.95	8031.83	SKI
ENSG00000203727	1.40421	0.00839451	0.079943	14.6506	30.0025	6.0059	16.2586	7.056	27.5702	SAMD5
ENSG00000246100	0.58593	0.00839446	0.079943	136.739	213.446	104.503	132.237	103.824	171.647	LINC00900
ENSG00000174373	-0.470436	0.00840673	0.0800097	407.287	327.456	311.106	226.536	407.232	257.915	RALGAPA1
ENSG00000182240	1.51536	0.00842308	0.0801158	8.79037	18.8587	2.40236	18.4264	11.088	27.5702	BACE2
ENSG00000105810	-0.366809	0.00845395	0.0803596	5011.48	3542.01	4946.46	4832.05	6119.57	4097.29	CDK6
ENSG00000205250	0.336105	0.00849028	0.0806551	3312.01	3984.33	3326.07	4297.69	2714.54	3524.54	E2F4
ENSG00000129534	-0.287813	0.00850168	0.0807134	2127.27	1745.29	2066.03	1622.61	2087.57	1776.06	MIS18BP1
ENSG00000109618	-0.518439	0.00853068	0.0808888	302.779	243.449	401.194	230.872	472.752	345.962	SEPSECS
ENSG00000232811	0.789312	0.00852768	0.0808888	37.1149	60.0049	30.0295	67.2022	39.312	57.8086	AL360270.1
ENSG00000101335	0.327387	0.00856449	0.0811592	1795.19	2473.92	1963.93	2481.06	1794.24	2012.63	MYL9
ENSG00000128965	-0.348396	0.00858926	0.0812184	564.537	492.898	607.797	463.912	604.8	438.456	CHAC1
ENSG00000135111	-0.711883	0.00859834	0.0812184	69.3462	41.1463	78.0767	46.6079	86.688	55.1405	TBX3
ENSG00000136485	-0.27758	0.00859913	0.0812184	6225.53	5361.87	6237.73	4853.73	6480.43	5410.88	DCAF7
ENSG00000148290	0.375846	0.00858813	0.0812184	413.147	518.614	422.816	627.581	434.448	504.269	SURF1
ENSG00000152556	0.684748	0.008598	0.0812184	57.6257	75.4348	46.846	86.7125	59.472	102.277	PFKM
ENSG00000213963	-0.792546	0.00860246	0.0812184	61.5326	32.5741	51.6508	34.685	67.536	37.3532	AC019080.1
ENSG00000122025	-0.43353	0.00865566	0.0816229	868.293	719.202	848.033	608.071	702.576	463.358	FLT3
ENSG00000131732	-0.40322	0.00865593	0.0816229	695.416	541.759	744.732	471.499	804.384	682.141	ZCCHC9
ENSG00000233922	-0.965049	0.008707	0.0820221	44.9285	22.2876	36.0354	24.9298	43.344	16.8979	LINC01694
ENSG00000258311	0.780826	0.00870894	0.0820221	39.0683	66.0054	43.2425	80.209	34.272	54.2511	AC009779.3
ENSG00000136205	0.310888	0.00872234	0.082098	4828.84	6012.5	4226.95	5588.62	4300.13	4967.98	TNS3
ENSG00000130826	-0.286992	0.00874296	0.0822416	3592.33	3148.55	3645.58	2762.88	3465.5	2859.3	DKC1
ENSG00000138738	-0.556806	0.00875257	0.0822817	124.042	93.4363	160.958	87.7964	131.04	100.498	PRDM5
ENSG00000145734	-0.446732	0.0087633	0.0822954	1927.04	1682.71	1550.72	1002.61	2022.05	1348.27	BDP1
ENSG00000147509	-1.62944	0.00876475	0.0822954	20.5109	5.14328	8.40826	5.41953	28.224	8.00426	RGS20
ENSG00000181045	1.29606	0.00877794	0.0823689	13.6739	25.7164	7.20708	20.5942	10.08	30.2383	SLC26A11
ENSG00000144711	0.409182	0.00878625	0.0823966	1154.47	1577.27	932.116	1411.25	961.632	1061.01	IQSEC1
ENSG00000116874	-0.365514	0.0088108	0.0825764	515.701	457.752	556.147	388.038	525.168	392.209	WARS2
ENSG00000109787	-0.409817	0.00882669	0.0826245	865.363	706.344	721.909	476.919	776.16	594.094	KLF3
ENSG00000142871	-0.810652	0.00882286	0.0826245	84.9735	41.1463	73.272	70.4539	84.672	28.4596	CYR61
ENSG00000111879	0.511697	0.0088482	0.0827754	110.368	162.013	118.917	147.411	113.904	178.762	FAM184A
ENSG00000072778	0.327858	0.00886958	0.0829249	4864	5488.74	5139.85	6537.04	4117.68	5699.03	ACADVL
ENSG00000124588	0.382153	0.00888838	0.0830501	556.723	656.626	432.425	570.134	462.672	666.132	NQO2
ENSG00000243646	0.29482	0.00892534	0.0833447	3034.63	3585.72	2771.12	3505.35	2628.86	3256.85	IL10RB
ENSG00000144354	0.349438	0.0089903	0.0839003	643.65	863.214	783.17	928.907	769.104	1004.09	CDCA7
ENSG00000145248	-0.323465	0.00900526	0.0839889	754.995	611.193	801.187	650.343	825.552	642.12	SLC10A4
ENSG00000101126	-0.281502	0.00904604	0.0842348	3184.07	2672.79	2972.92	2519	3291.12	2581.82	ADNP
ENSG00000101974	-0.358363	0.00905077	0.0842348	856.572	683.199	783.17	573.386	905.184	727.498	ATP11C
ENSG00000138829	-0.491489	0.00904257	0.0842348	560.63	421.749	545.336	501.848	918.288	517.609	FBN2
ENSG00000213463	0.536509	0.00905356	0.0842348	244.177	371.173	176.574	246.047	276.192	393.988	SYNJ2BP
ENSG00000136514	0.557403	0.00906165	0.0842591	117.205	126.868	103.302	186.432	98.784	158.307	RTP4
ENSG00000197822	-0.490538	0.00906914	0.0842777	266.641	228.019	237.834	150.663	264.096	167.2	OCLN
ENSG00000151725	0.371634	0.0091039	0.0845496	790.156	1105.81	1033.02	1316.95	1045.3	1287.8	CENPU
ENSG00000142459	0.456771	0.00912704	0.0847133	735.461	879.501	780.767	1125.09	513.072	780.86	EVI5L
ENSG00000182685	0.510352	0.00915933	0.0849616	123.065	156.013	132.13	178.844	103.824	176.094	BRICD5
ENSG00000104267	-0.311609	0.00920668	0.0853367	65853.5	54649.1	61876.4	50514.3	57010.5	43689.9	CA2
ENSG00000197102	-0.48451	0.00921088	0.0853367	4793.68	4080.34	4428.75	4738.84	7341.27	3022.05	DYNC1H1
ENSG00000215251	0.381037	0.00922919	0.0854549	440.495	587.191	426.419	582.057	391.104	469.583	FASTKD5
ENSG00000144724	0.502541	0.0092354	0.0854608	125.019	209.16	129.727	159.334	146.16	198.328	PTPRG
ENSG00000198791	-0.295106	0.00924441	0.0854927	3347.18	2798.8	3075.02	2406.27	3284.06	2704.55	CNOT7
ENSG00000123200	-0.325723	0.00926481	0.0856089	2887.15	2524.49	2841.99	2004.14	3101.62	2515.12	ZC3H13
ENSG00000147257	0.340183	0.00926812	0.0856089	1248.23	1470.12	1193.97	1568.41	1004.98	1326.04	GPC3
ENSG00000017260	-0.3611	0.00927928	0.0856605	1433.81	1151.24	1354.93	911.565	1488.82	1265.56	ATP2C1
ENSG00000092964	0.355851	0.0092867	0.0856774	1533.43	2182.47	1446.22	1565.16	1507.97	1993.06	DPYSL2
ENSG00000088827	0.512054	0.00929424	0.0856956	252.967	270.022	287.082	472.583	295.344	450.017	SIGLEC1
ENSG00000158481	1.60615	0.00930906	0.0857808	9.76707	34.2885	4.80472	7.58734	7.056	24.0128	CD1C
ENSG00000129116	0.643971	0.00933648	0.0859818	66.4161	102.866	54.0531	81.2929	64.512	104.945	PALLD
ENSG00000198752	-0.313477	0.00935512	0.0860907	867.316	666.912	818.004	680.693	851.76	694.592	CDC42BPB
ENSG00000244754	-0.323314	0.00935951	0.0860907	1921.18	1562.7	1722.49	1396.07	2091.6	1624.87	N4BP2L2
ENSG00000240972	-0.373876	0.00938409	0.0862651	1502.18	1226.67	2068.43	1494.71	1630.94	1292.24	MIF
ENSG00000123427	-0.422942	0.00939196	0.0862858	267.618	230.59	291.887	196.187	313.488	223.23	EEF1AKMT3
ENSG00000169752	-0.78002	0.00939977	0.086306	68.3695	36.8602	129.727	62.8665	101.808	74.7064	NRG4
ENSG00000278811	-1.24833	0.00943967	0.0866205	23.441	10.2866	21.6212	8.67125	38.304	16.0085	LINC00624
ENSG00000106546	0.509808	0.00945495	0.0866826	223.666	322.312	141.739	268.809	234.864	265.919	AHR
ENSG00000226981	-0.626233	0.00945772	0.0866826	152.366	87.4358	164.562	139.824	141.12	71.149	ABHD17AP6
ENSG00000123159	0.386594	0.00946719	0.0867177	571.374	628.338	575.365	853.034	504	678.584	GIPC1
ENSG00000135966	-0.349099	0.00948587	0.086837	1052.89	889.788	1024.61	809.678	959.616	684.809	TGFBRAP1
ENSG00000132109	0.313767	0.0095346	0.0872152	1220.88	1461.55	1266.04	1632.36	1127.95	1399.86	TRIM21
ENSG00000133321	0.863207	0.00953854	0.0872152	36.1382	52.29	26.426	63.9504	25.2	44.4681	RARRES3
ENSG00000172965	0.468303	0.00954896	0.0872585	188.504	209.16	193.39	295.906	178.416	271.256	MIR4435-2HG
ENSG00000154380	0.765063	0.00955829	0.0872918	33.208	66.0054	36.0354	58.5309	41.328	63.1447	ENAH
ENSG00000280128	-1.09562	0.0095751	0.0873934	27.3478	20.5731	28.8283	16.2586	62.496	18.6766	AL662795.1
ENSG00000127415	0.509908	0.00960779	0.0875877	431.705	585.477	410.804	540.869	246.96	424.226	IDUA
ENSG00000187372	-1.11534	0.00960288	0.0875877	46.8819	20.5731	49.2484	30.3494	30.24	8.00426	PCDHB13
ENSG00000053747	-0.537335	0.00963027	0.0876885	164.087	138.869	255.851	174.509	267.12	160.085	LAMA3
ENSG00000084110	0.411482	0.00962984	0.0876885	279.338	384.889	373.567	440.066	316.512	462.468	HAL
ENSG00000137819	-0.446269	0.0096428	0.0877507	267.618	195.445	217.414	172.341	270.144	186.766	PAQR5
ENSG00000113108	0.386428	0.00970252	0.0881046	389.706	491.183	365.159	467.163	308.448	431.341	APBB3
ENSG00000147601	-0.402286	0.0096913	0.0881046	621.186	515.185	545.336	371.78	655.2	490.039	TERF1
ENSG00000185345	-0.821457	0.00970464	0.0881046	60.5558	33.4313	55.2543	23.8459	52.416	37.3532	PRKN
ENSG00000213853	0.420443	0.00969416	0.0881046	302.779	347.171	252.248	360.941	305.424	444.681	EMP2
ENSG00000163362	-0.338149	0.00973691	0.0883416	943.499	745.776	1063.04	871.46	948.528	721.273	INAVA
ENSG00000171368	0.604713	0.00974225	0.0883416	69.3462	106.294	82.8815	151.747	95.76	120.064	TPPP
ENSG00000146826	0.373813	0.00976267	0.0884745	486.4	610.336	516.508	703.455	437.472	553.183	C7orf43
ENSG00000144401	-0.396195	0.0097691	0.0884806	513.748	356.601	574.164	457.408	610.848	477.588	METTL21A
ENSG00000189337	-0.631607	0.00977819	0.0885108	91.8105	61.7194	114.112	68.2861	86.688	58.6979	KAZN
ENSG00000165516	-0.370378	0.00979068	0.0885716	393.613	298.31	390.384	317.584	386.064	289.932	KLHDC2
ENSG00000182957	-0.521531	0.00982007	0.0887852	145.529	97.7223	164.562	128.985	172.368	110.281	SPATA13
ENSG00000180539	-0.419348	0.00985431	0.0890424	315.476	225.447	363.958	274.228	374.976	289.043	C9orf139
ENSG00000150510	0.722527	0.00989968	0.0893998	52.7422	111.438	43.2425	81.2929	61.488	67.5915	FAM124A
ENSG00000116774	0.47595	0.00993244	0.0896429	461.983	570.904	331.526	547.372	301.392	406.439	OLFML3
ENSG00000243927	0.374994	0.00995093	0.089757	534.259	732.918	446.839	577.722	504	615.439	MRPS6
ENSG00000185686	0.330185	0.00997928	0.0899599	834.108	971.223	921.305	1143.52	862.848	1176.63	PRAME
ENSG00000168807	0.721039	0.0100014	0.0901064	68.3695	72.8632	51.6508	96.4676	69.552	144.077	SNTB2
ENSG00000105409	0.944841	0.0100355	0.0903164	18.5574	46.2895	32.4319	62.8665	52.416	89.8256	ATP1A3
ENSG00000106723	-0.298644	0.0100365	0.0903164	2521.86	2154.18	2297.86	1852.39	2558.3	1991.28	SPIN1
ENSG00000100316	-0.301792	0.0100537	0.0903647	48520.9	39378.7	48590.2	39634.1	41832	33704.2	RPL3
ENSG00000142303	-0.598469	0.0100524	0.0903647	209.992	132.011	182.579	104.055	117.936	100.498	ADAMTS10
ENSG00000167637	-0.541362	0.0100595	0.0903647	181.668	130.296	157.355	99.7193	216.72	151.192	ZNF283
ENSG00000067840	0.764772	0.0101232	0.0908311	42.9751	73.7204	60.059	80.209	29.232	69.3703	PDZD4
ENSG00000163719	0.311909	0.0101216	0.0908311	2915.47	3812.89	3066.61	3646.26	2595.6	3187.48	MTMR14
ENSG00000136383	-0.33719	0.0101486	0.0910056	1091.96	792.065	1054.64	945.166	997.92	754.179	ALPK3
ENSG00000163002	-0.41073	0.0101651	0.0911001	382.869	317.169	413.206	270.976	467.712	361.081	NUP35
ENSG00000145414	-0.384836	0.0101723	0.0911122	412.17	330.884	363.958	280.732	415.296	300.605	NAF1
ENSG00000251615	1.55375	0.0102077	0.0913753	9.76707	39.4318	3.60354	19.5103	10.08	10.6723	AC104825.1
ENSG00000136100	-0.303258	0.0102364	0.0915791	2019.83	1776.15	1911.08	1493.62	2093.62	1611.52	VPS36
ENSG00000124587	0.366164	0.0102543	0.0915983	819.457	1024.37	989.773	1120.76	921.312	1372.29	PEX6
ENSG00000128604	0.298701	0.0102564	0.0915983	2294.29	2969.39	2472.03	2920.04	2142	2606.72	IRF5
ENSG00000162910	0.410699	0.0102496	0.0915983	255.897	339.457	303.899	428.143	280.224	349.519	MRPL55
ENSG00000105438	0.305328	0.010274	0.0917018	1782.49	2011.88	1794.56	2436.62	1901.09	2323.01	KDELR1
ENSG00000229124	0.587741	0.0102886	0.0917793	95.7173	116.581	64.8637	117.062	75.6	122.732	VIM-AS1
ENSG00000206127	-0.567349	0.0103018	0.0918429	149.436	74.5776	115.313	98.6354	135.072	97.8299	GOLGA8O
ENSG00000129315	-0.377659	0.0103515	0.0922016	952.29	703.772	768.756	597.232	981.792	779.082	CCNT1
ENSG00000176381	-1.48875	0.010354	0.0922016	16.604	5.14328	27.6272	7.58734	14.112	8.00426	PRR18
ENSG00000132694	0.290881	0.0103769	0.0922448	988.428	1206.1	970.554	1224.81	992.88	1181.07	ARHGEF11
ENSG00000137970	-0.602408	0.0103755	0.0922448	181.668	127.725	154.952	75.8734	122.976	97.8299	RPL7P9
ENSG00000138439	-0.514898	0.0103705	0.0922448	253.944	207.446	267.863	124.649	266.112	217.004	FAM117B
ENSG00000104880	0.372069	0.01046	0.0929301	321.337	420.035	317.112	443.317	318.528	376.2	ARHGEF18
ENSG00000231365	-0.423937	0.0104826	0.0930766	251.014	199.731	314.709	220.033	296.352	222.341	AL359915.2
ENSG00000100239	0.347091	0.0105437	0.0934571	1737.56	1987.88	1836.6	2559.1	1554.34	1977.94	PPP6R2
ENSG00000103489	0.416071	0.0105318	0.0934571	968.894	1365.54	884.069	1358.13	849.744	884.026	XYLT1
ENSG00000261652	1.5276	0.0105377	0.0934571	5.86024	26.5736	6.0059	11.923	8.064	18.6766	C15orf65
ENSG00000269897	-1.42734	0.0105511	0.0934693	18.5574	7.71492	20.4201	8.67125	19.152	5.33617	COMMD3-BMI1
ENSG00000095397	0.954697	0.0105742	0.0936197	16.604	55.7189	40.8401	49.8597	20.16	42.6894	WHRN
ENSG00000180817	-0.321171	0.0105937	0.0937387	1660.4	1498.41	1678.05	1165.2	1680.34	1350.94	PPA1
ENSG00000124172	0.310268	0.0106103	0.093777	1515.85	1809.58	1529.1	2104.94	1486.8	1706.69	ATP5F1E
ENSG00000254415	0.585545	0.0106045	0.093777	114.275	168.014	82.8815	137.656	83.664	116.506	SIGLEC14
ENSG00000131885	-0.869528	0.0106317	0.0938781	49.8121	22.2876	57.6567	26.0137	41.328	32.9064	KRT17P1
ENSG00000164180	-0.352885	0.01064	0.0938781	552.816	450.037	558.549	381.535	523.152	446.46	TMEM161B
ENSG00000272872	-1.238	0.010634	0.0938781	22.4643	12.001	30.0295	8.67125	22.176	10.6723	AP000525.1
ENSG00000086200	-0.359978	0.0107794	0.0950139	559.653	420.035	479.271	401.045	583.632	443.792	IPO11
ENSG00000152439	-0.43131	0.0107812	0.0950139	337.941	205.731	305.1	243.879	350.784	288.153	ZNF773
ENSG00000108604	0.294896	0.0108206	0.0953069	1904.58	2209.9	2016.78	2479.98	1755.94	2274.99	SMARCD2
ENSG00000138744	0.359268	0.0108452	0.0954688	328.174	451.752	367.561	440.066	332.64	426.005	NAAA
ENSG00000165959	1.25013	0.0108667	0.0956037	11.7205	18.0015	12.0118	24.9298	10.08	37.3532	CLMN
ENSG00000116922	-0.380308	0.0108737	0.0956098	549.886	433.75	500.892	334.927	519.12	435.788	C1orf109
ENSG00000166004	-0.354306	0.0108905	0.0957033	754.995	642.053	781.968	563.631	904.176	702.596	CEP295
ENSG00000004809	-0.292353	0.0109166	0.0957951	1062.66	875.215	1078.66	868.208	1074.53	882.248	SLC22A16
ENSG00000127452	0.340393	0.0109197	0.0957951	774.529	933.506	827.613	1132.68	743.904	905.371	FBXL12
ENSG00000139083	-0.296519	0.0109166	0.0957951	1269.72	1035.51	1192.77	1048.14	1344.67	1017.43	ETV6
ENSG00000104814	-0.396169	0.0109358	0.0958814	637.79	482.611	649.839	526.778	539.28	379.758	MAP4K1
ENSG00000138760	0.298486	0.0109564	0.0960072	1364.46	1582.42	1183.16	1488.2	1257.98	1610.64	SCARB2
ENSG00000149679	0.334335	0.0109691	0.0960643	690.532	830.64	663.052	889.887	604.8	749.733	CABLES2
ENSG00000100299	0.336839	0.0109986	0.0961578	653.417	831.497	672.661	888.803	610.848	726.609	ARSA
ENSG00000126458	0.38074	0.0109893	0.0961578	385.799	423.463	371.165	551.708	353.808	473.141	RRAS
ENSG00000149823	-0.359048	0.0109925	0.0961578	2007.13	1487.27	2302.66	1930.44	1908.14	1431.87	VPS51
ENSG00000085185	-0.519305	0.0110188	0.0962797	230.503	154.298	260.656	244.963	335.664	179.651	BCORL1
ENSG00000106714	-0.423529	0.0110284	0.096309	242.223	186.015	237.834	168.005	232.848	176.983	CNTNAP3
ENSG00000164403	-0.498224	0.0110423	0.0963753	176.784	104.58	176.574	144.159	168.336	121.843	SHROOM1
ENSG00000152056	0.356863	0.0110943	0.0967741	786.249	1107.52	719.507	897.474	711.648	834.222	AP1S3
ENSG00000161981	0.307926	0.0112588	0.0981535	972.8	1138.38	1007.79	1326.7	951.552	1165.95	SNRNP25
ENSG00000159423	0.601538	0.0112735	0.0982262	102.554	124.296	116.515	215.697	92.736	134.294	ALDH4A1
ENSG00000087274	0.302071	0.0112846	0.0982304	3675.35	4200.35	3664.8	4898.17	3302.21	4024.37	ADD1
ENSG00000105771	0.299827	0.0113348	0.0982304	891.734	1182.1	958.542	1165.2	928.368	1072.57	SMG9
ENSG00000109762	0.558002	0.0112988	0.0982304	88.8804	124.296	88.8874	115.978	95.76	161.864	SNX25
ENSG00000110917	-0.259494	0.0113256	0.0982304	7547.02	6360.52	7578.25	6580.39	7534.8	5989.86	MLEC
ENSG00000161016	-0.300302	0.0113066	0.0982304	64737.1	53341	68105.7	56386.9	58742.2	45855.5	RPL8
ENSG00000162772	0.472848	0.011291	0.0982304	216.829	324.884	249.846	313.249	170.352	244.575	ATF3
ENSG00000165527	0.260971	0.0113216	0.0982304	3971.29	4741.25	3768.1	4490.62	3885.84	4698.5	ARF6
ENSG00000214960	-0.701125	0.0113117	0.0982304	94.7406	44.5751	76.8756	43.3562	91.728	73.8171	ISPD
ENSG00000243147	0.361207	0.0113298	0.0982304	519.608	583.762	523.715	772.825	515.088	647.456	MRPL33
ENSG00000279198	1.23664	0.011338	0.0982304	7.81366	25.7164	14.4142	22.762	10.08	26.6809	AC008894.3
ENSG00000057019	-0.441269	0.0113491	0.0982713	257.851	184.301	285.881	189.684	298.368	245.464	DCBLD2
ENSG00000164713	0.367943	0.0113585	0.0982973	1072.42	1206.1	796.383	1137.02	779.184	1076.13	BRI3
ENSG00000160190	0.394701	0.0114015	0.0986144	400.45	565.761	460.052	692.616	473.76	497.154	SLC37A1
ENSG00000260549	0.767971	0.0114131	0.0986589	42.9751	68.5771	40.8401	102.971	47.376	53.3617	MT1L
ENSG00000115718	1.41084	0.0114435	0.0988655	5.86024	19.7159	8.40826	21.6781	8.064	17.7872	PROC
ENSG00000138018	-0.356749	0.0114915	0.0992252	1082.19	944.649	1057.04	831.356	1386	976.52	SELENOI
ENSG00000133056	-0.633053	0.0115065	0.0992988	88.8804	72.0059	94.8933	62.8665	140.112	73.8171	PIK3C2B
ENSG00000070476	-0.327366	0.0115361	0.0994981	1095.87	994.368	1286.46	1060.06	1358.78	927.605	ZXDC
ENSG00000167397	-0.412263	0.0115455	0.0995234	334.034	248.592	381.975	295.906	315.504	231.234	VKORC1
ENSG00000146909	-0.285812	0.0115694	0.0996732	1556.87	1359.54	1553.13	1259.5	1677.31	1307.36	NOM1
ENSG00000137802	0.391238	0.0115764	0.0996778	305.709	434.607	270.266	349.018	308.448	376.2	MAPKBP1
ENSG00000108774	0.310759	0.0115936	0.0997702	3326.66	4301.5	3342.89	3819.68	2796.19	3617.93	RAB5C
ENSG00000205060	-0.412678	0.0116184	0.0999276	921.035	841.784	881.666	510.52	917.28	688.367	SLC35B4
ENSG00000168394	0.333719	0.0116313	0.0999824	853.642	1058.66	978.962	1279.01	1019.09	1256.67	TAP1
ENSG00000100628	1.00308	0.0116523	0.100051	21.4876	36.8602	13.213	40.1045	19.152	32.017	ASB2
ENSG00000264364	0.287288	0.0116505	0.100051	1088.05	1332.97	1057.04	1320.2	1150.13	1368.73	DYNLL2
ENSG00000101460	0.395252	0.0116762	0.100144	296.919	342.028	291.887	419.472	257.04	352.188	MAP1LC3A
ENSG00000105401	0.314448	0.0116893	0.100144	4615.92	5289.01	4475.6	6066.62	3920.11	4826.57	CDC37
ENSG00000139737	0.522627	0.0116701	0.100144	232.456	308.597	343.538	427.059	324.576	556.741	SLAIN1
ENSG00000151640	1.06389	0.0116878	0.100144	11.7205	28.288	28.8283	58.5309	19.152	37.3532	DPYSL4
ENSG00000081665	-0.422408	0.0117196	0.100348	419.984	354.886	466.058	377.199	632.016	401.102	ZNF506
ENSG00000005156	-0.35353	0.0117446	0.100506	667.091	509.185	778.365	613.491	786.24	624.332	LIG3
ENSG00000197872	0.457741	0.011789	0.10083	292.035	348.886	205.402	300.242	196.56	305.051	FAM49A
ENSG00000254054	1.25981	0.0118002	0.10087	12.6972	33.4313	9.60944	18.4264	9.072	23.1234	AC087273.2
ENSG00000162522	0.402951	0.0118209	0.100991	321.337	390.032	371.165	544.121	350.784	446.46	KIAA1522
ENSG00000171862	0.278066	0.0118408	0.101104	6311.48	7638.63	5777.68	6860.04	6368.55	7882.42	PTEN
ENSG00000143341	0.770508	0.0119112	0.101649	47.8587	74.5776	40.8401	52.0275	29.232	73.8171	HMCN1
ENSG00000185813	0.423543	0.0119315	0.101712	802.853	974.652	1072.65	1544.57	889.056	1189.08	PCYT2
ENSG00000244040	-0.522932	0.0119318	0.101712	159.203	110.581	150.148	84.5446	145.152	120.064	IL12A-AS1
ENSG00000164867	-0.756487	0.0119815	0.102079	57.6257	39.4318	78.0767	46.6079	60.48	30.2383	NOS3
ENSG00000100360	0.434847	0.0119893	0.102088	166.04	210.017	154.952	212.446	151.2	216.115	IFT27
ENSG00000176788	-0.29621	0.0120593	0.102628	5288.87	4719.82	5226.34	4278.18	5122.66	3737.1	BASP1
ENSG00000239900	-0.28552	0.0120737	0.102693	1870.39	1576.42	2138.1	1633.45	1930.32	1661.33	ADSL
ENSG00000158062	0.369093	0.0120918	0.102791	722.763	836.64	661.85	845.446	514.08	770.188	UBXN11
ENSG00000178789	0.515718	0.0120994	0.102798	104.508	162.871	100.899	141.992	98.784	129.847	CD300LB
ENSG00000164086	0.36885	0.0121603	0.103221	1995.41	2359.05	2192.15	3192.1	1834.56	2226.96	DUSP7
ENSG00000183091	-0.610708	0.0121626	0.103221	83.0201	59.1477	99.698	67.2022	111.888	66.7022	NEB
ENSG00000090924	0.301229	0.0121808	0.103318	2294.29	2757.66	2296.66	3053.36	2123.86	2464.42	PLEKHG2
ENSG00000115207	-0.295027	0.012244	0.103797	2512.09	2105.32	2529.69	2014.98	2237.76	1812.52	GTF3C2
ENSG00000171680	0.554272	0.0122567	0.103848	541.096	769.778	405.999	638.42	294.336	415.332	PLEKHG5
ENSG00000113296	-0.651924	0.0122739	0.103936	125.019	60.0049	175.372	126.817	127.008	86.2682	THBS4
ENSG00000129195	0.562203	0.0123254	0.104314	109.391	138.011	121.319	239.543	147.168	182.319	PIMREG
ENSG00000141384	-0.442216	0.0123613	0.104561	214.876	185.158	272.668	188.6	295.344	201.885	TAF4B
ENSG00000112200	-0.383382	0.0124571	0.105313	1684.82	1347.54	1443.82	1083.91	2000.88	1500.35	ZNF451
ENSG00000130592	-0.395899	0.0124849	0.105454	460.029	339.457	432.425	342.514	366.912	275.702	LSP1
ENSG00000170085	-0.319599	0.0124875	0.105454	980.614	858.928	1090.67	776.077	1125.94	924.937	SIMC1
ENSG00000235531	0.827863	0.0124953	0.105462	75.2065	109.723	54.0531	53.1114	64.512	180.541	MSC-AS1
ENSG00000033030	-0.385274	0.0125109	0.105535	590.908	510.042	628.217	441.15	775.152	574.528	ZCCHC8
ENSG00000129968	0.442521	0.0125183	0.105539	2693.76	3273.7	2849.2	4217.48	1891.01	2612.06	ABHD17A
ENSG00000171604	0.348892	0.0125533	0.105777	5460.77	6220.8	5584.29	7725	4422.1	5754.18	CXXC5
ENSG00000130528	-1.02221	0.0125849	0.105927	43.9518	18.0015	32.4319	11.923	30.24	22.2341	HRC
ENSG00000156026	0.353772	0.0125781	0.105927	459.052	627.48	480.472	519.191	478.8	663.464	MCU
ENSG00000112992	-0.274666	0.012631	0.106257	5567.23	4841.54	5700.8	4597.93	6323.19	5101.38	NNT
ENSG00000162739	0.659174	0.0126398	0.106273	49.8121	70.2915	58.8578	84.5446	54.432	102.277	SLAMF6
ENSG00000113161	0.281127	0.0126907	0.106584	1547.1	2016.17	1520.69	1817.71	1648.08	1896.12	HMGCR
ENSG00000177606	0.403459	0.0126907	0.106584	2602.92	2911.1	1805.37	2797.56	1668.24	2331.02	JUN
ENSG00000204261	0.44765	0.0127089	0.10662	246.13	290.595	264.26	443.317	257.04	314.834	PSMB8-AS1
ENSG00000205726	-0.424037	0.0127078	0.10662	218.782	164.585	224.621	164.754	240.912	180.541	ITSN1
ENSG00000116489	-0.30588	0.0127574	0.106799	13103.5	11454.9	12234	8849.01	13279.4	10932.9	CAPZA1
ENSG00000151208	-0.349477	0.012749	0.106799	478.587	359.172	488.88	415.136	533.232	404.66	DLG5
ENSG00000171295	-0.409451	0.0127581	0.106799	561.607	395.175	505.697	411.884	698.544	522.945	ZNF440
ENSG00000234882	0.807742	0.0127574	0.106799	25.3944	47.1467	36.0354	52.0275	32.256	64.0341	EIF3EP1
ENSG00000168078	-0.36825	0.012766	0.106807	899.547	714.059	1061.84	780.412	1178.35	937.388	PBK
ENSG00000179277	0.473903	0.0127786	0.106855	126.972	172.3	126.124	158.25	112.896	176.983	MEIS3P1
ENSG00000010318	-0.555365	0.0128426	0.106924	180.691	101.151	230.627	192.935	219.744	136.962	PHF7
ENSG00000116459	-0.2582	0.0128406	0.106924	5332.82	4592.09	5262.37	4409.33	5176.08	4185.34	ATP5PB
ENSG00000163931	0.276558	0.0128177	0.106924	5299.61	5826.48	5174.69	6315.92	4551.12	6058.34	TKT
ENSG00000169762	-0.316366	0.0128414	0.106924	992.335	816.067	964.548	703.455	1006.99	859.124	TAPT1
ENSG00000182511	0.316893	0.0128279	0.106924	4319.98	5256.43	4924.84	6378.79	4155.98	5057.8	FES
ENSG00000196569	0.810251	0.0128289	0.106924	32.2313	44.5751	40.8401	84.5446	33.264	57.8086	LAMA2
ENSG00000211456	-0.382017	0.0128335	0.106924	2088.2	1885.87	1980.75	1211.81	2226.67	1730.7	SACM1L
ENSG00000237976	-1.13273	0.0128108	0.106924	22.4643	11.1438	43.2425	18.4264	26.208	12.4511	AL391069.3
ENSG00000224014	-1.01689	0.0128497	0.106926	26.3711	16.2871	36.0354	18.4264	38.304	15.1192	AL390728.3
ENSG00000102996	-0.432329	0.0129368	0.107592	360.405	246.878	478.07	350.102	376.992	304.162	MMP15
ENSG00000142541	-0.306839	0.0129543	0.107636	55085.3	44047.9	54618.9	45983.6	47038.3	36681.8	RPL13A
ENSG00000198805	0.303853	0.0129561	0.107636	3345.22	4169.49	3177.12	3925.91	2822.4	3440.05	PNP
ENSG00000124275	-0.315174	0.0129859	0.107792	2077.46	1750.43	1993.96	1386.32	2036.16	1769.83	MTRR
ENSG00000164877	0.419893	0.0129889	0.107792	636.813	779.207	873.258	1163.03	648.144	944.503	MICALL2
ENSG00000084693	-0.355071	0.0130047	0.107807	550.863	436.322	688.276	499.681	576.576	482.924	AGBL5
ENSG00000112246	-0.944856	0.0130046	0.107807	41.9984	28.288	46.846	23.8459	37.296	13.3404	SIM1
ENSG00000163590	-0.410703	0.013029	0.10795	652.44	512.614	499.691	360.941	543.312	401.102	PPM1L
ENSG00000131389	0.436845	0.013092	0.108408	1747.33	2180.75	1323.7	2207.92	1216.66	1417.64	SLC6A6
ENSG00000184905	1.14267	0.0130984	0.108408	8.79037	23.1448	24.0236	40.1045	12.096	34.6851	TCEAL2
ENSG00000085063	0.488067	0.01314	0.108596	125.019	149.155	135.733	203.774	122.976	185.877	CD59
ENSG00000092621	0.273253	0.0131362	0.108596	4082.64	4871.54	4187.32	4846.14	4358.59	5543.4	PHGDH
ENSG00000224578	-0.44988	0.0131424	0.108596	229.526	161.156	186.183	166.921	223.776	141.409	HNRNPA1P48
ENSG00000206341	0.485556	0.0131656	0.108729	316.453	367.745	258.254	466.079	221.76	283.707	HLA-H
ENSG00000105402	0.316	0.0131806	0.108795	1262.88	1478.69	1309.29	1772.19	1180.37	1422.09	NAPA
ENSG00000170035	-0.304995	0.0132132	0.109005	836.061	726.06	920.104	739.224	958.608	731.945	UBE2E3
ENSG00000151117	0.634085	0.0132292	0.10902	92.7872	123.439	70.8696	131.153	56.448	88.0469	TMEM86A
ENSG00000158623	-0.304678	0.0132242	0.10902	859.502	715.773	884.069	656.847	810.432	693.703	COPG2
ENSG00000128050	-0.274974	0.0132934	0.109432	3416.52	2956.53	3800.54	2991.58	3876.77	3219.49	PAICS
ENSG00000240429	-0.547041	0.01329	0.109432	130.879	75.4348	116.515	78.0412	115.92	95.1618	LRRFIP1P1
ENSG00000162836	-0.604673	0.0133392	0.10975	82.0434	59.1477	112.911	69.37	100.8	65.8128	ACP6
ENSG00000163399	-0.254761	0.0133736	0.109915	11898.2	10212.8	11699.5	9344.35	11166.6	9578.43	ATP1A1
ENSG00000261824	-0.436864	0.0133692	0.109915	251.014	235.734	279.875	179.928	328.608	217.894	LINC00662
ENSG00000189369	-1.35608	0.0134054	0.110118	16.604	12.001	21.6212	8.67125	26.208	4.44681	GSPT2
ENSG00000162738	0.90604	0.0134274	0.11024	29.3012	37.7174	37.2366	96.4676	30.24	48.0256	VANGL2
ENSG00000152377	1.03093	0.0134564	0.110419	47.8587	84.0069	9.60944	42.2723	29.232	52.4724	SPOCK1
ENSG00000213160	-0.50255	0.0134773	0.110531	206.085	190.301	227.023	125.733	285.264	189.434	KLHL23
ENSG00000015532	-0.363635	0.0135134	0.110768	362.358	287.167	395.188	321.92	413.28	301.494	XYLT2
ENSG00000114739	-0.446381	0.0135393	0.110862	352.591	288.024	317.112	287.235	509.04	290.822	ACVR2B
ENSG00000163913	-0.367085	0.0135334	0.110862	810.667	549.474	954.938	754.398	856.8	730.167	IFT122
ENSG00000029993	-0.291901	0.0135484	0.110877	4075.8	2933.38	3661.2	3224.62	4136.83	3542.33	HMGB3
ENSG00000196792	-0.401418	0.0135737	0.111025	638.767	525.472	576.567	382.619	723.744	558.52	STRN3
ENSG00000176624	-0.325953	0.0136097	0.111261	693.462	556.332	688.276	523.526	750.96	620.775	MEX3C
ENSG00000035687	-0.321701	0.0136383	0.111317	1351.76	1115.23	1222.8	940.83	1443.46	1157.95	ADSS
ENSG00000085382	-0.338152	0.0136377	0.111317	648.534	539.187	578.969	454.157	666.288	504.269	HACE1
ENSG00000107819	0.30019	0.0136312	0.111317	2449.58	2845.95	2582.54	3181.26	2120.83	2780.15	SFXN3
ENSG00000132763	-0.465615	0.0136598	0.111374	378.962	297.453	369.964	224.368	486.864	371.754	MMACHC
ENSG00000137944	-0.3407	0.0136545	0.111374	491.284	393.461	510.502	418.388	482.832	361.081	KYAT3
ENSG00000042832	0.92371	0.0136859	0.111468	23.441	53.1472	20.4201	29.2655	24.192	46.2468	TG
ENSG00000078902	0.287002	0.0137093	0.111468	1877.23	2296.48	1852.22	2298.96	1691.42	2018.85	TOLLIP
ENSG00000138172	0.591502	0.013703	0.111468	58.6024	93.4363	62.4614	102.971	71.568	94.2724	CALHM2
ENSG00000151150	0.655581	0.0136918	0.111468	51.7655	89.1502	61.2602	126.817	73.584	79.1533	ANK3
ENSG00000164306	0.446664	0.0137056	0.111468	156.273	234.877	224.621	260.137	185.472	274.813	PRIMPOL
ENSG00000232533	0.596038	0.013715	0.111468	111.345	141.44	123.722	237.375	98.784	127.179	AC093673.1
ENSG00000159433	-0.442725	0.01374	0.111613	184.598	138.869	189.787	141.992	188.496	133.404	STARD9
ENSG00000152484	-0.284576	0.0137835	0.111908	1185.72	996.939	1165.15	935.411	1228.75	1005.87	USP12
ENSG00000127418	-0.341081	0.0138207	0.11215	1889.93	1428.97	1787.36	1401.49	1424.3	1197.08	FGFRL1
ENSG00000075914	-0.35341	0.0138546	0.112292	988.428	807.495	885.27	722.965	844.704	597.652	EXOSC7
ENSG00000087076	0.996349	0.0138515	0.112292	27.3478	51.4328	22.8224	34.685	11.088	35.5745	HSD17B14
ENSG00000250645	1.01447	0.0138602	0.112292	13.6739	26.5736	25.2248	53.1114	19.152	37.3532	AC010442.3
ENSG00000107968	0.457242	0.0138708	0.112319	183.621	241.734	148.946	270.976	183.456	198.328	MAP3K8
ENSG00000105640	-0.317358	0.0139102	0.112573	19011.6	15507	20713.2	17129	17177.3	13030.9	RPL18A
ENSG00000131089	-0.325005	0.0139168	0.112573	597.745	499.755	702.691	527.862	645.12	524.724	ARHGEF9
ENSG00000196417	-0.408271	0.0139445	0.112738	428.774	323.17	368.762	298.074	521.136	372.643	ZNF765
ENSG00000184903	-0.528547	0.0140081	0.113135	175.807	120.867	153.751	88.8803	127.008	105.834	IMMP2L
ENSG00000203995	-0.598937	0.0140084	0.113135	128.925	62.5766	115.313	75.8734	135.072	112.06	ZYG11A
ENSG00000138814	-0.314053	0.0140197	0.113167	3531.77	3045.68	3193.94	2357.49	3626.78	2922.45	PPP3CA
ENSG00000127528	0.66432	0.0140417	0.113285	58.6024	83.1497	73.272	114.894	44.352	80.932	KLF2
ENSG00000136813	-0.304487	0.0140537	0.113322	2824.64	2370.2	2559.72	1872.99	2574.43	2199.39	ECPAS
ENSG00000082458	1.05615	0.0141234	0.113765	17.5807	28.288	27.6272	44.4401	9.072	39.1319	DLG3
ENSG00000215447	-0.454342	0.0141203	0.113765	197.295	147.441	261.857	169.089	233.856	188.545	NA
ENSG00000103248	0.352477	0.014163	0.114024	304.733	379.746	303.899	384.787	315.504	415.332	MTHFSD
ENSG00000186862	0.475258	0.0141706	0.114026	542.073	741.49	881.666	1257.33	713.664	972.073	PDZD7
ENSG00000171101	0.941772	0.0142029	0.114226	21.4876	42.0035	26.426	46.6079	15.12	32.017	SIGLEC17P
ENSG00000115194	0.829964	0.0142268	0.114298	24.4177	51.4328	24.0236	48.7758	32.256	43.5788	SLC30A3
ENSG00000151502	0.277986	0.0142268	0.114298	1941.69	2285.33	1873.84	2188.41	1681.34	2190.5	VPS26B
ENSG00000066136	0.239373	0.014297	0.114802	22657.7	27551.7	22764.8	26445.1	22937	26699.6	NFYC
ENSG00000170113	0.406472	0.0143146	0.114823	246.13	313.74	252.248	327.34	293.328	408.217	NIPA1
ENSG00000244187	0.376841	0.0143109	0.114823	578.211	656.626	641.43	953.837	585.648	735.503	TMEM141
ENSG00000116254	0.991907	0.0143468	0.115002	14.6506	30.8597	15.6153	33.6011	22.176	40.0213	CHD5
ENSG00000188706	-0.355751	0.0143519	0.115002	394.59	325.741	378.372	285.067	394.128	300.605	ZDHHC9
ENSG00000115760	-0.392743	0.0143823	0.115079	2882.26	2605.93	2289.45	2034.49	3245.76	1771.61	BIRC6
ENSG00000186395	0.302651	0.014384	0.115079	926.895	1090.38	981.364	1288.76	925.344	1117.04	KRT10
ENSG00000197746	0.324364	0.014375	0.115079	14776.6	18604.1	12980	16219.6	11550.7	14393.4	PSAP
ENSG00000250722	-0.799954	0.0143937	0.115097	44.9285	24.8592	52.8519	30.3494	52.416	31.1277	SELENOP
ENSG00000122484	-0.446296	0.0144119	0.115183	689.555	582.905	636.626	460.66	1002.96	665.243	RPAP2
ENSG00000250510	0.901639	0.014487	0.115722	22.4643	44.5751	26.426	37.9367	17.136	40.0213	GPR162
ENSG00000139514	-0.296198	0.0145079	0.11577	7589.02	6844.85	7223.9	6048.19	7483.39	5265.03	SLC7A1
ENSG00000265519	0.625063	0.0145022	0.11577	59.5791	90.0074	56.4555	96.4676	52.416	73.8171	AC015922.3
ENSG00000133317	-0.537282	0.014555	0.116085	122.088	85.7214	154.952	99.7193	114.912	84.4894	LGALS12
ENSG00000061676	0.895665	0.0145871	0.116225	26.3711	54.8617	20.4201	30.3494	29.232	56.0298	NCKAP1
ENSG00000106400	0.297137	0.0145877	0.116225	1037.26	1242.96	1118.3	1397.15	991.872	1227.32	ZNHIT1
ENSG00000011198	-0.463452	0.0146691	0.116408	248.084	198.874	236.633	143.076	290.304	218.783	ABHD5
ENSG00000102409	0.616064	0.0146714	0.116408	54.6956	81.4353	72.0708	115.978	63.504	94.2724	BEX4
ENSG00000119714	0.695923	0.0146509	0.116408	55.6723	70.2915	57.6567	107.307	39.312	70.2596	GPR68
ENSG00000130844	0.430452	0.0146374	0.116408	141.623	208.303	162.159	199.439	159.264	215.226	ZNF331
ENSG00000137193	0.403138	0.0146278	0.116408	386.776	468.039	351.946	519.191	295.344	381.536	PIM1
ENSG00000167716	0.352547	0.0146505	0.116408	1229.67	1488.12	1266.04	1746.17	1029.17	1267.34	WDR81
ENSG00000185359	0.341678	0.014665	0.116408	3487.82	4191.77	3699.64	4780.02	2790.14	3672.18	HGS
ENSG00000205927	-0.429013	0.0146421	0.116408	251.014	161.156	233.029	190.767	208.656	163.643	OLIG2
ENSG00000171119	-0.96515	0.0147993	0.117303	38.0916	19.7159	61.2602	31.4333	31.248	16.0085	NRTN
ENSG00000263432	1.10548	0.0147938	0.117303	13.6739	39.4318	10.8106	21.6781	17.136	28.4596	RN7SL689P
ENSG00000034533	0.387417	0.014809	0.117319	264.688	318.026	228.224	291.571	238.896	347.741	ASTE1
ENSG00000063322	0.297825	0.0148763	0.117791	1375.2	1582.42	1309.29	1720.16	1192.46	1464.78	MED29
ENSG00000136636	-0.311187	0.0148908	0.117845	1199.4	922.362	1183.16	848.698	1141.06	1067.23	KCTD3
ENSG00000114013	0.699082	0.0149057	0.117902	90.8338	107.152	46.846	83.4607	44.352	105.834	CD86
ENSG00000230246	1.05331	0.0149164	0.117926	11.7205	24.8592	14.4142	34.685	19.152	34.6851	SPATA31C1
ENSG00000087510	1.58099	0.0149858	0.118373	10.7438	17.1443	6.0059	18.4264	1.008	17.7872	TFAP2C
ENSG00000164024	-0.299739	0.0149883	0.118373	1765.89	1470.98	1656.43	1205.3	1663.2	1453.22	METAP1
ENSG00000233452	0.534758	0.0150062	0.118454	72.2763	120.867	92.4909	123.565	97.776	135.183	STXBP5-AS1
ENSG00000072832	-1.32274	0.0150272	0.118558	13.6739	9.42935	18.0177	9.75515	38.304	8.89362	CRMP1
ENSG00000134516	-0.255151	0.0150371	0.118575	5437.33	4747.25	5424.53	4593.59	5359.54	4251.15	DOCK2
ENSG00000081189	-0.256858	0.0150739	0.118789	6908.25	6015.92	6802.29	5323.06	6883.63	5894.69	MEF2C
ENSG00000164332	0.297548	0.0150797	0.118789	897.594	1008.08	789.176	1057.89	889.056	1101.92	UBLCP1
ENSG00000138207	-1.17129	0.0150966	0.118804	24.4177	12.001	21.6212	24.9298	69.552	15.1192	RBP4
ENSG00000146802	-0.318491	0.015097	0.118804	757.925	571.761	642.632	589.645	751.968	566.524	TMEM168
ENSG00000110448	0.876815	0.0151232	0.118949	23.441	49.7184	22.8224	34.685	23.184	42.6894	CD5
ENSG00000133739	-0.362583	0.0151445	0.119055	842.898	687.485	874.459	621.078	1048.32	841.337	LRRCC1
ENSG00000249992	0.381109	0.0151595	0.119113	327.197	397.747	379.573	417.304	298.368	491.817	TMEM158
ENSG00000185614	-0.519982	0.015171	0.119142	216.829	118.295	261.857	225.452	254.016	168.979	FAM212A
ENSG00000149260	0.696649	0.0151917	0.119243	39.0683	68.5771	44.4437	76.9573	41.328	56.9192	CAPN5
ENSG00000091073	0.360191	0.0152272	0.119461	279.338	333.456	270.266	360.941	261.072	346.851	DTX2
ENSG00000167985	0.394882	0.0152427	0.119521	248.084	323.17	272.668	363.108	223.776	292.6	SDHAF2
ENSG00000068697	0.312997	0.015269	0.119606	896.617	1085.23	772.359	926.739	786.24	1037.89	LAPTM4A
ENSG00000115268	-0.294073	0.0152674	0.119606	13689.5	11389.8	15225	12525.6	12828.8	10130.7	RPS15
ENSG00000254087	0.296577	0.0152795	0.119627	4284.81	5474.17	3865.4	4610.94	3701.38	4470.83	LYN
ENSG00000159905	-0.722024	0.0153015	0.119738	98.6474	75.4348	85.2838	31.4333	121.968	77.3745	ZNF221
ENSG00000225614	0.376657	0.01531	0.119744	2628.32	3139.97	2760.31	4415.83	2561.33	2768.59	ZNF469
ENSG00000079308	0.358899	0.0153682	0.120077	527.422	704.63	569.36	857.369	607.824	626.111	TNS1
ENSG00000140950	0.390048	0.0153659	0.120077	202.178	280.309	199.396	252.55	211.68	270.366	TLDC1
ENSG00000213079	-0.260241	0.0153843	0.120142	2809.99	2358.19	2648.6	2349.91	2820.38	2205.62	SCAF8
ENSG00000112210	-0.70431	0.0153996	0.1202	166.04	106.294	135.733	58.5309	237.888	165.421	RAB23
ENSG00000010295	0.412176	0.015449	0.120524	678.812	662.626	562.152	816.181	417.312	729.277	IFFO1
ENSG00000114383	0.338092	0.0154654	0.12053	767.692	845.213	753.14	1086.07	683.424	857.345	TUSC2
ENSG00000255666	0.711663	0.0154611	0.12053	37.1149	55.7189	38.4378	81.2929	50.4	70.2596	AP000943.2
ENSG00000214425	-0.54181	0.0154979	0.120721	118.182	80.5781	117.716	98.6354	162.288	95.1618	LRRC37A4P
ENSG00000166037	-0.320285	0.0155244	0.120867	1541.24	1285.82	1563.94	1080.65	1661.18	1448.77	CEP57
ENSG00000165458	0.331837	0.0156418	0.12172	7263.77	8416.12	7842.51	10272.2	6022.8	7905.54	INPPL1
ENSG00000187630	0.340046	0.0156792	0.121949	423.891	492.041	396.39	550.624	375.984	473.141	DHRS4L2
ENSG00000171606	-0.328628	0.0157033	0.122074	1122.24	832.354	1262.44	1103.42	1195.49	916.933	ZNF274
ENSG00000163389	-0.441257	0.0157532	0.1224	542.073	476.611	457.65	275.312	551.376	388.651	POGLUT1
ENSG00000177181	-0.480757	0.015772	0.122484	155.296	102.008	136.935	115.978	158.256	105.834	RIMKLA
ENSG00000232445	-0.795913	0.0157832	0.122509	47.8587	34.2885	72.0708	24.9298	46.368	35.5745	AC006329.1
ENSG00000113648	0.278325	0.0158111	0.122638	13560.6	15719.6	13688.7	17837.8	12439.7	14578.4	H2AFY
ENSG00000158769	-0.307695	0.0158158	0.122638	744.251	555.474	655.845	572.302	707.616	576.307	F11R
ENSG00000124299	0.39582	0.015824	0.12264	453.192	593.192	421.614	588.561	352.8	434.009	PEPD
ENSG00000203965	-0.681686	0.0158373	0.122681	81.0667	51.4328	67.2661	36.8528	96.768	64.0341	EFCAB7
ENSG00000154889	0.300241	0.0158973	0.123072	581.141	751.776	606.596	721.881	579.6	701.707	MPPE1
ENSG00000164292	-0.373503	0.0159037	0.123072	404.357	296.596	356.751	289.403	443.52	344.183	RHOBTB3
ENSG00000249855	-0.992013	0.0159166	0.123109	33.208	15.4298	30.0295	15.1747	31.248	16.8979	EEF1A1P19
ENSG00000104964	0.287093	0.0159413	0.123115	4071.89	4694.1	4072	5190.82	3522.96	4351.65	AES
ENSG00000112837	-0.293484	0.0159261	0.123115	1845.98	1384.4	1734.5	1549.99	2012.98	1631.09	TBX18
ENSG00000112893	-0.372015	0.0159354	0.123115	2430.05	2064.17	1955.52	1368.97	2413.15	1818.75	MAN2A1
ENSG00000214900	0.653779	0.0159546	0.123155	45.9052	78.0064	42.0413	68.2861	52.416	74.7064	LINC01588
ENSG00000035403	0.254326	0.0159938	0.123389	2396.84	2723.37	2300.26	2746.62	2276.06	2847.74	VCL
ENSG00000198853	0.378333	0.016001	0.123389	474.68	526.329	516.508	756.566	449.568	591.426	RUSC2
ENSG00000104976	0.372122	0.0160449	0.123587	442.448	544.331	476.869	655.763	386.064	490.039	SNAPC2
ENSG00000163466	0.259539	0.0160588	0.123587	11704.9	13841.4	12028.6	15230	11438.8	13034.5	ARPC2
ENSG00000169689	0.333581	0.0160513	0.123587	787.226	963.508	898.483	1208.55	788.256	946.282	CENPX
ENSG00000189013	1.22179	0.0160347	0.123587	12.6972	29.1453	9.60944	14.0908	10.08	32.017	KIR2DL4
ENSG00000183337	-0.412715	0.016082	0.123703	5213.66	3572.87	5317.63	4714.99	4123.73	2723.23	BCOR
ENSG00000186104	0.474205	0.0160952	0.123743	125.995	158.585	102.1	164.754	111.888	150.302	CYP2R1
ENSG00000172269	-0.315192	0.0161239	0.123902	628.999	504.899	678.667	504.016	658.224	570.081	DPAGT1
[truncated: 13,666 more rows]
