# Supplementary material for: Transcriptional Profiling of Monocytes Deficient in Nuclear Orphan Receptors NR4A2 and NR4A3 Reveals Distinct Signalling Roles Related to Antigen Presentation and Viral Response
Source: Front Immunol. 2021 Jun 25;12:676644. doi: 10.3389/fimmu.2021.676644 (PMC8267906; doi:10.3389/fimmu.2021.676644)
Supplement: Supplementary Table 2 — _shNR4A2 + LPS Differential expression analysis. [file Table_2.xlsx]

## Sheet: Differential_expression_analysi
ID	log2FoldChange	pvalue	padj	A7	A9	B7	B9	C7	C9	Gene.name
ENSG00000151615	3.9495	3.09672e-22	1.69861e-19	5.75405	85.6909	4.77646	106.328	9.05758	111.647	POU4F2		Treatment no.	Cell type	Stimulus	Replicate	Replicate	Replicate
ENSG00000205856	3.93142	1.00986e-07	6.31649e-06	2.87702	22.9314	1.91058	19.6903	3.62303	85.729	C22orf42		Treatment 2	shNT	LPS	A7	B7	C7
ENSG00000184106	3.80602	8.94263e-06	0.000300318	1.91802	16.8968	1.91058	8.86063	2.71727	65.792	TREML3P		Treatment 6	shNR4A2	LPS	A9	B9	C9
ENSG00000151632	3.65451	0	0	1371.38	17724.7	1420.52	17057.7	1348.67	17357.1	AKR1C2
ENSG00000003137	3.44434	1.17556e-10	1.41545e-08	4.79504	41.0351	5.73175	49.2257	1.81152	42.8645	CYP26B1
ENSG00000253177	3.18498	9.87684e-07	4.62899e-05	1.91802	25.3452	3.82117	23.6283	2.71727	27.9118	AC104211.2
ENSG00000164683	3.11149	2.60252e-11	3.56883e-09	14.3851	112.243	3.82117	45.2876	9.96333	86.7258	HEY1
ENSG00000186407	3.08257	1.67914e-05	0.000512745	5.75405	44.6558	0.955292	20.6748	2.71727	14.9527	CD300E
ENSG00000064989	3.06252	1.32488e-12	2.25214e-10	18.2211	210.003	19.1058	55.1328	19.0209	206.348	CALCRL
ENSG00000149294	3.0173	3.0455e-65	1.1276e-61	100.696	658.975	80.2446	868.341	105.974	795.485	NCAM1
ENSG00000254102	3.00676	1.40933e-22	8.69671e-20	13.4261	155.692	26.7482	135.863	12.6806	132.581	AC090136.3
ENSG00000104321	2.89827	0.000167687	NA	0.959008	12.0691	4.77646	13.7832	2.71727	36.8834	TRPA1
ENSG00000261269	2.86883	8.25548e-15	2.07227e-12	13.4261	67.5872	7.64234	82.6992	13.5864	102.675	AC093278.2
ENSG00000155265	2.84718	1.2527e-05	0.000397268	5.75405	22.9314	2.86588	17.7213	1.81152	33.8928	GOLGA7B
ENSG00000260027	2.82671	4.84504e-08	3.32199e-06	4.79504	26.5521	5.73175	41.3496	5.43455	44.8582	HOXB7
ENSG00000274210	2.75913	4.21782e-07	2.16145e-05	5.75405	47.0697	5.73175	28.5509	3.62303	26.9149	RF00003
ENSG00000161031	2.738	1.18634e-10	1.41691e-08	7.67206	50.6904	9.55292	74.8231	18.1152	110.65	PGLYRP2
ENSG00000180828	2.70891	1.46743e-91	1.08663e-87	462.242	2670.9	343.905	2732.03	430.235	2681.52	BHLHE22
ENSG00000171951	2.64897	1.85124e-10	2.12534e-08	12.4671	42.242	13.3741	79.7456	8.15182	89.7164	SCG2
ENSG00000178175	2.62494	1.36113e-17	6.10857e-15	24.9342	100.174	20.0611	172.29	19.9267	126.6	ZNF366
ENSG00000159189	2.57363	1.72571e-06	7.45123e-05	11.5081	39.8282	2.86588	26.5819	4.52879	45.855	C1QC
ENSG00000026751	2.54776	0.000102021	0.00230325	160.154	1013.81	85.021	322.921	206.513	1304.87	SLAMF7
ENSG00000170801	2.53809	1.03138e-10	1.2729e-08	39.3193	127.933	28.6588	112.235	34.4188	353.881	HTRA3
ENSG00000108511	2.48062	1.97684e-05	0.000592652	3.83603	33.7936	9.55292	54.1483	5.43455	16.9464	HOXB6
ENSG00000100311	2.43415	2.9872e-17	1.2289e-14	23.9752	120.691	20.0611	97.4669	19.0209	122.612	PDGFB
ENSG00000078401	2.40219	1.43369e-06	6.39549e-05	14.3851	70.001	6.68705	48.2412	6.3403	26.9149	EDN1
ENSG00000203364	2.39393	0.000566754	0.00918339	5.75405	35.0005	2.86588	8.86063	3.62303	20.9338	AL390760.1
ENSG00000181634	2.338	1.18343e-19	6.25951e-17	161.113	922.083	106.037	430.233	124.995	632.002	TNFSF15
ENSG00000168077	2.33274	1.45584e-06	6.43613e-05	6.71305	30.1729	12.4188	48.2412	4.52879	39.8739	SCARA3
ENSG00000166402	2.30448	0.000163672	0.00336197	8.63107	13.2761	3.82117	36.427	3.62303	28.9086	TUB
ENSG00000157152	2.29718	0.000249232	0.00479366	8.63107	21.7245	0.955292	26.5819	4.52879	20.9338	SYN2
ENSG00000233608	2.29455	7.59727e-05	0.00180313	4.79504	24.1383	8.59763	34.458	2.71727	19.937	TWIST2
ENSG00000186642	2.28831	0.000240843	0.00465043	7.67206	33.7936	2.86588	16.7367	3.62303	18.9401	PDE2A
ENSG00000174059	2.2743	7.78948e-07	3.75773e-05	13.4261	83.2771	6.68705	32.489	14.4921	52.833	CD34
ENSG00000204642	2.2728	2.57356e-15	7.47341e-13	24.9342	106.208	18.1506	95.4979	21.7382	111.647	HLA-F
ENSG00000236591	2.26232	8.12148e-06	0.000278424	7.67206	31.3798	7.64234	24.6128	9.05758	60.8078	AL357992.1
ENSG00000184530	2.25762	1.44215e-05	0.000450596	10.5491	54.3111	8.59763	23.6283	18.1152	100.682	C6orf58
ENSG00000167034	2.22832	6.1626e-24	4.3461e-21	350.997	1489.33	233.091	902.799	262.67	1576.02	NKX3-1
ENSG00000279204	2.22686	1.31236e-07	7.90084e-06	16.3031	57.9319	6.68705	42.3341	9.05758	49.8424	AC134043.2
ENSG00000077274	2.21976	0.000358363	0.00638671	1.91802	16.8968	4.77646	32.489	8.15182	19.937	CAPN6
ENSG00000135074	2.19905	1.99219e-11	2.80994e-09	22.0572	83.2771	20.0611	89.5908	11.7748	73.7668	ADAM19
ENSG00000233834	2.19862	0.00057779	0.00931666	10.5491	37.4143	1.91058	11.8142	9.05758	49.8424	AC005083.1
ENSG00000182240	2.19144	0.000446483	0.00765326	9.59008	18.1037	6.68705	24.6128	0.905758	34.8897	BACE2
ENSG00000174600	2.16277	0.000178085	0.00362286	7.67206	48.2766	3.82117	22.6438	8.15182	17.9433	CMKLR1
ENSG00000171658	2.12788	1.16008e-07	7.09948e-06	42.1963	100.174	20.0611	84.6682	35.3245	241.237	NMRAL2P
ENSG00000169398	2.12581	2.22097e-34	3.28926e-31	108.368	621.561	122.277	492.257	146.733	536.304	PTK2
ENSG00000101670	2.11604	0.000215533	0.00425038	8.63107	16.8968	6.68705	28.5509	2.71727	31.8992	LIPG
ENSG00000090659	2.11163	2.97546e-06	0.000118459	246.465	1011.39	117.501	525.73	126.806	584.153	CD209
ENSG00000182667	2.10268	0.000824731	0.0124129	11.5081	33.7936	2.86588	21.6593	2.71727	17.9433	NTM
ENSG00000279164	2.0986	0.00441451	NA	5.75405	37.4143	4.77646	10.8297	2.71727	8.97164	AL118508.3
ENSG00000168398	2.08254	4.02816e-05	0.0010827	7.67206	31.3798	12.4188	26.5819	11.7748	76.7573	BDKRB2
ENSG00000105974	2.05648	2.75064e-17	1.16391e-14	57.5405	207.589	75.4681	341.626	82.4239	345.906	CAV1
ENSG00000168334	2.05594	3.17637e-07	1.68609e-05	11.5081	47.0697	11.4635	38.396	12.6806	62.8015	XIRP1
ENSG00000011105	2.05437	1.53103e-05	0.000476356	11.5081	31.3798	8.59763	36.427	4.52879	33.8928	TSPAN9
ENSG00000261618	2.04811	2.8578e-07	1.53906e-05	33.5653	115.864	19.1058	58.0863	10.8691	88.7195	AC083837.1
ENSG00000113494	2.02838	3.36101e-07	1.77141e-05	36.4423	100.174	43.9435	252.036	26.267	81.7416	PRLR
ENSG00000271856	2.02551	0.000144248	0.00304317	6.71305	28.9659	11.4635	37.4115	3.62303	21.9307	LINC01215
ENSG00000127954	2.01392	7.03763e-10	6.94849e-08	57.5405	225.693	49.6752	107.312	50.7224	305.036	STEAP4
ENSG00000243649	2.01286	9.6157e-06	0.000317876	15.3441	44.6558	5.73175	34.458	8.15182	38.8771	CFB
ENSG00000255833	2.00814	5.24485e-32	7.06147e-29	501.561	2068.65	426.06	1392.1	394.91	1860.12	TIFAB
ENSG00000136928	2.00708	2.66637e-08	1.90768e-06	32.6063	74.8287	14.3294	99.4359	14.4921	71.7731	GABBR2
ENSG00000213949	2.00554	9.98221e-05	0.0022605	6.71305	28.9659	7.64234	28.5509	5.43455	21.9307	ITGA1
ENSG00000157111	2.00449	0.00130285	0.0176373	3.83603	14.483	6.68705	15.7522	7.24606	40.8708	TMEM171
ENSG00000172322	2.0039	7.02981e-15	1.79503e-12	29.7292	154.485	30.5694	125.033	45.2879	145.54	CLEC12A
ENSG00000162896	1.97646	0.00256133	0.0296353	10.5491	26.5521	0.955292	18.7058	4.52879	17.9433	PIGR
ENSG00000168685	1.94235	1.11768e-17	5.17275e-15	999.286	3532.64	619.029	2029.08	782.575	3666.41	IL7R
ENSG00000143375	1.93503	1.24416e-06	5.63485e-05	36.4423	105.002	21.9717	54.1483	29.89	178.436	CGN
ENSG00000006611	1.92759	3.15133e-16	1.16678e-13	35.4833	137.588	36.3011	140.785	36.2303	132.581	USH1C
ENSG00000163827	1.91931	0.000529369	0.0087014	8.63107	14.483	7.64234	31.5044	4.52879	31.8992	LRRC2
ENSG00000109321	1.91467	0.00588011	0.0554912	8.63107	44.6558	6.68705	11.8142	2.71727	11.9622	AREG
ENSG00000125355	1.90877	6.35242e-07	3.11416e-05	11.5081	71.2079	27.7035	51.1947	13.5864	75.7605	TMEM255A
ENSG00000168546	1.90193	4.06063e-06	0.000153413	34.5243	130.347	11.4635	55.1328	24.4555	78.751	GFRA2
ENSG00000197629	1.89898	2.60874e-14	5.94391e-12	258.932	1065.71	192.969	562.157	156.696	642.967	MPEG1
ENSG00000090104	1.89751	9.98657e-12	1.49395e-09	47.9504	171.382	38.2117	128.971	26.267	118.625	RGS1
ENSG00000234191	1.89739	7.15178e-05	0.00171111	27.8112	83.2771	7.64234	32.489	21.7382	97.6912	AC091808.1
ENSG00000245812	1.88607	0.000895859	0.0132323	6.71305	25.3452	2.86588	20.6748	8.15182	19.937	LINC02202
ENSG00000257194	1.88408	0.000195706	0.0039062	19.1802	53.1042	7.64234	20.6748	11.7748	68.7825	AC126178.1
ENSG00000243064	1.88399	6.44021e-12	9.83295e-10	30.6882	115.864	52.5411	167.367	43.4764	183.42	ABCC13
ENSG00000136717	1.86461	1.62789e-24	1.2689e-21	201.392	754.321	155.713	517.854	167.565	639.977	BIN1
ENSG00000163347	1.86084	1.05403e-07	6.53146e-06	50.8274	193.106	22.927	88.6063	35.3245	115.634	CLDN1
ENSG00000188064	1.84812	2.97351e-05	0.000838812	171.662	619.147	278.945	1153.85	175.717	481.478	WNT7B
ENSG00000173546	1.84662	1.53757e-14	3.55802e-12	96.8598	246.211	117.501	459.768	85.1412	368.834	CSPG4
ENSG00000181045	1.83738	0.00612192	0.056808	13.4261	33.7936	0	21.6593	8.15182	21.9307	SLC26A11
ENSG00000136688	1.82637	0.00463605	0.0470596	9.59008	32.5867	3.82117	7.87611	6.3403	29.9055	IL36G
ENSG00000112818	1.82544	0.000864347	0.012906	16.3031	42.242	7.64234	17.7213	4.52879	40.8708	MEP1A
ENSG00000227051	1.82465	0.00762272	NA	9.59008	14.483	2.86588	19.6903	1.81152	15.9496	C14orf132
ENSG00000111846	1.81542	9.29979e-07	4.40032e-05	10.5491	53.1042	20.0611	48.2412	16.3036	63.7983	GCNT2
ENSG00000137757	1.8057	0.0214633	NA	2.87702	20.5175	4.77646	2.95354	7.24606	28.9086	CASP5
ENSG00000038427	1.80559	1.32354e-41	2.17795e-38	400.865	1298.64	374.475	1255.26	310.675	1241.08	VCAN
ENSG00000184060	1.79186	4.38491e-10	4.60571e-08	62.3355	179.83	47.7646	191.98	31.7015	118.625	ADAP2
ENSG00000152315	1.79052	4.31129e-05	0.00114427	18.2211	65.1734	14.3294	71.8695	14.4921	25.9181	KCNK13
ENSG00000115295	1.78667	0.000182412	0.0036906	10.5491	24.1383	10.5082	28.5509	9.96333	53.8298	CLIP4
ENSG00000110042	1.78536	3.85539e-12	6.01034e-10	82.4747	293.28	55.407	181.151	55.2512	192.392	DTX4
ENSG00000105976	1.78285	2.54245e-06	0.000103161	26.8522	118.278	24.8376	47.2567	34.4188	131.584	MET
ENSG00000249628	1.77206	0.00197049	0.0240387	10.5491	26.5521	7.64234	18.7058	18.1152	78.751	LINC00942
ENSG00000235888	1.76922	0.0016514	0.0209934	6.71305	30.1729	11.4635	40.3651	6.3403	12.959	AF064858.1
ENSG00000119698	1.76849	0.00061257	0.00973408	14.3851	50.6904	7.64234	17.7213	8.15182	34.8897	PPP4R4
ENSG00000163554	1.76106	0.000109105	0.00244825	23.9752	39.8282	15.2847	40.3651	18.1152	113.641	SPTA1
ENSG00000090382	1.75987	7.23951e-57	2.14434e-53	1541.13	5503.53	1453.96	4657.74	1545.22	5217.51	LYZ
ENSG00000224259	1.75677	1.35009e-07	8.06243e-06	15.3441	68.7941	21.9717	62.0244	18.1152	56.8204	LINC01133
ENSG00000078246	1.74849	3.52827e-10	3.7324e-08	30.6882	91.7255	21.9717	100.42	35.3245	103.672	TULP3
ENSG00000189013	1.74627	0.00233484	0.027752	7.67206	30.1729	8.59763	14.7677	3.62303	21.9307	KIR2DL4
ENSG00000133216	1.73253	0.00129853	0.0175948	18.2211	26.5521	3.82117	26.5819	9.05758	49.8424	EPHB2
ENSG00000231389	1.73135	4.39311e-06	0.000163884	21.0982	92.9324	22.927	48.2412	14.4921	53.8298	HLA-DPA1
ENSG00000178573	1.72794	2.76691e-05	0.00079261	23.9752	95.3462	10.5082	45.2876	32.6073	82.7384	MAF
ENSG00000173597	1.72344	0.00293746	NA	4.79504	19.3106	7.64234	18.7058	4.52879	17.9433	SULT1B1
ENSG00000087589	1.7211	0.00735603	NA	3.83603	16.8968	5.73175	22.6438	5.43455	9.96849	CASS4
ENSG00000126353	1.72016	5.21775e-05	0.00133233	11.5081	44.6558	14.3294	27.5664	12.6806	54.8267	CCR7
ENSG00000164935	1.71492	0.000469464	0.00792789	7.67206	36.2074	10.5082	19.6903	8.15182	30.9023	DCSTAMP
ENSG00000117091	1.71364	0.00136077	0.0181395	9.59008	39.8282	5.73175	14.7677	12.6806	37.8802	CD48
ENSG00000173372	1.71089	0.000433184	0.00745113	11.5081	33.7936	5.73175	21.6593	9.96333	33.8928	C1QA
ENSG00000170955	1.71017	0.000665463	0.0104176	11.5081	27.759	7.64234	30.5199	5.43455	21.9307	CAVIN3
ENSG00000159166	1.70861	0.00671858	NA	5.75405	20.5175	3.82117	9.84514	6.3403	21.9307	LAD1
ENSG00000177469	1.7072	0.0119641	NA	3.83603	6.03457	6.68705	20.6748	5.43455	24.9212	CAVIN1
ENSG00000145423	1.70232	2.24925e-06	9.33092e-05	25.8932	89.3117	15.2847	48.2412	27.1727	85.729	SFRP2
ENSG00000104972	1.70115	7.08719e-07	3.44135e-05	26.8522	100.174	18.1506	61.0399	22.6439	59.8109	LILRB1
ENSG00000136244	1.7007	7.30177e-06	0.000253848	41.2373	115.864	14.3294	60.0554	26.267	90.7132	IL6
ENSG00000224116	1.69731	0.000598964	0.00954861	4.79504	28.9659	16.24	27.5664	9.05758	40.8708	INHBA-AS1
ENSG00000142549	1.69429	5.66204e-09	4.55733e-07	49.8684	108.622	46.8093	188.042	66.1203	229.275	IGLON5
ENSG00000277969	1.69249	1.00681e-13	2.10012e-11	214.818	782.081	170.997	410.542	202.89	711.75	AC006449.6
ENSG00000101916	1.68974	5.70516e-07	2.8449e-05	20.1392	59.1388	26.7482	61.0399	19.9267	94.7006	TLR8
ENSG00000174307	1.68924	9.45419e-05	0.00218094	12.4671	32.5867	9.55292	30.5199	9.96333	39.8739	PHLDA3
ENSG00000135919	1.68803	0.00238192	0.0281759	2366.83	7984.95	1578.14	3236.1	3011.64	11194.6	SERPINE2
ENSG00000140961	1.68767	0.00155524	0.0201163	420.045	947.428	225.449	669.469	445.633	1898	OSGIN1
ENSG00000162894	1.6742	6.40267e-05	0.00156415	15.3441	38.6213	7.64234	37.4115	12.6806	37.8802	FCMR
ENSG00000231233	1.67106	2.14144e-05	0.000631766	18.2211	60.3457	14.3294	44.3031	11.7748	36.8834	CFAP58-AS1
ENSG00000145623	1.6646	1.67918e-06	7.31431e-05	19.1802	50.6904	25.7929	70.885	25.3612	100.682	OSMR
ENSG00000149131	1.66072	1.75741e-13	3.51719e-11	71.9256	230.521	49.6752	173.274	63.403	182.423	SERPING1
ENSG00000197635	1.66039	4.06818e-09	3.42328e-07	25.8932	103.795	39.167	83.6837	30.7958	115.634	DPP4
ENSG00000173918	1.66018	4.21583e-05	0.00112094	18.2211	48.2766	11.4635	32.489	15.3979	61.8046	C1QTNF1
ENSG00000134028	1.65846	1.89011e-08	1.35886e-06	93.9828	331.901	64.9599	145.708	92.3873	316.998	ADAMDEC1
ENSG00000165312	1.65756	3.42356e-10	3.64769e-08	602.257	1914.17	391.67	1406.87	337.848	881.214	OTUD1
ENSG00000072694	1.64991	5.6672e-11	7.42755e-09	81.5157	211.21	42.0329	162.445	57.9685	196.379	FCGR2B
ENSG00000105855	1.64814	0.00543932	0.0524797	22.0572	62.7595	7.64234	10.8297	17.2094	73.7668	ITGB8
ENSG00000071242	1.64721	5.94788e-26	6.77601e-23	168.785	522.594	144.249	438.109	157.602	514.374	RPS6KA2
ENSG00000159231	1.6467	0.00484519	0.0484192	7.67206	16.8968	2.86588	17.7213	8.15182	23.9244	CBR3
ENSG00000215859	1.64198	0.00966402	NA	4.79504	10.8622	3.82117	17.7213	6.3403	17.9433	AC239803.1
ENSG00000160191	1.64158	1.6899e-07	9.81465e-06	30.6882	94.1393	23.8823	71.8695	19.9267	66.7888	PDE9A
ENSG00000154330	1.64145	0.00855875	NA	3.83603	9.65532	6.68705	19.6903	6.3403	22.9275	PGM5
ENSG00000260231	1.63584	2.44611e-07	1.33287e-05	43.1553	177.416	34.3905	85.6527	38.0418	97.6912	JHDM1D-AS1
ENSG00000225206	1.63177	0.000201661	0.00401425	8.63107	35.0005	11.4635	27.5664	14.4921	44.8582	MIR137HG
ENSG00000135898	1.63056	0.000364685	0.00646825	11.5081	26.5521	6.68705	44.3031	16.3036	35.8865	GPR55
ENSG00000112559	1.60848	0.0268977	NA	7.67206	7.24149	5.73175	25.5974	1.81152	12.959	MDFI
ENSG00000139835	1.6061	0.0101039	NA	10.5491	24.1383	3.82117	13.7832	3.62303	16.9464	GRTP1
ENSG00000221926	1.60403	4.00471e-09	3.38913e-07	173.58	401.902	118.456	306.184	167.565	688.822	TRIM16
ENSG00000265185	1.60224	0.000132381	0.00283728	10.5491	42.242	11.4635	36.427	13.5864	29.9055	SNORD3B-1
ENSG00000161640	1.60211	1.79896e-05	0.000543727	32.6063	129.14	24.8376	56.1173	23.5497	61.8046	SIGLEC11
ENSG00000237330	1.59853	5.38479e-06	0.000194509	17.2621	48.2766	29.6141	75.8076	18.1152	71.7731	RNF223
ENSG00000091409	1.59655	5.01538e-09	4.08119e-07	264.686	867.771	191.058	519.823	142.204	421.667	ITGA6
ENSG00000141977	1.5904	0.000126425	0.00275347	18.2211	41.0351	9.55292	40.3651	10.8691	34.8897	CIB3
ENSG00000184838	1.58446	0.0109783	0.0849917	9.59008	18.1037	3.82117	11.8142	10.8691	42.8645	PRR16
ENSG00000275238	1.58133	0.00971349	NA	9.59008	15.6899	4.77646	27.5664	4.52879	12.959	MIR4734
ENSG00000120885	1.57663	0.000343261	0.00616205	12.4671	37.4143	20.0611	29.5354	11.7748	64.7952	CLU
ENSG00000004799	1.57418	4.78028e-05	0.00124203	17.2621	49.4835	17.1953	53.1638	11.7748	34.8897	PDK4
ENSG00000095637	1.57251	0.00419829	0.0437556	8.63107	20.5175	3.82117	25.5974	9.05758	17.9433	SORBS1
ENSG00000006118	1.56578	0.000623359	0.00984612	13.4261	51.8973	9.55292	25.5974	12.6806	28.9086	TMEM132A
ENSG00000260941	1.55704	0.001716	0.0217028	19.1802	71.2079	19.1058	16.7367	19.9267	83.7353	LINC00622
ENSG00000170425	1.55647	1.43841e-06	6.39725e-05	36.4423	103.795	24.8376	81.7147	22.6439	61.8046	ADORA2B
ENSG00000104921	1.55322	7.15009e-06	0.000250338	51.7864	193.106	41.0776	92.5443	32.6073	83.7353	FCER2
ENSG00000183779	1.55113	1.5539e-05	0.000481449	29.7292	114.657	19.1058	67.9315	31.7015	54.8267	ZNF703
ENSG00000102794	1.55092	0.00992512	0.0794976	83.4337	267.935	31.5246	88.6063	76.9894	206.348	ACOD1
ENSG00000126821	1.54597	4.96196e-09	4.06004e-07	37.4013	112.243	30.5694	88.6063	39.8533	114.638	SGPP1
ENSG00000082397	1.53386	1.4421e-15	4.54416e-13	185.088	473.11	138.517	365.255	124.995	460.544	EPB41L3
ENSG00000134363	1.52971	0.0536543	NA	14.3851	21.7245	0.955292	13.7832	1.81152	13.9559	FST
ENSG00000226380	1.52869	6.52714e-06	0.000231261	41.2373	121.898	24.8376	63.9934	25.3612	78.751	AC016831.1
ENSG00000137558	1.52283	0.0374137	NA	3.83603	18.1037	3.82117	4.92257	9.96333	27.9118	PI15
ENSG00000074181	1.52172	9.95111e-05	0.0022569	21.0982	50.6904	12.4188	34.458	14.4921	52.833	NOTCH3
ENSG00000134827	1.51624	5.62588e-10	5.74616e-08	66.1715	216.038	52.5411	146.693	57.0627	141.552	TCN1
ENSG00000042980	1.51273	1.0701e-07	6.57602e-06	62.3355	179.83	46.8093	98.4514	39.8533	147.534	ADAM28
ENSG00000159212	1.512	1.18626e-09	1.11901e-07	38.3603	105.002	42.0329	105.343	38.9476	129.59	CLIC6
ENSG00000272347	1.51184	0.0013895	0.018423	37.4013	90.5186	28.6588	88.6063	9.05758	34.8897	AC116351.2
ENSG00000164484	1.50878	3.40047e-05	0.000932611	28.7702	65.1734	19.1058	44.3031	23.5497	93.7038	TMEM200A
ENSG00000105246	1.50474	0.0246924	0.147517	280.989	703.631	182.461	399.713	461.031	1520.19	EBI3
ENSG00000165694	1.49929	5.77394e-05	0.00144203	22.0572	67.5872	24.8376	38.396	22.6439	90.7132	FRMD7
ENSG00000154027	1.49464	0.000194856	0.00389919	12.4671	35.0005	22.927	61.0399	14.4921	43.8613	AK5
ENSG00000258597	1.49183	0.0051221	0.0501046	9.59008	22.9314	4.77646	16.7367	9.96333	28.9086	SERPINA2
ENSG00000183742	1.49036	0.00139759	0.0184807	17.2621	45.8627	10.5082	19.6903	11.7748	45.855	MACC1
ENSG00000162437	1.4882	0.00269331	0.0307777	7.67206	42.242	17.1953	57.1018	17.2094	18.9401	RAVER2
ENSG00000164181	1.48539	0.0749165	0.29477	76.7206	237.762	50.6305	79.7456	167.565	508.393	ELOVL7
ENSG00000120693	1.47493	0.000257407	0.00491896	10.5491	42.242	13.3741	49.2257	21.7382	35.8865	SMAD9
ENSG00000113504	1.47276	1.36789e-12	2.27623e-10	3457.22	9120.65	2155.14	5642.25	2294.28	7183.29	SLC12A7
ENSG00000104432	1.46994	0.00136727	0.0181934	13.4261	32.5867	6.68705	24.6128	12.6806	33.8928	IL7
ENSG00000271335	1.46218	0.00896071	0.0741801	8.63107	22.9314	4.77646	13.7832	11.7748	32.896	AL117336.3
ENSG00000108448	1.46028	0.013266	0.097118	198.515	376.557	149.026	315.044	276.256	1024.76	TRIM16L
ENSG00000110436	1.45936	0.00030141	0.00555209	50.8274	166.554	26.7482	56.1173	64.3088	168.467	SLC1A2
ENSG00000118257	1.45866	0.000692182	0.010723	23.0162	45.8627	18.1506	29.5354	17.2094	84.7321	NRP2
ENSG00000141314	1.45442	4.11407e-05	0.00109783	32.6063	92.9324	25.7929	79.7456	20.8324	44.8582	RHBDL3
ENSG00000162746	1.45166	0.00835871	0.0708195	7.67206	15.6899	5.73175	19.6903	7.24606	20.9338	FCRLB
ENSG00000152822	1.44662	0.0119852	NA	5.75405	16.8968	5.73175	13.7832	8.15182	22.9275	GRM1
ENSG00000156265	1.44473	8.93692e-05	0.00206806	13.4261	41.0351	25.7929	56.1173	20.8324	65.792	MAP3K7CL
ENSG00000153714	1.44029	0.00501506	0.049478	5.75405	20.5175	10.5082	19.6903	9.96333	30.9023	LURAP1L
ENSG00000231105	1.43908	0.0310199	NA	8.63107	21.7245	6.68705	11.8142	1.81152	12.959	AL031728.1
ENSG00000109790	1.43764	1.79901e-15	5.32868e-13	217.695	644.492	189.148	509.978	270.822	682.841	KLHL5
ENSG00000078081	1.43703	0.000177955	0.00362286	45.0734	97.7601	32.4799	61.0399	52.5339	193.389	LAMP3
ENSG00000224374	1.43502	3.92167e-06	0.000148542	23.9752	71.2079	26.7482	83.6837	27.1727	55.8235	AL023693.1
ENSG00000128284	1.43347	8.33079e-06	0.00028363	24.9342	94.1393	39.167	62.0244	37.1361	117.628	APOL3
ENSG00000187134	1.43286	5.51093e-24	4.08084e-21	217.695	611.906	195.835	546.405	212.853	534.311	AKR1C1
ENSG00000173320	1.43132	1.25264e-05	0.000397268	58.4995	118.278	59.2281	163.429	24.4555	100.682	STOX2
ENSG00000262001	1.42223	0.0306932	0.169229	16.3031	41.0351	7.64234	18.7058	2.71727	11.9622	DLGAP1-AS2
ENSG00000026025	1.42068	4.42718e-44	8.19582e-41	4074.82	11220.7	4006.5	10025.3	3726.29	10365.2	VIM
ENSG00000276216	1.42025	0.0074411	0.0657142	12.4671	27.759	7.64234	16.7367	5.43455	23.9244	AC245014.3
ENSG00000106069	1.41718	4.56152e-06	0.000168469	37.4013	79.6563	27.7035	83.6837	20.8324	65.792	CHN2
ENSG00000254281	1.41512	8.70502e-08	5.55696e-06	86.3107	247.417	59.2281	132.909	66.1203	185.414	AP003354.2
ENSG00000188886	1.40469	0.00936661	0.0765172	3.83603	22.9314	9.55292	23.6283	10.8691	17.9433	ASTL
ENSG00000226979	1.40208	1.74021e-07	9.98936e-06	97.8188	249.831	71.6469	159.491	107.785	323.976	LTA
ENSG00000171631	1.39847	2.46693e-11	3.41451e-09	122.753	270.349	123.233	399.713	107.785	261.174	P2RY6
ENSG00000198142	1.39548	0.0222988	NA	7.67206	25.3452	10.5082	14.7677	2.71727	14.9527	SOWAHC
ENSG00000134668	1.39395	0.0327472	0.17635	17.2621	20.5175	2.86588	16.7367	3.62303	24.9212	SPOCD1
ENSG00000170873	1.39155	1.05992e-07	6.54061e-06	161.113	369.316	86.9316	218.562	118.654	374.815	MTSS1
ENSG00000184905	1.39127	0.00862299	0.0723549	9.59008	13.2761	7.64234	35.4425	16.3036	38.8771	TCEAL2
ENSG00000113763	1.39001	6.11927e-05	0.00150793	18.2211	67.5872	36.3011	100.42	31.7015	57.8172	UNC5A
ENSG00000165434	1.38906	7.35789e-08	4.80045e-06	90.1467	251.038	82.1551	149.646	96.9161	305.036	PGM2L1
ENSG00000109472	1.38659	5.41626e-09	4.38332e-07	40.2783	124.312	58.2728	125.033	52.5339	145.54	CPE
ENSG00000229444	1.38465	5.39376e-16	1.84274e-13	151.523	468.283	192.014	458.784	154.885	374.815	AL451062.1
ENSG00000162599	1.3829	0.0115097	0.0879559	6.71305	22.9314	7.64234	18.7058	7.24606	14.9527	NFIA
ENSG00000137642	1.38014	1.62014e-11	2.34553e-09	696.24	1706.58	592.281	1484.65	396.722	1195.22	SORL1
ENSG00000180914	1.37827	0.0113946	0.0873657	16.3031	28.9659	6.68705	31.5044	31.7015	81.7416	OXTR
ENSG00000102755	1.37687	4.714e-06	0.000173668	66.1715	166.554	47.7646	100.42	74.2721	222.297	FLT1
ENSG00000248323	1.3685	0.000618186	0.00980228	35.4833	57.9319	21.9717	40.3651	19.0209	98.688	LUCAT1
ENSG00000163032	1.36787	0.0144069	0.102678	14.3851	14.483	4.77646	22.6438	8.15182	32.896	VSNL1
ENSG00000270504	1.36691	0.00105369	0.0150629	29.7292	97.7601	22.927	29.5354	22.6439	67.7857	AL391422.3
ENSG00000187479	1.36437	1.14962e-10	1.39556e-08	128.507	340.35	89.7975	246.128	104.162	245.225	C11orf96
ENSG00000254510	1.36313	9.58085e-06	0.000317432	29.7292	92.9324	44.8987	105.343	28.0785	65.792	AP001107.5
ENSG00000148600	1.36228	0.0137192	0.0992583	10.5491	12.0691	7.64234	22.6438	11.7748	41.8676	CDHR1
ENSG00000132122	1.35426	0.00308488	0.0343253	8.63107	33.7936	17.1953	28.5509	9.05758	26.9149	SPATA6
ENSG00000232783	1.3541	0.00117107	0.0162806	23.9752	67.5872	19.1058	26.5819	15.3979	55.8235	FRG2FP
ENSG00000274012	1.35386	0.0509479	0.234038	429.635	1191.22	1142.53	1613.62	193.832	1708.6	RN7SL2
ENSG00000005187	1.35274	0.000130028	0.00280716	23.0162	54.3111	19.1058	42.3341	25.3612	75.7605	ACSM3
ENSG00000120337	1.35232	0.00337535	0.03689	16.3031	31.3798	16.24	26.5819	6.3403	40.8708	TNFSF18
ENSG00000124145	1.35197	2.74844e-13	5.21852e-11	2945.11	8612.54	2535.35	5282.9	3243.52	8375.52	SDC4
ENSG00000138670	1.3497	4.40781e-09	3.6674e-07	514.987	1218.98	319.068	718.695	311.581	982.893	RASGEF1B
ENSG00000135925	1.34946	0.0283677	0.161153	6.71305	8.4484	4.77646	22.6438	11.7748	27.9118	WNT10A
ENSG00000107562	1.34739	0.0227179	0.139795	51.7864	212.417	60.1834	97.4669	126.806	298.058	CXCL12
ENSG00000061337	1.34691	0.000278071	0.00520635	44.1144	82.0702	23.8823	100.42	22.6439	47.8487	LZTS1
ENSG00000171101	1.34575	0.00127148	0.0173076	15.3441	38.6213	17.1953	41.3496	9.96333	27.9118	SIGLEC17P
ENSG00000224750	1.34553	0.0014225	0.0187085	13.4261	54.3111	15.2847	31.5044	29.89	63.7983	AL391704.1
ENSG00000177575	1.34328	0.0177087	0.118244	9.59008	22.9314	8.59763	12.7987	4.52879	21.9307	CD163
ENSG00000165474	1.34219	0.0788239	0.303989	9.59008	35.0005	1.91058	3.93806	12.6806	22.9275	GJB2
ENSG00000008311	1.34177	0.0329644	NA	5.75405	7.24149	6.68705	26.5819	8.15182	17.9433	AASS
ENSG00000161643	1.34128	0.00158636	0.0203727	25.8932	45.8627	11.4635	41.3496	10.8691	34.8897	SIGLEC16
ENSG00000073712	1.34065	8.02724e-05	0.00189607	20.1392	51.8973	17.1953	51.1947	28.0785	62.8015	FERMT2
ENSG00000038945	1.33977	0.00465348	0.0470751	9.59008	30.1729	9.55292	19.6903	15.3979	37.8802	MSR1
ENSG00000162645	1.33698	2.30424e-13	4.49024e-11	798.853	2060.2	647.688	1445.27	847.789	2291.75	GBP2
ENSG00000135077	1.3331	0.00575272	0.0546888	12.4671	21.7245	12.4188	31.5044	6.3403	24.9212	HAVCR2
ENSG00000100628	1.32804	0.00205227	0.0248115	13.4261	36.2074	11.4635	34.458	12.6806	23.9244	ASB2
ENSG00000144366	1.32551	0.0165863	0.113356	11.5081	38.6213	6.68705	18.7058	9.96333	13.9559	GULP1
ENSG00000084764	1.32515	0.000206199	0.00408809	23.9752	42.242	19.1058	60.0554	16.3036	45.855	MAPRE3
ENSG00000157613	1.32108	4.11038e-05	0.00109783	34.5243	74.8287	21.9717	58.0863	35.3245	96.6943	CREB3L1
ENSG00000235162	1.31862	2.96992e-14	6.56486e-12	140.015	385.006	154.757	419.403	200.172	430.639	C12orf75
ENSG00000227039	1.31495	3.37832e-09	2.97815e-07	92.0647	171.382	61.1387	181.151	79.7067	226.285	ITGB2-AS1
ENSG00000242048	1.31216	0.0539171	NA	5.75405	22.9314	3.82117	5.90708	9.05758	17.9433	AC093583.1
ENSG00000100600	1.31169	0.00931436	0.0762974	12.4671	26.5521	5.73175	24.6128	9.96333	18.9401	LGMN
ENSG00000005059	1.30997	0.00482727	0.0483053	13.4261	19.3106	10.5082	28.5509	10.8691	37.8802	MCUB
ENSG00000143341	1.30743	3.26206e-05	0.000901326	21.0982	82.0702	36.3011	62.0244	27.1727	65.792	HMCN1
ENSG00000256745	1.30672	0.0281927	NA	4.79504	18.1037	7.64234	10.8297	7.24606	19.937	AP002784.2
ENSG00000115596	1.30096	0.00150462	0.0195812	22.0572	26.5521	25.7929	78.7611	20.8324	62.8015	WNT6
ENSG00000255521	1.29993	3.50591e-07	1.82184e-05	47.9504	124.312	45.854	88.6063	39.8533	116.631	AL356215.1
ENSG00000118946	1.29977	0.0134215	0.0977727	12.4671	28.9659	8.59763	21.6593	25.3612	63.7983	PCDH17
ENSG00000132669	1.29697	0.0413692	NA	5.75405	7.24149	5.73175	16.7367	8.15182	23.9244	RIN2
ENSG00000137267	1.29593	9.89077e-09	7.66923e-07	63.2945	159.313	58.2728	127.002	67.9318	179.433	TUBB2A
ENSG00000041353	1.29501	4.45897e-06	0.000165923	140.015	302.936	112.725	185.089	135.864	465.528	RAB27B
ENSG00000112139	1.29497	1.63126e-11	2.34553e-09	80.5566	176.21	79.2893	202.81	81.5182	212.329	MDGA1
ENSG00000129422	1.29342	0.000634283	0.00997506	18.2211	79.6563	32.4799	40.3651	19.9267	53.8298	MTUS1
ENSG00000260317	1.2925	0.0026373	0.0302465	39.3193	126.726	41.0776	47.2567	74.2721	205.351	AC009812.4
ENSG00000110448	1.28948	0.000375865	0.0066506	34.5243	111.036	30.5694	60.0554	24.4555	48.8456	CD5
ENSG00000110092	1.28879	2.68198e-22	1.5277e-19	513.069	1373.47	490.065	1104.62	478.24	1143.39	CCND1
ENSG00000174136	1.28825	0.0453229	NA	2.87702	19.3106	5.73175	18.7058	10.8691	9.96849	RGMB
ENSG00000188015	1.2857	0.000946408	0.0138228	17.2621	39.8282	22.927	41.3496	10.8691	42.8645	S100A3
ENSG00000140545	1.28414	4.49852e-11	5.94849e-09	86.3107	199.141	67.8258	188.042	82.4239	189.401	MFGE8
ENSG00000115414	1.28412	8.9293e-06	0.000300318	42.1963	66.3803	36.3011	94.5133	33.513	110.65	FN1
ENSG00000226763	1.28245	0.0202916	0.129422	11.5081	27.759	3.82117	23.6283	11.7748	14.9527	SRRM5
ENSG00000073150	1.27764	5.38713e-07	2.69539e-05	84.3927	136.381	77.3787	163.429	53.4397	220.304	PANX2
ENSG00000177294	1.27571	0.0571641	NA	3.83603	7.24149	6.68705	12.7987	8.15182	24.9212	FBXO39
ENSG00000178860	1.27529	2.47853e-12	4.03375e-10	3751.64	8541.33	2506.69	5858.84	3106.75	8268.86	MSC
ENSG00000120262	1.27284	0.0148914	0.105045	4.79504	18.1037	18.1506	30.5199	11.7748	34.8897	CCDC170
ENSG00000179431	1.27251	0.00715536	0.0639535	10.5491	49.4835	21.0164	21.6593	10.8691	31.8992	FJX1
ENSG00000273314	1.26665	0.000225898	0.00442532	17.2621	55.5181	29.6141	51.1947	19.0209	51.8361	AC005229.4
ENSG00000198729	1.26643	0.000571492	0.00923995	16.3031	35.0005	19.1058	45.2876	17.2094	45.855	PPP1R14C
ENSG00000050730	1.26437	1.34333e-07	8.05453e-06	555.265	1386.74	359.19	691.129	462.842	1232.1	TNIP3
ENSG00000186652	1.26436	0.0288759	0.162915	4.79504	27.759	7.64234	15.7522	20.8324	36.8834	PRG2
ENSG00000204929	1.26323	0.0675519	NA	4.79504	13.2761	8.59763	5.90708	5.43455	25.9181	AC007389.1
ENSG00000166523	1.26271	0.0133326	0.0974612	33.5653	86.8978	18.1506	18.7058	14.4921	53.8298	CLEC4E
ENSG00000175161	1.26228	0.00192093	0.0235686	20.1392	36.2074	14.3294	40.3651	10.8691	31.8992	CADM2
ENSG00000198939	1.26223	0.0120257	0.0905442	8.63107	26.5521	12.4188	15.7522	13.5864	40.8708	ZFP2
ENSG00000135185	1.25893	1.54234e-07	9.02846e-06	65.2125	166.554	57.3175	117.157	49.8167	129.59	TMEM243
ENSG00000149635	1.2558	0.0567134	NA	4.79504	15.6899	11.4635	22.6438	3.62303	8.97164	OCSTAMP
ENSG00000279212	1.25256	6.57508e-06	0.000232403	80.5566	191.899	49.6752	138.816	102.351	224.291	AL390961.3
ENSG00000249173	1.2521	0.0143102	0.102236	17.2621	45.8627	4.77646	26.5819	18.1152	23.9244	LINC01093
ENSG00000090530	1.25122	0.00508666	0.0498256	10.5491	57.9319	22.927	24.6128	17.2094	38.8771	P3H2
ENSG00000170961	1.24907	0.00918125	0.0754156	13.4261	25.3452	16.24	25.5974	20.8324	68.7825	HAS2
ENSG00000148848	1.24412	0.000817355	0.0123223	18.2211	43.4489	17.1953	33.4735	17.2094	47.8487	ADAM12
ENSG00000125810	1.24384	2.03511e-09	1.86049e-07	1276.44	2891.77	1238.06	3164.23	845.072	1899.99	CD93
ENSG00000278771	1.2414	0.114335	0.376623	4.79504	12.0691	27.7035	29.5354	0.905758	36.8834	RN7SL3
ENSG00000178803	1.24118	3.71455e-05	0.00100388	67.1305	156.899	40.1223	84.6682	43.4764	115.634	ADORA2A-AS1
ENSG00000185477	1.24092	0.00184004	0.0228424	16.3031	32.5867	12.4188	34.458	19.9267	47.8487	GPRIN3
ENSG00000118515	1.23817	0.0100167	0.0799714	1206.43	3185.05	667.749	1275.93	766.271	1768.41	SGK1
ENSG00000141655	1.23432	0.00149244	0.019474	23.0162	43.4489	29.6141	52.1792	34.4188	108.656	TNFRSF11A
ENSG00000233237	1.23185	0.0241075	NA	8.63107	20.5175	7.64234	15.7522	6.3403	16.9464	LINC00472
ENSG00000166750	1.22955	8.4853e-09	6.68443e-07	202.351	469.49	159.534	332.766	220.099	563.219	SLFN5
ENSG00000182287	1.22904	1.14794e-10	1.39556e-08	3663.41	9308.93	2657.62	5503.43	3012.55	7068.65	AP1S2
ENSG00000227825	1.22823	0.0058338	0.0552774	16.3031	30.1729	7.64234	39.3806	17.2094	26.9149	SLC9A7P1
ENSG00000162723	1.22724	0.00350104	0.0379578	12.4671	31.3798	21.9717	40.3651	10.8691	33.8928	SLAMF9
ENSG00000049249	1.22551	4.59976e-05	0.00120358	156.318	457.421	103.172	171.305	147.638	324.973	TNFRSF9
ENSG00000111961	1.22456	1.68162e-13	3.41162e-11	474.709	1017.43	555.98	1318.26	403.062	1012.8	SASH1
ENSG00000253123	1.2244	1.53451e-09	1.43836e-07	94.9418	182.244	78.334	190.996	67.0261	187.408	AC091182.1
ENSG00000172348	1.22143	0.0268479	0.156296	10.5491	20.5175	4.77646	13.7832	10.8691	26.9149	RCAN2
ENSG00000175899	1.22134	2.55322e-09	2.29171e-07	152.482	427.248	183.416	282.556	164.848	458.55	A2M
ENSG00000274215	1.21966	0.000815696	0.0123144	25.8932	82.0702	34.3905	41.3496	19.0209	61.8046	AC106028.4
ENSG00000049130	1.2167	4.42324e-13	7.9888e-11	434.43	992.084	332.442	719.68	380.418	955.978	KITLG
ENSG00000198719	1.21532	3.90006e-09	3.33872e-07	276.194	481.559	229.27	682.268	187.492	443.598	DLL1
ENSG00000186891	1.20972	0.00945627	0.0771611	22.0572	47.0697	10.5082	23.6283	27.1727	67.7857	TNFRSF18
ENSG00000258922	1.20906	0.00141702	0.0186708	33.5653	88.1048	21.0164	67.9315	28.0785	35.8865	AC106028.2
ENSG00000125462	1.20856	4.55241e-09	3.76655e-07	127.548	286.039	128.009	216.593	107.785	336.935	C1orf61
ENSG00000152402	1.20833	0.0189916	0.123525	9.59008	16.8968	6.68705	20.6748	9.96333	22.9275	GUCY1A2
ENSG00000146070	1.20758	0.00477386	0.0478679	23.0162	72.4149	19.1058	23.6283	27.1727	64.7952	PLA2G7
ENSG00000154122	1.20427	4.12569e-15	1.11093e-12	251.26	569.664	261.75	497.18	211.042	601.1	ANKH
ENSG00000064300	1.20255	0.012619	0.0938193	13.4261	24.1383	6.68705	32.489	13.5864	20.9338	NGFR
ENSG00000177359	1.20203	0.0878615	NA	10.5491	8.4484	1.91058	11.8142	8.15182	26.9149	AC024940.2
ENSG00000207356	1.20189	0.0776951	0.302091	6.71305	22.9314	2.86588	6.8916	13.5864	23.9244	RF00019
ENSG00000271614	1.20172	1.4927e-07	8.77395e-06	690.486	1695.71	633.359	1347.8	411.214	948.003	ATP2B1-AS1
ENSG00000272825	1.19916	6.08894e-06	0.00021782	41.2373	95.3462	40.1223	77.7766	43.4764	113.641	AL844908.1
ENSG00000128872	1.19715	0.00116647	0.0162363	31.6473	68.7941	17.1953	38.396	28.9842	71.7731	TMOD2
ENSG00000181631	1.19568	0.00505005	0.0496621	19.1802	28.9659	21.9717	38.396	9.05758	46.8519	P2RY13
ENSG00000226756	1.19504	0.0331851	0.177876	10.5491	18.1037	3.82117	15.7522	9.96333	21.9307	AC007365.1
ENSG00000158859	1.19368	0.00156085	0.0201515	46.9914	94.1393	29.6141	120.111	35.3245	41.8676	ADAMTS4
ENSG00000134256	1.19294	0.000616899	0.00979236	15.3441	60.3457	40.1223	69.9005	29.89	64.7952	CD101
ENSG00000105707	1.19192	0.0692045	NA	11.5081	13.2761	2.86588	12.7987	4.52879	16.9464	HPN
ENSG00000206337	1.19098	1.01129e-05	0.000333569	59.4585	152.071	38.2117	103.374	62.4973	111.647	HCP5
ENSG00000126262	1.19021	0.0133317	0.0974612	26.8522	43.4489	7.64234	23.6283	14.4921	44.8582	FFAR2
ENSG00000277895	1.18817	0.00556851	0.0533448	28.7702	56.725	18.1506	49.2257	11.7748	27.9118	AC135279.3
ENSG00000251615	1.18759	0.0303955	0.168538	7.67206	26.5521	8.59763	10.8297	11.7748	26.9149	AC104825.1
ENSG00000117594	1.18734	0.000115587	0.00255499	46.0324	100.174	60.1834	133.894	86.047	203.357	HSD11B1
ENSG00000101188	1.18532	7.44822e-10	7.30518e-08	549.511	1206.91	648.644	1579.16	459.219	981.896	NTSR1
ENSG00000115648	1.18472	5.65864e-05	0.00141801	36.4423	85.6909	30.5694	90.5753	36.2303	58.8141	MLPH
ENSG00000196139	1.18276	1.54728e-10	1.80435e-08	129.466	242.59	127.054	273.695	119.56	335.938	AKR1C3
ENSG00000127951	1.18216	0.000490744	0.00819382	29.7292	73.6218	24.8376	43.3186	21.7382	56.8204	FGL2
ENSG00000273443	1.17981	0.0381938	0.195187	9.59008	10.8622	11.4635	18.7058	6.3403	31.8992	AL645608.9
ENSG00000103723	1.1773	0.040711	NA	9.59008	12.0691	4.77646	16.7367	9.05758	23.9244	AP3B2
ENSG00000234518	1.17433	4.92794e-05	0.00127592	36.4423	100.174	30.5694	71.8695	50.7224	94.7006	PTGES3P1
ENSG00000150938	1.17294	0.143462	0.430704	111.245	265.521	81.1999	81.7147	203.795	546.273	CRIM1
ENSG00000185112	1.16947	9.34562e-25	7.68937e-22	924.483	2151.93	922.812	1958.2	992.71	2278.8	FAM43A
ENSG00000229715	1.16578	0.0124525	0.0928142	11.5081	33.7936	9.55292	27.5664	14.4921	18.9401	EEF1DP3
ENSG00000109944	1.16537	0.000137439	0.00293085	39.3193	72.4149	47.7646	115.188	29.89	73.7668	JHY
ENSG00000276600	1.16482	4.39091e-09	3.6674e-07	187.966	407.937	190.103	347.533	211.947	567.207	RAB7B
ENSG00000230647	1.16376	0.0474725	0.223273	8.63107	25.3452	7.64234	7.87611	9.96333	25.9181	AC022816.1
ENSG00000158714	1.16353	0.00805662	0.0691702	23.9752	50.6904	25.7929	23.6283	20.8324	83.7353	SLAMF8
ENSG00000255874	1.16253	1.3632e-07	8.10804e-06	119.876	295.694	111.769	245.144	91.4815	183.42	LINC00346
ENSG00000168140	1.16146	0.00178915	0.0223606	15.3441	43.4489	16.24	36.427	22.6439	41.8676	VASN
ENSG00000101638	1.16134	0.000256865	0.00491495	23.9752	71.2079	38.2117	70.885	25.3612	53.8298	ST8SIA5
ENSG00000135218	1.16078	4.58095e-07	2.33945e-05	164.949	368.109	127.054	224.469	105.974	298.058	CD36
ENSG00000143119	1.15995	8.30151e-10	8.03565e-08	958.049	2176.07	678.258	1540.76	689.282	1481.32	CD53
ENSG00000187678	1.1597	0.0173182	0.117115	12.4671	22.9314	15.2847	25.5974	22.6439	63.7983	SPRY4
ENSG00000166592	1.15959	3.52095e-06	0.000135442	82.4747	183.451	55.407	120.111	78.8009	181.426	RRAD
ENSG00000258875	1.15932	1.18648e-05	0.000381167	60.4175	146.037	51.5858	104.358	42.5706	95.6975	AL135818.1
ENSG00000170458	1.15762	0.000120584	0.00264918	225.367	512.939	117.501	265.819	123.183	262.171	CD14
ENSG00000267698	1.15712	0.0238619	0.144178	6.71305	16.8968	10.5082	22.6438	9.96333	20.9338	AC002116.2
ENSG00000100292	1.15707	0.0284646	0.161565	2121.33	3506.09	856.897	1653	1441.97	4698.15	HMOX1
ENSG00000105376	1.15665	0.00934233	0.076435	24.9342	33.7936	18.1506	28.5509	21.7382	81.7416	ICAM5
ENSG00000261342	1.1563	0.00579815	0.0550453	20.1392	45.8627	11.4635	28.5509	15.3979	30.9023	AC006538.1
ENSG00000229781	1.15527	0.022801	0.140059	24.9342	44.6558	8.59763	16.7367	15.3979	47.8487	AC013444.1
ENSG00000234380	1.15428	0.000391068	0.00683791	20.1392	49.4835	23.8823	56.1173	26.267	50.8393	LINC01426
ENSG00000230638	1.15237	2.7722e-06	0.000111835	117.958	249.831	81.1999	181.151	70.6491	169.464	AL445933.1
ENSG00000101210	1.14944	4.25169e-25	4.19783e-22	1023.26	2240.03	1145.4	2521.34	1059.74	2398.42	EEF1A2
ENSG00000117228	1.14944	0.0020286	0.0246461	23.0162	56.725	17.1953	34.458	19.0209	40.8708	GBP1
ENSG00000254162	1.14515	0.00185139	0.0229441	33.5653	82.0702	33.4352	62.0244	63.403	144.543	AC009812.3
ENSG00000259581	1.14458	0.0259089	0.152751	17.2621	27.759	10.5082	26.5819	5.43455	18.9401	TYRO3P
ENSG00000095383	1.14319	5.16743e-05	0.00132176	73.8436	184.658	76.4234	191.98	62.4973	93.7038	TBC1D2
ENSG00000146192	1.14281	2.38797e-07	1.31962e-05	206.187	407.937	150.936	329.812	115.031	305.036	FGD2
ENSG00000091106	1.1419	0.0232733	0.14196	14.3851	32.5867	10.5082	18.7058	7.24606	19.937	NLRC4
ENSG00000250635	1.14014	0.0210521	0.132646	9.59008	28.9659	9.55292	17.7213	10.8691	19.937	CXXC5-AS1
ENSG00000198910	1.13966	0.00373314	0.039768	27.8112	36.2074	16.24	37.4115	16.3036	58.8141	L1CAM
ENSG00000215267	1.1359	4.6782e-05	0.00122194	30.6882	72.4149	40.1223	71.8695	31.7015	80.7447	AKR1C7P
ENSG00000159208	1.13534	0.0570709	NA	5.75405	15.6899	8.59763	9.84514	7.24606	21.9307	CIART
ENSG00000134955	1.13204	6.41306e-08	4.24006e-06	735.559	1500.19	479.557	950.056	474.617	1254.04	SLC37A2
ENSG00000255398	1.13154	0.00148815	0.0194352	40.2783	84.484	31.5246	74.8231	20.8324	43.8613	HCAR3
ENSG00000108846	1.13106	0.00405781	0.0425611	36.4423	47.0697	23.8823	44.3031	30.7958	107.66	ABCC3
ENSG00000196876	1.12976	0.0096427	0.0780374	18.2211	28.9659	9.55292	26.5819	12.6806	32.896	SCN8A
ENSG00000196878	1.12969	4.95023e-06	0.000180574	239.752	469.49	135.652	315.044	134.958	332.947	LAMB3
ENSG00000104447	1.12855	2.92211e-15	8.32241e-13	345.243	710.873	319.068	664.547	267.198	660.911	TRPS1
ENSG00000139318	1.12539	9.21201e-06	0.000307274	940.787	2174.86	607.566	1140.07	541.643	1246.06	DUSP6
ENSG00000163082	1.12439	0.164985	0.463469	70.9666	129.14	41.0776	39.3806	96.0103	285.099	SGPP2
ENSG00000160593	1.12168	0.0476804	0.224102	5.75405	13.2761	11.4635	15.7522	7.24606	23.9244	JAML
ENSG00000162571	1.12135	0.0280228	0.160306	9.59008	21.7245	8.59763	15.7522	9.05758	21.9307	TTLL10
ENSG00000137869	1.12067	0.00188975	0.0232645	38.3603	72.4149	42.0329	49.2257	37.1361	133.578	CYP19A1
ENSG00000212719	1.11879	0.0773652	NA	10.5491	12.0691	4.77646	9.84514	6.3403	24.9212	C17orf51
ENSG00000126861	1.11776	0.062845	NA	5.75405	10.8622	6.68705	17.7213	7.24606	13.9559	OMG
ENSG00000223799	1.11738	3.4911e-07	1.82184e-05	94.9418	199.141	74.5128	142.755	76.9894	193.389	IL10RB-AS1
ENSG00000169242	1.11471	0.000384897	0.00675874	38.3603	82.0702	31.5246	54.1483	40.7591	103.672	EFNA1
ENSG00000146592	1.11374	0.00110636	0.0156497	47.9504	90.5186	46.8093	104.358	22.6439	58.8141	CREB5
ENSG00000198846	1.11362	0.0544906	NA	10.5491	20.5175	7.64234	14.7677	4.52879	13.9559	TOX
ENSG00000171115	1.11241	5.85596e-07	2.90056e-05	376.89	808.633	290.409	627.135	223.722	491.446	GIMAP8
ENSG00000085563	1.11147	0.00158867	0.0203727	26.8522	80.8633	35.3458	42.3341	21.7382	58.8141	ABCB1
ENSG00000114315	1.11127	0.0112584	0.086707	14.3851	32.5867	13.3741	23.6283	21.7382	50.8393	HES1
ENSG00000147255	1.10921	1.10493e-06	5.08199e-05	84.3927	211.21	146.16	275.664	129.523	289.086	IGSF1
ENSG00000144036	1.1072	5.55409e-08	3.7906e-06	86.3107	150.864	76.4234	194.934	77.8952	171.458	EXOC6B
ENSG00000109265	1.1057	0.072358	NA	9.59008	10.8622	8.59763	21.6593	3.62303	13.9559	KIAA1211
ENSG00000099284	1.10495	1.98758e-07	1.13653e-05	85.3517	246.211	123.233	266.803	119.56	193.389	H2AFY2
ENSG00000231890	1.10407	0.0808643	NA	3.83603	18.1037	15.2847	19.6903	4.52879	12.959	DARS-AS1
ENSG00000163346	1.10252	1.17127e-14	2.79782e-12	458.406	945.014	513.947	1192.25	462.842	943.019	PBXIP1
ENSG00000069493	1.10055	0.0674638	0.275763	241.67	662.596	210.164	250.067	415.743	948.003	CLEC2D
ENSG00000104368	1.09979	0.0582315	0.251651	17.2621	14.483	3.82117	20.6748	12.6806	36.8834	PLAT
ENSG00000065621	1.09847	0.0600474	NA	8.63107	15.6899	6.68705	15.7522	5.43455	12.959	GSTO2
ENSG00000148680	1.09773	1.86428e-11	2.65481e-09	224.408	541.905	296.141	499.149	262.67	634.992	HTR7
ENSG00000183853	1.09629	0.00126933	0.0172942	35.4833	44.6558	21.9717	60.0554	21.7382	63.7983	KIRREL1
ENSG00000223551	1.09624	0.00425579	0.0442303	34.5243	102.588	33.4352	33.4735	34.4188	83.7353	TMSB4XP4
ENSG00000181019	1.09597	5.17447e-06	0.00018829	1404.95	2756.59	1208.44	2159.04	1816.04	4552.61	NQO1
ENSG00000172243	1.09592	0.0260437	0.153059	13.4261	35.0005	10.5082	13.7832	13.5864	31.8992	CLEC7A
ENSG00000115165	1.09468	7.47568e-06	0.000258076	176.457	351.212	108.903	234.314	104.162	247.218	CYTIP
ENSG00000217801	1.09373	4.87255e-06	0.00017862	51.7864	102.588	42.0329	102.389	49.8167	101.679	AL390719.1
ENSG00000125430	1.093	1.06855e-08	8.15734e-07	473.75	1101.91	393.58	701.958	499.072	1112.48	HS3ST3B1
ENSG00000101331	1.09235	0.00247223	0.029001	78.6386	178.623	56.3623	90.5753	118.654	272.14	CCM2L
ENSG00000108309	1.09225	0.0297683	0.166617	10.5491	24.1383	7.64234	16.7367	16.3036	32.896	RUNDC3A
ENSG00000232591	1.09218	0.0912822	NA	10.5491	14.483	3.82117	18.7058	5.43455	8.97164	AL139125.1
ENSG00000075223	1.09025	0.0361311	0.187953	21.0982	39.8282	12.4188	15.7522	27.1727	73.7668	SEMA3C
ENSG00000268861	1.08932	0.0154885	0.108098	15.3441	36.2074	20.0611	36.427	9.05758	21.9307	AC008878.3
ENSG00000196581	1.08911	0.017478	0.117712	23.9752	19.3106	15.2847	63.0089	18.1152	38.8771	AJAP1
ENSG00000110031	1.08609	4.55108e-06	0.000168469	361.546	859.323	231.181	457.799	355.963	698.791	LPXN
ENSG00000005844	1.08512	3.68286e-09	3.17111e-07	885.164	1445.88	1014.52	2242.72	713.737	1853.14	ITGAL
ENSG00000167964	1.08496	0.0788595	NA	8.63107	12.0691	4.77646	18.7058	6.3403	10.9653	RAB26
ENSG00000244682	1.08417	4.5086e-05	0.0011893	191.802	306.556	88.8422	220.531	114.125	310.02	FCGR2C
ENSG00000145362	1.08233	0.0246816	0.147512	14.3851	18.1037	21.0164	37.4115	8.15182	35.8865	ANK2
ENSG00000189057	1.08209	6.33927e-08	4.22904e-06	108.368	213.624	121.322	295.354	145.827	285.099	FAM111B
ENSG00000232973	1.08098	0.017564	0.11775	10.5491	20.5175	21.0164	47.2567	16.3036	32.896	CYP1B1-AS1
ENSG00000168994	1.07831	0.00018487	0.00373523	235.916	539.491	139.473	221.516	190.209	434.626	PXDC1
ENSG00000105419	1.0759	0.00263834	0.0302465	31.6473	55.5181	15.2847	42.3341	25.3612	54.8267	MEIS3
ENSG00000203727	1.07399	0.00461616	0.046922	27.8112	66.3803	27.7035	42.3341	46.1936	105.666	SAMD5
ENSG00000143369	1.07223	3.17385e-12	5.1092e-10	1266.85	2392.1	1423.39	2980.12	1514.43	3467.04	ECM1
ENSG00000125266	1.07105	0.0004053	0.00704518	87.2697	201.555	50.6305	110.266	61.5915	108.656	EFNB2
ENSG00000123095	1.0708	0.00113876	0.0159405	84.3927	183.451	47.7646	93.5288	46.1936	98.688	BHLHE41
ENSG00000216490	1.06901	0.0663897	0.272741	13.4261	24.1383	7.64234	16.7367	4.52879	12.959	IFI30
ENSG00000131018	1.06872	0.000185451	0.00374187	37.4013	65.1734	35.3458	70.885	38.9476	97.6912	SYNE1
ENSG00000168405	1.06528	0.0811281	NA	5.75405	20.5175	4.77646	11.8142	10.8691	12.959	CMAHP
ENSG00000148926	1.06527	0.00511905	0.0501046	72.8846	150.864	44.8987	56.1173	74.2721	195.382	ADM
ENSG00000099250	1.06496	9.9046e-15	2.40471e-12	374.972	782.081	315.246	674.392	336.942	693.807	NRP1
ENSG00000138678	1.06224	0.000137948	0.00293085	46.0324	89.3117	30.5694	78.7611	38.0418	71.7731	GPAT3
ENSG00000169181	1.06183	0.0993537	NA	7.67206	7.24149	7.64234	13.7832	4.52879	19.937	GSG1L
ENSG00000182873	1.06061	0.0877138	NA	7.67206	15.6899	9.55292	17.7213	3.62303	9.96849	PRKCZ-AS1
ENSG00000273604	1.06032	4.77867e-10	4.9491e-08	410.455	981.221	432.747	687.191	452.879	1035.73	EPOP
ENSG00000108370	1.05975	0.0458365	0.218487	18.2211	19.3106	12.4188	30.5199	4.52879	22.9275	RGS9
ENSG00000189014	1.05927	0.0800865	NA	3.83603	10.8622	10.5082	14.7677	9.05758	22.9275	FAM35DP
ENSG00000145545	1.0584	6.11968e-07	3.01104e-05	90.1467	176.21	74.5128	140.785	69.7433	171.458	SRD5A1
ENSG00000049769	1.05727	1.46158e-07	8.65843e-06	123.712	236.555	86.9316	210.686	96.9161	193.389	PPP1R3F
ENSG00000138316	1.05715	0.0313683	0.1713	11.5081	14.483	11.4635	25.5974	9.96333	27.9118	ADAMTS14
ENSG00000224034	1.0557	0.0036977	0.0395115	19.1802	39.8282	21.0164	34.458	18.1152	46.8519	LINC02561
ENSG00000134917	1.05379	0.00874435	0.0730738	13.4261	26.5521	20.0611	42.3341	17.2094	35.8865	ADAMTS8
ENSG00000136828	1.05317	0.00885917	0.0736275	23.9752	26.5521	20.0611	48.2412	13.5864	43.8613	RALGPS1
ENSG00000234327	1.05223	0.111587	NA	2.87702	14.483	7.64234	8.86063	12.6806	24.9212	AC012146.1
ENSG00000101230	1.05211	0.0102614	0.0813983	20.1392	71.2079	27.7035	26.5819	32.6073	69.7794	ISM1
ENSG00000107249	1.05085	0.0183666	0.121001	14.3851	44.6558	12.4188	20.6748	22.6439	37.8802	GLIS3
ENSG00000115380	1.0493	0.114615	NA	1.91802	22.9314	10.5082	16.7367	10.8691	8.97164	EFEMP1
ENSG00000260583	1.04718	0.0281156	0.160521	26.8522	28.9659	17.1953	57.1018	9.96333	24.9212	AP000223.1
ENSG00000081923	1.04589	1.00599e-06	4.6999e-05	96.8598	182.244	67.8258	149.646	77.8952	169.464	ATP8B1
ENSG00000159713	1.04525	0.0595736	0.255291	6.71305	21.7245	10.5082	10.8297	9.05758	21.9307	TPPP3
ENSG00000019549	1.04501	0.0216391	0.135336	20.1392	27.759	11.4635	21.6593	11.7748	39.8739	SNAI2
ENSG00000119714	1.04417	0.000146925	0.00309085	70.0076	106.208	38.2117	93.5288	45.2879	116.631	GPR68
ENSG00000128271	1.04379	0.0011233	0.0157687	46.0324	105.002	36.3011	52.1792	45.2879	106.663	ADORA2A
ENSG00000134531	1.03931	0.00136857	0.0181943	42.1963	48.2766	40.1223	84.6682	34.4188	105.666	EMP1
ENSG00000198857	1.03872	0.0175306	0.11775	22.0572	39.8282	11.4635	21.6593	18.1152	44.8582	HSD3BP5
ENSG00000105088	1.03841	0.102871	NA	11.5081	9.65532	6.68705	13.7832	3.62303	20.9338	OLFM2
ENSG00000274183	1.03789	0.0530876	0.238468	17.2621	19.3106	7.64234	26.5819	6.3403	17.9433	H2AFB1
ENSG00000123384	1.03762	1.73205e-06	7.45686e-05	207.146	333.108	237.868	448.938	134.052	404.72	LRP1
ENSG00000141576	1.03749	2.61736e-10	2.85022e-08	167.826	301.729	174.819	379.038	153.979	336.935	RNF157
ENSG00000093072	1.03693	7.47089e-09	5.98075e-07	131.384	255.866	123.233	287.478	118.654	222.297	ADA2
ENSG00000091490	1.03666	2.87087e-09	2.5613e-07	1502.77	2705.9	1963.13	4225.53	1738.15	3742.17	SEL1L3
ENSG00000229647	1.03635	0.0343748	0.182274	14.3851	20.5175	11.4635	19.6903	17.2094	47.8487	MYOSLID
ENSG00000090554	1.03619	0.0515696	0.235288	13.4261	16.8968	4.77646	21.6593	10.8691	20.9338	FLT3LG
ENSG00000116729	1.03515	0.00299707	0.0336008	23.0162	65.1734	29.6141	37.4115	31.7015	70.7762	WLS
ENSG00000140450	1.03507	0.021146	0.133006	334.694	673.458	279.901	440.078	475.523	1120.46	ARRDC4
ENSG00000133055	1.03176	2.82126e-13	5.28898e-11	750.903	1594.33	861.674	1830.21	740.91	1386.62	MYBPH
ENSG00000006453	1.03148	0.00227618	0.0271201	33.5653	49.4835	30.5694	68.916	45.2879	104.669	BAIAP2L1
ENSG00000155659	1.03021	0.00889607	0.07381	58.4995	132.761	39.167	47.2567	27.1727	75.7605	VSIG4
ENSG00000230943	1.02881	0.00595815	0.0559545	33.5653	73.6218	22.927	32.489	29.89	70.7762	LINC02541
ENSG00000136378	1.02529	0.0419597	0.206316	10.5491	16.8968	7.64234	29.5354	14.4921	19.937	ADAMTS7
ENSG00000280721	1.02508	0.0880654	NA	9.59008	14.483	8.59763	16.7367	3.62303	12.959	LINC01943
ENSG00000177614	1.02496	1.27822e-07	7.72668e-06	167.826	372.937	240.734	485.365	186.586	351.888	PGBD5
ENSG00000271303	1.0231	2.55831e-06	0.000103521	219.613	313.798	137.562	348.518	200.172	469.516	SRXN1
ENSG00000168477	1.0228	2.14481e-06	8.94779e-05	153.441	220.865	104.127	244.159	90.5758	241.237	TNXB
ENSG00000137825	1.02262	0.000776591	0.0118326	46.0324	68.7941	39.167	122.08	43.4764	69.7794	ITPKA
ENSG00000140379	1.02077	7.23728e-06	0.000252198	1610.17	3687.12	1133.93	1788.86	1424.76	2984.56	BCL2A1
ENSG00000152582	1.02034	1.04133e-08	7.99069e-07	193.72	337.936	194.88	412.511	146.733	333.944	SPEF2
ENSG00000186818	1.0196	6.19418e-11	7.94954e-09	2109.82	4546.45	1719.53	3594.46	1758.08	3188.92	LILRB4
ENSG00000071575	1.01756	0.0194028	0.125373	26.8522	31.3798	20.0611	51.1947	9.96333	31.8992	TRIB2
ENSG00000179104	1.01611	2.44617e-06	9.96637e-05	87.2697	229.314	90.7528	152.6	94.1988	170.461	TMTC2
ENSG00000105409	1.01553	0.000876653	0.0130223	28.7702	50.6904	26.7482	64.9779	34.4188	65.792	ATP1A3
ENSG00000256464	1.01421	0.117331	NA	6.71305	25.3452	10.5082	6.8916	5.43455	13.9559	YWHABP2
ENSG00000143344	1.01409	0.00448011	0.0459345	52.7454	78.4494	25.7929	53.1638	44.3821	116.631	RGL1
ENSG00000157827	1.01356	3.7002e-05	0.00100183	110.286	230.521	100.306	166.383	65.2145	160.493	FMNL2
ENSG00000061676	1.01262	0.00744746	0.0657311	25.8932	38.6213	16.24	40.3651	15.3979	36.8834	NCKAP1
ENSG00000214900	1.01199	4.58266e-05	0.00120123	59.4585	112.243	41.0776	99.4359	51.6282	95.6975	LINC01588
ENSG00000188641	1.0117	3.28288e-19	1.67653e-16	767.206	1454.33	786.206	1517.14	692.905	1556.08	DPYD
ENSG00000018408	1.00983	0.00688707	0.0622695	23.9752	42.242	22.927	47.2567	14.4921	33.8928	WWTR1
ENSG00000019169	1.00969	0.00468817	0.0472969	24.9342	47.0697	19.1058	38.396	18.1152	39.8739	MARCO
ENSG00000169855	1.00915	1.4317e-08	1.0655e-06	362.505	595.009	407.91	904.768	326.073	704.772	ROBO1
ENSG00000122859	1.0091	0.000153246	0.00320562	53.7044	143.623	69.7363	152.6	67.0261	87.7227	NEUROG3
ENSG00000105492	1.00895	0.0330798	0.177552	53.7044	86.8978	23.8823	58.0863	12.6806	36.8834	SIGLEC6
ENSG00000145936	1.00874	2.43833e-10	2.71516e-08	145.769	319.832	162.4	343.595	173	305.036	KCNMB1
ENSG00000124785	1.00847	3.42575e-05	0.000937808	94.9418	121.898	76.4234	216.593	87.8585	181.426	NRN1
ENSG00000121316	1.00794	2.21788e-10	2.48839e-08	149.605	313.798	161.444	320.952	145.827	284.102	PLBD1
ENSG00000155307	1.00773	4.17374e-06	0.000156886	438.267	1056.05	326.71	565.111	450.162	824.394	SAMSN1
ENSG00000128266	1.0074	0.0235121	0.142828	18.2211	26.5521	26.7482	49.2257	9.96333	33.8928	GNAZ
ENSG00000085552	1.0039	0.0183559	0.121001	14.3851	22.9314	12.4188	29.5354	15.3979	31.8992	IGSF9
ENSG00000259354	1.00021	0.0122734	0.0918028	18.2211	41.0351	14.3294	38.396	34.4188	54.8267	AC025580.2
ENSG00000118849	1.00014	0.120236	0.388629	8.63107	13.2761	5.73175	7.87611	12.6806	32.896	RARRES1
ENSG00000196735	0.997654	0.0453098	0.217094	11.5081	32.5867	13.3741	18.7058	9.05758	16.9464	HLA-DQA1
ENSG00000121807	0.99715	0.0816851	0.309808	334.694	599.836	314.291	742.324	145.827	244.228	CCR2
ENSG00000166106	0.99486	0.000131873	0.00283728	70.0076	117.071	61.1387	156.538	53.4397	93.7038	ADAMTS15
ENSG00000003989	0.992878	1.93137e-06	8.14916e-05	177.416	374.143	213.03	279.602	177.528	476.494	SLC7A2
ENSG00000110002	0.992864	3.28873e-05	0.000905318	51.7864	100.174	55.407	100.42	58.8742	129.59	VWA5A
ENSG00000087842	0.992546	7.0956e-05	0.00170042	102.614	254.659	135.652	233.33	190.209	364.847	PIR
ENSG00000277247	0.992497	0.0514933	0.235085	9.59008	18.1037	6.68705	22.6438	17.2094	25.9181	AC083809.1
ENSG00000279835	0.992181	6.4415e-05	0.00156648	60.4175	103.795	50.6305	91.5598	53.4397	131.584	AL121785.1
ENSG00000163898	0.991708	0.123867	NA	5.75405	6.03457	8.59763	18.7058	6.3403	15.9496	LIPH
ENSG00000101425	0.991558	0.13994	NA	14.3851	14.483	3.82117	10.8297	3.62303	17.9433	BPI
ENSG00000135127	0.988134	1.83038e-05	0.000550974	81.5157	159.313	95.5292	215.609	80.6124	135.571	BICDL1
ENSG00000196611	0.987076	0.0252084	0.150115	19.1802	37.4143	18.1506	37.4115	41.6649	81.7416	MMP1
ENSG00000104974	0.986562	0.0302611	0.168231	14.3851	38.6213	20.0611	32.489	10.8691	18.9401	LILRA1
ENSG00000173376	0.986159	0.0390167	0.197871	17.2621	25.3452	15.2847	17.7213	9.96333	40.8708	NDNF
ENSG00000169508	0.985601	0.000172247	0.00351859	422.922	831.564	485.289	1032.76	277.162	482.475	GPR183
ENSG00000131401	0.985143	2.29028e-07	1.27515e-05	543.757	1268.47	470.959	832.899	446.539	793.491	NAPSB
ENSG00000240764	0.984077	0.0896476	NA	4.79504	14.483	11.4635	12.7987	8.15182	20.9338	PCDHGC5
ENSG00000173237	0.984004	0.130455	0.408463	7.67206	33.7936	8.59763	6.8916	9.96333	11.9622	C11orf86
ENSG00000261375	0.98165	0.0689878	0.279691	14.3851	18.1037	6.68705	15.7522	7.24606	21.9307	AC135983.4
ENSG00000147606	0.981029	0.117671	NA	8.63107	16.8968	2.86588	14.7677	9.96333	10.9653	SLC26A7
ENSG00000129009	0.97941	0.0975466	NA	9.59008	15.6899	3.82117	13.7832	9.05758	14.9527	ISLR
ENSG00000141665	0.978638	0.0836724	0.314875	4.79504	13.2761	15.2847	19.6903	14.4921	34.8897	FBXO15
ENSG00000183873	0.977994	0.0226456	0.1395	15.3441	26.5521	11.4635	31.5044	24.4555	42.8645	SCN5A
ENSG00000125869	0.977803	2.45241e-05	0.000714964	185.088	393.454	316.202	658.64	278.973	483.472	LAMP5
ENSG00000260549	0.977445	0.000754487	0.0115553	31.6473	82.0702	32.4799	68.916	43.4764	61.8046	MT1L
ENSG00000107282	0.976143	0.0185167	0.121557	12.4671	30.1729	29.6141	43.3186	16.3036	40.8708	APBA1
ENSG00000100003	0.974213	0.00977486	0.0786342	18.2211	27.759	22.927	48.2412	21.7382	46.8519	SEC14L2
ENSG00000205364	0.973941	0.0884258	NA	3.83603	18.1037	11.4635	16.7367	9.96333	14.9527	MT1M
ENSG00000149380	0.970642	0.0803197	0.307405	9.59008	22.9314	12.4188	10.8297	6.3403	21.9307	P4HA3
ENSG00000165168	0.969619	0.0195938	0.126222	1805.81	3751.09	1060.37	1627.4	1185.64	2556.92	CYBB
ENSG00000115963	0.968819	0.105184	0.358026	728.846	1502.61	312.381	528.684	339.659	671.876	RND3
ENSG00000110077	0.968424	7.29547e-11	9.07948e-09	2185.58	5160.77	2179.02	3973.5	2112.23	3541.8	MS4A6A
ENSG00000178726	0.968162	2.26053e-05	0.000664255	1242.87	2617.8	1075.66	1965.09	744.533	1410.54	THBD
ENSG00000226312	0.967675	0.0187469	0.122417	21.0982	53.1042	13.3741	41.3496	27.1727	26.9149	CFLAR-AS1
ENSG00000237520	0.967276	0.0277315	0.15913	23.0162	20.5175	21.9717	54.1483	13.5864	38.8771	AL391832.1
ENSG00000104953	0.9654	0.00911355	0.075026	27.8112	42.242	25.7929	55.1328	15.3979	36.8834	TLE6
ENSG00000148737	0.965265	8.68678e-06	0.000293825	221.531	486.386	181.506	280.586	226.439	463.535	TCF7L2
ENSG00000111801	0.964313	0.00440492	0.0454929	25.8932	60.3457	27.7035	47.2567	21.7382	39.8739	BTN3A3
ENSG00000134061	0.964248	0.040726	0.202468	27.8112	35.0005	20.0611	31.5044	6.3403	38.8771	CD180
ENSG00000115641	0.96321	3.32369e-07	1.758e-05	96.8598	224.486	126.099	198.872	117.748	241.237	FHL2
ENSG00000140092	0.959833	0.274841	0.599327	45.0734	84.484	37.2564	37.4115	110.502	253.2	FBLN5
ENSG00000238142	0.958988	0.0738837	0.291635	5.75405	14.483	9.55292	19.6903	13.5864	21.9307	BX284668.5
ENSG00000143858	0.95898	0.0759804	0.298085	17.2621	31.3798	8.59763	27.5664	9.96333	10.9653	SYT2
ENSG00000167460	0.957865	3.38354e-15	9.45475e-13	7585.75	16272.8	7438.86	13121.6	6934.48	13262.1	TPM4
ENSG00000174080	0.957303	0.178454	NA	14.3851	19.3106	3.82117	21.6593	5.43455	4.98424	CTSF
ENSG00000260025	0.956183	0.0298632	0.166937	23.9752	51.8973	19.1058	20.6748	13.5864	37.8802	AC009414.2
ENSG00000203395	0.955991	0.0108876	0.0844213	23.0162	59.1388	21.0164	37.4115	21.7382	31.8992	AC015969.1
ENSG00000270067	0.952352	0.0790732	0.304254	10.5491	15.6899	11.4635	12.7987	10.8691	34.8897	NA
ENSG00000163694	0.951018	2.99383e-05	0.000841341	185.088	416.385	171.953	220.531	155.79	355.875	RBM47
ENSG00000245025	0.95065	0.0690854	0.279933	11.5081	36.2074	16.24	15.7522	8.15182	17.9433	AC107959.1
ENSG00000160345	0.950108	0.00268876	0.0307494	26.8522	44.6558	25.7929	58.0863	31.7015	59.8109	C9orf116
ENSG00000132205	0.949736	7.09947e-14	1.50204e-11	3087.05	6082.85	2676.73	5404.98	2686.48	4835.71	EMILIN2
ENSG00000273038	0.949215	0.0557346	0.245007	9.59008	19.3106	13.3741	19.6903	8.15182	20.9338	AL365203.2
ENSG00000114455	0.948498	0.0912055	NA	5.75405	13.2761	10.5082	15.7522	8.15182	17.9433	HHLA2
ENSG00000112379	0.948355	0.00363179	0.0390609	34.5243	43.4489	39.167	82.6992	28.9842	70.7762	ARFGEF3
ENSG00000118156	0.947668	0.0313009	0.171057	19.1802	21.7245	12.4188	28.5509	11.7748	32.896	ZNF541
ENSG00000179796	0.945773	0.0124754	0.0928911	23.0162	30.1729	29.6141	74.8231	30.7958	54.8267	LRRC3B
ENSG00000276900	0.945559	0.00253616	0.0295287	32.6063	79.6563	34.3905	50.2102	28.9842	55.8235	AC023157.3
ENSG00000154262	0.944266	0.0034973	0.0379515	34.5243	74.8287	28.6588	50.2102	47.0994	87.7227	ABCA6
ENSG00000248375	0.943602	0.121632	NA	6.71305	8.4484	6.68705	13.7832	8.15182	18.9401	AC104066.1
ENSG00000269711	0.942801	1.8593e-05	0.000558543	77.6796	159.313	72.6022	148.662	69.7433	115.634	AC008763.3
ENSG00000023909	0.942746	6.32726e-05	0.00155401	2582.61	4334.03	2007.07	3146.51	2844.08	6808.48	GCLM
ENSG00000141574	0.942486	0.000326057	0.00592736	63.2945	121.898	52.5411	118.142	49.8167	78.751	SECTM1
ENSG00000169218	0.942479	0.00163619	0.0208178	97.8188	229.314	67.8258	138.816	76.9894	99.6849	RSPO1
ENSG00000240137	0.942215	0.0663075	0.272479	13.4261	18.1037	7.64234	16.7367	9.05758	22.9275	ERICH6-AS1
ENSG00000137033	0.941114	0.0185328	0.121603	45.0734	77.2425	36.3011	59.0708	77.8952	169.464	IL33
ENSG00000204291	0.941006	1.09899e-05	0.000356931	79.5976	143.623	60.1834	131.925	75.1779	137.565	COL15A1
ENSG00000262136	0.940017	0.0885645	0.324517	7.67206	18.1037	6.68705	12.7987	13.5864	22.9275	AC092115.3
ENSG00000138131	0.938877	0.114646	0.377144	7.67206	7.24149	12.4188	22.6438	7.24606	21.9307	LOXL4
ENSG00000121900	0.93847	2.93329e-11	3.9855e-09	252.219	481.559	245.51	481.427	283.502	534.311	TMEM54
ENSG00000249242	0.93818	0.00163263	0.0208164	34.5243	53.1042	32.4799	73.8385	30.7958	59.8109	TMEM150C
ENSG00000232811	0.937506	0.00201263	0.0244923	25.8932	60.3457	28.6588	56.1173	36.2303	57.8172	AL360270.1
ENSG00000005379	0.936764	0.000206503	0.00408864	174.539	196.727	190.103	416.449	166.659	401.73	TSPOAP1
ENSG00000112414	0.935765	1.80541e-05	0.000544564	74.8026	168.968	120.367	202.81	93.293	179.433	ADGRG6
ENSG00000180891	0.93575	2.28836e-07	1.27515e-05	232.08	370.523	234.047	437.124	161.225	390.765	CUEDC1
ENSG00000236154	0.935506	0.000451304	0.00771803	45.0734	101.381	41.0776	69.9005	49.8167	89.7164	AL450311.2
ENSG00000070540	0.93528	0.00719013	0.0640331	38.3603	44.6558	34.3905	60.0554	19.0209	69.7794	WIPI1
ENSG00000225022	0.935086	0.097564	0.344266	11.5081	22.9314	5.73175	15.7522	9.05758	11.9622	UBE2D3P1
ENSG00000131016	0.934385	0.104582	0.356632	8.63107	13.2761	15.2847	17.7213	4.52879	22.9275	AKAP12
ENSG00000204103	0.933906	0.0364124	0.189124	1888.29	3864.54	1062.29	1791.82	1063.36	2012.64	MAFB
ENSG00000066294	0.932867	1.75912e-06	7.52964e-05	171.662	266.728	186.282	382.976	139.487	298.058	CD84
ENSG00000156711	0.930251	4.15049e-06	0.000156409	109.327	155.692	95.5292	213.64	99.6333	209.338	MAPK13
ENSG00000239521	0.93004	0.0029631	0.0333715	60.4175	74.8287	31.5246	74.8231	30.7958	83.7353	CASTOR3
ENSG00000157064	0.928159	0.0601049	0.256454	10.5491	16.8968	12.4188	19.6903	16.3036	37.8802	NMNAT2
ENSG00000021300	0.927653	0.00367299	0.0393326	36.4423	55.5181	21.9717	52.1792	28.0785	56.8204	PLEKHB1
ENSG00000196562	0.927589	1.40748e-05	0.000441627	695.281	1331.23	520.634	909.691	417.554	867.258	SULF2
ENSG00000138061	0.926057	2.60548e-17	1.13492e-14	1015.59	1848.99	1075.66	1970.01	944.705	1947.84	CYP1B1
ENSG00000196329	0.922899	3.70918e-07	1.91404e-05	117.958	245.004	116.546	231.361	117.748	192.392	GIMAP5
ENSG00000127184	0.922896	2.8318e-10	3.03906e-08	1627.44	3397.46	1492.17	2386.46	1571.49	3112.16	COX7C
ENSG00000231507	0.922606	0.000453434	0.00773659	47.9504	136.381	58.2728	84.6682	64.3088	103.672	LINC01353
ENSG00000257681	0.922086	0.117987	0.384125	11.5081	21.7245	14.3294	9.84514	4.52879	25.9181	AC025265.1
ENSG00000129538	0.921966	0.0886206	0.324517	7.67206	19.3106	10.5082	12.7987	8.15182	17.9433	RNASE1
ENSG00000127329	0.921202	0.00036017	0.0064035	54.6634	112.243	42.9882	99.4359	55.2512	78.751	PTPRB
ENSG00000140511	0.920483	0.0122289	0.091655	25.8932	32.5867	26.7482	61.0399	19.9267	42.8645	HAPLN3
ENSG00000182985	0.920331	0.00903951	0.0746238	31.6473	48.2766	21.0164	38.396	28.9842	67.7857	CADM1
ENSG00000141540	0.919871	0.0265978	0.155408	20.1392	50.6904	17.1953	21.6593	22.6439	41.8676	TTYH2
ENSG00000115604	0.919653	0.207067	0.521602	238.793	360.867	83.1104	120.111	223.722	551.257	IL18R1
ENSG00000254081	0.918573	0.187163	0.492954	14.3851	12.0691	0.955292	16.7367	16.3036	30.9023	LINC01299
ENSG00000187764	0.917611	1.40127e-05	0.000440612	330.858	610.699	320.023	673.408	240.026	398.739	SEMA4D
ENSG00000205277	0.916963	0.123969	NA	10.5491	22.9314	8.59763	9.84514	5.43455	13.9559	MUC12
ENSG00000176928	0.916734	0.118049	NA	7.67206	14.483	6.68705	9.84514	9.05758	19.937	GCNT4
ENSG00000112137	0.916258	2.59438e-05	0.000751914	123.712	219.658	104.127	180.166	77.8952	177.439	PHACTR1
ENSG00000158258	0.915819	1.78683e-08	1.2972e-06	456.488	932.945	636.225	1083.95	461.936	915.107	CLSTN2
ENSG00000052802	0.915758	2.06211e-09	1.87361e-07	185.088	370.523	212.075	407.589	199.267	346.903	MSMO1
ENSG00000120156	0.913893	0.0698971	0.282189	13.4261	13.2761	15.2847	26.5819	8.15182	28.9086	TEK
ENSG00000172183	0.912543	0.00323209	0.0355945	43.1553	57.9319	24.8376	60.0554	33.513	72.7699	ISG20
ENSG00000174576	0.911908	0.00247321	0.029001	27.8112	61.5526	41.0776	56.1173	30.7958	69.7794	NPAS4
ENSG00000196664	0.911259	4.04816e-05	0.00108414	234.957	452.593	279.901	440.078	346.905	727.699	TLR7
ENSG00000174130	0.911213	4.97387e-05	0.0012811	213.859	354.833	142.339	295.354	124.995	255.193	TLR6
ENSG00000151948	0.911062	0.0703254	0.283021	6.71305	31.3798	17.1953	22.6438	13.5864	16.9464	GLT1D1
ENSG00000115339	0.909656	0.0160511	0.11061	23.0162	45.8627	27.7035	31.5044	15.3979	46.8519	GALNT3
ENSG00000144619	0.906965	2.90559e-08	2.06557e-06	454.57	877.427	485.289	882.125	363.209	683.838	CNTN4
ENSG00000175445	0.906502	6.69498e-06	0.000235517	1015.59	2086.75	944.784	1284.79	1111.36	2387.45	LPL
ENSG00000163673	0.906112	0.085119	0.31728	7.67206	18.1037	10.5082	13.7832	9.96333	20.9338	DCLK3
ENSG00000167874	0.905032	0.0322267	0.174507	23.0162	33.7936	18.1506	25.5974	10.8691	37.8802	TMEM88
ENSG00000188107	0.905023	0.0142105	0.101867	42.1963	70.001	22.927	42.3341	45.2879	94.7006	EYS
ENSG00000185433	0.904028	0.00301545	0.0337538	36.4423	95.3462	41.0776	60.0554	58.8742	100.682	LINC00158
ENSG00000135549	0.903774	1.25403e-13	2.57946e-11	541.839	1025.88	498.663	929.381	490.921	911.12	PKIB
ENSG00000188613	0.902583	0.00356479	0.0385362	86.3107	167.761	85.021	104.358	118.654	270.146	NANOS1
ENSG00000168671	0.902255	0.216811	0.534272	26.8522	37.4143	60.1834	124.049	86.9527	163.483	UGT3A2
ENSG00000155760	0.900601	6.22651e-11	7.94954e-09	303.046	535.87	267.482	532.622	264.481	490.449	FZD7
ENSG00000153048	0.899741	1.33821e-12	2.25214e-10	619.519	1027.08	580.818	1209.97	555.229	1036.72	CARHSP1
ENSG00000140749	0.899329	0.062801	0.263629	176.457	423.627	164.31	190.996	277.162	538.298	IGSF6
ENSG00000124762	0.899136	6.96041e-15	1.79503e-12	2911.55	5370.77	2919.37	5350.83	2490.83	4797.83	CDKN1A
ENSG00000100036	0.898427	0.111048	NA	7.67206	10.8622	6.68705	17.7213	11.7748	19.937	SLC35E4
ENSG00000137500	0.898265	6.35956e-11	8.05e-09	352.915	714.493	363.966	682.268	434.764	750.627	CCDC90B
ENSG00000165959	0.897189	0.0584545	0.252247	10.5491	21.7245	15.2847	28.5509	10.8691	17.9433	CLMN
ENSG00000163563	0.896489	9.52948e-07	4.49464e-05	156.318	270.349	189.148	362.301	193.832	369.831	MNDA
ENSG00000118496	0.895833	2.44795e-07	1.33287e-05	1201.64	2084.34	929.5	1611.65	1179.3	2464.21	FBXO30
ENSG00000108984	0.895563	0.0307546	0.169322	27.8112	26.5521	35.3458	78.7611	20.8324	49.8424	MAP2K6
ENSG00000111229	0.89513	5.58298e-16	1.84274e-13	4211	8289.09	3992.17	6880.77	4157.43	7820.28	ARPC3
ENSG00000113361	0.894978	0.119041	0.386281	23.0162	35.0005	5.73175	19.6903	9.05758	15.9496	CDH6
ENSG00000228988	0.89347	0.0959561	0.340794	7.67206	21.7245	7.64234	15.7522	12.6806	14.9527	AL353771.1
ENSG00000105711	0.892613	0.00515537	0.0503334	123.712	258.28	75.4681	109.281	136.769	257.187	SCN1B
ENSG00000136689	0.891521	5.26973e-05	0.00134097	538.962	1051.22	367.788	570.034	445.633	889.189	IL1RN
ENSG00000088543	0.891366	0.0532025	0.238622	25.8932	33.7936	14.3294	23.6283	9.05758	33.8928	C3orf18
ENSG00000180611	0.891311	0.00963826	0.0780374	107.409	182.244	48.7199	82.6992	56.157	129.59	MB21D2
ENSG00000184226	0.891004	0.00726849	0.0645749	116.999	214.831	70.6916	141.77	55.2512	94.7006	PCDH9
ENSG00000225370	0.89063	0.128702	NA	7.67206	26.5521	9.55292	12.7987	9.05758	9.96849	AC243962.1
ENSG00000158869	0.890606	3.73365e-06	0.000142882	3244.32	6551.13	2463.7	3991.22	2401.16	4493.79	FCER1G
ENSG00000171611	0.890218	0.0394997	0.199128	29.7292	30.1729	11.4635	32.489	15.3979	41.8676	PTCRA
ENSG00000238291	0.889536	0.164744	NA	11.5081	13.2761	1.91058	13.7832	10.8691	17.9433	AL391704.3
ENSG00000027075	0.886169	3.35729e-09	2.97733e-07	213.859	381.385	224.494	394.79	184.775	374.815	PRKCH
ENSG00000077585	0.884383	1.71943e-06	7.44584e-05	256.055	459.834	229.27	407.589	305.24	592.128	GPR137B
ENSG00000071246	0.884212	0.0260002	0.152985	1562.22	2883.32	1013.57	1640.2	813.37	1732.52	VASH1
ENSG00000171224	0.882633	0.00369127	0.0394713	46.9914	85.6909	46.8093	92.5443	32.6073	54.8267	FAM241B
ENSG00000133321	0.882255	0.0230181	0.140925	26.8522	86.8978	34.3905	40.3651	27.1727	36.8834	RARRES3
ENSG00000165272	0.881566	0.00120779	0.0166549	98.7778	133.967	94.5739	222.5	146.733	269.149	AQP3
ENSG00000055130	0.88134	2.47102e-10	2.73104e-08	811.321	1653.47	1047	1777.05	1047.06	1920.93	CUL1
ENSG00000261762	0.879649	0.104111	0.356013	13.4261	21.7245	11.4635	11.8142	6.3403	23.9244	AC027228.2
ENSG00000249437	0.878868	0.0134161	0.0977727	79.5976	131.554	52.5411	115.188	34.4188	59.8109	NAIP
ENSG00000164362	0.878157	0.00189395	0.0232968	49.8684	74.8287	63.0493	140.785	57.0627	95.6975	TERT
ENSG00000010030	0.877889	0.14668	NA	6.71305	9.65532	5.73175	15.7522	9.05758	13.9559	ETV7
ENSG00000138166	0.877693	2.91177e-07	1.56136e-05	175.498	330.695	167.176	260.896	166.659	344.91	DUSP5
ENSG00000260135	0.876717	0.00878362	0.0731569	118.917	206.382	62.094	83.6837	74.2721	179.433	MMP2-AS1
ENSG00000101342	0.875285	0.0707351	0.284053	8.63107	25.3452	15.2847	15.7522	13.5864	27.9118	TLDC2
ENSG00000121039	0.874439	2.51602e-07	1.35993e-05	206.187	407.937	235.002	370.177	254.518	497.427	RDH10
ENSG00000170537	0.874335	0.134294	NA	13.4261	16.8968	9.55292	16.7367	3.62303	14.9527	TMC7
ENSG00000244482	0.873929	0.148199	0.437043	21.0982	28.9659	6.68705	10.8297	6.3403	22.9275	LILRA6
ENSG00000279130	0.873048	0.141195	0.426321	27.8112	49.4835	7.64234	32.489	14.4921	9.96849	AC091925.1
ENSG00000126561	0.872921	0.000341473	0.00613739	968.598	1494.16	828.239	1238.52	1152.12	2667.57	STAT5A
ENSG00000238221	0.872756	0.110243	NA	9.59008	16.8968	8.59763	15.7522	7.24606	13.9559	AL139095.4
ENSG00000145428	0.872236	4.21237e-08	2.9152e-06	267.563	523.801	304.738	524.746	349.622	638.98	RNF175
ENSG00000103196	0.871418	0.0782852	0.302852	14.3851	20.5175	12.4188	23.6283	7.24606	17.9433	CRISPLD2
ENSG00000107968	0.870816	0.0887407	0.324586	1447.14	2608.14	1138.71	1444.28	2062.41	4447.94	MAP3K8
ENSG00000084444	0.870684	0.00249676	0.0292078	52.7454	83.2771	58.2728	120.111	39.8533	71.7731	FAM234B
ENSG00000182578	0.870404	2.41894e-07	1.33176e-05	1830.75	3281.6	1454.91	2643.42	1269.87	2404.4	CSF1R
ENSG00000161911	0.869392	0.00854457	0.0718598	59.4585	96.5532	26.7482	66.9469	38.9476	65.792	TREML1
ENSG00000065833	0.869104	4.70967e-05	0.001228	626.232	1077.77	516.813	795.487	701.056	1495.27	ME1
ENSG00000071205	0.867788	0.000476751	0.00803263	61.3765	102.588	49.6752	117.157	55.2512	83.7353	ARHGAP10
ENSG00000115155	0.866597	0.205083	NA	14.3851	10.8622	4.77646	13.7832	2.71727	14.9527	OTOF
ENSG00000184408	0.866556	0.204498	NA	5.75405	4.82766	10.5082	25.5974	7.24606	11.9622	KCND2
ENSG00000104783	0.864631	8.23985e-08	5.32891e-06	500.602	721.735	364.922	829.945	373.172	702.778	KCNN4
ENSG00000111863	0.864313	0.138323	0.421863	8.63107	13.2761	8.59763	9.84514	10.8691	27.9118	ADTRP
ENSG00000055163	0.863623	0.00350559	0.0379793	37.4013	71.2079	54.4517	83.6837	30.7958	67.7857	CYFIP2
ENSG00000225077	0.863444	0.0999931	0.348611	15.3441	16.8968	9.55292	18.7058	6.3403	20.9338	LINC00337
ENSG00000183186	0.863371	0.178991	NA	8.63107	6.03457	7.64234	21.6593	6.3403	12.959	C2CD4C
ENSG00000075618	0.86307	3.8556e-15	1.05743e-12	6236.43	12121	6271.49	10050.9	6012.42	11516.6	FSCN1
ENSG00000136160	0.862853	0.0185553	0.121634	25.8932	35.0005	23.8823	35.4425	19.9267	55.8235	EDNRB
ENSG00000171551	0.861353	8.61528e-07	4.10264e-05	142.892	253.452	169.087	313.075	143.11	259.181	ECEL1
ENSG00000166016	0.861037	0.158792	0.452309	324.145	494.835	311.425	312.091	490.921	1239.08	ABTB2
ENSG00000138623	0.860176	0.000596004	0.00952821	52.7454	79.6563	54.4517	91.5598	48.0052	109.653	SEMA7A
ENSG00000133106	0.860045	6.51331e-05	0.00157876	146.728	179.83	106.993	254.005	137.675	275.13	EPSTI1
ENSG00000187164	0.859093	2.95026e-07	1.5717e-05	180.293	299.315	157.623	265.819	153.979	326.966	SHTN1
ENSG00000105767	0.85813	0.058037	0.251104	58.4995	85.6909	16.24	37.4115	25.3612	58.8141	CADM4
ENSG00000106066	0.857023	1.39185e-06	6.2276e-05	162.072	358.454	174.819	254.989	167.565	302.045	CPVL
ENSG00000188818	0.855698	0.0176447	0.117961	37.4013	45.8627	21.0164	39.3806	23.5497	62.8015	ZDHHC11
ENSG00000167157	0.855179	0.134487	0.414861	23.9752	12.0691	5.73175	31.5044	11.7748	30.9023	PRRX2
ENSG00000139278	0.855096	3.14213e-05	0.000873077	643.494	1110.36	448.987	738.385	401.251	854.299	GLIPR1
ENSG00000056558	0.854211	1.09137e-05	0.000355234	1708.95	2864.01	1174.05	1879.44	1393.06	2987.55	TRAF1
ENSG00000196126	0.853992	1.97933e-09	1.82774e-07	1397.27	2693.83	1202.71	2002.5	1219.15	2209.02	HLA-DRB1
ENSG00000249738	0.852141	0.00467016	0.0471794	63.2945	120.691	45.854	63.0089	43.4764	92.7069	AC008691.1
ENSG00000260997	0.852016	1.24479e-07	7.55544e-06	252.219	496.042	282.767	394.79	225.534	482.475	AC004847.1
ENSG00000103313	0.850116	3.50647e-09	3.05227e-07	858.312	1745.2	838.747	1249.35	820.616	1546.11	MEFV
ENSG00000145911	0.847658	0.00256743	0.0296828	71.9256	179.83	85.021	108.297	119.56	210.335	N4BP3
ENSG00000145703	0.846872	5.13772e-05	0.00131743	83.4337	133.967	82.1551	133.894	67.9318	151.521	IQGAP2
ENSG00000145819	0.844863	1.37414e-06	6.16698e-05	580.2	949.842	536.874	805.332	373.172	921.088	ARHGAP26
ENSG00000110446	0.844854	1.62713e-06	7.10849e-05	927.36	1600.37	628.582	1246.39	699.245	1205.19	SLC15A3
ENSG00000137821	0.844655	0.0591408	0.254319	24.9342	20.5175	16.24	29.5354	15.3979	50.8393	LRRC49
ENSG00000254614	0.843086	0.0775197	0.301765	14.3851	26.5521	12.4188	23.6283	9.96333	15.9496	AP003068.2
ENSG00000204287	0.842819	8.87762e-05	0.00206358	174.539	438.11	203.477	283.54	169.377	262.171	HLA-DRA
ENSG00000086205	0.842416	0.129875	0.407509	7.67206	9.65532	14.3294	26.5819	19.0209	36.8834	FOLH1
ENSG00000233930	0.842032	0.0758635	0.297762	12.4671	21.7245	10.5082	17.7213	11.7748	22.9275	KRTAP5-AS1
ENSG00000138411	0.841957	0.0655777	0.270531	17.2621	19.3106	11.4635	22.6438	12.6806	31.8992	HECW2
ENSG00000129028	0.841738	0.000319532	0.0058351	66.1715	137.588	76.4234	127.987	100.539	170.461	THAP10
ENSG00000214787	0.840289	0.0084769	0.0713717	53.7044	83.2771	37.2564	64.9779	26.267	61.8046	MS4A4E
ENSG00000263961	0.840155	0.000281626	0.00524639	64.2535	97.7601	63.0493	109.281	63.403	133.578	RHEX
ENSG00000101098	0.839766	0.00591552	0.0556954	36.4423	49.4835	40.1223	86.6372	36.2303	64.7952	RIMS4
ENSG00000267898	0.839765	0.107892	0.363734	9.59008	20.5175	7.64234	15.7522	11.7748	15.9496	AC026803.2
ENSG00000174529	0.839346	0.140856	0.42573	7.67206	20.5175	8.59763	12.7987	21.7382	34.8897	TMEM81
ENSG00000151790	0.838726	0.14591	NA	7.67206	12.0691	6.68705	12.7987	9.05758	16.9464	TDO2
ENSG00000253683	0.838208	0.0866736	0.320379	12.4671	27.759	18.1506	32.489	10.8691	13.9559	AC027309.2
ENSG00000107902	0.83782	0.0104769	0.0821015	46.9914	78.4494	26.7482	52.1792	30.7958	56.8204	LHPP
ENSG00000273117	0.837638	0.0504981	0.232984	20.1392	24.1383	24.8376	47.2567	12.6806	30.9023	AC144652.1
ENSG00000183049	0.837373	1.16916e-08	8.83432e-07	494.848	963.118	507.26	814.193	417.554	760.595	CAMK1D
ENSG00000175274	0.837129	2.92928e-14	6.56486e-12	617.601	1072.95	584.639	1091.83	595.989	1047.69	TP53I11
ENSG00000165092	0.836611	0.196045	0.505647	65.2125	197.934	64.0046	69.9005	153.979	238.247	ALDH1A1
ENSG00000181004	0.83634	0.0425874	0.208358	23.9752	35.0005	18.1506	30.5199	32.6073	67.7857	BBS12
ENSG00000177706	0.835332	0.000516083	0.00852084	2342.86	3767.99	1913.45	3995.16	1302.48	2155.19	FAM20C
ENSG00000128591	0.83489	0.195404	NA	13.4261	16.8968	5.73175	12.7987	3.62303	10.9653	FLNC
ENSG00000272654	0.833787	0.0837855	0.314915	11.5081	30.1729	9.55292	17.7213	17.2094	20.9338	AL358472.2
ENSG00000166963	0.833762	0.0738523	0.291635	15.3441	15.6899	21.0164	37.4115	11.7748	31.8992	MAP1A
ENSG00000196642	0.833454	5.59915e-16	1.84274e-13	3255.83	5285.08	3247.99	5730.86	3027.04	5965.14	RABL6
ENSG00000077935	0.833088	0.00273411	0.0311718	53.7044	121.898	115.59	168.352	75.1779	144.543	SMC1B
ENSG00000188001	0.832284	0.158934	0.452309	10.5491	15.6899	13.3741	10.8297	4.52879	23.9244	TPRG1
ENSG00000262877	0.829999	0.206398	0.520742	1.91802	9.65532	15.2847	19.6903	11.7748	21.9307	AC110285.2
ENSG00000175183	0.828409	0.0577115	0.250368	23.0162	37.4143	18.1506	25.5974	9.96333	27.9118	CSRP2
ENSG00000186594	0.827671	0.0015669	0.0201789	247.424	389.833	116.546	259.912	159.413	280.114	MIR22HG
ENSG00000130518	0.826228	0.0104001	0.08185	122.753	147.244	60.1834	129.956	44.3821	125.603	IQCN
ENSG00000174125	0.825242	0.0148243	0.104953	229.203	350.005	120.367	240.221	80.6124	172.455	TLR1
ENSG00000182566	0.825234	0.039121	0.198012	29.7292	45.8627	13.3741	29.5354	21.7382	39.8739	CLEC4G
ENSG00000095397	0.824154	0.0239466	0.144342	19.1802	38.6213	37.2564	44.3031	24.4555	59.8109	WHRN
ENSG00000229391	0.822906	0.196816	NA	8.63107	19.3106	4.77646	6.8916	9.05758	13.9559	HLA-DRB6
ENSG00000141198	0.822875	0.00969949	0.0783258	24.9342	50.6904	28.6588	60.0554	41.6649	57.8172	TOM1L1
ENSG00000173166	0.822775	0.112549	0.373816	18.2211	25.3452	5.73175	16.7367	12.6806	22.9275	RAPH1
ENSG00000162493	0.821172	0.102322	0.352744	15.3441	25.3452	17.1953	12.7987	14.4921	44.8582	PDPN
ENSG00000240694	0.821117	0.0544337	0.241656	25.8932	28.9659	15.2847	25.5974	13.5864	41.8676	PNMA2
ENSG00000225101	0.821035	0.0389195	0.197807	22.0572	44.6558	22.927	37.4115	15.3979	24.9212	OR52K3P
ENSG00000169604	0.820984	0.0017277	0.0217764	158.236	325.867	117.501	151.615	144.921	267.155	ANTXR1
ENSG00000198892	0.820157	8.23564e-05	0.00193603	68.0895	125.519	80.2446	137.832	80.6124	140.556	SHISA4
ENSG00000182600	0.81843	0.157687	NA	5.75405	16.8968	7.64234	10.8297	11.7748	16.9464	SNORC
ENSG00000137177	0.817729	0.00902297	0.0745289	32.6063	61.5526	32.4799	43.3186	34.4188	70.7762	KIF13A
ENSG00000182718	0.816604	3.48502e-06	0.00013476	3852.33	6389.4	2722.58	4730.59	3670.13	6925.11	ANXA2
ENSG00000183250	0.816368	1.49293e-07	8.77395e-06	219.613	438.11	263.661	399.713	210.136	383.787	LINC01547
ENSG00000156113	0.816289	0.00932778	0.0763651	63.2945	61.5526	42.0329	98.4514	32.6073	81.7416	KCNMA1
ENSG00000262904	0.815899	0.111275	0.370819	12.4671	18.1037	11.4635	20.6748	7.24606	15.9496	TMPOP2
ENSG00000157483	0.815761	6.29073e-08	4.21564e-06	248.383	411.558	269.392	420.387	213.759	454.563	MYO1E
ENSG00000237984	0.815427	0.0186863	0.122237	18.2211	39.8282	27.7035	45.2876	26.267	41.8676	PTENP1
ENSG00000276855	0.814747	0.00506456	0.0496856	35.4833	59.1388	36.3011	64.9779	47.0994	84.7321	AC015922.4
ENSG00000106341	0.814741	0.19178	0.498809	10.5491	27.759	6.68705	5.90708	11.7748	17.9433	PPP1R17
ENSG00000041982	0.814123	0.0435648	0.211539	34.5243	68.7941	22.927	25.5974	34.4188	67.7857	TNC
ENSG00000104112	0.814069	0.0273996	0.158449	28.7702	45.8627	16.24	35.4425	31.7015	53.8298	SCG3
ENSG00000263006	0.812334	0.0513593	0.234885	17.2621	37.4143	15.2847	28.5509	17.2094	21.9307	ROCK1P1
ENSG00000111452	0.811889	0.00434287	0.0449776	61.3765	79.6563	39.167	76.7921	35.3245	81.7416	ADGRD1
ENSG00000234350	0.810335	0.110945	0.370065	23.0162	44.6558	31.5246	24.6128	54.3455	121.616	AC007405.1
ENSG00000127328	0.810295	0.00303408	0.0338874	64.2535	127.933	79.2893	98.4514	92.3873	187.408	RAB3IP
ENSG00000237721	0.809817	0.0540783	0.240945	28.7702	30.1729	24.8376	46.2722	10.8691	35.8865	AF064858.3
ENSG00000060558	0.809803	1.02551e-06	4.76106e-05	734.6	1303.47	765.189	1490.55	654.863	982.893	GNA15
ENSG00000210194	0.808777	0.00951738	0.0774464	36.4423	57.9319	28.6588	46.2722	35.3245	71.7731	MT-TE
ENSG00000176273	0.808776	4.49273e-08	3.09476e-06	270.44	522.594	310.47	489.303	330.602	585.15	SLC35G1
ENSG00000166394	0.80846	4.20056e-05	0.00111889	158.236	247.417	157.623	225.454	150.356	342.916	CYB5R2
ENSG00000247317	0.808392	0.153374	NA	9.59008	15.6899	6.68705	10.8297	9.05758	17.9433	LY6E-DT
ENSG00000230306	0.807978	0.0691127	0.279967	23.0162	39.8282	16.24	17.7213	14.4921	36.8834	BANF1P2
ENSG00000223865	0.807281	0.121176	0.390346	14.3851	31.3798	10.5082	11.8142	10.8691	19.937	HLA-DPB1
ENSG00000144724	0.807035	0.000143908	0.00304034	139.056	236.555	153.802	235.299	93.293	203.357	PTPRG
ENSG00000144857	0.806336	0.165024	NA	13.4261	14.483	8.59763	13.7832	4.52879	17.9433	BOC
ENSG00000221955	0.804237	0.0284748	0.161565	31.6473	70.001	24.8376	37.4115	48.0052	75.7605	SLC12A8
ENSG00000263432	0.803763	0.0654995	0.270379	18.2211	22.9314	13.3741	25.5974	11.7748	26.9149	RN7SL689P
ENSG00000271820	0.803641	0.167458	NA	10.5491	10.8622	12.4188	16.7367	4.52879	19.937	AL109910.2
ENSG00000166145	0.803638	0.0202161	0.129163	46.0324	78.4494	44.8987	99.4359	34.4188	40.8708	SPINT1
ENSG00000026508	0.802763	6.6091e-06	0.00023305	4689.55	8634.27	3748.57	5530.01	4592.19	8567.91	CD44
ENSG00000247121	0.801731	0.168344	NA	7.67206	9.65532	9.55292	18.7058	7.24606	13.9559	AC009126.1
ENSG00000124233	0.801703	0.0109056	0.0845167	36.4423	48.2766	42.0329	69.9005	45.2879	96.6943	SEMG1
ENSG00000183484	0.801595	0.000326185	0.00592736	2853.05	4842.14	2232.52	3934.12	1584.17	2849.99	GPR132
ENSG00000088826	0.801453	0.000289937	0.00537418	210.982	321.039	140.428	260.896	124.089	247.218	SMOX
ENSG00000072163	0.801303	0.0232476	0.14192	23.9752	38.6213	21.0164	45.2876	22.6439	33.8928	LIMS2
ENSG00000186480	0.801148	2.28279e-09	2.06147e-07	1831.7	3347.98	1968.86	3462.54	1663.88	2711.43	INSIG1
ENSG00000158856	0.800545	0.0352845	0.185076	31.6473	43.4489	21.0164	47.2567	17.2094	30.9023	DMTN
ENSG00000137726	0.800398	0.00690925	0.0623939	43.1553	78.4494	42.0329	52.1792	43.4764	93.7038	FXYD6
ENSG00000166920	0.79986	0.225326	NA	5.75405	13.2761	2.86588	12.7987	15.3979	15.9496	C15orf48
ENSG00000197747	0.798534	3.49761e-07	1.82184e-05	1140.26	1984.17	911.349	1453.14	1059.74	1975.75	S100A10
ENSG00000210107	0.79824	0.208524	0.524065	8.63107	22.9314	2.86588	12.7987	20.8324	20.9338	MT-TQ
ENSG00000065609	0.797497	0.0432186	0.210549	23.0162	25.3452	17.1953	35.4425	16.3036	36.8834	SNAP91
ENSG00000088387	0.797484	0.0385857	0.196443	19.1802	37.4143	37.2564	48.2412	17.2094	41.8676	DOCK9
ENSG00000059377	0.795733	1.28363e-05	0.00040621	425.799	741.045	335.308	500.133	320.638	637.983	TBXAS1
ENSG00000233251	0.795324	0.104192	0.356205	12.4671	28.9659	16.24	16.7367	26.267	49.8424	AC007743.1
ENSG00000267607	0.794783	0.12583	0.399817	9.59008	27.759	10.5082	15.7522	12.6806	13.9559	AC011511.5
ENSG00000136720	0.794628	3.62228e-08	2.53047e-06	257.014	415.179	256.018	473.551	235.497	408.708	HS6ST1
ENSG00000102003	0.794465	0.148147	0.437043	15.3441	22.9314	7.64234	15.7522	7.24606	13.9559	SYP
ENSG00000213626	0.793481	0.00135444	0.0181112	100.696	158.106	85.021	152.6	132.241	240.24	LBH
ENSG00000154380	0.792952	0.0101355	0.0807459	31.6473	50.6904	35.3458	56.1173	25.3612	52.833	ENAH
ENSG00000060140	0.792593	0.172384	NA	8.63107	10.8622	8.59763	15.7522	6.3403	13.9559	STYK1
ENSG00000218336	0.792539	0.00478486	0.0479457	56.5815	84.484	56.3623	108.297	38.9476	69.7794	TENM3
ENSG00000149599	0.791893	0.126498	0.400867	11.5081	20.5175	7.64234	15.7522	10.8691	15.9496	DUSP15
ENSG00000274070	0.791679	0.164327	0.462621	23.0162	13.2761	11.4635	39.3806	7.24606	18.9401	CASTOR2
ENSG00000108239	0.790817	3.90611e-08	2.71594e-06	567.733	1065.71	571.265	928.397	488.203	822.4	TBC1D12
ENSG00000042286	0.790406	8.60273e-06	0.000292217	313.596	452.593	299.007	489.303	326.979	681.844	AIFM2
ENSG00000138685	0.788892	0.0241522	0.145286	93.0237	167.761	85.9763	86.6372	133.146	285.099	FGF2
ENSG00000179163	0.788777	9.57306e-05	0.00219809	93.0237	158.106	104.127	151.615	76.9894	163.483	FUCA1
ENSG00000229848	0.788538	0.103175	0.3542	27.8112	25.3452	13.3741	26.5819	8.15182	32.896	AC139149.1
ENSG00000123689	0.788357	0.259377	0.582822	1953.5	3720.92	809.133	1076.07	775.329	1313.85	G0S2
ENSG00000111886	0.788096	0.0558628	0.245498	18.2211	24.1383	15.2847	29.5354	14.4921	28.9086	GABRR2
ENSG00000265519	0.787525	0.00642208	0.0588923	30.6882	72.4149	46.8093	63.9934	37.1361	61.8046	AC015922.3
ENSG00000112799	0.787052	8.00724e-06	0.000275784	220.572	446.558	215.896	328.828	198.361	321.982	LY86
ENSG00000244242	0.786404	0.112965	0.37461	33.5653	37.4143	12.4188	25.5974	9.05758	31.8992	IFITM10
ENSG00000059145	0.784999	0.00235575	0.0279557	553.347	765.184	462.362	709.835	703.774	1487.3	UNKL
ENSG00000227331	0.784301	0.166828	NA	9.59008	10.8622	9.55292	16.7367	6.3403	15.9496	AC005042.1
ENSG00000170909	0.783882	4.96591e-05	0.0012811	93.0237	185.865	102.216	151.615	105.068	180.43	OSCAR
ENSG00000198502	0.783035	4.47384e-06	0.000166059	455.529	807.426	350.592	591.693	366.832	621.037	HLA-DRB5
ENSG00000255389	0.782875	0.213217	NA	12.4671	12.0691	3.82117	12.7987	6.3403	13.9559	Z97989.1
ENSG00000118298	0.782825	0.0771048	0.30106	38.3603	55.5181	17.1953	35.4425	14.4921	29.9055	CA14
ENSG00000105499	0.782481	0.00505709	0.0496856	135.22	182.244	92.6634	118.142	90.5758	247.218	PLA2G4C
ENSG00000236345	0.782435	1.34212e-05	0.000422911	439.226	771.218	357.279	560.188	315.204	582.16	AL354719.2
ENSG00000134198	0.781803	0.00536381	0.0519882	45.0734	71.2079	44.8987	60.0554	39.8533	91.7101	TSPAN2
ENSG00000151012	0.780884	3.81005e-12	6.00285e-10	3871.51	5992.33	3420.9	5768.27	3425.58	6653.96	SLC7A11
ENSG00000279907	0.78076	0.280102	NA	10.5491	4.82766	5.73175	7.87611	8.15182	28.9086	AC018695.7
ENSG00000185338	0.780717	0.0255914	0.151422	25.8932	41.0351	22.927	37.4115	31.7015	59.8109	SOCS1
ENSG00000145491	0.780448	0.0331112	0.177609	21.0982	32.5867	22.927	34.458	25.3612	51.8361	ROPN1L
ENSG00000085733	0.778688	3.22465e-05	0.000892655	96.8598	168.968	107.948	197.887	115.031	181.426	CTTN
ENSG00000120129	0.778182	0.000378495	0.00668916	634.863	1070.53	511.081	790.565	353.245	710.753	DUSP1
ENSG00000110079	0.777035	1.90038e-06	8.06435e-05	180.293	350.005	222.583	306.184	197.455	372.821	MS4A4A
ENSG00000106683	0.776758	1.20756e-06	5.51405e-05	913.934	1387.95	854.987	1661.86	706.491	1190.24	LIMK1
ENSG00000131094	0.776015	0.032159	0.174204	28.7702	31.3798	23.8823	41.3496	19.9267	50.8393	C1QL1
ENSG00000145358	0.776009	7.70442e-08	5.00449e-06	708.707	1316.74	670.615	1072.14	818.805	1376.65	DDIT4L
ENSG00000187122	0.775852	0.00616552	0.057069	43.1553	65.1734	49.6752	83.6837	33.513	66.7888	SLIT1
ENSG00000179399	0.773339	0.00442416	0.0455521	61.3765	74.8287	50.6305	127.002	57.9685	87.7227	GPC5
ENSG00000120306	0.772975	2.94526e-05	0.000834871	103.573	214.831	117.501	178.197	123.183	196.379	CYSTM1
ENSG00000139438	0.772534	2.20974e-07	1.23963e-05	187.966	311.384	188.193	345.564	198.361	323.976	FAM222A
ENSG00000258311	0.77223	0.0623168	0.261968	30.6882	22.9314	21.9717	56.1173	18.1152	40.8708	AC009779.3
ENSG00000049860	0.772205	3.61263e-08	2.53047e-06	1383.85	2520.04	1158.77	1911.93	1272.59	2086.4	HEXB
ENSG00000117407	0.772065	0.000234733	0.00455463	166.867	219.658	116.546	253.02	110.502	199.37	ARTN
ENSG00000164733	0.771513	3.57266e-05	0.000969067	5093.29	8605.3	3589.03	5842.11	3483.54	6322.01	CTSB
ENSG00000250474	0.770963	0.144152	0.431639	9.59008	15.6899	12.4188	12.7987	9.96333	25.9181	WBP1LP2
ENSG00000238005	0.770944	3.84281e-06	0.000146296	306.882	462.248	350.592	613.352	269.01	503.408	AL391832.2
ENSG00000280852	0.770269	0.0545902	0.242163	23.0162	44.6558	27.7035	43.3186	15.3979	24.9212	AC025048.6
ENSG00000198964	0.770224	0.00508685	0.0498256	64.2535	132.761	57.3175	81.7147	86.047	140.556	SGMS1
ENSG00000169413	0.768735	0.0560006	0.245884	29.7292	36.2074	15.2847	43.3186	18.1152	27.9118	RNASE6
ENSG00000166866	0.768007	0.166089	NA	9.59008	14.483	7.64234	13.7832	8.15182	14.9527	MYO1A
ENSG00000119632	0.767989	1.46675e-06	6.46503e-05	317.432	617.94	330.531	466.66	358.68	631.005	IFI27L2
ENSG00000260916	0.767735	1.71349e-08	1.25628e-06	358.669	673.458	376.385	603.507	422.989	695.8	CCPG1
ENSG00000185630	0.765552	0.0200154	0.128423	39.3193	68.7941	33.4352	59.0708	26.267	40.8708	PBX1
ENSG00000273387	0.764253	0.215217	0.532113	8.63107	30.1729	8.59763	7.87611	11.7748	11.9622	AC005005.3
ENSG00000159674	0.764121	0.0057224	0.0545008	46.0324	63.9665	59.2281	102.389	56.157	106.663	SPON2
ENSG00000254006	0.762953	0.0147623	0.104607	39.3193	77.2425	61.1387	106.328	86.047	132.581	AC104232.1
ENSG00000237803	0.76241	0.0023816	0.0281759	67.1305	102.588	62.094	98.4514	43.4764	91.7101	LINC00211
ENSG00000050628	0.76108	0.0517451	0.235653	19.1802	33.7936	21.0164	26.5819	15.3979	33.8928	PTGER3
ENSG00000153993	0.760987	0.000565751	0.00917719	63.2945	107.415	72.6022	110.266	61.5915	116.631	SEMA3D
ENSG00000135931	0.760353	0.00349786	0.0379515	70.0076	85.6909	64.0046	95.4979	48.9109	127.597	ARMC9
ENSG00000117266	0.760319	2.29331e-05	0.000671222	173.58	307.763	179.595	306.184	148.544	236.253	CDK18
ENSG00000066629	0.759552	0.000202595	0.00402742	86.3107	136.381	87.8869	148.662	73.3664	133.578	EML1
ENSG00000138119	0.759497	1.01855e-06	4.74362e-05	387.439	602.25	442.3	718.695	326.073	633.996	MYOF
ENSG00000230071	0.758613	0.0317931	0.172982	24.9342	55.5181	21.0164	42.3341	32.6073	35.8865	RPL4P6
ENSG00000243753	0.75838	0.0156006	0.108564	70.0076	121.898	37.2564	69.9005	73.3664	114.638	HLA-L
ENSG00000229644	0.758304	0.230227	0.550159	13.4261	27.759	10.5082	10.8297	4.52879	9.96849	NAMPTP1
ENSG00000140199	0.758059	1.10255e-08	8.37376e-07	452.652	765.184	514.903	849.636	431.141	749.63	SLC12A6
ENSG00000173451	0.7579	0.00199348	0.0242953	74.8026	140.002	65.9152	100.42	92.3873	154.512	THAP2
ENSG00000164111	0.75688	6.25635e-08	4.21564e-06	4781.61	8578.75	4216.66	6400.33	4829.5	8389.48	ANXA5
ENSG00000254415	0.755994	0.0493785	0.229534	55.6224	97.7601	30.5694	50.2102	28.0785	45.855	SIGLEC14
ENSG00000121989	0.755367	0.00022746	0.00444417	885.164	1578.64	608.521	945.133	847.789	1430.48	ACVR2A
ENSG00000279491	0.75532	0.00787139	0.0680533	80.5566	149.657	51.5858	79.7456	69.7433	112.644	AP003733.4
ENSG00000122877	0.755147	4.28683e-13	7.83802e-11	1667.71	3002.8	1732.9	2657.2	1680.18	2916.78	EGR2
ENSG00000166401	0.755143	1.74477e-08	1.27291e-06	1458.65	2687.8	1324.04	2174.79	1322.41	2068.46	SERPINB8
ENSG00000250102	0.75448	0.134796	0.415396	8.63107	15.6899	14.3294	18.7058	9.96333	20.9338	LINC02377
ENSG00000163823	0.753685	0.000351071	0.00627648	186.047	369.316	180.55	260.896	144.015	232.266	CCR1
ENSG00000279129	0.753349	0.165203	0.463733	7.67206	16.8968	9.55292	12.7987	16.3036	26.9149	AC046158.3
ENSG00000261654	0.753341	0.108732	0.365061	12.4671	25.3452	28.6588	31.5044	9.96333	28.9086	AL360270.2
ENSG00000187098	0.753095	0.00455112	0.0463882	53.7044	102.588	53.4964	76.7921	42.5706	73.7668	MITF
ENSG00000137193	0.75244	0.00276487	0.0314741	1098.06	1652.27	817.73	1139.08	1267.15	2570.87	PIM1
ENSG00000113657	0.752073	0.0335497	0.179315	29.7292	42.242	27.7035	35.4425	19.0209	50.8393	DPYSL3
ENSG00000160325	0.749563	0.000458769	0.00780065	233.998	403.109	184.371	264.834	154.885	297.061	CACFD1
ENSG00000116016	0.748885	6.28659e-08	4.21564e-06	504.438	755.528	512.037	900.83	431.141	774.551	EPAS1
ENSG00000180155	0.748788	0.0575809	0.250254	29.7292	41.0351	18.1506	30.5199	15.3979	34.8897	LYNX1
ENSG00000119139	0.746563	4.80328e-05	0.00124582	152.482	231.728	176.729	265.819	163.036	326.966	TJP2
ENSG00000171298	0.745742	6.27053e-12	9.67359e-10	2569.18	4052.82	2294.61	4024.69	2208.24	3781.05	GAA
ENSG00000167772	0.745141	0.261614	NA	14.3851	16.8968	2.86588	11.8142	6.3403	10.9653	ANGPTL4
ENSG00000106546	0.744759	0.00055286	0.00902741	664.592	1226.23	522.545	773.828	443.821	734.677	AHR
ENSG00000118292	0.744513	1.63806e-05	0.000503313	338.53	627.595	292.319	421.372	305.24	521.352	C1orf54
ENSG00000226328	0.744189	0.0927656	0.333408	20.1392	28.9659	10.5082	36.427	20.8324	20.9338	NUP50-AS1
ENSG00000149564	0.743939	0.0247867	0.147842	22.0572	45.8627	26.7482	41.3496	29.89	44.8582	ESAM
ENSG00000198431	0.742849	8.29209e-08	5.33939e-06	7174.34	10017.4	6145.4	10114.9	6573.08	13156.4	TXNRD1
ENSG00000166780	0.741927	0.0364701	0.189184	23.9752	43.4489	26.7482	34.458	19.0209	38.8771	C16orf45
ENSG00000223804	0.741874	0.015102	0.106101	27.8112	63.9665	34.3905	63.9934	46.1936	53.8298	AC244669.1
ENSG00000166347	0.741784	2.40574e-06	9.86951e-05	287.702	584.147	311.425	433.186	326.979	533.314	CYB5A
ENSG00000147872	0.740823	0.195365	0.504684	9821.2	17221.5	4852.89	8402.83	4724.43	6793.52	PLIN2
ENSG00000131669	0.74048	0.000324586	0.0059201	6784.98	12250.2	4679.98	6726.2	5536.9	9431.18	NINJ1
ENSG00000148459	0.740061	0.000393079	0.00686498	994.491	2061.41	851.166	1061.31	1021.69	1668.72	PDSS1
ENSG00000135454	0.739309	0.00188058	0.0232095	104.532	132.761	125.143	197.887	116.843	246.222	B4GALNT1
ENSG00000105835	0.739107	0.00171455	0.0217028	3648.07	6869.76	2415.93	3323.72	2668.36	4384.14	NAMPT
ENSG00000131480	0.737752	0.144979	0.432717	15.3441	15.6899	7.64234	25.5974	12.6806	17.9433	AOC2
ENSG00000260475	0.736759	0.0523891	0.237403	43.1553	73.6218	26.7482	33.4735	24.4555	50.8393	AL353719.1
ENSG00000260805	0.736638	0.22143	NA	12.4671	12.0691	7.64234	12.7987	4.52879	15.9496	AC092803.2
ENSG00000228451	0.736327	0.0855083	0.318081	16.3031	32.5867	13.3741	30.5199	19.9267	19.937	SDAD1P1
ENSG00000223511	0.736224	0.092796	0.333408	21.0982	30.1729	21.9717	29.5354	9.05758	26.9149	AL683807.1
ENSG00000148498	0.736058	0.000220598	0.00432723	205.228	327.074	219.717	381.007	156.696	260.177	PARD3
ENSG00000157423	0.735418	0.215204	NA	7.67206	8.4484	13.3741	16.7367	6.3403	19.937	HYDIN
ENSG00000250138	0.735223	0.1183	0.384723	17.2621	35.0005	12.4188	20.6748	13.5864	16.9464	AC139495.3
ENSG00000076864	0.734978	0.0226534	0.1395	25.8932	47.0697	39.167	73.8385	44.3821	60.8078	RAP1GAP
ENSG00000197332	0.73448	0.188159	NA	9.59008	10.8622	8.59763	17.7213	8.15182	14.9527	AC008543.1
ENSG00000064195	0.73309	0.117819	0.383746	20.1392	26.5521	33.4352	61.0399	14.4921	24.9212	DLX3
ENSG00000184743	0.732576	6.55149e-08	4.29326e-06	810.362	1624.51	1086.17	1625.43	1020.79	1597.95	ATL3
ENSG00000234745	0.732176	1.71619e-07	9.92845e-06	9966.01	18025.3	8433.32	13392.3	9072.07	14219	HLA-B
ENSG00000007237	0.729306	0.000748885	0.0114814	1996.65	3081.25	1671.76	2766.48	1084.19	2031.58	GAS7
ENSG00000166928	0.728536	2.99332e-05	0.000841341	239.752	400.696	211.12	304.215	234.591	431.635	MS4A14
ENSG00000273702	0.727691	0.169745	0.468928	10.5491	18.1037	8.59763	11.8142	10.8691	19.937	AC091271.1
ENSG00000064393	0.727329	1.22498e-05	0.000391834	1528.66	2450.04	1295.38	2065.51	1034.38	1873.08	HIPK2
ENSG00000197935	0.72732	0.152721	0.442193	8.63107	12.0691	14.3294	26.5819	14.4921	22.9275	ZNF311
ENSG00000169962	0.72685	0.0850974	0.31728	37.4013	56.725	14.3294	27.5664	25.3612	43.8613	TAS1R3
ENSG00000152495	0.726791	0.112826	0.374401	16.3031	47.0697	23.8823	17.7213	15.3979	27.9118	CAMK4
ENSG00000235204	0.726627	0.0775297	0.301765	11.5081	31.3798	25.7929	37.4115	21.7382	28.9086	AL162724.2
ENSG00000187193	0.726399	0.000338081	0.00610606	301.128	627.595	263.661	368.208	342.376	507.396	MT1X
ENSG00000171714	0.725677	0.0281552	0.160562	32.6063	55.5181	32.4799	43.3186	43.4764	80.7447	ANO5
ENSG00000116701	0.723931	4.75548e-05	0.00123776	489.094	908.807	459.496	624.182	378.607	660.911	NCF2
ENSG00000124731	0.723664	0.0176045	0.117791	80.5566	121.898	63.0493	87.6217	36.2303	87.7227	TREM1
ENSG00000103056	0.722396	0.00439756	0.0454486	46.9914	78.4494	45.854	74.8231	45.2879	74.7636	SMPD3
ENSG00000151150	0.721732	0.00371227	0.0396154	50.8274	79.6563	63.0493	110.266	57.9685	92.7069	ANK3
ENSG00000038382	0.721529	0.00300987	0.0337188	70.9666	114.657	76.4234	121.095	52.5339	93.7038	TRIO
ENSG00000229124	0.720874	0.002815	0.031922	63.2945	109.829	78.334	105.343	50.7224	101.679	VIM-AS1
ENSG00000139567	0.720323	8.27435e-06	0.00028301	169.744	271.556	158.579	246.128	148.544	268.152	ACVRL1
ENSG00000183734	0.720183	0.234865	NA	9.59008	14.483	14.3294	18.7058	3.62303	11.9622	ASCL2
ENSG00000145779	0.720156	0.000468489	0.00792046	2113.65	3640.05	1546.62	2079.29	1965.49	3549.78	TNFAIP8
ENSG00000154319	0.719609	0.101272	0.350429	19.1802	27.759	10.5082	27.5664	28.0785	39.8739	FAM167A
ENSG00000247151	0.719536	0.186571	0.492315	5.75405	14.483	10.5082	15.7522	13.5864	18.9401	CSTF3-AS1
ENSG00000141664	0.719459	4.82236e-07	2.44586e-05	294.415	444.144	277.99	448.938	292.56	530.323	ZCCHC2
ENSG00000225964	0.719324	0.0989839	0.346789	10.5491	24.1383	19.1058	26.5819	16.3036	24.9212	NRIR
ENSG00000154721	0.719292	0.225853	0.545201	9.59008	12.0691	11.4635	8.86063	9.96333	29.9055	JAM2
ENSG00000146374	0.718958	0.100998	0.350166	16.3031	38.6213	12.4188	22.6438	28.0785	32.896	RSPO3
ENSG00000135083	0.717835	0.146099	0.43425	33.5653	55.5181	17.1953	13.7832	26.267	57.8172	CCNJL
ENSG00000106003	0.717695	0.00062361	0.00984612	130.425	214.831	90.7528	171.305	114.125	166.474	LFNG
ENSG00000119900	0.717311	2.71894e-05	0.000783413	8311.72	13990.6	6418.61	9109.71	7219.79	12989.9	OGFRL1
ENSG00000131019	0.716863	0.0670527	0.274555	22.0572	26.5521	26.7482	36.427	15.3979	41.8676	ULBP3
ENSG00000264769	0.716779	0.119167	0.386439	41.2373	32.5867	18.1506	29.5354	14.4921	58.8141	AC145207.8
ENSG00000162881	0.716652	0.0338843	0.180448	29.7292	38.6213	36.3011	76.7921	36.2303	51.8361	OXER1
ENSG00000241163	0.716027	0.0618073	0.260899	19.1802	39.8282	23.8823	25.5974	19.0209	36.8834	LINC00877
ENSG00000100379	0.715375	9.73788e-05	0.00221874	119.876	182.244	105.082	180.166	101.445	173.452	KCTD17
ENSG00000170214	0.715016	0.0247284	0.147623	145.769	247.417	78.334	105.343	87.8585	160.493	ADRA1B
ENSG00000136436	0.713425	1.98694e-09	1.82774e-07	1478.79	2388.48	1404.28	2359.88	1273.5	2067.46	CALCOCO2
ENSG00000169683	0.713319	8.90363e-05	0.00206358	349.079	584.147	450.898	770.874	348.717	527.333	LRRC45
ENSG00000178199	0.713196	0.00289634	0.0327112	139.056	179.83	186.282	342.611	147.638	251.206	ZC3H12D
ENSG00000207205	0.712958	0.201361	NA	8.63107	18.1037	8.59763	16.7367	9.96333	9.96849	RNVU1-15
ENSG00000260360	0.712522	0.000188918	0.0037963	245.506	436.903	191.058	300.277	207.418	319.988	AL353708.1
ENSG00000175592	0.712384	1.20677e-07	7.35481e-06	525.536	852.082	500.573	807.301	434.764	734.677	FOSL1
ENSG00000158715	0.711892	0.013743	0.099333	95.9008	149.657	85.9763	146.693	52.5339	87.7227	SLC45A3
ENSG00000176896	0.711619	0.0319169	0.173384	25.8932	39.8282	28.6588	41.3496	29.89	56.8204	TCEANC
ENSG00000231426	0.711228	0.245566	NA	6.71305	18.1037	11.4635	16.7367	7.24606	6.97794	FILNC1
ENSG00000136315	0.710659	1.10652e-05	0.000358079	229.203	400.696	263.661	439.093	309.769	473.503	AL355922.1
ENSG00000196569	0.709242	0.017609	0.117791	32.6063	59.1388	46.8093	68.916	32.6073	54.8267	LAMA2
ENSG00000129116	0.708589	0.00287053	0.0325268	78.6386	109.829	56.3623	101.405	57.0627	102.675	PALLD
ENSG00000206341	0.708086	6.76582e-05	0.0016293	294.415	556.388	260.795	375.1	317.015	495.434	HLA-H
ENSG00000120875	0.705788	0.00790883	0.0682973	772.001	838.806	333.397	650.764	433.858	1020.77	DUSP4
ENSG00000160255	0.705258	2.1468e-10	2.44571e-08	16100.8	27441.6	15076.4	23459	14486.7	23553.5	ITGB2
ENSG00000119771	0.70483	0.0269616	0.156732	68.0895	55.5181	41.0776	94.5133	38.0418	88.7195	KLHL29
ENSG00000186076	0.704524	0.210622	NA	8.63107	15.6899	7.64234	13.7832	9.05758	11.9622	AC012085.1
ENSG00000206190	0.704064	0.000390598	0.00683777	1117.24	1834.51	1126.29	1896.17	784.386	1202.2	ATP10A
ENSG00000243970	0.703302	0.26559	NA	15.3441	13.2761	6.68705	9.84514	4.52879	19.937	PPIEL
ENSG00000160161	0.703056	0.123211	0.394628	33.5653	26.5521	10.5082	34.458	16.3036	36.8834	CILP2
ENSG00000163412	0.702181	0.000256016	0.00490504	116.04	161.727	90.7528	179.182	109.597	173.452	EIF4E3
ENSG00000107242	0.701342	0.0720065	0.287323	20.1392	44.6558	23.8823	33.4735	19.0209	24.9212	PIP5K1B
ENSG00000073464	0.70075	0.000992394	0.0143669	211.941	352.419	254.108	470.598	205.607	268.152	CLCN4
ENSG00000123096	0.700657	0.0489495	0.2284	20.1392	35.0005	23.8823	38.396	22.6439	34.8897	SSPN
ENSG00000183307	0.700156	0.00816061	0.0697798	436.349	662.596	369.698	680.299	236.403	350.891	TMEM121B
ENSG00000204632	0.698449	0.00215868	0.0259497	57.5405	106.208	71.6469	103.374	74.2721	120.619	HLA-G
ENSG00000074706	0.698445	9.22005e-08	5.81059e-06	618.56	1147.78	656.286	1049.49	637.653	908.129	IPCEF1
ENSG00000146197	0.697782	0.182557	0.48601	14.3851	13.2761	14.3294	26.5819	7.24606	17.9433	SCUBE3
ENSG00000204390	0.697729	0.0100353	0.0800768	61.3765	82.0702	47.7646	80.7301	67.0261	122.612	HSPA1L
ENSG00000257718	0.697706	0.00853933	0.0718565	56.5815	82.0702	38.2117	72.854	53.4397	85.729	AC067735.1
ENSG00000261371	0.69731	1.12491e-06	5.15789e-05	6600.85	10406	5658.2	9418.85	4987.1	8140.26	PECAM1
ENSG00000277496	0.696984	0.258168	0.581652	16.3031	6.03457	9.55292	34.458	9.96333	16.9464	AL357033.4
ENSG00000121101	0.696529	0.207709	0.522626	8.63107	21.7245	11.4635	8.86063	10.8691	19.937	TEX14
ENSG00000141934	0.696106	0.245509	0.569077	19.1802	16.8968	7.64234	13.7832	4.52879	19.937	PLPP2
ENSG00000166426	0.695688	9.16987e-08	5.80367e-06	304.964	539.491	321.934	495.211	325.167	508.393	CRABP1
ENSG00000279332	0.695658	0.261938	NA	3.83603	10.8622	8.59763	12.7987	14.4921	19.937	AC090772.4
ENSG00000162738	0.694464	0.0625046	0.262534	23.0162	27.759	29.6141	61.0399	33.513	49.8424	VANGL2
ENSG00000235531	0.69406	0.0179989	0.119428	87.2697	138.795	72.6022	109.281	127.712	217.313	MSC-AS1
ENSG00000197122	0.693826	0.00120325	0.0166077	1916.1	2680.56	1153.04	1833.16	1106.84	2241.91	SRC
ENSG00000011638	0.693799	0.0027734	0.0315468	71.9256	159.313	85.021	107.312	79.7067	117.628	TMEM159
ENSG00000116741	0.693564	0.00126571	0.0172794	217.695	371.73	151.891	235.299	173	272.14	RGS2
ENSG00000175352	0.693086	8.07321e-09	6.39381e-07	933.115	1470.02	916.125	1329.09	878.585	1610.91	NRIP3
ENSG00000101000	0.691684	0.00135939	0.0181374	83.4337	115.864	66.8705	127.987	72.4606	115.634	PROCR
ENSG00000134343	0.691636	0.133013	0.412376	13.4261	19.3106	11.4635	19.6903	17.2094	28.9086	ANO3
ENSG00000232725	0.691057	0.214508	NA	6.71305	12.0691	10.5082	17.7213	9.96333	13.9559	U52111.1
ENSG00000169047	0.690995	0.000297507	0.00549387	538.962	881.048	475.736	736.416	357.774	599.106	IRS1
ENSG00000237686	0.690695	0.217215	0.534912	28.7702	26.5521	11.4635	32.489	6.3403	15.9496	AL109615.3
ENSG00000263884	0.690034	0.263924	NA	6.71305	22.9314	7.64234	7.87611	11.7748	11.9622	AP000845.1
ENSG00000198945	0.689478	0.00819485	0.0699917	54.6634	129.14	109.859	136.847	96.9161	155.508	L3MBTL3
ENSG00000213463	0.689325	0.000116716	0.00257227	157.277	230.521	182.461	262.865	135.864	272.14	SYNJ2BP
ENSG00000143622	0.689195	0.00459845	0.0467741	1274.52	1716.23	787.161	1065.24	1054.3	2242.91	RIT1
ENSG00000159388	0.687803	2.18119e-10	2.4659e-08	20300.3	37583.3	21604.9	33443.9	23665.6	34598.6	BTG2
ENSG00000158113	0.687343	0.271047	0.595138	19.1802	14.483	5.73175	15.7522	4.52879	16.9464	LRRC43
ENSG00000241155	0.687313	0.0305479	0.168961	35.4833	57.9319	24.8376	44.3031	34.4188	50.8393	ARHGAP31-AS1
ENSG00000179630	0.686729	0.00182364	0.0226768	1186.29	2157.96	893.198	1071.15	976.407	1691.65	LACC1
ENSG00000232713	0.685279	0.170065	0.469199	7.67206	33.7936	22.927	17.7213	15.3979	22.9275	AC010733.1
ENSG00000144730	0.685268	0.162967	0.460189	7.67206	18.1037	15.2847	19.6903	13.5864	20.9338	IL17RD
ENSG00000153395	0.684873	1.51078e-11	2.21532e-09	2130.92	3777.64	2361.48	3519.64	2271.64	3577.69	LPCAT1
ENSG00000170776	0.684098	0.00315191	0.0348617	254.137	370.523	283.722	466.66	164.848	291.08	AKAP13
ENSG00000165164	0.683918	0.210937	0.526348	10.5491	15.6899	14.3294	11.8142	7.24606	23.9244	CFAP47
ENSG00000187583	0.683385	0.224137	0.542929	6.71305	12.0691	7.64234	17.7213	15.3979	17.9433	PLEKHN1
ENSG00000197180	0.68333	0.0115482	0.0882047	51.7864	83.2771	37.2564	76.7921	62.4973	83.7353	AC244090.1
ENSG00000090339	0.683248	0.000234959	0.00455463	6811.83	10838.1	4801.3	6832.53	5586.71	9949.54	ICAM1
ENSG00000227766	0.683129	0.000450701	0.00771663	94.9418	177.416	100.306	142.755	105.974	164.48	HCG4P5
ENSG00000188779	0.682928	0.106978	0.361888	21.0982	32.5867	11.4635	30.5199	20.8324	22.9275	SKOR1
ENSG00000236935	0.681565	0.259474	NA	13.4261	12.0691	7.64234	12.7987	4.52879	15.9496	AP003774.4
ENSG00000232821	0.681194	0.11405	0.375996	20.1392	32.5867	15.2847	38.396	19.9267	17.9433	AC003986.2
ENSG00000121753	0.680918	0.262835	NA	9.59008	9.65532	4.77646	12.7987	9.05758	14.9527	ADGRB2
ENSG00000253210	0.680098	5.90655e-06	0.00021232	226.326	352.419	211.12	325.874	192.926	331.951	AC040970.1
ENSG00000131979	0.67984	0.00301756	0.0337538	1759.78	3327.46	1412.88	1727.82	2056.07	3322.5	GCH1
ENSG00000173110	0.679448	0.127487	0.402625	105.491	171.382	43.9435	62.0244	36.2303	64.7952	HSPA6
ENSG00000164949	0.677994	3.51836e-06	0.000135442	489.094	738.632	467.138	925.443	531.68	715.737	GEM
ENSG00000241743	0.677748	0.301873	NA	5.75405	21.7245	11.4635	5.90708	7.24606	11.9622	XACT
ENSG00000272518	0.677079	0.0302552	0.168231	36.4423	67.5872	33.4352	48.2412	30.7958	45.855	AC036214.2
ENSG00000260912	0.6768	0.118866	0.385968	11.5081	32.5867	17.1953	21.6593	21.7382	26.9149	AL158206.1
ENSG00000273295	0.676471	0.155477	0.447139	18.2211	18.1037	16.24	25.5974	8.15182	23.9244	AP000350.6
ENSG00000272908	0.676191	0.0281898	0.160679	61.3765	97.7601	59.2281	66.9469	77.8952	152.518	AC006033.2
ENSG00000070961	0.676049	0.137804	0.420799	3974.13	7299.42	2625.14	2934.84	4332.24	7232.14	ATP2B1
ENSG00000109674	0.676043	0.0175493	0.11775	206.187	293.28	365.877	523.761	366.832	681.844	NEIL3
ENSG00000121858	0.675826	0.0184503	0.121267	45.0734	55.5181	48.7199	73.8385	48.9109	97.6912	TNFSF10
ENSG00000198814	0.675674	3.05143e-05	0.000854286	218.654	358.454	260.795	451.892	269.916	385.78	GK
ENSG00000167207	0.675119	0.0255677	0.151416	50.8274	57.9319	38.2117	58.0863	30.7958	74.7636	NOD2
ENSG00000116032	0.674447	0.000211062	0.00416777	168.785	229.314	124.188	260.896	163.036	237.25	GRIN3B
ENSG00000124615	0.673873	0.177122	0.479383	16.3031	16.8968	6.68705	25.5974	18.1152	22.9275	MOCS1
ENSG00000281571	0.673172	0.0141584	0.101634	39.3193	65.1734	38.2117	60.0554	45.2879	70.7762	AC241585.3
ENSG00000103522	0.673167	0.0332178	0.177987	46.0324	48.2766	31.5246	83.6837	52.5339	74.7636	IL21R
ENSG00000091129	0.673043	0.0647414	0.268502	40.2783	50.6904	41.0776	47.2567	51.6282	113.641	NRCAM
ENSG00000267395	0.672871	0.222232	0.541059	15.3441	30.1729	11.4635	7.87611	11.7748	23.9244	DM1-AS
ENSG00000262003	0.672608	0.0664376	0.272862	31.6473	30.1729	22.927	63.0089	36.2303	50.8393	AC087392.1
ENSG00000146376	0.672568	0.000109622	0.00245613	492.93	770.011	504.394	923.474	437.481	593.125	ARHGAP18
ENSG00000215009	0.672228	0.217108	NA	8.63107	12.0691	11.4635	15.7522	8.15182	16.9464	ACSM4
ENSG00000067082	0.671486	0.116586	0.381326	1697.44	2623.83	1496.94	2647.36	901.229	1252.04	KLF6
ENSG00000069399	0.670855	3.89942e-05	0.00105001	1159.44	1735.54	793.848	1372.41	932.93	1488.29	BCL3
ENSG00000163565	0.670617	0.000154571	0.00321536	257.014	312.591	266.527	430.233	226.439	448.582	IFI16
ENSG00000095303	0.669661	3.52423e-09	3.05227e-07	603.216	952.255	591.326	963.839	573.345	896.167	PTGS1
ENSG00000172965	0.668943	1.33067e-05	0.000420196	184.129	290.866	178.64	294.37	173.905	268.152	MIR4435-2HG
ENSG00000172927	0.668417	0.0692866	0.280441	38.3603	71.2079	38.2117	30.5199	39.8533	83.7353	MYEOV
ENSG00000055208	0.667068	4.97372e-07	2.51402e-05	3064.99	5451.63	2939.43	4104.44	3248.05	5137.76	TAB2
ENSG00000231991	0.666819	0.11331	0.374984	21.0982	26.5521	15.2847	21.6593	15.3979	33.8928	ANXA2P2
ENSG00000232648	0.666566	0.305446	NA	6.71305	6.03457	6.68705	10.8297	9.96333	19.937	AC107214.1
ENSG00000076641	0.665938	0.00516859	0.0503929	988.737	1532.78	940.008	1652.01	621.35	861.277	PAG1
ENSG00000164171	0.665772	0.305372	0.632261	4.79504	14.483	22.927	39.3806	12.6806	9.96849	ITGA2
ENSG00000154099	0.665421	0.00133837	0.0179541	335.653	630.009	289.454	406.604	265.387	377.806	DNAAF1
ENSG00000167103	0.663859	0.0113752	0.0873657	143.851	149.657	85.9763	148.662	71.5549	178.436	PIP5KL1
ENSG00000162739	0.6635	0.0459497	0.218815	28.7702	47.0697	42.0329	55.1328	23.5497	46.8519	SLAMF6
ENSG00000131389	0.66287	0.000281451	0.00524639	1101.9	1582.26	932.365	1571.28	705.585	1184.26	SLC6A6
ENSG00000164309	0.661503	0.00181719	0.0226173	404.701	544.318	600.879	897.877	421.177	812.432	CMYA5
ENSG00000005469	0.661306	0.0285549	0.16172	47.9504	59.1388	27.7035	66.9469	48.9109	70.7762	CROT
ENSG00000211699	0.660109	0.143293	0.430548	20.1392	18.1037	18.1506	35.4425	11.7748	24.9212	TRGV3
ENSG00000267034	0.659854	0.000896154	0.0132323	1859.52	3036.6	1339.32	1791.82	1662.07	2852.98	AC010980.2
ENSG00000110324	0.659448	0.00373513	0.039768	1549.76	2357.1	919.947	1500.4	941.082	1531.16	IL10RA
ENSG00000238058	0.657987	0.222681	0.541467	17.2621	16.8968	17.1953	16.7367	5.43455	28.9086	AL355574.1
ENSG00000142657	0.657897	6.72863e-05	0.00162298	4041.26	5763.02	3383.65	4860.55	4053.27	7486.33	PGD
ENSG00000181722	0.65767	0.0724872	0.28812	23.0162	35.0005	22.927	41.3496	20.8324	28.9086	ZBTB20
ENSG00000019991	0.656895	0.0296799	0.166437	37.4013	51.8973	41.0776	71.8695	32.6073	50.8393	HGF
ENSG00000210191	0.65689	0.184346	0.488987	11.5081	32.5867	26.7482	20.6748	35.3245	62.8015	MT-TL2
ENSG00000184574	0.656778	0.0397828	0.199791	43.1553	48.2766	39.167	82.6992	33.513	50.8393	LPAR5
ENSG00000106367	0.656627	1.00732e-08	7.77001e-07	648.289	1092.26	636.225	980.576	677.507	1021.77	AP1S1
ENSG00000074966	0.655718	0.131491	0.410007	17.2621	19.3106	19.1058	31.5044	12.6806	25.9181	TXK
ENSG00000139190	0.65524	0.0649075	0.268814	25.8932	31.3798	29.6141	40.3651	27.1727	57.8172	VAMP1
ENSG00000133063	0.655224	0.227999	0.548428	17.2621	19.3106	6.68705	13.7832	9.05758	18.9401	CHIT1
ENSG00000137767	0.654962	7.76415e-09	6.1821e-07	657.879	989.67	644.822	1018.97	671.166	1098.53	SQOR
ENSG00000135842	0.65475	1.5452e-05	0.000479758	1301.37	2030.03	1263.85	1742.59	1431.1	2519.04	FAM129A
ENSG00000155368	0.654603	1.99877e-06	8.38577e-05	2149.14	3754.71	2111.2	2937.79	2435.58	3849.83	DBI
ENSG00000166825	0.653626	8.24707e-10	8.03547e-08	4240.73	6393.03	4564.39	7246.02	4073.19	6618.08	ANPEP
ENSG00000106701	0.653445	0.00698519	0.0628497	98.7778	117.071	96.4845	136.847	98.7276	207.344	FSD1L
ENSG00000112378	0.653373	1.29427e-06	5.84392e-05	450.734	865.358	554.07	777.766	549.795	803.46	PERP
ENSG00000163220	0.652777	0.0173822	0.117334	258.932	447.765	169.087	191.98	192.926	337.932	S100A9
ENSG00000204947	0.652645	0.12683	0.401615	31.6473	43.4489	15.2847	38.396	50.7224	71.7731	ZNF425
ENSG00000136052	0.652539	0.137306	0.419848	27.8112	36.2074	21.0164	20.6748	29.89	66.7888	SLC41A2
ENSG00000155366	0.652405	1.82819e-06	7.80274e-05	2447.39	3805.4	1946.89	3142.57	2036.14	3161.01	RHOC
ENSG00000164620	0.65207	0.00359967	0.0387718	111.245	143.623	143.294	232.345	111.408	197.376	RELL2
ENSG00000153044	0.651932	9.24976e-06	0.00030784	210.023	325.867	212.075	319.967	192.021	318.992	CENPH
ENSG00000214944	0.651679	0.191766	0.498809	14.3851	21.7245	12.4188	13.7832	9.05758	20.9338	ARHGEF28
ENSG00000250220	0.651581	0.241555	NA	7.67206	15.6899	13.3741	12.7987	7.24606	15.9496	AC053527.1
ENSG00000177738	0.651435	0.0121467	0.0912234	188.925	288.453	212.075	382.976	142.204	181.426	AC025171.1
ENSG00000139737	0.651428	0.0166026	0.113415	169.744	206.382	269.392	472.567	207.418	334.941	SLAIN1
ENSG00000162490	0.651084	0.135831	0.417269	20.1392	21.7245	16.24	23.6283	11.7748	29.9055	DRAXIN
ENSG00000132965	0.650998	0.000252975	0.00485306	656.92	1246.74	621.895	769.89	586.025	914.11	ALOX5AP
ENSG00000171621	0.650851	0.00763371	0.0666993	167.826	231.728	120.367	223.485	98.7276	152.518	SPSB1
ENSG00000197249	0.650774	0.00597841	0.0560683	78.6386	135.174	75.4681	109.281	104.162	161.489	SERPINA1
ENSG00000134243	0.650625	0.007517	0.0660693	91.1057	123.105	88.8422	131.925	55.2512	113.641	SORT1
ENSG00000160951	0.650624	0.0398663	0.200061	44.1144	49.4835	29.6141	59.0708	28.0785	50.8393	PTGER1
ENSG00000101439	0.65031	2.03068e-07	1.15227e-05	5390.58	9407.9	4887.28	7485.26	5344.88	7629.88	CST3
ENSG00000198929	0.649802	0.0559449	0.245786	37.4013	45.8627	37.2564	54.1483	19.9267	47.8487	NOS1AP
ENSG00000052795	0.649592	0.0142348	0.101949	341.407	568.457	243.6	282.556	362.303	635.989	FNIP2
ENSG00000267149	0.649333	0.268009	NA	6.71305	15.6899	8.59763	12.7987	9.05758	9.96849	AC011476.2
ENSG00000232859	0.648598	0.0798279	0.306203	23.9752	41.0351	36.3011	42.3341	17.2094	37.8802	LYRM9
ENSG00000169715	0.648336	0.000786451	0.0119706	504.438	987.256	589.415	797.456	787.103	1164.32	MT1E
ENSG00000008735	0.648074	0.1817	0.484946	13.4261	19.3106	9.55292	19.6903	12.6806	16.9464	MAPK8IP2
ENSG00000036565	0.647511	0.26948	NA	9.59008	12.0691	13.3741	15.7522	4.52879	14.9527	SLC18A1
ENSG00000124243	0.647453	0.218846	0.536463	11.5081	13.2761	9.55292	15.7522	9.05758	17.9433	BCAS4
ENSG00000172349	0.647125	0.194701	0.503495	20.1392	27.759	18.1506	27.5664	7.24606	15.9496	IL16
ENSG00000239887	0.645984	0.0125089	0.0930937	54.6634	123.105	101.261	108.297	67.0261	117.628	C1orf226
ENSG00000204653	0.645572	0.206575	0.520745	20.1392	15.6899	10.5082	21.6593	8.15182	22.9275	ASPDH
ENSG00000243811	0.643498	0.27652	NA	6.71305	19.3106	8.59763	7.87611	12.6806	16.9464	APOBEC3D
ENSG00000119977	0.643299	2.8617e-06	0.000114748	601.298	1106.74	734.62	957.932	721.889	1150.36	TCTN3
ENSG00000224080	0.642922	0.178594	0.481854	18.2211	25.3452	21.9717	26.5819	7.24606	21.9307	UBE2FP1
ENSG00000164674	0.642774	0.0216335	0.135336	37.4013	59.1388	41.0776	61.0399	36.2303	58.8141	SYTL3
ENSG00000197063	0.642418	2.94826e-05	0.000834871	4644.47	5948.88	4165.07	6529.3	4760.66	8702.49	MAFG
ENSG00000280239	0.641577	0.0161245	0.110917	46.0324	68.7941	44.8987	64.9779	38.9476	68.7825	AC011498.7
ENSG00000165915	0.641284	1.58044e-05	0.000487631	578.282	824.323	491.976	719.68	537.114	962.956	SLC39A13
ENSG00000119283	0.640604	0.326584	NA	10.5491	15.6899	2.86588	7.87611	11.7748	15.9496	TRIM67
ENSG00000099785	0.640556	0.00031092	0.00569892	271.399	465.869	260.795	343.595	213.759	354.878	2002-03-01
ENSG00000211584	0.6405	0.00780199	0.0677374	293.456	445.351	308.559	381.991	408.497	747.636	SLC48A1
ENSG00000124588	0.640062	0.00037335	0.00661402	460.324	649.32	323.844	490.288	375.889	668.885	NQO2
ENSG00000255197	0.639618	0.0271396	0.157376	112.204	176.21	76.4234	126.018	64.3088	92.7069	AC090559.1
ENSG00000185420	0.638743	9.05807e-08	5.75751e-06	1750.19	2950.91	1705.2	2498.7	1606.81	2434.3	SMYD3
ENSG00000156384	0.638399	0.00031544	0.00576749	197.556	350.005	191.058	244.159	189.303	307.029	SFR1
ENSG00000204525	0.638224	1.48327e-05	0.000462468	4493.91	7325.97	3600.5	5508.36	3810.52	5696.99	HLA-C
ENSG00000235884	0.637898	0.260029	NA	6.71305	10.8622	10.5082	19.6903	10.8691	12.959	LINC00941
ENSG00000247400	0.63768	0.00684787	0.0620288	69.0486	114.657	99.3504	120.111	86.047	160.493	DNAJC3-AS1
ENSG00000186704	0.637272	0.27833	NA	10.5491	13.2761	5.73175	12.7987	8.15182	11.9622	DTX2P1
ENSG00000253477	0.636182	0.334309	0.658665	5.75405	19.3106	3.82117	11.8142	21.7382	17.9433	AC012213.1
ENSG00000273226	0.6361	0.211223	0.526369	7.67206	26.5521	18.1506	16.7367	12.6806	16.9464	AL391834.2
ENSG00000135749	0.636022	0.00601432	0.0562679	68.0895	92.9324	63.0493	123.064	78.8009	109.653	PCNX2
ENSG00000161929	0.635939	0.117154	0.382611	21.0982	41.0351	18.1506	21.6593	19.9267	29.9055	SCIMP
ENSG00000146856	0.635909	0.121188	0.390346	22.0572	39.8282	19.1058	19.6903	24.4555	42.8645	AGBL3
ENSG00000169248	0.635712	0.330656	0.655239	109.327	181.037	137.562	158.507	283.502	484.468	CXCL11
ENSG00000125384	0.635449	0.0221025	0.137249	39.3193	59.1388	40.1223	74.8231	52.5339	70.7762	PTGER2
ENSG00000135709	0.635197	0.0150274	0.105727	108.368	118.278	69.7363	157.522	67.9318	105.666	KIAA0513
ENSG00000167642	0.634661	0.00243896	0.028713	88.2287	129.14	109.859	175.243	96.9161	152.518	SPINT2
ENSG00000152377	0.634606	0.132768	0.412135	36.4423	67.5872	21.0164	22.6438	28.9842	44.8582	SPOCK1
ENSG00000253304	0.634105	0.115599	0.379478	15.3441	24.1383	24.8376	31.5044	23.5497	42.8645	TMEM200B
ENSG00000165457	0.634058	0.114897	0.377718	40.2783	50.6904	15.2847	43.3186	25.3612	31.8992	FOLR2
ENSG00000281357	0.633952	0.135523	0.416756	12.4671	26.5521	26.7482	31.5044	16.3036	27.9118	ARRDC3-AS1
ENSG00000251230	0.633523	0.0574615	0.249972	49.8684	114.657	40.1223	52.1792	70.6491	83.7353	MIR3945HG
ENSG00000279522	0.633373	0.303459	NA	6.71305	14.483	7.64234	6.8916	10.8691	17.9433	NA
ENSG00000124299	0.633188	2.70451e-05	0.000780774	390.316	703.631	371.609	534.591	387.664	547.27	PEPD
ENSG00000164237	0.633056	0.134392	0.41479	16.3031	24.1383	31.5246	58.0863	28.0785	34.8897	CMBL
ENSG00000104833	0.633025	0.128368	0.404151	36.4423	41.0351	25.7929	64.9779	21.7382	23.9244	TUBB4A
ENSG00000170915	0.633015	0.000395702	0.00689453	787.345	1144.15	906.573	1566.36	706.491	1010.8	PAQR8
ENSG00000105967	0.632826	0.000455689	0.00775719	1048.2	1669.16	984.906	1251.32	1191.07	2079.43	TFEC
ENSG00000074660	0.631499	0.0392398	0.198304	40.2783	59.1388	28.6588	65.9624	42.5706	47.8487	SCARF1
ENSG00000250645	0.631127	0.171011	0.47036	9.59008	19.3106	25.7929	35.4425	20.8324	31.8992	AC010442.3
ENSG00000163132	0.630901	0.120976	0.389998	15.3441	24.1383	19.1058	25.5974	19.0209	32.896	MSX1
ENSG00000206418	0.630735	0.000433685	0.00745113	184.129	313.798	176.729	243.175	211.947	330.954	RAB12
ENSG00000140090	0.630698	0.105033	0.357676	43.1553	77.2425	26.7482	28.5509	32.6073	53.8298	SLC24A4
ENSG00000256546	0.630549	0.0881689	0.323453	23.0162	31.3798	19.1058	30.5199	21.7382	36.8834	AC156455.1
ENSG00000266709	0.629375	0.0185402	0.121603	120.835	212.417	98.3951	102.389	92.3873	168.467	AC005224.4
ENSG00000162627	0.629062	0.00281299	0.031922	96.8598	143.623	106.037	176.228	131.335	196.379	SNX7
ENSG00000072952	0.628842	0.228177	0.548518	15.3441	15.6899	9.55292	22.6438	9.05758	13.9559	MRVI1
ENSG00000234076	0.628792	0.225664	0.545201	12.4671	26.5521	10.5082	14.7677	11.7748	12.959	TPRG1-AS1
ENSG00000158887	0.62878	0.0288297	0.162908	62.3355	74.8287	72.6022	90.5753	70.6491	151.521	MPZ
ENSG00000005238	0.627645	0.0373564	0.192608	148.646	189.486	167.176	328.828	105.974	132.581	FAM214B
ENSG00000119866	0.627407	0.042689	0.208655	93.0237	138.795	84.0657	87.6217	115.937	226.285	BCL11A
ENSG00000104888	0.627372	0.113864	0.375866	17.2621	36.2074	16.24	30.5199	28.0785	28.9086	SLC17A7
ENSG00000178460	0.627046	0.0984955	0.346242	20.1392	25.3452	20.0611	37.4115	22.6439	33.8928	MCMDC2
ENSG00000150510	0.626956	0.0550455	0.24306	46.9914	43.4489	36.3011	63.9934	26.267	60.8078	FAM124A
ENSG00000135124	0.626885	0.0014462	0.0189542	1258.22	1950.37	854.031	1198.15	1048.87	1734.52	P2RX4
ENSG00000232748	0.626164	0.30404	NA	13.4261	19.3106	6.68705	12.7987	6.3403	8.97164	AC135050.1
ENSG00000228175	0.626014	0.144597	0.432255	13.4261	30.1729	20.0611	21.6593	15.3979	23.9244	GEMIN8P4
ENSG00000236675	0.625904	0.0101134	0.0806131	60.4175	107.415	64.9599	120.111	76.0836	83.7353	MTX1P1
ENSG00000243364	0.62586	0.139557	0.423345	23.0162	24.1383	12.4188	25.5974	20.8324	36.8834	EFNA4
ENSG00000120594	0.625084	0.00333357	0.0365164	450.734	726.562	356.324	409.558	328.79	617.049	PLXDC2
ENSG00000121743	0.624911	0.007165	0.064001	55.6224	108.622	76.4234	96.4824	67.9318	103.672	GJA3
ENSG00000248208	0.623958	0.105279	0.35824	50.8274	65.1734	19.1058	48.2412	29.89	40.8708	WDR45P1
ENSG00000130958	0.623517	1.69067e-05	0.000514145	328.94	552.767	306.649	460.753	311.581	447.585	SLC35D2
ENSG00000174871	0.623469	0.110791	0.369798	21.0982	48.2766	30.5694	41.3496	21.7382	23.9244	CNIH2
ENSG00000121931	0.622955	8.72915e-05	0.00203588	776.796	1331.23	880.78	1165.66	1010.83	1612.9	LRIF1
ENSG00000130307	0.622933	0.29182	0.619089	18.2211	14.483	3.82117	17.7213	9.96333	16.9464	USHBP1
ENSG00000279086	0.622929	0.138095	0.421428	15.3441	47.0697	24.8376	24.6128	22.6439	25.9181	AC073130.3
ENSG00000140968	0.621557	2.3641e-07	1.31132e-05	6560.57	8981.86	6892.43	10108	5632	10270.5	IRF8
ENSG00000124216	0.621021	0.000281317	0.00524639	237.834	341.557	190.103	282.556	182.963	316.001	SNAI1
ENSG00000164574	0.620929	0.0002462	0.00474768	275.235	403.109	258.884	396.759	203.795	334.941	GALNT10
ENSG00000168453	0.620752	0.157289	0.450395	25.8932	24.1383	10.5082	27.5664	18.1152	31.8992	HR
ENSG00000183196	0.619276	0.0971026	0.343383	38.3603	59.1388	45.854	58.0863	18.1152	39.8739	CHST6
ENSG00000169184	0.619125	0.171567	0.471139	20.1392	43.4489	20.0611	16.7367	15.3979	25.9181	MN1
ENSG00000225217	0.619085	0.0121316	0.0912024	208.105	237.762	107.948	190.996	128.618	254.196	HSPA7
ENSG00000235492	0.618222	0.21464	0.531393	11.5081	15.6899	14.3294	19.6903	9.05758	17.9433	LINC01221
ENSG00000168807	0.61814	0.0263786	0.154414	50.8274	55.5181	40.1223	71.8695	42.5706	76.7573	SNTB2
ENSG00000125538	0.616539	0.00293258	0.0330529	84078.1	146865	60509.2	84533.3	64773.4	89594.8	IL1B
ENSG00000274508	0.61641	0.366247	0.686949	16.3031	26.5521	9.55292	2.95354	8.15182	22.9275	AC007336.2
ENSG00000163975	0.616273	7.30448e-05	0.00174483	317.432	389.833	280.856	494.226	264.481	436.62	MELTF
ENSG00000226334	0.615797	0.232876	0.552707	15.3441	19.3106	7.64234	17.7213	10.8691	14.9527	AL359182.1
ENSG00000162897	0.615171	0.210882	0.526348	12.4671	21.7245	11.4635	12.7987	15.3979	25.9181	FCAMR
ENSG00000238057	0.61447	0.00704679	0.0632887	224.408	352.419	161.444	225.454	147.638	240.24	ZEB2-AS1
ENSG00000153976	0.614259	0.0782539	0.302852	31.6473	32.5867	21.9717	42.3341	26.267	46.8519	HS3ST3A1
ENSG00000114784	0.614166	0.0013591	0.0181374	1833.62	3154.87	1467.33	1788.86	1670.22	2667.57	EIF1B
ENSG00000104154	0.613817	0.24922	0.571708	12.4671	31.3798	19.1058	8.86063	19.9267	38.8771	SLC30A4
ENSG00000148841	0.61374	0.014758	0.104607	1305.21	2079.51	1251.43	2033.02	801.595	1026.75	ITPRIP
ENSG00000235366	0.613542	0.467994	0.758149	38.3603	76.0356	43.9435	37.4115	124.089	202.36	LINC01055
ENSG00000184602	0.613349	0.00571503	0.0544657	1281.23	1956.41	784.295	1157.79	855.941	1356.71	SNN
ENSG00000115363	0.613079	0.229435	0.549834	30.6882	42.242	27.7035	12.7987	31.7015	82.7384	EVA1A
ENSG00000173083	0.612782	0.00157698	0.0202735	95.9008	175.003	108.903	169.336	115.031	145.54	HPSE
ENSG00000132003	0.612632	0.00027225	0.00512328	257.973	343.971	223.538	385.929	198.361	309.023	ZSWIM4
ENSG00000226791	0.612134	0.260824	NA	10.5491	18.1037	11.4635	12.7987	7.24606	13.9559	AC109826.1
ENSG00000177272	0.611937	0.0143953	0.102646	251.26	394.661	243.6	349.502	143.11	231.269	KCNA3
ENSG00000260257	0.61174	0.127007	0.401833	24.9342	86.8978	38.2117	33.4735	57.9685	65.792	AL035071.1
ENSG00000281398	0.611299	0.0354161	0.185471	42.1963	98.967	72.6022	77.7766	46.1936	69.7794	SNHG4
ENSG00000234882	0.610668	0.0516119	0.235303	32.6063	42.242	34.3905	50.2102	27.1727	50.8393	EIF3EP1
ENSG00000159403	0.609601	0.095848	0.340573	27.8112	48.2766	21.0164	40.3651	27.1727	27.9118	C1R
ENSG00000185880	0.609133	0.030166	0.167954	88.2287	147.244	102.216	119.126	140.392	238.247	TRIM69
ENSG00000214922	0.60792	0.26527	0.58964	12.4671	14.483	16.24	24.6128	6.3403	13.9559	HLA-F-AS1
ENSG00000205542	0.607394	6.37131e-07	3.11416e-05	37408	64521.6	36722.4	50602	35834.5	52411.3	TMSB4X
ENSG00000152217	0.607207	0.0192115	0.124517	42.1963	73.6218	49.6752	70.885	48.0052	68.7825	SETBP1
ENSG00000027697	0.606992	0.000125685	0.00274138	1530.58	2184.52	1271.49	2101.94	1109.55	1671.71	IFNGR1
ENSG00000143776	0.606696	0.258363	NA	8.63107	18.1037	8.59763	13.7832	12.6806	13.9559	CDC42BPA
ENSG00000268584	0.606654	0.322771	NA	8.63107	16.8968	4.77646	8.86063	11.7748	12.959	AC073389.1
ENSG00000236698	0.606325	0.307346	NA	8.63107	8.4484	14.3294	14.7677	6.3403	20.9338	EIF1AXP1
ENSG00000122223	0.605694	0.00192553	0.0235873	518.823	913.634	487.199	731.494	421.177	528.33	CD244
ENSG00000259436	0.605382	0.0864529	0.319932	33.5653	33.7936	24.8376	43.3186	20.8324	42.8645	AC010247.2
ENSG00000185761	0.604264	0.0144351	0.102781	67.1305	91.7255	56.3623	89.5908	48.9109	80.7447	ADAMTSL5
ENSG00000185669	0.604026	0.0739033	0.291635	36.4423	33.7936	37.2564	63.0089	39.8533	74.7636	SNAI3
ENSG00000100583	0.603218	0.126551	0.400867	26.8522	27.759	22.927	31.5044	14.4921	37.8802	SAMD15
ENSG00000210195	0.602933	0.104446	0.356498	45.0734	80.8633	37.2564	29.5354	37.1361	71.7731	MT-TT
ENSG00000102572	0.602378	0.00177748	0.0222538	933.115	1495.37	905.617	1430.5	699.245	928.066	STK24
ENSG00000067840	0.602343	0.067302	0.275343	52.7454	59.1388	31.5246	60.0554	27.1727	49.8424	PDZD4
ENSG00000227908	0.602201	0.177516	0.479746	17.2621	33.7936	16.24	21.6593	14.4921	17.9433	AC016596.1
ENSG00000163328	0.601519	0.0596839	0.255572	36.4423	51.8973	29.6141	51.1947	28.0785	39.8739	GPR155
ENSG00000170421	0.601412	0.0461097	0.219295	30.6882	61.5526	38.2117	58.0863	39.8533	45.855	KRT8
ENSG00000271780	0.601235	0.339458	0.663155	14.3851	26.5521	9.55292	6.8916	6.3403	12.959	AL118558.3
ENSG00000233223	0.601105	0.151038	0.440243	28.7702	30.1729	15.2847	23.6283	21.7382	45.855	AC016876.1
ENSG00000196839	0.601074	0.000494078	0.00821245	203.31	324.66	237.868	290.432	227.345	398.739	ADA
ENSG00000266017	0.600836	0.357825	NA	4.79504	22.9314	12.4188	12.7987	9.96333	5.98109	MIR4477B
ENSG00000240280	0.600665	0.185007	0.489894	14.3851	15.6899	13.3741	27.5664	18.1152	25.9181	TCAM1P
ENSG00000161013	0.600614	7.43101e-06	0.000257134	1498.93	1891.23	1122.47	1951.31	1227.3	1992.7	MGAT4B
ENSG00000088808	0.600379	0.0352742	0.185076	37.4013	60.3457	44.8987	54.1483	35.3245	63.7983	PPP1R13B
ENSG00000091436	0.600053	0.000533626	0.0087609	510.192	805.012	747.994	1086.9	617.727	949.997	MAP3K20
ENSG00000187013	0.599661	0.141813	0.427547	19.1802	27.759	14.3294	33.4735	22.6439	23.9244	C17orf82
ENSG00000020577	0.599578	0.207351	0.52199	19.1802	32.5867	20.0611	12.7987	13.5864	34.8897	SAMD4A
ENSG00000160211	0.599049	0.000149311	0.00313214	1445.22	2005.89	1474.97	2092.09	1681.99	2871.92	G6PD
ENSG00000011007	0.598755	0.000273676	0.00513707	2219.14	3271.94	2148.45	2717.26	2411.13	4276.48	ELOA
ENSG00000132170	0.598367	0.000666229	0.0104176	214.818	366.902	204.433	319.967	201.984	255.193	PPARG
ENSG00000107551	0.598139	0.000189398	0.0038008	1135.47	1529.16	1174.05	1635.28	1270.78	2253.87	RASSF4
ENSG00000250510	0.598026	0.317836	0.642927	12.4671	16.8968	24.8376	34.458	5.43455	12.959	GPR162
ENSG00000004838	0.597882	0.158039	0.451584	24.9342	22.9314	14.3294	32.489	15.3979	26.9149	ZMYND10
ENSG00000160145	0.597773	0.158501	0.452292	23.9752	24.1383	14.3294	25.5974	14.4921	29.9055	KALRN
ENSG00000240859	0.597517	0.0399472	0.200209	63.2945	135.174	86.9316	113.219	58.8742	68.7825	AC093627.4
ENSG00000255050	0.597347	0.0357944	0.18682	41.2373	63.9665	41.0776	59.0708	54.3455	83.7353	AC067930.5
ENSG00000113319	0.597305	0.278786	NA	8.63107	14.483	8.59763	13.7832	9.96333	12.959	RASGRF2
ENSG00000173898	0.597141	0.115815	0.379481	19.1802	35.0005	45.854	63.0089	34.4188	51.8361	SPTBN2
ENSG00000096996	0.597	0.02126	0.133439	75.7616	92.9324	99.3504	175.243	96.0103	140.556	IL12RB1
ENSG00000255139	0.596892	0.290139	NA	8.63107	10.8622	8.59763	13.7832	9.05758	14.9527	AP000442.2
ENSG00000109756	0.596672	5.81179e-06	0.000209422	541.839	848.461	512.992	698.02	486.392	785.517	RAPGEF2
ENSG00000213904	0.595902	0.152652	0.442193	31.6473	21.7245	18.1506	35.4425	20.8324	48.8456	LIPE-AS1
ENSG00000185340	0.595231	0.00168203	0.0213644	180.293	243.797	158.579	296.339	154.885	205.351	GAS2L1
ENSG00000214595	0.594466	0.21486	0.531571	13.4261	21.7245	14.3294	14.7677	10.8691	21.9307	EML6
ENSG00000131435	0.593916	0.00264683	0.0303168	257.973	394.661	237.868	449.923	241.837	269.149	PDLIM4
ENSG00000173391	0.593757	0.0607113	0.258003	274.276	378.971	137.562	166.383	229.157	422.664	OLR1
ENSG00000132823	0.593714	5.48466e-05	0.00139089	468.955	749.494	423.195	565.111	432.952	686.829	OSER1
ENSG00000118200	0.593605	0.00220686	0.0264431	168.785	225.693	123.233	189.027	145.827	246.222	CAMSAP2
ENSG00000109854	0.593515	0.00118498	0.0164168	545.675	802.598	569.354	743.308	674.789	1154.35	HTATIP2
ENSG00000176170	0.592519	0.0115772	0.0883267	109.327	136.381	68.7811	121.095	75.1779	124.606	SPHK1
ENSG00000100147	0.592511	0.0530713	0.238467	32.6063	48.2766	46.8093	67.9315	34.4188	54.8267	CCDC134
ENSG00000159423	0.592488	0.0040686	0.042644	84.3927	129.14	107.948	141.77	86.9527	149.527	ALDH4A1
ENSG00000180316	0.592455	0.01456	0.103322	147.687	214.831	118.456	142.755	151.262	272.14	PNPLA1
ENSG00000095585	0.592268	0.18814	0.494512	19.1802	20.5175	15.2847	25.5974	10.8691	21.9307	BLNK
ENSG00000113916	0.592224	0.00177863	0.0222538	2684.26	4092.65	1876.19	2789.13	1890.32	2845.01	BCL6
ENSG00000167680	0.592127	0.0468199	0.221393	221.531	261.9	115.59	228.407	95.1046	161.489	SEMA6B
ENSG00000151498	0.590716	0.000120743	0.00264918	298.251	488.8	292.319	382.976	262.67	414.689	ACAD8
ENSG00000011422	0.590516	0.138196	0.421562	2189.41	3284.01	1417.65	2264.38	1172.96	1649.78	PLAUR
ENSG00000130775	0.589931	0.0168554	0.114877	238.793	347.591	185.327	323.905	149.45	192.392	THEMIS2
ENSG00000171680	0.58978	0.0308827	0.169774	410.455	615.526	307.604	453.861	199.267	312.014	PLEKHG5
ENSG00000214455	0.588835	0.0494408	0.22968	35.4833	59.1388	33.4352	45.2876	35.3245	52.833	RCN1P2
ENSG00000176723	0.587273	0.292029	NA	11.5081	10.8622	9.55292	12.7987	8.15182	19.937	ZNF843
ENSG00000166578	0.587048	0.00687296	0.0622048	77.6796	135.174	89.7975	113.219	72.4606	112.644	IQCD
ENSG00000022556	0.586425	0.0175605	0.11775	55.6224	82.0702	63.0493	105.343	58.8742	78.751	NLRP2
ENSG00000196739	0.586035	0.000691248	0.0107198	536.085	637.251	527.321	897.877	414.837	681.844	COL27A1
ENSG00000273284	0.585977	0.323694	NA	10.5491	13.2761	4.77646	11.8142	9.96333	12.959	AP001033.2
ENSG00000172345	0.585358	0.220096	0.537892	9.59008	22.9314	13.3741	16.7367	17.2094	20.9338	STARD5
ENSG00000085831	0.584874	0.0539084	0.240477	35.4833	48.2766	31.5246	46.2722	35.3245	58.8141	TTC39A
ENSG00000198598	0.583806	0.000287804	0.00534802	538.962	637.251	427.016	683.253	366.832	675.863	MMP17
ENSG00000165140	0.583675	0.0102472	0.0813983	189.884	362.074	165.266	254.989	182.963	191.395	FBP1
ENSG00000197582	0.583596	2.33172e-06	9.59245e-05	3530.11	5903.02	3337.79	4668.57	3776.1	5381.99	GPX1P1
ENSG00000106689	0.582975	0.00131943	0.0177805	117.958	194.313	144.249	213.64	131.335	181.426	LHX2
ENSG00000210049	0.582056	0.00349789	0.0379515	206.187	282.418	174.819	227.423	201.984	362.853	MT-TF
ENSG00000214212	0.580882	0.0281553	0.160562	67.1305	90.5186	44.8987	91.5598	56.157	69.7794	C19orf38
ENSG00000163249	0.580855	5.33431e-06	0.000193157	377.849	599.836	421.284	563.142	389.476	615.056	CCNYL1
ENSG00000229950	0.580791	0.211324	0.526396	16.3031	39.8282	13.3741	16.7367	26.267	27.9118	TFAP2A-AS1
ENSG00000008086	0.580632	0.0896071	0.326626	21.0982	50.6904	39.167	39.3806	34.4188	51.8361	CDKL5
ENSG00000124225	0.580218	0.0631361	0.264432	163.031	197.934	77.3787	147.677	72.4606	122.612	PMEPA1
ENSG00000023445	0.579559	0.000226854	0.00443819	1473.99	2178.48	1267.67	1620.51	1394.87	2383.46	BIRC3
ENSG00000233791	0.579508	0.126085	0.400419	23.0162	44.6558	27.7035	35.4425	19.9267	25.9181	LINC01136
ENSG00000234535	0.579147	0.350936	NA	4.79504	10.8622	9.55292	8.86063	10.8691	17.9433	AL161719.1
ENSG00000172817	0.578864	0.0772677	0.30139	49.8684	62.7595	36.3011	54.1483	61.5915	103.672	CYP7B1
ENSG00000160789	0.578805	4.73103e-07	2.40779e-05	10187.5	14965.7	9067.64	13309.6	8536.77	13236.2	LMNA
ENSG00000269220	0.578712	0.0236497	0.143379	75.7616	78.4494	50.6305	94.5133	60.6858	105.666	LINC00528
ENSG00000156966	0.578583	0.0453893	0.21736	197.556	206.382	204.433	432.202	151.262	186.411	B3GNT7
ENSG00000277423	0.578438	0.251448	0.573356	11.5081	19.3106	21.9717	18.7058	8.15182	23.9244	AC069234.5
ENSG00000257258	0.577729	0.230514	0.550159	16.3031	24.1383	15.2847	20.6748	9.05758	15.9496	AC012150.1
ENSG00000054793	0.577593	0.00188827	0.0232645	262.768	324.66	234.047	299.292	216.476	439.61	ATP9A
ENSG00000158850	0.577178	0.000833304	0.0125292	1400.15	2261.76	1381.35	2316.56	1273.5	1472.35	B4GALT3
ENSG00000283429	0.576922	0.232973	0.55276	17.2621	30.1729	12.4188	15.7522	28.9842	41.8676	MIR1244-3
ENSG00000154016	0.576552	0.158873	0.452309	23.0162	20.5175	19.1058	37.4115	17.2094	29.9055	GRAP
ENSG00000028277	0.576459	0.17867	0.481854	692.404	1002.95	666.794	698.02	957.386	1753.46	POU2F2
ENSG00000160213	0.575876	0.000121843	0.00266543	1422.21	2278.65	1235.19	1678.6	1490.88	2227.96	CSTB
ENSG00000136404	0.575718	0.0255314	0.151369	43.1553	83.2771	67.8258	90.5753	65.2145	88.7195	TM6SF1
ENSG00000170525	0.574767	0.00207489	0.0250237	1550.72	2143.48	1250.48	2035.97	1004.49	1489.29	PFKFB3
ENSG00000101115	0.574337	0.134655	0.415121	26.8522	24.1383	30.5694	40.3651	22.6439	53.8298	SALL4
ENSG00000260686	0.573997	0.233457	0.552822	10.5491	18.1037	17.1953	23.6283	11.7748	16.9464	AC008669.1
ENSG00000277159	0.573644	0.317861	NA	10.5491	13.2761	9.55292	19.6903	8.15182	8.97164	AL139384.2
ENSG00000254887	0.573003	0.102907	0.353691	27.8112	45.8627	24.8376	31.5044	35.3245	53.8298	AC010247.1
ENSG00000130513	0.572654	0.146713	0.434738	34.5243	42.242	27.7035	51.1947	18.1152	25.9181	GDF15
ENSG00000249639	0.572575	0.012364	0.0922329	78.6386	117.071	93.6187	141.77	114.125	166.474	AC022092.1
ENSG00000144476	0.572503	0.384169	0.701389	429.635	518.973	166.221	292.401	110.502	239.244	ACKR3
ENSG00000082014	0.572172	0.000517275	0.008531	160.154	226.9	161.444	250.067	179.34	267.155	SMARCD3
ENSG00000159387	0.572128	0.105621	0.358612	42.1963	71.2079	22.927	43.3186	40.7591	43.8613	IRX6
ENSG00000213853	0.571831	0.000462089	0.0078481	311.678	445.351	262.705	380.022	320.638	505.402	EMP2
ENSG00000105612	0.571826	0.000100212	0.00226585	734.6	1105.53	641.957	841.759	681.13	1112.48	DNASE2
ENSG00000226435	0.571537	0.0133928	0.097756	86.3107	118.278	61.1387	110.266	72.4606	98.688	ANKRD18DP
ENSG00000165507	0.571271	0.0518912	0.236246	68.0895	106.208	75.4681	98.4514	115.031	179.433	DEPP1
ENSG00000088827	0.571039	0.022917	0.140552	193.72	171.382	203.477	298.308	176.623	380.796	SIGLEC1
ENSG00000136114	0.570426	0.357167	NA	6.71305	7.24149	10.5082	11.8142	7.24606	16.9464	THSD1
ENSG00000009335	0.570021	1.62767e-08	1.19929e-06	2710.16	4072.13	2733.09	4118.22	2579.6	3720.24	UBE3C
ENSG00000067113	0.569956	0.0999328	0.348482	50.8274	74.8287	28.6588	43.3186	56.157	83.7353	PLPP1
ENSG00000160179	0.569106	0.256806	0.579948	37.4013	79.6563	28.6588	28.5509	19.0209	18.9401	ABCG1
ENSG00000241547	0.56908	0.314324	NA	13.4261	12.0691	7.64234	13.7832	7.24606	15.9496	ACTG1P20
ENSG00000137801	0.569056	0.201751	0.514193	3576.14	4741.97	1989.87	3255.79	1595.94	2627.69	THBS1
ENSG00000204248	0.568727	0.052458	0.237513	63.2945	74.8287	42.0329	57.1018	43.4764	88.7195	COL11A2
ENSG00000164604	0.568446	0.00131627	0.0177703	181.252	286.039	153.802	216.593	173	252.203	GPR85
ENSG00000267737	0.567779	0.00442794	0.0455521	296.333	505.697	244.555	308.153	250.895	361.856	AC087645.2
ENSG00000159128	0.567725	0.00038517	0.00675874	6053.26	9166.51	4879.63	6325.5	4731.68	7727.57	IFNGR2
ENSG00000226453	0.566753	0.0812726	0.309335	31.6473	39.8282	26.7482	54.1483	33.513	41.8676	LINC02542
ENSG00000177679	0.56675	0.210559	0.526348	59.4585	71.2079	26.7482	63.0089	21.7382	25.9181	SRRM3
ENSG00000162302	0.566388	7.00546e-06	0.000245855	1474.95	2291.93	1498.85	2217.13	1326.03	1859.12	RPS6KA4
ENSG00000168884	0.565801	1.2411e-06	5.63485e-05	1461.53	2279.86	1350.78	1914.88	1483.63	2166.15	TNIP2
ENSG00000226239	0.565666	0.23043	0.550159	21.0982	19.3106	15.2847	21.6593	9.05758	25.9181	AL031658.1
ENSG00000261416	0.564681	0.280455	0.606533	8.63107	13.2761	10.5082	15.7522	12.6806	17.9433	AC012645.3
ENSG00000218565	0.564665	0.0130902	0.0962343	99.7368	155.692	82.1551	103.374	86.9527	139.559	AL592429.1
ENSG00000188687	0.564651	0.234684	0.554475	18.2211	15.6899	10.5082	25.5974	13.5864	20.9338	SLC4A5
ENSG00000205930	0.564374	0.296848	0.623254	17.2621	18.1037	12.4188	16.7367	5.43455	16.9464	C21orf62-AS1
ENSG00000229348	0.564038	0.147843	0.436339	23.0162	26.5521	16.24	28.5509	21.7382	34.8897	HYI-AS1
ENSG00000109762	0.563665	0.0105691	0.0826011	69.0486	140.002	91.7081	116.173	94.1988	121.616	SNX25
ENSG00000166278	0.563482	0.093634	0.335199	112.204	177.416	67.8258	110.266	62.4973	71.7731	C2
ENSG00000185633	0.563431	0.0137375	0.099333	94.9418	154.485	84.0657	104.358	101.445	156.505	NDUFA4L2
ENSG00000135824	0.563099	0.18844	0.494762	16.3031	24.1383	19.1058	29.5354	14.4921	19.937	RGS8
ENSG00000198515	0.562865	0.118183	0.384506	22.0572	32.5867	22.927	43.3186	28.0785	31.8992	CNGA1
ENSG00000230555	0.561694	0.320424	NA	10.5491	14.483	13.3741	15.7522	5.43455	12.959	AL450326.1
ENSG00000102760	0.56163	0.00532389	0.0516351	258.932	391.04	227.36	357.379	191.115	252.203	RGCC
ENSG00000124098	0.561275	0.00465069	0.0470751	155.359	271.556	165.266	186.073	133.146	213.326	FAM210B
ENSG00000125144	0.560898	0.00411264	0.0430142	191.802	423.627	239.778	312.091	288.031	327.963	MT1G
ENSG00000230155	0.560792	0.055609	0.244673	40.2783	68.7941	37.2564	47.2567	39.8533	57.8172	FO393401.1
ENSG00000222043	0.560732	0.197943	0.508328	21.0982	43.4489	28.6588	36.427	16.3036	17.9433	AC079305.1
ENSG00000205755	0.560684	0.117814	0.383746	68.0895	84.484	37.2564	49.2257	28.9842	64.7952	CRLF2
ENSG00000006062	0.5603	0.0426371	0.20847	67.1305	97.7601	55.407	81.7147	43.4764	65.792	MAP3K14
ENSG00000213199	0.560032	0.2377	0.558165	26.8522	31.3798	15.2847	26.5819	9.96333	18.9401	ASIC3
ENSG00000100422	0.560024	0.000579224	0.00932425	1138.34	1727.09	1202.71	1866.64	967.349	1283.94	CERK
ENSG00000154252	0.55985	0.24473	0.567828	23.9752	30.1729	22.927	21.6593	7.24606	27.9118	GAL3ST2
ENSG00000185215	0.559804	0.0150068	0.10565	22581.8	32313.9	17035.7	21999	27259.7	44269	TNFAIP2
ENSG00000135046	0.559177	1.65407e-05	0.000506131	2443.55	3642.47	2137.94	2861	2204.61	3496.94	ANXA1
ENSG00000007312	0.559027	0.149489	0.438402	19.1802	24.1383	20.0611	35.4425	21.7382	29.9055	CD79B
ENSG00000166024	0.558816	0.0013102	0.0177206	352.915	550.353	320.978	429.248	409.402	617.049	R3HCC1L
ENSG00000182963	0.558599	0.105094	0.357802	26.8522	30.1729	30.5694	51.1947	33.513	51.8361	GJC1
ENSG00000152767	0.558359	0.424698	NA	16.3031	19.3106	2.86588	6.8916	7.24606	12.959	FARP1
ENSG00000121210	0.55832	9.66305e-05	0.00220848	725.01	1033.12	751.815	1085.92	583.308	914.11	TMEM131L
ENSG00000242550	0.558027	0.0156774	0.108822	192.761	237.762	242.644	427.279	194.738	261.174	SERPINB10
ENSG00000169252	0.557817	0.0010569	0.0150652	242.629	360.867	184.371	322.921	241.837	302.045	ADRB2
ENSG00000134940	0.557746	0.368122	0.688488	5.75405	9.65532	9.55292	10.8297	16.3036	25.9181	ACRV1
ENSG00000168386	0.557706	0.000169676	0.00347086	423.881	656.561	374.475	535.576	365.926	523.345	FILIP1L
ENSG00000188620	0.55765	0.0439148	0.21282	82.4747	95.3462	59.2281	120.111	54.3455	72.7699	HMX3
ENSG00000141448	0.557322	0.117452	0.383057	22.0572	33.7936	21.9717	33.4735	28.0785	38.8771	GATA6
ENSG00000137941	0.556454	0.0535075	0.23941	37.4013	61.5526	48.7199	85.6527	56.157	61.8046	TTLL7
ENSG00000095970	0.555419	0.000336414	0.00609828	433.471	671.044	444.211	590.708	519.905	792.495	TREM2
ENSG00000181690	0.555341	0.167902	0.467181	15.3441	28.9659	19.1058	28.5509	20.8324	23.9244	PLAG1
ENSG00000144712	0.555307	0.102201	0.352409	69.0486	57.9319	61.1387	147.677	57.9685	69.7794	CAND2
ENSG00000110492	0.554924	0.0233474	0.142046	108.368	182.244	171.953	211.671	185.68	290.083	MDK
ENSG00000128294	0.554905	2.61352e-05	0.000755981	962.844	1258.81	797.669	1160.74	765.365	1290.92	TPST2
ENSG00000139220	0.553348	0.309558	0.635772	19.1802	18.1037	5.73175	13.7832	14.4921	25.9181	PPFIA2
ENSG00000242616	0.55284	0.000802473	0.0121644	363.464	567.25	332.442	443.031	288.031	434.626	GNG10
ENSG00000158296	0.552659	0.314985	NA	6.71305	12.0691	10.5082	14.7677	12.6806	16.9464	SLC13A3
ENSG00000263834	0.551758	0.321445	0.645316	26.8522	31.3798	11.4635	21.6593	7.24606	13.9559	MIR4635
ENSG00000101445	0.550806	0.0103854	0.0818344	130.425	181.037	132.786	223.485	110.502	142.549	PPP1R16B
ENSG00000164088	0.550682	0.00354332	0.038332	118.917	147.244	114.635	188.042	115.937	175.445	PPM1M
ENSG00000117461	0.550672	0.0013626	0.0181476	141.933	207.589	131.83	197.887	153.979	221.3	PIK3R3
ENSG00000110400	0.550638	0.000114006	0.00253517	239.752	334.315	222.583	330.797	230.062	348.897	NECTIN1
ENSG00000103066	0.550606	0.00542613	0.052445	406.619	512.939	345.816	673.408	328.79	396.746	PLA2G15
ENSG00000154734	0.550424	0.0151677	0.106369	122.753	181.037	154.757	266.803	137.675	159.496	ADAMTS1
ENSG00000164306	0.549507	0.00588685	0.0554961	119.876	197.934	183.416	229.392	140.392	221.3	PRIMPOL
ENSG00000153162	0.549463	0.149189	0.43813	25.8932	32.5867	21.9717	28.5509	30.7958	53.8298	BMP6
ENSG00000180061	0.549443	0.113876	0.375866	56.5815	61.5526	26.7482	58.0863	62.4973	93.7038	TMEM150B
ENSG00000226690	0.549323	0.209932	0.525629	13.4261	18.1037	21.9717	32.489	17.2094	25.9181	AC013470.2
ENSG00000100360	0.549304	0.0104746	0.0821015	103.573	184.658	95.5292	146.693	111.408	124.606	IFT27
ENSG00000156515	0.549131	0.000154733	0.00321536	817.075	1186.4	674.436	1065.24	676.601	922.085	HK1
ENSG00000221949	0.548454	0.0670537	0.274555	66.1715	127.933	58.2728	74.8231	56.157	62.8015	LINC01465
ENSG00000257594	0.547549	0.166433	0.465245	16.3031	33.7936	34.3905	38.396	19.9267	30.9023	GALNT4
ENSG00000121410	0.547425	0.275641	0.600329	18.2211	22.9314	8.59763	15.7522	11.7748	17.9433	A1BG
ENSG00000274372	0.547274	0.331796	NA	8.63107	13.2761	7.64234	10.8297	11.7748	16.9464	AC239803.4
ENSG00000050344	0.546895	0.00946175	0.0771633	1133.55	1810.37	993.504	1125.3	1332.37	2119.3	NFE2L3
ENSG00000253958	0.546892	0.0713352	0.285688	46.0324	70.001	29.6141	53.1638	49.8167	60.8078	CLDN23
ENSG00000131507	0.546842	5.79739e-05	0.00144301	672.264	1080.19	670.615	942.18	614.104	838.35	NDFIP1
ENSG00000275342	0.546233	0.0103785	0.0818344	146.728	161.727	154.757	264.834	130.429	202.36	PRAG1
ENSG00000108840	0.545987	2.08304e-05	0.000618233	1102.86	1519.51	1119.6	1820.37	1049.77	1436.46	HDAC5
ENSG00000237732	0.545897	0.00128419	0.0174485	1218.9	1608.82	819.641	1262.15	905.758	1428.48	AC010980.1
ENSG00000129195	0.545007	0.00901163	0.0744767	83.4337	115.864	98.3951	144.724	97.8218	146.537	PIMREG
ENSG00000137265	0.544686	0.144441	0.43204	28.7702	26.5521	22.927	36.427	19.9267	40.8708	IRF4
ENSG00000244515	0.544284	0.31886	0.643844	8.63107	18.1037	8.59763	10.8297	15.3979	18.9401	KRT18P34
ENSG00000100399	0.543895	0.0868899	0.320828	40.2783	51.8973	34.3905	40.3651	28.9842	58.8141	CHADL
ENSG00000152056	0.543812	0.011384	0.0873657	556.224	928.117	652.465	961.87	462.842	547.27	AP1S3
ENSG00000233536	0.543097	0.261897	0.585507	11.5081	18.1037	13.3741	21.6593	12.6806	14.9527	AP000943.1
ENSG00000106799	0.54303	0.0213552	0.13373	4639.68	6667	3468.67	5868.69	2813.28	3378.32	TGFBR1
ENSG00000175175	0.54296	0.035839	0.186893	62.3355	88.1048	91.7081	145.708	87.8585	117.628	PPM1E
ENSG00000106665	0.542612	0.00134069	0.0179689	742.272	895.53	541.651	762.998	557.041	1022.77	CLIP2
ENSG00000215861	0.542411	0.19381	0.502069	46.9914	68.7941	30.5694	27.5664	56.157	98.688	AC245297.1
ENSG00000119922	0.542154	0.0351785	0.184815	415.25	475.524	396.446	422.356	456.502	948.003	IFIT2
ENSG00000206503	0.54177	4.36264e-06	0.000163158	7353.67	11570.7	6675.58	9330.24	7278.67	10121	HLA-A
ENSG00000116260	0.541748	5.78413e-08	3.92949e-06	8032.65	11580.3	8824.99	12727.8	8093.85	12013	QSOX1
ENSG00000185561	0.541698	0.0129284	0.095401	79.5976	103.795	79.2893	119.126	67.9318	106.663	TLCD2
ENSG00000139410	0.541595	0.000568289	0.00919821	241.67	324.66	205.388	323.905	252.706	369.831	SDSL
ENSG00000250687	0.540839	0.360882	0.681457	8.63107	27.759	15.2847	10.8297	9.05758	9.96849	AC146944.2
ENSG00000177721	0.540797	0.0483188	0.22617	50.8274	65.1734	66.8705	111.25	62.4973	84.7321	ANXA2R
ENSG00000225872	0.540065	0.420913	0.728749	35.4833	21.7245	4.77646	25.5974	5.43455	18.9401	LINC01529
ENSG00000182197	0.53991	0.126221	0.400543	23.9752	43.4489	48.7199	49.2257	26.267	50.8393	EXT1
ENSG00000234329	0.538895	0.265203	0.58964	14.3851	26.5521	10.5082	13.7832	19.0209	23.9244	AL604028.2
ENSG00000116983	0.538891	0.413475	NA	18.2211	12.0691	4.77646	14.7677	4.52879	12.959	HPCAL4
ENSG00000145246	0.538793	0.0143928	0.102646	119.876	142.416	132.786	237.268	127.712	171.458	ATP10D
ENSG00000188372	0.538091	0.0412694	0.203876	103.573	184.658	87.8869	108.297	80.6124	103.672	ZP3
ENSG00000143257	0.537508	0.287553	0.61331	19.1802	28.9659	11.4635	13.7832	10.8691	17.9433	NR1I3
ENSG00000115425	0.537437	0.0049448	0.0490177	100.696	166.554	105.082	140.785	113.22	156.505	PECR
ENSG00000114439	0.537318	0.000620107	0.00982224	405.66	590.181	505.35	769.89	447.444	610.071	BBX
ENSG00000214756	0.536998	0.131863	0.410444	38.3603	67.5872	32.4799	38.396	58.8742	82.7384	CSKMT
ENSG00000158457	0.536793	0.0102882	0.0814804	95.9008	124.312	83.1104	131.925	105.068	155.508	TSPAN33
ENSG00000122642	0.536418	1.17175e-05	0.000377251	491.971	658.975	502.484	729.525	469.182	732.684	FKBP9
ENSG00000103942	0.535767	0.0188929	0.123207	92.0647	102.588	94.5739	164.414	102.351	150.524	HOMER2
ENSG00000227533	0.535606	0.34573	0.668458	19.1802	27.759	16.24	20.6748	5.43455	10.9653	SLC2A1-AS1
ENSG00000133639	0.535111	0.00502993	0.0495301	1770.33	3095.74	1609.67	2163.96	1463.7	1761.43	BTG1
ENSG00000196776	0.534628	3.28088e-05	0.000904838	756.657	1267.26	905.617	1252.3	825.145	1084.57	CD47
ENSG00000182912	0.534085	0.339598	NA	9.59008	15.6899	13.3741	13.7832	6.3403	12.959	TSPEAR-AS2
ENSG00000197119	0.533725	0.0543528	0.241579	62.3355	66.3803	79.2893	127.987	65.2145	103.672	SLC25A29
ENSG00000276791	0.533666	0.141254	0.426323	29.7292	39.8282	21.9717	33.4735	20.8324	31.8992	AC092117.1
ENSG00000134070	0.533611	0.0224957	0.139012	3276.93	4796.28	2116.93	2538.08	3036.1	4869.6	IRAK2
ENSG00000136111	0.533568	0.122027	0.39216	29.7292	32.5867	32.4799	40.3651	24.4555	51.8361	TBC1D4
ENSG00000279968	0.533448	0.397265	0.710224	8.63107	4.82766	8.59763	15.7522	14.4921	24.9212	GVQW2
ENSG00000014257	0.532522	0.00111134	0.0156902	257.973	394.661	285.632	387.899	221.911	324.973	ACPP
ENSG00000204397	0.532449	0.00310144	0.034432	176.457	304.142	172.908	215.609	177.528	244.228	CARD16
ENSG00000140682	0.532153	0.062883	0.263824	42.1963	57.9319	40.1223	50.2102	40.7591	69.7794	TGFB1I1
ENSG00000179583	0.531848	0.233273	0.552822	14.3851	31.3798	16.24	16.7367	18.1152	22.9275	CIITA
ENSG00000014914	0.530664	0.000299146	0.00551726	317.432	493.628	284.677	409.558	306.146	410.702	MTMR11
ENSG00000092964	0.530539	0.000115908	0.00255827	1896.92	2879.7	1719.53	2154.12	1796.12	2786.19	DPYSL2
ENSG00000168661	0.530315	0.251049	0.573217	19.1802	16.8968	11.4635	20.6748	16.3036	29.9055	ZNF30
ENSG00000184261	0.530098	0.326514	NA	10.5491	16.8968	10.5082	15.7522	9.05758	10.9653	KCNK12
ENSG00000206535	0.530012	0.379421	NA	4.79504	10.8622	15.2847	15.7522	8.15182	13.9559	LNP1
ENSG00000168268	0.529838	3.79207e-06	0.000144744	650.207	989.67	714.559	976.638	646.711	938.034	NT5DC2
ENSG00000188315	0.529671	0.00159747	0.0204482	259.891	392.247	247.421	378.053	227.345	291.08	C3orf62
ENSG00000163624	0.528838	0.151699	0.441179	22.0572	33.7936	19.1058	31.5044	25.3612	30.9023	CDS1
ENSG00000171488	0.528828	0.0266822	0.155666	512.11	660.182	668.705	1127.27	458.313	576.178	LRRC8C
ENSG00000187607	0.528605	0.204216	0.517707	18.2211	33.7936	23.8823	21.6593	30.7958	49.8424	ZNF286A
ENSG00000244274	0.528494	0.189629	0.496534	29.7292	31.3798	26.7482	47.2567	16.3036	25.9181	DBNDD2
ENSG00000092200	0.528483	0.328245	0.652262	14.3851	20.5175	11.4635	18.7058	8.15182	9.96849	RPGRIP1
ENSG00000260804	0.528148	0.0236625	0.143379	79.5976	144.83	112.725	112.235	103.256	169.464	LINC01963
ENSG00000152556	0.52783	0.0400696	0.200389	48.9094	72.4149	68.7811	83.6837	52.5339	88.7195	PFKM
ENSG00000122861	0.527607	0.267318	0.591334	2125.16	2867.63	2017.58	3222.31	1036.19	1375.65	PLAU
ENSG00000159110	0.52758	2.83952e-05	0.000810276	934.074	1407.26	939.052	1279.87	812.465	1185.25	IFNAR2
ENSG00000151893	0.527468	5.19133e-06	0.00018844	561.02	780.874	584.639	839.79	571.533	853.302	CACUL1
ENSG00000186648	0.527103	0.491857	NA	17.2621	6.03457	2.86588	7.87611	6.3403	23.9244	CARMIL3
ENSG00000186104	0.526748	0.013501	0.0982072	106.45	152.071	105.082	141.77	78.8009	124.606	CYP2R1
ENSG00000253669	0.526059	0.0600205	0.256389	70.9666	98.967	58.2728	86.6372	44.3821	64.7952	GASAL1
ENSG00000150681	0.525765	0.0117244	0.0891369	113.163	170.175	127.054	191.98	104.162	133.578	RGS18
ENSG00000124875	0.525628	0.237689	0.558165	62.3355	90.5186	19.1058	32.489	56.157	75.7605	CXCL6
ENSG00000124920	0.525086	0.00973932	0.0785484	98.7778	125.519	96.4845	148.662	85.1412	128.593	MYRF
ENSG00000084234	0.524775	1.00513e-09	9.55398e-08	21321.6	31401.5	22040.5	30965.9	21607.8	31105.7	APLP2
ENSG00000135596	0.524484	7.29151e-07	3.52899e-05	3532.98	4675.59	3675.97	5167.71	3335.91	5322.17	MICAL1
ENSG00000223478	0.523824	0.24232	0.564536	13.4261	22.9314	14.3294	22.6438	16.3036	17.9433	AL441992.1
ENSG00000079931	0.523478	0.0876339	0.322448	64.2535	97.7601	91.7081	118.142	127.712	191.395	MOXD1
ENSG00000117009	0.523429	0.111121	0.370404	65.2125	89.3117	54.4517	46.2722	57.0627	118.625	KMO
ENSG00000129219	0.523105	0.0225979	0.139332	71.9256	91.7255	78.334	128.971	76.0836	103.672	PLD2
ENSG00000068976	0.522613	0.218623	0.536217	18.2211	20.5175	18.1506	35.4425	18.1152	21.9307	PYGM
ENSG00000198682	0.522582	0.000844448	0.0126839	190.843	273.97	200.611	257.943	173.905	280.114	PAPSS2
ENSG00000042832	0.522391	0.118547	0.385355	38.3603	41.0351	28.6588	38.396	28.0785	56.8204	TG
ENSG00000124201	0.522149	0.000219962	0.00432047	1450.98	1880.37	1293.47	1758.34	1438.34	2367.52	ZNFX1
ENSG00000174718	0.522095	3.10831e-05	0.000866931	1278.36	1867.1	1231.37	1546.67	1099.59	1770.4	KIAA1551
ENSG00000220201	0.521743	0.311866	0.638077	16.3031	13.2761	7.64234	17.7213	14.4921	23.9244	ZGLP1
ENSG00000213694	0.521419	0.0225638	0.139277	274.276	350.005	208.254	345.564	163.036	231.269	S1PR3
ENSG00000171227	0.521265	0.0661195	0.271933	75.7616	103.795	73.5575	115.188	49.8167	66.7888	TMEM37
ENSG00000136997	0.521121	0.0106295	0.0829411	965.721	1620.89	728.888	892.954	887.642	1194.22	MYC
ENSG00000269242	0.520582	0.317629	0.642927	12.4671	10.8622	11.4635	26.5819	13.5864	15.9496	AC010422.3
ENSG00000069974	0.52056	1.07738e-05	0.000351455	1978.43	3177.81	2299.39	3085.47	2003.54	2748.31	RAB27A
ENSG00000232004	0.52017	0.08402	0.315421	31.6473	55.5181	42.0329	55.1328	35.3245	45.855	CAP1P2
ENSG00000068079	0.519607	5.45035e-05	0.00138456	520.741	742.252	464.272	653.717	511.753	750.627	IFI35
ENSG00000163485	0.519586	0.219166	0.536684	24.9342	30.1729	21.0164	36.427	14.4921	19.937	ADORA1
ENSG00000120318	0.519496	0.0909095	0.329428	34.5243	42.242	41.0776	69.9005	43.4764	57.8172	ARAP3
ENSG00000278916	0.519265	0.382439	NA	3.83603	12.0691	13.3741	13.7832	12.6806	16.9464	CEP83-AS1
ENSG00000179542	0.51912	0.00357804	0.0386512	266.604	428.455	264.616	369.193	228.251	292.077	SLITRK4
ENSG00000151640	0.518551	0.228918	0.549656	15.3441	19.3106	21.9717	28.5509	14.4921	25.9181	DPYSL4
ENSG00000164100	0.518517	0.40367	NA	15.3441	18.1037	7.64234	14.7677	5.43455	7.97479	NDST3
ENSG00000279443	0.518257	0.159898	0.454155	24.9342	53.1042	42.0329	47.2567	24.4555	30.9023	AL513497.1
ENSG00000231721	0.518197	0.217886	0.535669	25.8932	49.4835	23.8823	25.5974	18.1152	22.9275	LINC-PINT
ENSG00000169891	0.518009	0.180466	0.483821	27.8112	32.5867	27.7035	33.4735	14.4921	33.8928	REPS2
ENSG00000128346	0.517776	0.143211	0.430548	31.6473	59.1388	42.9882	49.2257	24.4555	33.8928	C22orf23
ENSG00000115607	0.517621	0.303292	0.62957	447.857	581.733	233.091	268.772	433.858	745.643	IL18RAP
ENSG00000162654	0.517272	0.00180656	0.0225402	188.925	238.969	180.55	249.082	181.152	299.055	GBP4
ENSG00000168062	0.517172	0.165304	0.463927	30.6882	37.4143	23.8823	27.5664	29.89	55.8235	BATF2
ENSG00000119938	0.516857	0.15335	0.443145	41.2373	63.9665	46.8093	51.1947	76.0836	119.622	PPP1R3C
ENSG00000166349	0.516776	0.247423	0.570679	17.2621	21.7245	10.5082	22.6438	19.9267	23.9244	RAG1
ENSG00000137501	0.516581	0.322294	0.645897	9.59008	16.8968	19.1058	17.7213	8.15182	17.9433	SYTL2
ENSG00000117450	0.51654	0.000268676	0.00507537	3694.1	5749.74	3739.01	4796.55	4443.65	6444.63	PRDX1
ENSG00000163803	0.516532	0.000488922	0.00817626	443.062	637.251	555.025	779.735	461.031	668.885	PLB1
ENSG00000174007	0.516461	0.0129468	0.0954474	171.662	300.522	177.684	202.81	221.911	315.004	CEP19
ENSG00000132274	0.516349	0.0375756	0.193227	145.769	140.002	172.908	238.252	151.262	292.077	TRIM22
ENSG00000171596	0.516245	0.231312	0.550608	42.1963	36.2074	40.1223	80.7301	20.8324	29.9055	NMUR1
ENSG00000186815	0.51568	0.000259775	0.00495144	3870.56	5309.22	3376.96	4831.01	2878.5	4337.29	TPCN1
ENSG00000124391	0.515552	0.387342	NA	15.3441	10.8622	5.73175	18.7058	8.15182	11.9622	IL17C
ENSG00000156232	0.515286	0.00419345	0.0437359	179.334	259.487	149.981	225.454	201.984	275.13	WHAMM
ENSG00000177076	0.514906	0.202937	0.515611	22.0572	30.1729	30.5694	27.5664	14.4921	37.8802	ACER2
ENSG00000174837	0.514435	0.213919	0.53068	20.1392	27.759	18.1506	19.6903	17.2094	31.8992	ADGRE1
ENSG00000243789	0.514285	0.383483	NA	8.63107	7.24149	11.4635	18.7058	8.15182	13.9559	JMJD7
ENSG00000107742	0.514204	0.290688	0.617571	12.4671	22.9314	14.3294	12.7987	12.6806	20.9338	SPOCK2
ENSG00000230490	0.514011	0.379078	NA	8.63107	21.7245	14.3294	11.8142	7.24606	9.96849	AL139383.1
ENSG00000176834	0.513907	0.000537077	0.0087988	232.08	323.453	256.018	374.115	260.858	370.828	VSIG10
ENSG00000279821	0.513744	0.253636	0.576243	19.1802	30.1729	20.0611	21.6593	10.8691	19.937	AC145098.2
ENSG00000197019	0.513618	0.0157703	0.109241	224.408	348.798	189.148	214.624	230.968	357.869	SERTAD1
ENSG00000242622	0.513516	0.207828	0.522747	21.0982	32.5867	30.5694	28.5509	13.5864	31.8992	AC092910.3
ENSG00000119986	0.513385	0.105622	0.358612	35.4833	47.0697	26.7482	44.3031	31.7015	42.8645	AVPI1
ENSG00000233461	0.513109	0.0353157	0.185076	70.0076	118.278	73.5575	77.7766	74.2721	115.634	AL445524.1
ENSG00000197872	0.513068	0.0105991	0.0827911	313.596	446.558	239.778	283.54	253.612	422.664	FAM49A
ENSG00000171368	0.512849	0.0238708	0.144178	81.5157	96.5532	83.1104	112.235	63.403	115.634	TPPP
ENSG00000169946	0.512833	0.409669	NA	12.4671	8.4484	5.73175	9.84514	10.8691	22.9275	ZFPM2
ENSG00000005243	0.512562	0.0238538	0.144178	114.122	196.727	152.847	254.005	205.607	223.294	COPZ2
ENSG00000115594	0.512376	0.0220154	0.13688	91.1057	129.14	84.0657	97.4669	80.6124	138.562	IL1R1
ENSG00000064687	0.512306	0.00142367	0.0187085	301.128	357.247	307.604	460.753	252.706	408.708	ABCA7
ENSG00000167716	0.512211	0.00468425	0.0472895	557.183	642.078	574.131	959.901	460.125	665.895	WDR81
ENSG00000269378	0.511551	0.369326	NA	6.71305	14.483	11.4635	15.7522	9.96333	9.96849	ITGB1P1
ENSG00000127507	0.511271	0.00050285	0.00833954	334.694	403.109	268.437	429.248	296.183	448.582	ADGRE2
ENSG00000026559	0.511113	0.00593951	0.0558858	302.087	561.215	308.559	361.317	372.266	480.481	KCNG1
ENSG00000101849	0.510891	5.26875e-05	0.00134097	382.644	541.905	360.145	553.297	392.193	522.349	TBL1X
ENSG00000275131	0.509773	0.191855	0.498809	24.9342	24.1383	24.8376	35.4425	31.7015	55.8235	AC241952.1
ENSG00000166173	0.50967	0.0302128	0.168151	81.5157	98.967	65.9152	94.5133	79.7067	129.59	LARP6
ENSG00000215630	0.509641	0.374155	0.693063	13.4261	16.8968	18.1506	24.6128	5.43455	10.9653	GUSBP9
ENSG00000058404	0.509234	0.0157034	0.108873	130.425	183.451	140.428	189.027	96.0103	149.527	CAMK2B
ENSG00000117016	0.508706	0.000107365	0.00241285	3826.44	5236.8	4116.36	6305.81	3575.93	4844.68	RIMS3
ENSG00000096433	0.507878	0.00805598	0.0691702	300.169	370.523	363.011	547.39	265.387	400.733	ITPR3
ENSG00000240065	0.507608	2.23673e-05	0.000658569	440.185	660.182	448.987	619.259	454.69	632.002	PSMB9
ENSG00000085117	0.507568	6.95351e-05	0.00166907	2399.44	3030.56	2626.1	3697.83	2462.75	3914.62	CD82
ENSG00000270673	0.507459	0.130824	0.409016	36.4423	54.3111	25.7929	39.3806	29.89	37.8802	YTHDF3-AS1
ENSG00000220412	0.507364	0.449833	0.748711	22.0572	26.5521	10.5082	22.6438	5.43455	4.98424	AL356234.1
ENSG00000260276	0.507095	0.157286	0.450395	24.9342	38.6213	25.7929	32.489	37.1361	53.8298	AC022167.2
ENSG00000246100	0.506979	0.11901	0.386281	48.9094	71.2079	41.0776	49.2257	28.0785	47.8487	LINC00900
ENSG00000198838	0.506784	0.314298	0.640357	23.9752	19.3106	26.7482	25.5974	7.24606	36.8834	RYR3
ENSG00000143429	0.505695	0.212048	0.527272	17.2621	22.9314	19.1058	24.6128	19.0209	30.9023	AC116050.1
ENSG00000123610	0.50529	0.0456307	0.217856	4985.88	8978.24	4069.55	4305.28	6690.83	9068.33	TNFAIP6
ENSG00000146005	0.505279	0.475885	NA	22.0572	13.2761	4.77646	9.84514	3.62303	19.937	PSD2
ENSG00000186472	0.50516	0.0348958	0.183852	96.8598	117.071	122.277	205.763	113.22	147.534	PCLO
ENSG00000167676	0.505119	0.348774	0.672133	24.9342	22.9314	10.5082	21.6593	7.24606	15.9496	PLIN4
ENSG00000227508	0.505029	0.167131	0.466317	21.0982	33.7936	42.9882	54.1483	29.89	44.8582	LINC01624
ENSG00000235890	0.505021	0.148927	0.438026	24.9342	36.2074	21.9717	33.4735	28.0785	36.8834	TSPEAR-AS1
ENSG00000164543	0.504799	0.00108918	0.015451	902.426	1386.74	772.832	979.591	886.737	1270.98	STK17A
ENSG00000197191	0.504467	0.404039	0.71517	15.3441	15.6899	5.73175	7.87611	14.4921	26.9149	CYSRT1
ENSG00000259917	0.50428	0.283406	0.60962	13.4261	16.8968	19.1058	18.7058	11.7748	26.9149	HNRNPLP2
ENSG00000121064	0.503633	0.000597041	0.00952821	830.501	1360.19	834.926	1030.79	746.344	1030.74	SCPEP1
ENSG00000013288	0.503583	2.23518e-06	9.29862e-05	1724.3	2411.41	1755.83	2573.52	1636.7	2268.83	MAN2B2
ENSG00000138771	0.50354	0.000974572	0.0141782	1956.38	3242.98	1838.94	2213.19	2097.73	2900.83	SHROOM3
ENSG00000135094	0.503474	0.251059	0.573217	25.8932	33.7936	12.4188	20.6748	18.1152	25.9181	SDS
ENSG00000126895	0.503403	0.0875283	0.322221	89.1877	117.071	64.9599	102.389	48.9109	68.7825	AVPR2
ENSG00000169116	0.503322	0.33854	0.662146	20.1392	27.759	16.24	10.8297	28.0785	52.833	PARM1
ENSG00000263535	0.503022	0.315526	0.641434	16.3031	15.6899	13.3741	19.6903	8.15182	17.9433	AK4P1
ENSG00000279118	0.502838	0.181255	0.484528	60.4175	98.967	53.4964	41.3496	83.3297	139.559	AC093535.2
ENSG00000283317	0.502547	0.368322	0.688569	5.75405	21.7245	18.1506	10.8297	17.2094	25.9181	AL831711.1
ENSG00000254893	0.502297	0.261461	0.585434	25.8932	37.4143	24.8376	17.7213	12.6806	34.8897	AC113404.3
ENSG00000092871	0.502233	0.000902053	0.0132853	575.405	751.908	470.959	616.306	468.277	777.542	RFFL
ENSG00000134762	0.501978	0.0342981	0.181997	172.621	218.452	183.416	247.113	246.366	386.777	DSC3
ENSG00000091513	0.501145	0.281742	0.607897	22.0572	25.3452	15.2847	18.7058	9.96333	22.9275	TF
ENSG00000279602	0.500942	0.257006	0.580134	20.1392	27.759	20.0611	23.6283	10.8691	20.9338	AC109326.1
ENSG00000159733	0.500913	0.40158	0.713602	29.7292	20.5175	10.5082	34.458	7.24606	11.9622	ZFYVE28
ENSG00000131759	0.500785	0.0701494	0.282543	327.981	387.42	288.498	534.591	197.455	229.275	RARA
ENSG00000160712	0.500784	0.000492532	0.00820518	5805.83	8144.26	6492.17	9326.3	5041.45	7063.67	IL6R
ENSG00000088002	0.50059	0.268801	0.592755	30.6882	28.9659	13.3741	22.6438	13.5864	29.9055	SULT2B1
ENSG00000228265	0.500181	0.119283	0.386593	30.6882	48.2766	26.7482	46.2722	38.0418	40.8708	NA
ENSG00000171509	0.499914	0.00882432	0.0733791	364.423	562.422	472.87	535.576	502.695	796.482	RXFP1
ENSG00000237149	0.499649	0.0981876	0.345586	41.2373	65.1734	37.2564	46.2722	34.4188	48.8456	ZNF503-AS2
ENSG00000184164	0.499579	9.62046e-05	0.00220216	742.272	1010.19	680.168	1053.43	836.92	1130.43	CRELD2
ENSG00000198832	0.499121	0.130157	0.407866	49.8684	42.242	30.5694	65.9624	32.6073	50.8393	SELENOM
ENSG00000141279	0.499074	1.98703e-05	0.000594503	1116.28	1478.47	962.935	1368.47	968.255	1460.38	NPEPPS
ENSG00000108387	0.498985	0.265804	0.58971	12.4671	20.5175	14.3294	25.5974	19.9267	19.937	2004-09-01
ENSG00000268804	0.49884	0.339204	0.662934	13.4261	12.0691	26.7482	34.458	10.8691	24.9212	LINC02132
ENSG00000006747	0.498749	0.0221923	0.137633	70.9666	109.829	86.9316	129.956	92.3873	113.641	SCIN
ENSG00000181104	0.498592	0.183095	0.486829	37.4013	30.1729	33.4352	65.9624	25.3612	38.8771	F2R
ENSG00000124104	0.49799	0.243802	0.566426	30.6882	30.1729	26.7482	54.1483	18.1152	21.9307	SNX21
ENSG00000163453	0.497934	6.4249e-05	0.00156501	604.175	965.532	732.709	969.746	678.412	911.12	IGFBP7
ENSG00000132849	0.497934	0.305893	0.632746	19.1802	16.8968	17.1953	24.6128	8.15182	20.9338	PATJ
ENSG00000135835	0.49735	0.132893	0.412155	33.5653	42.242	37.2564	59.0708	28.0785	37.8802	KIAA1614
ENSG00000066248	0.49723	0.00640641	0.0588214	152.482	188.279	146.16	217.578	122.277	187.408	NGEF
ENSG00000128596	0.496356	0.136651	0.419285	30.6882	43.4489	39.167	60.0554	29.89	36.8834	CCDC136
ENSG00000126458	0.496349	0.00127796	0.0173798	352.915	441.731	262.705	457.799	325.167	427.648	RRAS
ENSG00000160883	0.49631	0.00342317	0.0373598	305.923	352.419	212.075	389.868	267.198	364.847	HK3
ENSG00000100307	0.496291	0.00386981	0.0409536	195.638	284.832	222.583	359.348	234.591	276.127	CBX7
ENSG00000255443	0.496242	0.152335	0.442021	40.2783	49.4835	26.7482	33.4735	26.267	48.8456	CD44-AS1
ENSG00000109576	0.49604	0.32439	0.648306	18.2211	12.0691	10.5082	23.6283	11.7748	20.9338	AADAT
ENSG00000009780	0.495685	0.0619647	0.261229	61.3765	77.2425	70.6916	86.6372	42.5706	81.7416	FAM76A
ENSG00000149418	0.495322	3.13234e-05	0.000871991	1918.02	2446.42	1906.76	3018.52	1863.14	2550.94	ST14
ENSG00000162849	0.49515	0.0377137	0.193736	55.6224	84.484	74.5128	97.4669	64.3088	91.7101	KIF26B
ENSG00000134326	0.495145	0.00011496	0.00254873	681.854	862.944	689.721	1064.26	648.522	918.097	CMPK2
ENSG00000198270	0.494934	0.0180193	0.119457	208.105	251.038	260.795	303.23	228.251	426.651	TMEM116
ENSG00000166949	0.494819	0.0284838	0.161565	480.463	555.181	515.858	901.815	379.512	480.481	SMAD3
ENSG00000006459	0.494796	0.0529368	0.238296	214.818	280.004	227.36	321.936	123.183	194.385	KDM7A
ENSG00000102362	0.494481	0.0237263	0.143657	87.2697	101.381	76.4234	108.297	73.3664	123.609	SYTL4
ENSG00000003249	0.494429	0.0195432	0.125951	85.3517	123.105	99.3504	154.569	96.9161	118.625	DBNDD1
ENSG00000140678	0.494309	0.00035133	0.00627648	819.952	1057.26	806.267	1035.71	625.879	1078.59	ITGAX
ENSG00000203814	0.494308	0.154958	0.445965	25.8932	56.725	30.5694	33.4735	41.6649	48.8456	HIST2H2BF
ENSG00000257557	0.494022	0.229311	0.549797	27.8112	26.5521	13.3741	27.5664	23.5497	36.8834	PPP1R12A-AS1
ENSG00000251161	0.493898	0.292928	0.619879	10.5491	20.5175	29.6141	33.4735	31.7015	46.8519	AC020661.1
ENSG00000102409	0.493879	0.0347591	0.183613	72.8846	95.3462	56.3623	93.5288	76.9894	101.679	BEX4
ENSG00000166311	0.493755	0.00134681	0.0180346	221.531	296.901	192.969	275.664	212.853	311.017	SMPD1
ENSG00000106178	0.493748	0.177899	0.480263	38.3603	65.1734	41.0776	27.5664	33.513	66.7888	CCL24
ENSG00000160285	0.493606	0.00576463	0.0547621	1001.2	1314.33	1274.36	1896.17	1379.47	1933.89	LSS
ENSG00000150347	0.493581	0.396905	0.709721	99.7368	127.933	114.635	154.569	232.78	346.903	ARID5B
ENSG00000229153	0.493365	0.248236	0.571363	17.2621	37.4143	30.5694	34.458	17.2094	19.937	EPHA1-AS1
ENSG00000267121	0.493362	0.123848	0.395639	40.2783	53.1042	28.6588	38.396	36.2303	56.8204	AC008105.3
ENSG00000167861	0.49329	0.520311	NA	19.1802	13.2761	1.91058	14.7677	4.52879	7.97479	HID1
ENSG00000157800	0.493167	0.0187448	0.122417	80.5566	109.829	80.2446	122.08	80.6124	107.66	SLC37A3
ENSG00000135424	0.493057	0.00335083	0.0366512	188.925	226.9	192.014	259.912	165.754	281.111	ITGA7
ENSG00000167619	0.491999	0.180785	0.484163	23.9752	31.3798	20.0611	30.5199	22.6439	31.8992	TMEM145
ENSG00000263731	0.491975	0.0688248	0.279259	56.5815	125.519	66.8705	80.7301	92.3873	98.688	AC145207.5
ENSG00000119915	0.491924	0.401525	NA	11.5081	13.2761	5.73175	11.8142	9.05758	11.9622	ELOVL3
ENSG00000196787	0.491205	0.295358	0.621815	14.3851	32.5867	12.4188	20.6748	22.6439	16.9464	HIST1H2AG
ENSG00000138650	0.490971	0.108274	0.364439	34.5243	60.3457	39.167	42.3341	34.4188	49.8424	PCDH10
ENSG00000124019	0.490944	0.204814	0.518645	34.5243	51.8973	45.854	58.0863	19.9267	30.9023	FAM124B
ENSG00000280433	0.490895	0.0717506	0.286592	42.1963	80.8633	56.3623	63.0089	48.0052	62.8015	FP565260.7
ENSG00000150630	0.49071	0.539048	0.805093	119.876	148.45	67.8258	79.7456	240.026	372.821	VEGFC
ENSG00000100342	0.490474	0.00839821	0.0711135	203.31	228.107	224.494	344.58	201.984	310.02	APOL1
ENSG00000122224	0.489961	0.350076	0.672978	8.63107	21.7245	20.0611	13.7832	9.96333	18.9401	LY9
ENSG00000142459	0.489703	0.00652444	0.0596831	551.429	698.803	470.959	766.936	398.533	529.327	EVI5L
ENSG00000198223	0.489557	0.0012002	0.0165811	535.126	780.874	508.216	742.324	458.313	586.147	CSF2RA
ENSG00000023902	0.489017	0.023891	0.144183	530.331	795.357	391.67	562.157	368.643	455.56	PLEKHO1
ENSG00000047662	0.488938	0.390512	0.706059	15.3441	13.2761	4.77646	18.7058	12.6806	13.9559	FAM184B
ENSG00000137752	0.48857	0.00144897	0.0189737	727.887	1148.98	645.778	804.348	707.397	968.937	CASP1
ENSG00000122986	0.488513	0.00271119	0.0309581	354.833	407.937	259.84	454.845	283.502	396.746	HVCN1
ENSG00000127415	0.488476	0.0306501	0.169229	361.546	422.42	198.701	348.518	221.911	326.966	IDUA
ENSG00000169247	0.488274	0.405417	NA	6.71305	7.24149	11.4635	15.7522	12.6806	19.937	SH3TC2
ENSG00000115828	0.487618	0.146669	0.434717	56.5815	61.5526	37.2564	44.3031	50.7224	96.6943	QPCT
ENSG00000250167	0.487532	0.248821	0.571363	17.2621	22.9314	13.3741	25.5974	21.7382	24.9212	AC034206.1
ENSG00000176845	0.487002	0.023311	0.142027	1138.34	1486.92	844.478	1344.85	686.564	910.123	METRNL
ENSG00000128918	0.486828	0.301934	0.628092	20.1392	28.9659	13.3741	12.7987	18.1152	30.9023	ALDH1A2
ENSG00000124839	0.486809	0.179185	0.482584	27.8112	31.3798	24.8376	40.3651	20.8324	30.9023	RAB17
ENSG00000279789	0.486571	0.35327	0.675523	6.71305	15.6899	15.2847	14.7677	15.3979	21.9307	AC120114.4
ENSG00000231106	0.486428	0.10877	0.365061	37.4013	62.7595	31.5246	51.1947	48.9109	51.8361	LINC01436
ENSG00000197405	0.486228	0.11503	0.377987	123.712	191.899	85.021	79.7456	79.7067	133.578	C5AR1
ENSG00000273456	0.485861	0.406117	NA	6.71305	21.7245	12.4188	10.8297	10.8691	9.96849	AC064836.3
ENSG00000280351	0.485861	0.103261	0.354333	53.7044	66.3803	60.1834	79.7456	33.513	59.8109	AC127496.7
ENSG00000128833	0.485749	0.39765	NA	7.67206	12.0691	10.5082	11.8142	8.15182	12.959	MYO5C
ENSG00000162889	0.485536	0.00194833	0.0238076	2428.21	3547.12	2205.77	3195.73	1941.04	2464.21	MAPKAPK2
ENSG00000167613	0.485206	0.00214847	0.025848	3137.87	4349.72	3095.15	4492.34	2426.52	3279.63	LAIR1
ENSG00000151164	0.48503	0.121774	0.391804	30.6882	68.7941	43.9435	44.3031	42.5706	51.8361	RAD9B
ENSG00000260464	0.484639	0.292814	0.619836	15.3441	30.1729	11.4635	18.7058	26.267	25.9181	AL049796.1
ENSG00000276570	0.484391	0.269046	0.59303	19.1802	18.1037	12.4188	28.5509	22.6439	28.9086	AC010327.5
ENSG00000228956	0.484352	0.000160999	0.00332551	605.134	830.357	615.208	837.821	518.093	763.586	SATB1-AS1
ENSG00000256073	0.483836	0.113319	0.374984	54.6634	65.1734	33.4352	57.1018	36.2303	51.8361	URB1-AS1
ENSG00000176728	0.483736	0.0908286	0.329399	34.5243	63.9665	50.6305	56.1173	42.5706	58.8141	TTTY14
ENSG00000136630	0.483409	0.000252168	0.00484385	304.005	418.799	299.007	416.449	288.937	411.698	HLX
ENSG00000233621	0.483405	0.0221905	0.137633	82.4747	114.657	76.4234	105.343	86.047	122.612	LINC01137
ENSG00000138433	0.483099	4.56881e-05	0.00119972	483.34	696.39	512.992	680.299	509.942	728.696	CIR1
ENSG00000133816	0.483011	0.0039389	0.0415357	615.683	949.842	692.587	924.459	524.434	687.825	MICAL2
ENSG00000234883	0.482937	0.00488122	0.0486152	1283.15	2114.51	1287.73	1579.16	1700.11	2276.8	MIR155HG
ENSG00000198691	0.482865	0.451538	0.749779	23.0162	20.5175	7.64234	18.7058	4.52879	9.96849	ABCA4
ENSG00000204577	0.482831	0.374343	0.69309	28.7702	41.0351	9.55292	21.6593	15.3979	12.959	LILRB3
ENSG00000123453	0.482374	0.173897	0.474819	39.3193	31.3798	50.6305	66.9469	36.2303	76.7573	SARDH
ENSG00000149782	0.482348	8.29967e-05	0.0019457	682.813	896.737	652.465	1025.86	744.533	981.896	PLCB3
ENSG00000180596	0.48234	0.361281	0.682081	10.5491	15.6899	10.5082	10.8297	13.5864	21.9307	HIST1H2BC
ENSG00000216775	0.482303	0.182843	0.48659	78.6386	108.622	99.3504	114.204	173	267.155	AL109918.1
ENSG00000067798	0.482253	0.0474737	0.223273	4362.53	7013.38	3666.41	3387.71	4912.83	7678.72	NAV3
ENSG00000171724	0.481561	0.00394831	0.0415893	939.828	1346.92	1195.07	1692.38	902.135	1200.21	VAT1L
ENSG00000126091	0.481536	0.00133488	0.0179234	2503.01	3325.05	2753.15	4229.47	2301.53	2996.53	ST3GAL3
ENSG00000165238	0.481525	0.0119924	0.0904314	108.368	167.761	126.099	170.321	109.597	142.549	WNK2
ENSG00000134871	0.481341	0.165543	0.4642	27.8112	43.4489	32.4799	30.5199	32.6073	55.8235	COL4A2
ENSG00000226564	0.480244	0.208301	0.523758	39.3193	65.1734	27.7035	25.5974	38.9476	57.8172	FTH1P20
ENSG00000144354	0.480053	0.0104575	0.0821015	367.3	573.284	534.964	797.456	509.942	598.109	CDCA7
ENSG00000112149	0.480012	0.000147777	0.00310437	7722.89	11891.7	7264.04	9206.19	7087.55	9693.35	CD83
ENSG00000111674	0.479908	0.0621117	0.261476	133.302	131.554	99.3504	205.763	94.1988	117.628	ENO2
ENSG00000121552	0.479442	0.00594581	0.0559008	1484.54	2499.52	1561.9	1893.22	2062.41	2731.36	CSTA
ENSG00000111252	0.479194	0.000937711	0.01375	4742.29	7007.34	4172.72	5855.89	3939.14	5057.01	SH2B3
ENSG00000135148	0.478931	0.00409381	0.0428779	423.881	506.904	490.065	694.082	480.052	739.662	TRAFD1
ENSG00000143153	0.478879	0.043447	0.211106	190.843	280.004	199.656	180.166	205.607	370.828	ATP1B1
ENSG00000148057	0.478705	0.0240289	0.14478	106.45	131.554	105.082	122.08	86.047	160.493	IDNK
ENSG00000140105	0.478126	0.000805289	0.0121822	3614.5	5474.56	3295.76	3979.41	3685.53	5307.22	WARS
ENSG00000101335	0.477991	0.000400979	0.00697825	1685.94	2789.18	1648.83	2090.12	1808.8	2287.77	MYL9
ENSG00000234043	0.477731	0.447055	NA	4.79504	7.24149	11.4635	12.7987	9.05758	14.9527	NUDT9P1
ENSG00000167600	0.477716	0.00586783	0.0554579	180.293	260.694	189.148	258.927	156.696	213.326	CYP2S1
ENSG00000197712	0.477426	0.0212596	0.133439	93.9828	109.829	88.8422	141.77	92.3873	130.587	FAM114A1
ENSG00000136153	0.477122	0.00096271	0.0140194	875.574	1124.84	720.29	1008.14	649.428	992.861	LMO7
ENSG00000119408	0.47682	0.00640192	0.0588166	4258.95	5484.22	3899.5	5998.64	3015.27	4067.14	NEK6
ENSG00000204099	0.476764	0.165691	0.46426	102.614	164.14	69.7363	80.7301	54.3455	71.7731	NEU4
ENSG00000011426	0.476745	0.00262298	0.0301836	1101.9	1442.26	1352.69	2015.3	1129.48	1528.17	ANLN
ENSG00000273749	0.476738	3.30782e-06	0.000128579	1420.29	1926.24	1378.49	1843.01	1312.44	1951.83	CYFIP1
ENSG00000013364	0.476518	0.000114842	0.00254873	1353.16	1873.13	1164.5	1807.57	1254.47	1569.04	MVP
ENSG00000133808	0.476516	0.304529	0.631091	19.1802	24.1383	16.24	26.5819	11.7748	14.9527	NA
ENSG00000215252	0.476482	0.0543041	0.241442	65.2125	79.6563	76.4234	87.6217	61.5915	114.638	GOLGA8B
ENSG00000010278	0.476351	0.0389061	0.197807	157.277	176.21	89.7975	149.646	123.183	189.401	CD9
ENSG00000281376	0.476267	0.183482	0.487596	26.8522	32.5867	27.7035	42.3341	21.7382	30.9023	ABALON
ENSG00000169418	0.475842	0.443341	0.744905	25.8932	19.3106	4.77646	21.6593	8.15182	12.959	NPR1
ENSG00000165633	0.475683	0.168217	0.467496	24.9342	36.2074	37.2564	59.0708	35.3245	39.8739	VSTM4
ENSG00000226742	0.475668	0.252618	0.574785	19.1802	30.1729	13.3741	28.5509	28.0785	25.9181	HSBP1L1
ENSG00000090238	0.475522	0.0173588	0.117229	155.359	191.899	131.83	195.918	108.691	162.486	YPEL3
ENSG00000168421	0.475272	0.00470621	0.0474143	642.535	906.393	577.952	892.954	527.151	631.005	RHOH
ENSG00000166313	0.474786	0.126387	0.400813	38.3603	44.6558	37.2564	67.9315	38.0418	44.8582	APBB1
ENSG00000109089	0.474473	0.318479	0.643739	28.7702	44.6558	18.1506	27.5664	15.3979	14.9527	CDR2L
ENSG00000162148	0.474181	0.131781	0.410273	33.5653	42.242	27.7035	48.2412	36.2303	44.8582	PPP1R32
ENSG00000106236	0.474	0.020462	0.130004	103.573	127.933	122.277	172.29	116.843	174.448	NPTX2
ENSG00000234684	0.473947	0.0805633	0.307828	46.0324	56.725	43.9435	62.0244	48.9109	73.7668	SDCBP2-AS1
ENSG00000179532	0.473461	0.0165585	0.113318	192.761	208.796	209.209	314.06	161.225	257.187	DNHD1
ENSG00000177374	0.473404	0.189838	0.496819	37.4013	56.725	37.2564	41.3496	20.8324	34.8897	HIC1
ENSG00000148180	0.473315	0.000941834	0.0137968	2020.63	2877.28	2503.82	3659.44	2607.68	3363.37	GSN
ENSG00000147257	0.472676	1.42591e-05	0.000446464	1169.03	1678.82	1135.84	1484.65	1102.31	1566.05	GPC3
ENSG00000277443	0.472274	0.0484781	0.226629	4518.84	6751.48	3004.39	3228.22	4136.6	6197.41	MARCKS
ENSG00000104687	0.472014	0.00888329	0.0737453	2096.39	2559.87	1745.32	2038.93	1945.57	3428.16	GSR
ENSG00000196074	0.471969	0.20508	0.518843	35.4833	45.8627	25.7929	40.3651	20.8324	27.9118	SYCP2
ENSG00000148219	0.471819	0.381343	0.699414	11.5081	7.24149	16.24	26.5819	17.2094	27.9118	ASTN2
ENSG00000243147	0.471792	0.000395315	0.00689453	393.193	627.595	457.585	554.281	442.01	612.065	MRPL33
ENSG00000270419	0.471651	0.235261	0.555052	25.8932	39.8282	23.8823	30.5199	17.2094	22.9275	CAHM
ENSG00000233276	0.471545	1.24721e-05	0.000397229	15340.3	22248.3	13787.7	19273.8	15019.3	19694.7	GPX1
ENSG00000085063	0.471115	0.0159683	0.110252	166.867	210.003	213.03	284.525	203.795	313.01	CD59
ENSG00000183638	0.470912	0.472963	NA	14.3851	9.65532	3.82117	17.7213	8.15182	8.97164	RP1L1
ENSG00000104635	0.470766	4.93931e-06	0.000180574	1101.9	1517.09	1068.97	1463.97	1108.65	1564.06	SLC39A14
ENSG00000273174	0.470654	0.345322	0.668089	22.0572	33.7936	17.1953	27.5664	12.6806	10.9653	AC108673.2
ENSG00000166900	0.470229	0.00791479	0.0683089	537.044	766.391	462.362	606.461	384.947	546.273	STX3
ENSG00000259456	0.470222	0.354707	0.676524	18.2211	27.759	14.3294	10.8297	10.8691	21.9307	ADNP-AS1
ENSG00000187653	0.470136	0.036359	0.189072	94.9418	156.899	132.786	133.894	84.2355	141.552	TMSB4XP8
ENSG00000271581	0.469981	0.333188	0.657322	10.5491	31.3798	23.8823	26.5819	17.2094	13.9559	AL671883.2
ENSG00000222042	0.469661	0.243263	0.565844	23.9752	27.759	21.0164	28.5509	14.4921	25.9181	AP001341.1
ENSG00000196872	0.469522	0.218883	0.536463	37.4013	36.2074	26.7482	52.1792	20.8324	28.9086	KIAA1211L
ENSG00000254248	0.469147	0.231897	0.551091	21.0982	37.4143	37.2564	26.5819	28.9842	56.8204	AC068189.1
ENSG00000184349	0.467913	0.357851	0.679197	10.5491	22.9314	21.0164	20.6748	9.96333	13.9559	EFNA5
ENSG00000131069	0.467893	0.000871941	0.0129907	696.24	870.185	794.803	1138.1	741.815	1077.59	ACSS2
ENSG00000124249	0.467735	0.402667	0.714363	6.71305	21.7245	18.1506	13.7832	9.96333	12.959	KCNK15
ENSG00000267281	0.467165	0.449742	NA	13.4261	9.65532	12.4188	16.7367	3.62303	13.9559	AC023509.3
ENSG00000221890	0.467085	0.0194835	0.125676	138.097	168.968	167.176	246.128	168.471	238.247	NPTXR
ENSG00000114473	0.466975	0.0150361	0.105738	102.614	158.106	102.216	141.77	109.597	135.571	IQCG
ENSG00000106089	0.466704	0.0938086	0.335542	100.696	124.312	87.8869	136.847	58.8742	80.7447	STX1A
ENSG00000273218	0.466149	0.419807	0.728197	13.4261	20.5175	11.4635	5.90708	13.5864	26.9149	AC005776.2
ENSG00000197182	0.465553	0.0219103	0.136505	208.105	212.417	232.136	320.952	172.094	310.02	MIRLET7BHG
ENSG00000068615	0.465521	0.298928	0.625741	11.5081	25.3452	22.927	20.6748	15.3979	22.9275	REEP1
ENSG00000121797	0.464514	0.13248	0.411672	80.5566	131.554	69.7363	55.1328	68.8376	116.631	CCRL2
ENSG00000106992	0.464075	0.0346444	0.183179	73.8436	96.5532	75.4681	110.266	86.9527	118.625	AK1
ENSG00000141458	0.464024	0.00055627	0.0090631	451.693	527.422	391.67	584.801	401.251	603.093	NPC1
ENSG00000111879	0.463953	0.0298706	0.166937	99.7368	132.761	130.875	181.151	103.256	145.54	FAM184A
ENSG00000181381	0.463209	0.0016231	0.0207226	2774.41	3842.82	2725.45	3123.86	2873.06	4576.53	DDX60L
ENSG00000173334	0.462997	0.0473404	0.222927	772.001	1064.5	588.46	791.549	429.329	612.065	TRIB1
ENSG00000103811	0.462936	0.00140996	0.0185944	615.683	910.013	554.07	677.346	567.004	808.444	CTSH
ENSG00000261662	0.462712	0.38208	0.699802	18.2211	22.9314	6.68705	18.7058	14.4921	12.959	AL359752.1
ENSG00000107890	0.46191	0.076679	0.299822	106.45	142.416	106.993	109.281	128.618	219.307	ANKRD26
ENSG00000213398	0.461666	0.134408	0.41479	49.8684	56.725	29.6141	54.1483	37.1361	49.8424	LCAT
ENSG00000227398	0.461656	0.328585	0.652674	23.0162	22.9314	21.9717	34.458	9.96333	17.9433	KIF9-AS1
ENSG00000197860	0.461551	0.00666745	0.0606541	316.473	392.247	237.868	349.502	307.052	444.594	SGTB
ENSG00000237017	0.460744	0.288025	0.613851	29.7292	24.1383	17.1953	22.6438	16.3036	39.8739	AC245052.4
ENSG00000265790	0.460619	0.321113	0.645014	12.4671	15.6899	19.1058	20.6748	19.0209	32.896	RNASEH1P1
ENSG00000173193	0.460452	0.0153128	0.107125	1127.79	1250.36	1188.38	1603.77	1353.2	2193.07	PARP14
ENSG00000169896	0.460243	0.019033	0.123658	976.27	1145.36	637.18	928.397	579.685	944.016	ITGAM
ENSG00000169403	0.459679	0.031608	0.172355	326.063	435.696	227.36	285.509	308.863	465.528	PTAFR
ENSG00000181192	0.459318	0.0383774	0.19591	374.013	523.801	555.025	795.487	378.607	477.49	DHTKD1
ENSG00000197746	0.458857	0.00185288	0.0229441	15043	21793.3	12411.2	15770.9	12571	17450.8	PSAP
ENSG00000256612	0.45863	0.252939	0.575378	22.0572	24.1383	22.927	26.5819	15.3979	31.8992	CYP2B7P
ENSG00000162817	0.458567	0.0403767	0.201272	73.8436	91.7255	71.6469	97.4669	64.3088	98.688	C1orf115
ENSG00000162496	0.458482	0.346247	0.668736	370.177	504.49	231.181	362.301	172.094	196.379	DHRS3
ENSG00000187950	0.458229	0.259153	0.582632	17.2621	43.4489	21.9717	24.6128	34.4188	33.8928	OVCH1
ENSG00000103154	0.458009	0.17453	0.475496	26.8522	33.7936	40.1223	47.2567	31.7015	53.8298	NECAB2
ENSG00000130164	0.457945	0.377083	0.69564	1334.94	1763.3	1283.91	2047.79	684.753	726.703	LDLR
ENSG00000006016	0.457757	0.0949213	0.338499	51.7864	65.1734	39.167	59.0708	44.3821	61.8046	CRLF1
ENSG00000216937	0.457668	0.268397	0.592155	16.3031	28.9659	23.8823	32.489	19.0209	19.937	CCDC7
ENSG00000146476	0.457635	0.00114755	0.0160483	260.85	382.592	279.901	386.914	306.146	393.755	ARMT1
ENSG00000276141	0.457467	0.23856	0.559385	26.8522	27.759	17.1953	43.3186	36.2303	38.8771	WHAMMP3
ENSG00000142920	0.45741	0.296117	0.622762	35.4833	28.9659	21.0164	29.5354	11.7748	34.8897	AZIN2
ENSG00000011114	0.457251	0.00224971	0.0268913	1256.3	1688.47	1306.84	1867.62	1041.62	1392.6	BTBD7
ENSG00000085491	0.45686	8.30306e-05	0.0019457	1064.5	1415.71	1068.02	1490.55	948.328	1321.82	SLC25A24
ENSG00000117298	0.456684	0.00815114	0.0697391	1274.52	1587.09	1137.75	1279.87	1192.88	2080.42	ECE1
ENSG00000141837	0.455909	0.0856223	0.31829	100.696	90.5186	67.8258	99.4359	57.0627	118.625	CACNA1A
ENSG00000182050	0.455741	0.223214	0.54229	43.1553	67.5872	36.3011	46.2722	79.7067	104.669	MGAT4C
ENSG00000119917	0.455624	0.0412707	0.203876	492.93	585.353	448.032	476.505	523.528	946.009	IFIT3
ENSG00000253154	0.455582	0.101602	0.351125	220.572	364.488	171.953	249.082	162.131	148.53	AC100801.1
ENSG00000196154	0.454972	0.00288968	0.0326688	5008.9	7809.94	4304.55	5340.99	5084.02	6587.17	S100A4
ENSG00000177156	0.454752	0.00163467	0.0208164	4159.22	5419.05	3856.52	5034.8	4624.8	6870.28	TALDO1
ENSG00000032444	0.454677	3.78949e-05	0.00102226	1617.85	2067.44	1541.84	2195.47	1412.08	2001.67	PNPLA6
ENSG00000137965	0.454093	0.196437	0.506306	90.1467	63.9665	69.7363	99.4359	104.162	197.376	IFI44
ENSG00000163644	0.453852	0.0813102	0.309335	100.696	193.106	181.506	159.491	170.282	267.155	PPM1K
ENSG00000204839	0.453678	0.00875067	0.0730738	263.727	298.108	214.941	287.478	224.628	376.809	MROH6
ENSG00000163739	0.453652	0.0385755	0.196443	5266.87	7703.73	3287.16	4201.91	4680.05	6220.33	CXCL1
ENSG00000122691	0.453519	0.00590939	0.0556731	1850.88	2749.35	1753.92	2512.48	1554.28	1804.3	TWIST1
ENSG00000087086	0.453398	0.0134868	0.0981522	61216.3	86853.2	50247.4	61931.8	70199.8	99961	FTL
ENSG00000185133	0.453311	0.316568	0.642163	22.0572	27.759	19.1058	25.5974	10.8691	17.9433	INPP5J
ENSG00000123411	0.45329	0.04801	0.225237	139.056	189.486	195.835	279.602	139.487	179.433	IKZF4
ENSG00000011332	0.453277	0.306439	0.633142	33.5653	25.3452	16.24	44.3031	18.1152	22.9275	DPF1
ENSG00000175283	0.452472	0.017695	0.118206	218.654	318.625	162.4	231.361	208.324	258.184	DOLK
ENSG00000142669	0.45216	0.000158362	0.00327562	5311.94	7878.74	4871.04	6325.5	5449.04	7184.29	SH3BGRL3
ENSG00000140022	0.452032	0.388117	0.704672	20.1392	16.8968	13.3741	23.6283	7.24606	14.9527	STON2
ENSG00000113302	0.451887	0.0359462	0.187188	1062.58	1694.51	961.024	915.598	1164.8	1752.46	IL12B
ENSG00000145632	0.451801	0.00855117	0.0718745	1381.93	1897.27	1481.66	2181.68	1156.65	1419.51	PLK2
ENSG00000184014	0.451542	0.037924	0.194479	5361.81	7246.31	3652.08	4163.51	4938.19	7670.75	DENND5A
ENSG00000176454	0.451231	0.0760728	0.298368	131.384	252.245	207.298	261.881	144.921	147.534	LPCAT4
ENSG00000274307	0.451216	0.162977	0.460189	41.2373	72.4149	53.4964	65.9624	35.3245	39.8739	AC023449.2
ENSG00000187961	0.450647	0.0133536	0.0975664	211.941	225.693	177.684	317.998	197.455	257.187	KLHL17
ENSG00000110811	0.450459	0.3827	0.700073	14.3851	12.0691	8.59763	20.6748	13.5864	16.9464	P3H3
ENSG00000174721	0.450339	0.312417	0.638077	14.3851	22.9314	14.3294	18.7058	23.5497	29.9055	FGFBP3
ENSG00000174015	0.449147	0.507128	NA	15.3441	7.24149	7.64234	17.7213	3.62303	10.9653	SPERT
ENSG00000078237	0.448999	0.0525791	0.237664	85.3517	125.519	64.9599	99.4359	89.67	103.672	TIGAR
ENSG00000187608	0.448948	0.0582782	0.251779	467.996	537.077	505.35	573.972	613.198	1053.67	ISG15
ENSG00000178537	0.448697	0.00279671	0.0317632	267.563	343.971	240.734	310.122	234.591	359.862	SLC25A20
ENSG00000118997	0.448486	0.403044	0.714568	8.63107	14.483	21.9717	24.6128	9.96333	15.9496	DNAH7
ENSG00000237135	0.448445	0.251134	0.573217	23.0162	33.7936	21.0164	22.6438	19.0209	29.9055	DDX10P1
ENSG00000105928	0.448196	0.210251	0.526148	52.7454	43.4489	31.5246	45.2876	46.1936	88.7195	GSDME
ENSG00000170385	0.448163	0.00251236	0.0293439	639.658	808.633	749.905	958.917	715.549	1102.51	SLC30A1
ENSG00000149798	0.448102	0.187525	0.493485	61.3765	61.5526	31.5246	54.1483	29.89	51.8361	CDC42EP2
ENSG00000170791	0.447632	0.00834786	0.0707681	439.226	655.355	429.882	467.644	467.371	700.785	CHCHD7
ENSG00000171867	0.447065	0.0102557	0.0813983	467.996	708.459	416.507	497.18	374.984	513.377	PRNP
ENSG00000170899	0.446934	0.214643	0.531393	61.3765	89.3117	49.6752	55.1328	28.0785	45.855	GSTA4
ENSG00000189067	0.446311	0.00246825	0.0289887	3925.22	6193.88	3667.37	4210.77	3842.22	5178.63	LITAF
ENSG00000100473	0.446137	0.104736	0.357076	79.5976	89.3117	118.456	160.476	115.031	175.445	COCH
ENSG00000255491	0.446128	0.460702	NA	11.5081	18.1037	10.5082	13.7832	6.3403	6.97794	AC100858.3
ENSG00000109103	0.445721	0.0031373	0.034752	281.948	435.696	307.604	454.845	339.659	375.812	UNC119
ENSG00000234460	0.44534	0.387612	0.704359	15.3441	12.0691	12.4188	16.7367	9.05758	20.9338	AL772337.3
ENSG00000047056	0.445339	0.0107978	0.0839452	791.181	1008.98	854.031	1287.74	663.015	845.328	WDR37
ENSG00000184371	0.445067	0.0378496	0.194299	225.367	258.28	272.258	361.317	296.183	459.547	CSF1
ENSG00000182326	0.444884	0.135329	0.416506	58.4995	62.7595	88.8422	105.343	75.1779	133.578	C1S
ENSG00000266976	0.444811	0.0328221	0.176534	378.808	476.731	261.75	402.666	243.649	324.973	AC079466.1
ENSG00000128594	0.44436	0.0942333	0.336856	93.0237	84.484	104.127	178.197	99.6333	139.559	LRRC4
ENSG00000125148	0.444342	0.338282	0.661958	443.062	726.562	477.646	492.257	842.355	1180.27	MT2A
ENSG00000101493	0.443898	0.0610323	0.258771	996.409	1180.36	1327.86	2002.5	812.465	1082.58	ZNF516
ENSG00000204592	0.443889	0.000666837	0.0104176	3181.03	4305.06	2559.23	3548.19	2776.15	3733.2	HLA-E
ENSG00000110047	0.443551	0.0183396	0.120984	12798.9	18261.8	9495.61	11147.7	11996.8	17226.5	EHD1
ENSG00000145730	0.443418	0.000757379	0.0115876	824.747	1135.71	1006.88	1300.54	829.674	1181.27	PAM
ENSG00000132718	0.443393	0.175974	0.477584	55.6224	39.8282	42.0329	74.8231	34.4188	63.7983	SYT11
ENSG00000243646	0.44328	0.000140153	0.00296948	2713.03	3898.33	2583.11	3503.89	2488.12	3183.93	IL10RB
ENSG00000280010	0.443258	0.378375	0.696827	16.3031	14.483	8.59763	16.7367	13.5864	20.9338	AP001350.2
ENSG00000279070	0.443234	0.393289	0.707542	17.2621	14.483	11.4635	22.6438	9.05758	13.9559	AC073263.2
ENSG00000151726	0.44316	0.280229	0.606222	11621.3	18195.4	7302.26	6876.83	10397.2	14792.2	ACSL1
ENSG00000140416	0.442835	0.00842077	0.0712231	205.228	334.315	235.002	279.602	201.078	259.181	TPM1
ENSG00000131773	0.442834	0.364249	0.685231	8.63107	22.9314	15.2847	16.7367	22.6439	23.9244	KHDRBS3
ENSG00000149260	0.442805	0.19628	0.506016	47.9504	54.3111	27.7035	57.1018	32.6073	35.8865	CAPN5
ENSG00000131187	0.442797	0.406888	0.717296	8.63107	18.1037	11.4635	15.7522	12.6806	10.9653	F12
ENSG00000138111	0.442722	0.0134002	0.0977619	177.416	249.831	158.579	217.578	149.45	193.389	MFSD13A
ENSG00000150995	0.442036	0.000288338	0.00535123	1221.78	1731.92	1439.63	1879.44	1219.15	1659.75	ITPR1
ENSG00000147174	0.44202	0.178701	0.481854	39.3193	63.9665	43.9435	37.4115	49.8167	79.7479	GCNA
ENSG00000146457	0.441499	0.0280086	0.160306	14468.5	21971.9	10809.1	12461	14682.3	19835.3	WTAP
ENSG00000070404	0.440986	0.109289	0.366167	73.8436	86.8978	79.2893	83.6837	86.047	153.515	FSTL3
ENSG00000099954	0.440712	0.253674	0.576243	23.0162	36.2074	31.5246	25.5974	18.1152	36.8834	CECR2
ENSG00000136040	0.440427	0.0573918	0.249918	422.922	535.87	298.051	404.635	230.062	350.891	PLXNC1
ENSG00000259834	0.439359	0.0889396	0.325073	96.8598	140.002	75.4681	81.7147	94.1988	140.556	AL365361.1
ENSG00000277879	0.439202	0.377549	0.695911	17.2621	14.483	10.5082	19.6903	10.8691	17.9433	AL391988.1
ENSG00000197265	0.43881	0.00794796	0.0684754	429.635	675.872	369.698	483.396	432.046	512.38	GTF2E2
ENSG00000267169	0.438686	0.032459	0.175573	124.671	148.45	98.3951	128.971	97.8218	157.502	AC022098.1
ENSG00000204634	0.438418	0.000157839	0.00327394	1712.79	2083.13	1733.86	2483.93	1576.02	2236.93	TBC1D8
ENSG00000204257	0.438235	0.0808524	0.308296	116.04	126.726	63.0493	124.049	86.047	108.656	HLA-DMA
ENSG00000182782	0.437995	0.1845	0.489161	105.491	144.83	49.6752	66.9469	80.6124	108.656	HCAR2
ENSG00000251143	0.437909	0.388941	0.705675	20.1392	16.8968	9.55292	17.7213	9.96333	18.9401	AP002490.1
ENSG00000166501	0.437778	0.00363644	0.0390825	2278.6	2935.22	2380.59	3379.84	1852.27	2504.08	PRKCB
ENSG00000154153	0.437672	0.0482696	0.226073	171.662	242.59	149.026	174.259	203.795	294.07	RETREG1
ENSG00000141753	0.437427	0.000467198	0.00791671	453.611	588.974	448.032	659.624	453.785	586.147	IGFBP4
ENSG00000156398	0.437363	0.0184122	0.121193	127.548	181.037	132.786	199.856	134.958	154.512	SFXN2
ENSG00000064601	0.437176	0.000279502	0.00522655	2012	2367.97	1987.96	2821.62	2028.9	2970.61	CTSA
ENSG00000257093	0.436702	0.173168	0.473701	34.5243	43.4489	42.0329	57.1018	28.9842	41.8676	KIAA1147
ENSG00000185551	0.436487	0.285992	0.611542	14.3851	24.1383	21.9717	33.4735	29.89	31.8992	NR2F2
ENSG00000197632	0.43579	0.246221	0.569238	25.8932	24.1383	35.3458	54.1483	28.9842	42.8645	SERPINB2
ENSG00000138172	0.434574	0.248441	0.571363	34.5243	51.8973	27.7035	44.3031	26.267	23.9244	CALHM2
ENSG00000100276	0.43442	0.412007	0.721	8.63107	12.0691	14.3294	16.7367	19.9267	28.9086	RASL10A
ENSG00000162999	0.434391	0.251836	0.573794	18.2211	32.5867	24.8376	38.396	38.9476	39.8739	DUSP19
ENSG00000234636	0.434268	0.318663	0.64376	21.0982	20.5175	13.3741	20.6748	19.0209	30.9023	MED14OS
ENSG00000282386	0.434263	0.271744	0.596008	19.1802	31.3798	25.7929	34.458	19.9267	21.9307	AL358472.4
ENSG00000183255	0.434206	9.39128e-06	0.00031185	5387.71	7858.22	5506.31	7180.06	5846.67	7583.03	PTTG1IP
ENSG00000089127	0.434169	0.0532563	0.238657	422.922	452.593	409.82	457.799	460.125	835.359	OAS1
ENSG00000265778	0.43365	0.346079	0.668636	13.4261	16.8968	12.4188	21.6593	19.0209	21.9307	AC018413.1
ENSG00000124942	0.433459	0.0683181	0.278041	7863.86	9176.17	11251.4	13956.5	5297.78	9834.91	AHNAK
ENSG00000239998	0.433363	0.00234208	0.0278157	1179.58	1830.89	1443.45	1896.17	1229.11	1475.34	LILRA2
ENSG00000103489	0.43333	0.0636857	0.265761	816.116	1035.53	842.568	1165.66	480.957	687.825	XYLT1
ENSG00000101460	0.433325	0.0157873	0.109257	465.119	625.182	330.531	452.876	432.046	581.163	MAP1LC3A
ENSG00000163683	0.433121	0.00689624	0.0623144	260.85	333.108	234.047	284.525	211.947	336.935	SMIM14
ENSG00000128408	0.432973	0.0118291	0.0896834	134.261	188.279	150.936	187.058	145.827	206.348	RIBC2
ENSG00000137094	0.432913	0.177296	0.47959	34.5243	39.8282	33.4352	58.0863	34.4188	39.8739	DNAJB5
ENSG00000203804	0.432696	0.44544	NA	9.59008	16.8968	12.4188	11.8142	7.24606	10.9653	ADAMTSL4-AS1
ENSG00000258082	0.432611	0.156654	0.449457	139.056	162.933	128.009	209.701	77.8952	92.7069	AL391832.3
ENSG00000110057	0.432186	0.000204682	0.00406347	2737.01	3496.43	2483.76	3575.75	2328.7	3114.15	UNC93B1
ENSG00000142634	0.432102	0.000534172	0.0087609	4717.36	6741.82	4232.9	5242.54	4406.51	6038.91	EFHD2
ENSG00000188282	0.432056	0.108054	0.36395	70.0076	72.4149	55.407	68.916	46.1936	89.7164	RUFY4
ENSG00000179604	0.43202	0.0324929	0.175692	159.195	184.658	116.546	174.259	111.408	163.483	CDC42EP4
ENSG00000101247	0.431724	0.0719417	0.287237	69.0486	74.8287	64.0046	95.4979	58.8742	87.7227	NDUFAF5
ENSG00000273466	0.431621	0.483527	NA	14.3851	13.2761	8.59763	13.7832	4.52879	9.96849	AC012510.1
ENSG00000237437	0.431187	0.376448	0.695162	15.3441	14.483	14.3294	19.6903	9.96333	18.9401	ASS1P12
ENSG00000239827	0.431076	0.279645	0.605754	15.3441	28.9659	28.6588	31.5044	20.8324	26.9149	SUGT1P3
ENSG00000257595	0.430826	0.363104	0.684257	13.4261	18.1037	10.5082	18.7058	18.1152	19.937	LINC02356
ENSG00000127666	0.4308	0.00976434	0.0786237	1614.97	2372.79	1354.6	1690.41	1278.02	1664.74	TICAM1
ENSG00000130066	0.430747	0.0399992	0.200334	2080.09	2538.14	1311.62	1586.05	1390.34	2322.66	SAT1
ENSG00000266970	0.430615	0.284632	0.610366	45.0734	45.8627	20.0611	29.5354	21.7382	41.8676	AC061992.1
ENSG00000171992	0.430612	0.0426002	0.208358	89.1877	117.071	78.334	104.358	77.8952	109.653	SYNPO
ENSG00000179965	0.430192	0.294041	0.621017	25.8932	35.0005	21.0164	26.5819	41.6649	57.8172	ZNF771
ENSG00000138030	0.429898	0.251911	0.573794	31.6473	28.9659	28.6588	56.1173	26.267	30.9023	KHK
ENSG00000225721	0.428673	0.461272	0.755017	16.3031	8.4484	10.5082	16.7367	6.3403	18.9401	AL592166.1
ENSG00000063245	0.428632	9.62049e-05	0.00220216	2875.11	3723.33	2611.77	3732.29	2532.5	3338.45	EPN1
ENSG00000150457	0.428522	0.025018	0.149041	143.851	175.003	160.489	236.283	137.675	182.423	LATS2
ENSG00000104205	0.427876	0.00024913	0.00479366	559.102	772.425	592.281	733.463	548.889	781.529	SGK3
ENSG00000155158	0.427812	0.0401183	0.200389	147.687	208.796	147.115	175.243	188.398	266.159	TTC39B
ENSG00000167748	0.427537	0.0553414	0.243979	71.9256	113.45	84.0657	98.4514	71.5549	94.7006	KLK1
ENSG00000126259	0.427238	0.0272744	0.158034	132.343	173.796	164.31	206.748	120.466	179.433	KIRREL2
ENSG00000172086	0.427175	0.00512717	0.0501211	747.067	1101.91	733.665	851.605	850.506	1182.26	KRCC1
ENSG00000164211	0.427115	0.00111388	0.0156981	1162.32	1724.68	1186.47	1439.36	1338.71	1795.32	STARD4
ENSG00000169902	0.427057	0.0765286	0.299442	62.3355	83.2771	64.9599	73.8385	57.0627	90.7132	TPST1
ENSG00000081059	0.426983	0.027195	0.157635	143.851	160.52	126.099	219.547	144.015	175.445	TCF7
ENSG00000070614	0.426775	0.0219227	0.136505	557.183	646.906	529.232	865.388	442.01	541.289	NDST1
ENSG00000136514	0.42663	0.169706	0.468927	36.4423	42.242	46.8093	66.9469	53.4397	73.7668	RTP4
ENSG00000130396	0.426303	0.0687465	0.279094	86.3107	95.3462	63.0493	110.266	91.4815	117.628	AFDN
ENSG00000251136	0.426273	0.0449622	0.216036	200.433	278.797	178.64	185.089	203.795	319.988	AF117829.1
ENSG00000130309	0.426225	0.000544745	0.00891456	5107.68	6700.79	5028.66	6817.76	4247.1	5808.64	COLGALT1
ENSG00000163191	0.425825	0.0100118	0.0799714	3802.47	5930.78	3199.27	3813.02	3820.49	4796.84	S100A11
ENSG00000173890	0.425605	0.00050739	0.00840542	1720.46	2748.14	1923	2448.49	1872.2	2214	GPR160
ENSG00000147679	0.425438	0.00322587	0.0355735	1262.05	1980.55	1274.36	1631.34	1195.6	1402.57	UTP23
ENSG00000164885	0.425298	0.00345763	0.0376526	240.711	346.384	243.6	348.518	271.727	320.985	CDK5
ENSG00000142185	0.424666	0.00794534	0.0684754	2059.95	2789.18	1744.36	2169.87	1483.63	2140.23	TRPM2
ENSG00000015475	0.424582	0.0054362	0.0524797	2396.56	3304.53	2135.08	2595.18	2619.45	3699.3	BID
ENSG00000267152	0.424562	0.486429	NA	4.79504	15.6899	11.4635	7.87611	14.4921	17.9433	AC093227.1
ENSG00000077238	0.424522	0.00653033	0.0597001	948.459	1075.36	726.978	1129.24	677.507	952.987	IL4R
ENSG00000244198	0.424234	0.335374	0.659703	24.9342	31.3798	23.8823	16.7367	14.4921	36.8834	AC004889.1
ENSG00000185033	0.423873	0.0337382	0.179943	147.687	213.624	114.635	159.491	144.015	173.452	SEMA4B
ENSG00000177663	0.423776	0.040162	0.200539	4641.6	5922.33	4319.83	6285.14	2987.19	3820.92	IL17RA
ENSG00000125508	0.423689	0.492224	NA	5.75405	15.6899	10.5082	12.7987	9.96333	6.97794	SRMS
ENSG00000135114	0.423618	0.0375154	0.192985	329.899	378.971	235.002	293.385	287.125	470.512	OASL
ENSG00000275764	0.423382	0.131719	0.41019	63.2945	106.208	83.1104	70.885	88.7642	138.562	AC092747.4
ENSG00000104951	0.423351	0.0872119	0.321525	1394.4	2084.34	965.801	1136.13	1701.01	2226.96	IL4I1
ENSG00000120437	0.423208	0.00153314	0.0198999	1388.64	1867.1	1639.28	2282.1	1708.26	2200.04	ACAT2
ENSG00000150637	0.423173	0.409946	0.719774	15.3441	27.759	10.5082	10.8297	22.6439	26.9149	CD226
ENSG00000053918	0.423167	0.0417419	0.205715	770.083	1050.02	610.432	910.675	534.397	608.078	KCNQ1
ENSG00000131067	0.423166	0.00471678	0.047424	225.367	273.97	221.628	314.06	214.665	298.058	GGT7
ENSG00000100532	0.423063	0.145132	0.432833	51.7864	70.001	40.1223	47.2567	43.4764	64.7952	CGRRF1
ENSG00000233593	0.422939	0.349245	0.672603	27.8112	28.9659	14.3294	32.489	16.3036	16.9464	AL590094.1
ENSG00000174327	0.422636	0.234302	0.553872	33.5653	76.0356	39.167	33.4735	40.7591	43.8613	SLC16A13
ENSG00000171604	0.42246	0.0122498	0.0917653	3228.02	3975.58	3429.5	5100.77	2634.85	3376.33	CXXC5
ENSG00000214888	0.422328	0.336768	0.660951	11.5081	25.3452	26.7482	24.6128	28.0785	38.8771	AL772337.1
ENSG00000260274	0.422246	0.300979	0.627873	33.5653	51.8973	19.1058	42.3341	33.513	21.9307	AC068338.2
ENSG00000157470	0.422002	0.231508	0.550608	22.0572	31.3798	27.7035	35.4425	26.267	34.8897	FAM81A
ENSG00000147036	0.421978	0.00825564	0.0703082	239.752	323.453	214.941	262.865	221.911	320.985	LANCL3
ENSG00000112320	0.421808	0.034892	0.183852	126.589	164.14	154.757	198.872	112.314	163.483	SOBP
ENSG00000274512	0.421451	0.374054	0.693063	21.0982	28.9659	10.5082	17.7213	16.3036	17.9433	TBC1D3L
ENSG00000144711	0.421367	0.0540152	0.240736	733.641	1050.02	733.665	991.406	505.413	601.1	IQSEC1
ENSG00000248019	0.420265	0.444499	0.745784	14.3851	12.0691	12.4188	24.6128	9.05758	10.9653	FAM13A-AS1
ENSG00000168394	0.419274	0.0151761	0.106369	959.008	1179.16	1066.11	1367.49	1227.3	1801.31	TAP1
ENSG00000102032	0.419189	0.0186654	0.122154	210.982	273.97	176.729	283.54	188.398	213.326	RENBP
ENSG00000124406	0.418955	0.14313	0.430408	43.1553	60.3457	64.0046	66.9469	39.8533	68.7825	ATP8A1
ENSG00000105771	0.418738	0.0253465	0.150634	885.164	1180.36	781.429	927.412	1043.43	1515.21	SMG9
ENSG00000249992	0.418599	0.00447053	0.0459144	263.727	406.73	320.978	398.728	288.937	362.853	TMEM158
ENSG00000112033	0.418435	0.0469056	0.221589	3064.03	3936.95	2001.34	2584.35	1864.95	2742.33	PPARD
ENSG00000110274	0.418282	0.00105585	0.0150647	486.217	719.321	585.594	736.416	568.816	736.671	CEP164
ENSG00000163251	0.418078	0.0576579	0.250368	78.6386	119.485	93.6187	117.157	76.9894	96.6943	FZD5
ENSG00000279528	0.418068	0.0599209	0.25622	107.409	155.692	91.7081	103.374	96.9161	137.565	AC115618.3
ENSG00000168152	0.418064	0.138815	0.422753	54.6634	68.7941	50.6305	68.916	38.0418	53.8298	THAP9
ENSG00000135517	0.417932	0.393401	0.707542	12.4671	18.1037	9.55292	17.7213	18.1152	17.9433	MIP
ENSG00000167771	0.417555	0.241439	0.563548	27.8112	42.242	40.1223	38.396	20.8324	37.8802	RCOR2
ENSG00000130876	0.417526	0.202171	0.514567	25.8932	43.4489	30.5694	39.3806	34.4188	38.8771	SLC7A10
ENSG00000059588	0.417135	0.00143472	0.0188204	1599.62	1962.44	1617.31	2315.58	1384	1864.11	TARBP1
ENSG00000005882	0.416308	0.0570488	0.248856	186.047	229.314	174.819	272.71	139.487	165.477	PDK2
ENSG00000172757	0.416161	0.000137657	0.00293085	16761.5	24075.5	16125.3	20264.3	17624.2	23063.1	CFL1
ENSG00000069956	0.41592	0.00029634	0.00547915	3441.88	4643	3415.17	4677.43	3103.13	3968.45	MAPK6
ENSG00000136048	0.415892	0.0649971	0.268942	5911.32	9391	4341.8	4462.8	5584	7276.99	DRAM1
ENSG00000167191	0.41569	0.42886	0.734862	39.3193	38.6213	18.1506	16.7367	49.8167	87.7227	GPRC5B
ENSG00000273066	0.415396	0.153343	0.443145	61.3765	51.8973	46.8093	88.6063	48.0052	66.7888	AL355987.4
ENSG00000228889	0.415371	0.484552	0.768417	12.4671	6.03457	10.5082	14.7677	15.3979	29.9055	UBAC2-AS1
ENSG00000198715	0.41508	0.00174106	0.0219261	372.095	515.352	400.268	569.049	419.366	504.405	GLMP
ENSG00000213085	0.414935	0.460622	NA	9.59008	16.8968	13.3741	15.7522	8.15182	8.97164	CFAP45
ENSG00000081087	0.414771	0.0063851	0.058735	1616.89	2387.28	1419.56	1636.26	1475.48	1993.7	OSTM1
ENSG00000150782	0.41437	0.0270914	0.15722	215.777	222.072	153.802	227.423	161.225	257.187	IL18
ENSG00000262468	0.414254	0.279346	0.605373	21.0982	36.2074	44.8987	56.1173	28.9842	33.8928	LINC01569
ENSG00000136167	0.414087	6.47595e-06	0.000229997	33366.8	45891.7	33897.6	42968.1	31887.2	43256.2	LCP1
ENSG00000100439	0.414042	0.0842398	0.316001	104.532	91.7255	77.3787	120.111	84.2355	141.552	ABHD4
ENSG00000101336	0.413934	0.0478685	0.224701	3721.91	5287.49	2500.96	2912.19	3142.98	4280.47	HCK
ENSG00000185442	0.413713	0.0884685	0.32433	62.3355	71.2079	58.2728	91.5598	63.403	81.7416	FAM174B
ENSG00000246877	0.41339	0.27603	0.600899	23.0162	24.1383	22.927	34.458	20.8324	29.9055	DNM1P35
ENSG00000247934	0.413333	0.400151	0.712973	14.3851	18.1037	16.24	18.7058	9.05758	15.9496	AC022364.1
ENSG00000166997	0.413114	0.117391	0.382944	64.2535	79.6563	55.407	101.405	64.3088	63.7983	CNPY4
ENSG00000124126	0.412717	0.00704518	0.0632887	7720.01	9636	6789.26	9193.39	5420.05	7700.65	PREX1
ENSG00000278267	0.412709	0.505863	NA	7.67206	7.24149	10.5082	9.84514	13.5864	24.9212	MIR6859-1
ENSG00000129749	0.41236	0.271265	0.595363	23.9752	37.4143	21.0164	25.5974	24.4555	29.9055	CHRNA10
ENSG00000273855	0.41219	0.495832	NA	16.3031	18.1037	6.68705	17.7213	9.05758	6.97794	AC020658.5
ENSG00000100911	0.41216	0.000338003	0.00610606	1683.06	2470.55	1787.35	2242.72	1968.21	2525.02	PSME2
ENSG00000133131	0.412066	0.0532587	0.238657	105.491	133.967	133.741	171.305	138.581	196.379	MORC4
ENSG00000213977	0.412042	0.0530421	0.238436	86.3107	148.45	94.5739	122.08	115.937	125.603	TAX1BP3
ENSG00000163734	0.412036	0.0595351	0.255208	2532.74	4049.2	1902.94	2070.43	2671.08	3338.45	CXCL3
ENSG00000164951	0.41191	0.0300048	0.167498	179.334	270.349	170.042	214.624	154.885	187.408	PDP1
ENSG00000239636	0.411905	0.124355	0.39666	76.7206	101.381	90.7528	157.522	89.67	82.7384	AC004865.2
ENSG00000280739	0.411863	0.298868	0.625705	23.9752	27.759	16.24	24.6128	20.8324	28.9086	EIF1B-AS1
ENSG00000273271	0.411521	0.524299	NA	10.5491	6.03457	5.73175	9.84514	10.8691	19.937	AP000254.1
ENSG00000119514	0.411333	0.0079695	0.0686211	298.251	421.213	280.856	382.976	269.01	324.973	GALNT12
ENSG00000131042	0.411034	0.154554	0.445146	82.4747	109.829	46.8093	78.7611	64.3088	69.7794	LILRB2
ENSG00000115355	0.410624	0.000657001	0.0102965	872.697	1074.15	905.617	1151.88	874.056	1297.9	CCDC88A
ENSG00000145882	0.410466	0.00367197	0.0393326	453.611	590.181	537.83	731.494	517.188	681.844	PCYOX1L
ENSG00000082458	0.410425	0.441578	0.743747	19.1802	15.6899	12.4188	13.7832	7.24606	21.9307	DLG3
ENSG00000204267	0.410423	0.00133199	0.0179172	541.839	719.321	597.058	790.565	518.999	692.81	TAP2
ENSG00000164512	0.410281	0.521992	NA	7.67206	18.1037	13.3741	14.7677	7.24606	4.98424	ANKRD55
ENSG00000204219	0.410099	0.196011	0.505647	36.4423	41.0351	32.4799	60.0554	38.9476	41.8676	TCEA3
ENSG00000148154	0.409955	0.0312997	0.171057	846.804	1280.54	645.778	787.611	733.664	892.179	UGCG
ENSG00000266094	0.409924	0.00529719	0.051465	5784.73	7339.25	4494.65	5859.83	4362.13	6255.22	RASSF5
ENSG00000107821	0.409367	0.164662	0.463134	50.8274	73.6218	92.6634	124.049	69.7433	84.7321	KAZALD1
ENSG00000239569	0.409256	0.273909	0.598053	29.7292	50.6904	39.167	44.3031	22.6439	26.9149	KMT2E-AS1
ENSG00000277511	0.409226	0.374415	0.693122	11.5081	27.759	16.24	16.7367	22.6439	22.9275	AC116407.2
ENSG00000151690	0.409034	0.01942	0.125382	218.654	286.039	192.014	293.385	192.021	221.3	MFSD6
ENSG00000185022	0.408974	0.0560928	0.246217	901.467	1171.91	657.241	897.877	544.36	723.712	MAFF
ENSG00000184992	0.408645	0.010058	0.0802147	2366.83	3298.5	2661.44	3682.08	2130.34	2522.03	BRI3BP
ENSG00000265399	0.408603	0.467904	0.758086	19.1802	33.7936	14.3294	17.7213	10.8691	7.97479	AP005329.2
ENSG00000170043	0.408565	0.00108222	0.0153964	694.322	999.325	676.347	888.032	789.821	981.896	TRAPPC1
ENSG00000125510	0.408481	0.194392	0.503049	66.1715	71.2079	69.7363	137.832	67.9318	60.8078	OPRL1
ENSG00000158055	0.407957	0.500367	NA	9.59008	10.8622	10.5082	20.6748	9.05758	6.97794	GRHL3
ENSG00000166886	0.407117	0.0429596	0.209575	609.929	811.046	646.733	736.416	826.957	1215.16	NAB2
ENSG00000107819	0.407048	0.00288528	0.0326628	1520.03	1906.92	1571.46	2298.84	1388.53	1733.52	SFXN3
ENSG00000159314	0.406979	0.001474	0.0192674	1560.31	2059	1417.65	1915.86	1297.95	1695.64	ARHGAP27
ENSG00000154511	0.406757	0.298585	0.625549	62.3355	76.0356	29.6141	50.2102	29.89	35.8865	FAM69A
ENSG00000228323	0.406621	0.486056	NA	6.71305	9.65532	13.3741	11.8142	9.05758	16.9464	AC008440.1
ENSG00000068078	0.406535	0.0142971	0.102191	193.72	232.934	199.656	254.005	161.225	247.218	FGFR3
ENSG00000135929	0.406463	0.0755053	0.296614	90.1467	113.45	65.9152	94.5133	77.8952	102.675	CYP27A1
ENSG00000121577	0.406275	0.396936	0.709721	25.8932	20.5175	16.24	16.7367	11.7748	33.8928	POPDC2
ENSG00000185813	0.406131	0.0131305	0.0964119	635.822	790.529	766.145	1150.9	735.475	889.189	PCYT2
ENSG00000197879	0.406117	0.000140545	0.00297352	1266.85	1538.82	1227.55	1666.78	1232.74	1731.53	MYO1C
ENSG00000116514	0.405833	0.0197723	0.127096	1501.81	2044.51	1106.23	1361.58	1225.49	1674.71	RNF19B
ENSG00000173212	0.40531	0.392723	0.707309	15.3441	16.8968	21.9717	27.5664	10.8691	18.9401	MAB21L3
ENSG00000022567	0.405237	0.0202864	0.129422	345.243	392.247	383.072	572.003	323.355	426.651	SLC45A4
ENSG00000102359	0.405175	0.435811	0.74066	26.8522	19.3106	8.59763	15.7522	14.4921	30.9023	SRPX2
ENSG00000215241	0.405094	0.407315	0.7174	13.4261	22.9314	28.6588	15.7522	13.5864	34.8897	LINC02449
ENSG00000167100	0.404976	0.235469	0.555052	30.6882	37.4143	33.4352	41.3496	22.6439	35.8865	SAMD14
ENSG00000100239	0.404655	9.18643e-05	0.00212248	1473.04	1792.27	1370.84	1904.05	1414.79	1939.87	PPP6R2
ENSG00000229473	0.404614	0.522409	NA	7.67206	13.2761	11.4635	22.6438	11.7748	4.98424	RGS17P1
ENSG00000174564	0.404577	0.388601	0.705204	19.1802	15.6899	12.4188	21.6593	12.6806	20.9338	IL20RB
[truncated: 13,409 more rows]
