# Supplementary material for: Transcriptional Profiling of Monocytes Deficient in Nuclear Orphan Receptors NR4A2 and NR4A3 Reveals Distinct Signalling Roles Related to Antigen Presentation and Viral Response
Source: Front Immunol. 2021 Jun 25;12:676644. doi: 10.3389/fimmu.2021.676644 (PMC8267906; doi:10.3389/fimmu.2021.676644)
Supplement: Supplementary Table 3 — _shNR4A3 Differential expression analysis. [file Table_3.xlsx]

## Sheet: Differential_expression_analysi
ID	log2FoldChange	pvalue	padj	A8	A12	B8	B12	C8	C12	Gene.name
ENSG00000000003	-0.332174	0.257999	0.626575	88.3339	39.8224	54.5138	53.2045	60.8494	69.1993	TSPAN6		Treatment no.	Cell type	Stimulus	Replicate	Replicate	Replicate
ENSG00000000419	0.124225	0.253209	0.621898	951.755	1052.15	965.215	974.307	989.698	1140.77	DPM1		Teatment 1	shNT	Control	A8	B8	C8
ENSG00000000457	0.173554	0.283072	0.65437	190.524	193.872	177.437	210.601	187.917	222.862	SCYL3		Treatment 9	shNR4A3	Control	A12	B12	C12
ENSG00000000460	-0.0981967	0.582807	0.852364	206.112	222.167	212.711	154.071	230.87	229.986	C1orf112
ENSG00000000938	0.099696	0.555466	0.840034	724.858	833.126	547.276	533.153	537.801	573.947	FGR
ENSG00000001036	-0.0623262	0.537073	0.831187	2706.31	2844.16	2791.96	2375.36	2733.75	2663.16	FUCA2
ENSG00000001084	0.219744	0.0544997	0.281654	619.203	741.954	600.721	668.381	629.076	742.875	GCLC
ENSG00000001167	0.154985	0.101205	0.397342	1998.77	2190.23	1899.43	2138.15	2029.51	2272.38	NFYA
ENSG00000001460	-0.111728	0.586506	0.853427	106.52	122.611	147.508	139.662	158.387	119.063	STPG1
ENSG00000001461	-0.0455125	0.721087	0.911673	452.928	451.67	501.313	471.081	527.063	511.871	NIPAL3
ENSG00000001497	-0.138336	0.216724	0.577872	1329.34	1344.53	1624.73	1429.87	1494.39	1265.94	LAS1L
ENSG00000001561	-0.506863	0.00182288	0.0269333	354.202	270.373	326.014	216.143	430.42	295.115	ENPP4
ENSG00000001617	-1.14922	6.09914e-12	8.87159e-10	366.326	142.522	355.943	151.854	276.507	155.698	SEMA3F
ENSG00000001629	0.031837	0.770883	0.930824	765.561	771.297	715.093	779.224	779.409	761.192	ANKIB1
ENSG00000001630	-0.0258853	0.874521	0.965518	180.132	182.345	184.919	178.457	181.653	176.051	CYP51A1
ENSG00000001631	-0.174978	0.217306	0.578936	645.184	671.741	701.197	602.984	907.372	721.504	KRIT1
ENSG00000002016	0.00808233	0.974932	0.992445	59.7553	62.8775	57.7205	68.7224	78.7463	66.1464	RAD52
ENSG00000002330	0.12121	0.423377	0.76321	416.555	387.744	349.53	443.371	315.88	347.014	BAD
ENSG00000002549	0.193505	0.0611731	0.298437	1676.61	2025.7	1684.58	1723.6	1667.99	2000.67	LAP3
ENSG00000002586	0.0725005	0.4618	0.785981	3672.79	3664.71	3919.65	3830.72	3561.48	4231.33	CD99
ENSG00000002726	-0.434027	0.00145855	0.023075	840.038	661.261	763.193	506.551	685.451	526.118	AOC1
ENSG00000002822	-0.0613165	0.606028	0.861499	1252.26	1195.72	1240.99	1179.37	1041.6	1012.55	MAD1L1
ENSG00000002834	-0.225535	0.0140263	0.118858	5626.52	4517.75	5797.7	4980.16	5398.6	4889.74	LASP1
ENSG00000002919	0.33945	0.00171876	0.025802	1010.64	1279.56	943.837	1149.44	894.844	1176.39	SNX11
ENSG00000002933	-1.61293	0.0025563	0.0347536	29.4446	9.43162	17.1024	6.65056	24.1608	7.12346	TMEM176A
ENSG00000003056	0.124229	0.194156	0.549184	2792.91	3127.11	2712.86	2900.75	2595.05	2801.55	M6PR
ENSG00000003096	-1.05139	1.304e-06	6.18244e-05	146.357	60.7815	188.126	83.132	167.336	97.6931	KLHL13
ENSG00000003137	1.71035	0.0085942	NA	1.73204	12.5755	7.48229	19.9517	6.26391	17.2998	CYP26B1
ENSG00000003147	-0.128112	0.419287	0.761172	221.701	204.352	268.293	233.878	229.08	218.792	ICA1
ENSG00000003249	0.0917898	0.713147	0.908964	77.9417	86.9805	74.8229	110.843	91.2741	63.0935	DBNDD1
ENSG00000003393	-0.301924	0.0131044	0.114345	539.53	454.814	519.484	434.503	573.595	435.548	ALS2
ENSG00000003400	-0.124822	0.421696	0.762013	256.342	214.831	256.536	223.902	262.189	271.709	CASP10
ENSG00000003402	-0.108819	0.345014	0.706824	2201.42	1760.57	1823.54	2103.79	2023.24	1747.28	CFLAR
ENSG00000003436	-1.02823	1.19214e-06	5.73753e-05	209.577	66.0213	172.093	100.867	190.602	113.975	TFPI
ENSG00000003509	0.126066	0.450192	0.781442	214.773	246.27	208.435	186.216	204.919	252.374	NDUFAF7
ENSG00000003756	0.0126586	0.898473	0.973333	1942.48	2092.77	1967.84	1895.41	2116.31	2091.24	RBM5
ENSG00000003987	0.477913	0.0996083	0.394067	45.033	79.6448	43.8248	54.3129	43.8474	50.8818	MTMR7
ENSG00000003989	0.108056	0.60019	0.859249	101.324	107.94	133.612	142.987	129.752	141.451	SLC7A2
ENSG00000004059	0.0272216	0.791653	0.939341	1411.61	1489.15	1519.97	1442.06	1323.47	1403.32	ARF5
ENSG00000004139	-0.442174	0.186584	0.539749	47.631	41.9183	39.5492	23.277	45.6371	32.5644	SARM1
ENSG00000004142	-0.00261779	0.977878	0.993326	1917.37	1920.91	1925.09	1927.55	1846.06	1829.71	POLDIP2
ENSG00000004399	-0.167534	0.267251	0.63737	846.1	821.599	1236.72	1099.56	1200.88	1001.35	PLXND1
ENSG00000004455	-0.115169	0.210939	0.572233	9318.36	8581.72	9919.37	8857.43	8707.73	8360.9	AK2
ENSG00000004468	-0.133429	0.316141	0.681206	1229.75	1003.94	997.282	1062.98	951.22	832.427	CD38
ENSG00000004478	0.233589	0.0729329	0.331015	431.277	565.897	546.207	588.574	528.853	614.653	FKBP4
ENSG00000004487	-0.164975	0.0725653	0.330005	2472.48	2177.66	2553.6	2293.33	2470.67	2215.39	KDM1A
ENSG00000004534	0.0370538	0.735572	0.918741	2145.13	2090.68	1821.4	2043.94	1832.64	1817.5	RBM6
ENSG00000004660	-0.0270827	0.885084	0.969393	183.596	170.817	183.85	207.276	158.387	138.399	CAMKK1
ENSG00000004700	0.11691	0.311598	0.67736	679.825	734.618	730.057	755.947	746.3	846.674	RECQL
ENSG00000004766	-0.055204	0.721662	0.912093	279.724	263.037	238.364	221.685	268.453	272.727	VPS50
ENSG00000004777	-0.154415	0.427699	0.766012	388.842	441.19	466.04	469.973	425.051	239.145	ARHGAP33
ENSG00000004779	0.103346	0.383961	0.737829	936.166	1032.24	1007.97	978.74	800.886	936.226	NDUFAB1
ENSG00000004799	0.45458	0.020288	0.152291	171.472	197.016	111.165	182.89	121.699	176.051	PDK4
ENSG00000004809	0.0203752	0.845283	0.957076	942.228	927.442	959.87	1008.67	953.904	960.649	SLC22A16
ENSG00000004838	0.0567062	0.892299	0.971472	21.6505	34.5826	32.0669	31.0359	23.266	14.2469	ZMYND10
ENSG00000004848	-0.469973	0.050699	0.270915	82.2718	60.7815	121.854	82.0235	100.223	76.3227	ARX
ENSG00000004864	-0.175035	0.179325	0.529976	374.12	348.97	394.423	344.721	408.944	349.049	SLC25A13
ENSG00000004866	-0.412737	0.00476516	0.0560814	341.211	311.243	433.973	268.239	382.993	289.009	ST7
ENSG00000004897	0.00251294	0.983025	0.995248	1838.56	1707.12	1816.06	2011.79	2178.05	2124.83	CDC27
ENSG00000004961	0.0468983	0.71357	0.908964	592.357	573.233	516.278	508.768	542.276	623.811	HCCS
ENSG00000004975	0.218226	0.0972609	0.388888	400.967	461.101	462.833	519.852	387.468	473.201	DVL2
ENSG00000005007	0.0578207	0.526572	0.825833	4628	4644.55	4804.7	5170.81	4636.19	4828.69	UPF1
ENSG00000005020	0.0423703	0.675438	0.892504	1512.93	1586.61	1479.35	1434.3	1526.6	1632.29	SKAP2
ENSG00000005022	0.30486	0.00213033	0.030224	6593	8481.12	6548.07	7506.26	5836.18	7454.19	SLC25A5
ENSG00000005059	1.8549	6.29546e-05	0.00182082	9.52621	26.1989	9.62008	34.3612	8.0536	37.6526	MCUB
ENSG00000005073	-0.272921	0.0377355	0.22551	600.151	539.698	718.299	614.068	661.29	484.395	HOXA11
ENSG00000005075	0.111509	0.337142	0.701508	782.881	879.236	841.223	888.958	731.088	775.439	POLR2J
ENSG00000005100	-0.216417	0.0685109	0.320187	711.867	545.986	699.059	656.188	712.296	625.847	DHX33
ENSG00000005108	-0.439525	0.00550185	0.0620428	1870.6	1141.23	1867.36	1808.95	2508.25	1656.71	THSD7A
ENSG00000005156	-0.248409	0.0648246	0.310786	591.491	494.636	692.646	641.779	697.979	532.224	LIG3
ENSG00000005175	0.103098	0.342876	0.705435	1141.41	1215.63	1119.14	1208.18	1264.42	1362.62	RPAP3
ENSG00000005187	-0.270783	0.577889	0.848983	15.5883	20.9592	21.378	7.75898	25.0556	22.388	ACSM3
ENSG00000005189	-0.138427	0.403056	0.748502	325.623	274.565	416.87	409.009	416.997	369.402	REXO5
ENSG00000005194	0.164221	0.126417	0.448011	1144.01	1299.47	1178.99	1203.75	1017.44	1238.46	CIAPIN1
ENSG00000005206	0.0604682	0.672335	0.891443	1117.16	1300.52	1357.5	1397.73	1049.65	975.914	SPPL2B
ENSG00000005238	0.494064	0.00174884	0.0260771	446	595.24	417.939	648.429	337.356	448.778	FAM214B
ENSG00000005243	-0.0712241	0.698343	0.903738	162.812	135.187	178.506	164.047	140.491	158.751	COPZ2
ENSG00000005249	0.81542	1.08191e-07	6.89755e-06	223.433	439.094	225.537	324.769	219.237	411.125	PRKAR2B
ENSG00000005302	-0.0007869	0.995492	0.998589	359.398	345.826	337.772	322.552	368.676	396.878	MSL3
ENSG00000005339	-0.00474265	0.965642	0.990734	2277.63	2019.41	2105.73	2410.83	2459.03	2391.45	CREBBP
ENSG00000005379	0.355764	0.109341	0.414615	140.295	189.68	216.986	341.395	234.449	225.915	TSPOAP1
ENSG00000005381	0.124322	0.596275	0.857248	67.5495	85.9325	91.9252	107.517	96.6432	85.4815	MPO
ENSG00000005436	-0.0869319	0.521538	0.823549	509.219	450.622	421.146	393.491	473.373	478.289	GCFC2
ENSG00000005448	0.169492	0.271799	0.6433	210.443	257.798	241.571	272.673	226.396	232.021	WDR54
ENSG00000005469	0.118767	0.632489	0.871866	62.3534	69.1652	71.6162	65.3972	61.7443	77.3404	CROT
ENSG00000005471	-0.319333	0.129818	0.45421	117.779	88.0284	149.646	106.409	138.701	130.257	ABCB4
ENSG00000005483	-0.109723	0.292962	0.663717	1512.07	1399.02	1348.95	1343.41	1573.14	1368.72	KMT2E
ENSG00000005486	0.159114	0.200003	0.557834	748.24	875.045	742.884	708.284	644.288	799.862	RHBDD2
ENSG00000005700	-0.123243	0.282405	0.654228	1609.06	1441.99	1351.09	1329	1687.68	1497.96	IBTK
ENSG00000005801	0.0162363	0.884896	0.969393	799.335	814.263	764.262	819.127	887.686	846.674	ZNF195
ENSG00000005810	-0.229727	0.40734	0.7525	2023.02	1199.91	1956.08	2296.66	2307.8	1865.33	MYCBP2
ENSG00000005812	0.000281692	0.99808	0.999269	1052.21	1068.92	988.731	955.463	1150.77	1168.25	FBXL3
ENSG00000005844	1.08167	1.88858e-16	5.4413e-14	1113.7	1905.19	1186.48	2769.96	1068.44	2453.52	ITGAL
ENSG00000005882	0.0575945	0.727666	0.91465	239.021	222.167	275.776	295.95	218.342	244.233	PDK2
ENSG00000005884	0.142393	0.671722	0.890911	28.5786	30.3908	43.8248	49.8792	39.3732	42.7407	ITGA3
ENSG00000005889	-0.0851904	0.481863	0.799918	894.597	770.249	737.54	731.561	859.945	848.709	ZFX
ENSG00000005893	0.00748163	0.937107	0.982891	5079.2	4725.24	4701.01	5260.59	5217.84	5092.25	LAMP2
ENSG00000005961	-0.28484	0.333773	0.698113	42.4349	46.1101	69.4784	47.6623	56.3752	43.7584	ITGA2B
ENSG00000006007	0.103092	0.373143	0.729008	1172.59	1303.66	1143.72	1053	1077.39	1287.31	GDE1
ENSG00000006015	0.166539	0.187076	0.539857	613.141	744.05	721.506	790.308	612.968	650.27	REX1BD
ENSG00000006016	0.348782	0.284296	0.655152	56.2912	56.5897	35.2736	57.6382	29.5299	40.7055	CRLF1
ENSG00000006025	-0.184027	0.273126	0.644645	331.685	336.394	381.597	284.866	271.138	244.233	OSBPL7
ENSG00000006062	0.709247	0.0072446	0.0753217	57.1572	96.4121	45.9626	90.891	50.1113	64.1111	MAP3K14
ENSG00000006125	-0.135224	0.175519	0.524248	3741.2	3267.53	3861.93	3458.29	4031.27	3867.02	AP2B1
ENSG00000006194	0.167851	0.135931	0.466023	1189.04	1253.36	1248.47	1405.48	1043.39	1250.68	ZNF263
ENSG00000006282	-0.0477556	0.716835	0.910323	776.819	780.728	900.012	829.103	689.03	677.746	SPATA20
ENSG00000006327	0.0648607	0.791437	0.939267	113.448	98.508	123.992	140.77	75.1669	87.5167	TNFRSF12A
ENSG00000006432	-1.38847	0.00449111	0.0536335	18.1864	8.38366	29.9291	9.97584	34.8989	13.2293	MAP3K9
ENSG00000006451	-0.0204996	0.871089	0.964492	776.819	748.242	632.788	659.514	785.673	758.139	RALA
ENSG00000006453	0.0795588	0.848113	0.958397	13.8563	24.103	30.998	26.6022	28.635	26.4586	BAIAP2L1
ENSG00000006459	-0.166545	0.354958	0.715572	250.279	171.865	200.953	256.046	248.767	197.422	KDM7A
ENSG00000006468	-0.163337	0.727304	0.91465	20.7845	11.5275	19.2402	19.9517	38.4783	38.6702	ETV1
ENSG00000006530	-0.186685	0.146957	0.483468	413.091	359.449	433.973	376.865	399.101	358.208	AGK
ENSG00000006534	0.0133419	0.906797	0.974724	1338	1414.74	1612.97	1551.8	1342.27	1364.65	ALDH3B1
ENSG00000006576	-0.076782	0.597728	0.857778	496.229	423.375	433.973	436.72	555.698	549.524	PHTF2
ENSG00000006607	-0.0382298	0.766469	0.930044	1109.37	911.723	993.006	1228.14	1066.65	948.437	FARP2
ENSG00000006611	-0.911348	0.0217292	0.158483	32.0427	17.8153	48.1004	18.8432	27.7402	20.3527	USH1C
ENSG00000006625	0.199533	0.0933413	0.38115	610.543	738.81	656.303	657.297	637.129	788.668	GGCT
ENSG00000006634	-0.0439541	0.717428	0.910484	747.374	744.05	734.333	697.2	859.051	829.374	DBF4
ENSG00000006638	-0.377395	0.100667	0.396154	136.831	85.9325	125.061	77.5898	91.2741	107.869	TBXA2R
ENSG00000006652	0.205445	0.085169	0.361578	960.415	1063.68	885.048	994.258	1015.65	1241.52	IFRD1
ENSG00000006695	0.60125	4.36056e-05	0.00132515	258.074	365.737	209.504	346.937	223.711	337.855	COX10
ENSG00000006704	-0.162936	0.270129	0.641476	303.973	264.085	349.53	313.685	297.088	270.691	GTF2IRD1
ENSG00000006712	0.110932	0.281353	0.653805	1384.76	1428.37	1402.39	1437.63	1231.31	1472.52	PAF1
ENSG00000006715	-0.168057	0.123519	0.443184	1328.47	1180	1219.61	1014.21	1224.15	1163.16	VPS41
ENSG00000006740	-0.716715	0.000956557	0.0165487	158.481	86.9805	172.093	121.927	136.016	75.3051	ARHGAP44
ENSG00000006744	0.296125	0.00420276	0.0511501	936.166	1171.62	1006.9	1187.12	919.005	1154	ELAC2
ENSG00000006747	-0.0599311	0.772877	0.931706	117.779	94.3162	122.923	137.445	139.596	133.31	SCIN
ENSG00000006756	-0.115155	0.311977	0.677708	982.931	904.387	964.146	957.68	1144.51	993.213	ARSD
ENSG00000006757	-0.428955	0.0201642	0.151962	171.472	137.282	209.504	136.336	158.387	126.187	PNPLA4
ENSG00000006831	0.0390008	0.725845	0.914063	2722.76	2350.57	2405.02	2728.95	2204	2454.54	ADIPOR2
ENSG00000006837	-0.842875	0.0862716	0.363628	25.1145	7.3357	18.1713	18.8432	25.0556	12.2116	CDKL3
ENSG00000007047	-0.179143	0.105011	0.405743	1273.05	1091.97	1108.45	1044.14	1131.08	967.772	MARK4
ENSG00000007080	0.100348	0.428152	0.766012	995.922	1095.12	1071.04	968.765	800.886	1008.48	CCDC124
ENSG00000007129	-0.0366726	0.853459	0.959634	167.142	118.419	120.785	147.421	136.016	148.575	CEACAM21
ENSG00000007168	0.0403357	0.694095	0.901667	1595.21	1527.92	1393.84	1484.18	1486.34	1591.58	PAFAH1B1
ENSG00000007202	0.00453751	0.96572	0.990734	4373.4	4123.71	4522.51	5067.73	4401.74	4148.9	KIAA0100
ENSG00000007237	0.375273	0.0102484	0.0966585	2096.63	2172.42	1626.86	2387.55	1313.63	1975.23	GAS7
ENSG00000007255	0.0731247	0.558883	0.841688	667.701	787.016	740.746	698.309	621.022	648.235	TRAPPC6A
ENSG00000007264	-0.532619	0.000250825	0.00564243	479.774	314.387	523.76	313.685	386.573	331.75	MATK
ENSG00000007312	0.199922	0.539095	0.832081	32.0427	45.0622	36.3425	39.9033	35.7938	34.5996	CD79B
ENSG00000007314	-0.289538	0.524266	0.82478	20.7845	15.7194	18.1713	14.4095	21.4763	19.3351	SCN4A
ENSG00000007341	0.273618	0.0577313	0.288228	266.734	360.497	269.362	300.384	295.299	343.961	ST7L
ENSG00000007350	-0.0747486	0.603839	0.860853	1251.4	1063.68	1586.24	1610.54	1382.53	1332.09	TKTL1
ENSG00000007372	-0.278922	0.391595	0.742737	34.6408	30.3908	45.9626	35.4696	46.5319	38.6702	PAX6
ENSG00000007376	0.180797	0.210691	0.572233	1170.86	1297.37	1248.47	1351.17	856.366	1063.43	RPUSD1
ENSG00000007384	-0.0299807	0.842319	0.956833	419.153	390.888	477.797	510.985	399.101	367.367	RHBDF1
ENSG00000007392	0.0557737	0.701391	0.904401	453.794	566.945	453.213	392.383	491.27	493.554	LUC7L
ENSG00000007516	-0.0939264	0.812661	0.946638	29.4446	26.1989	27.7913	18.8432	21.4763	28.4938	BAIAP3
ENSG00000007520	0.0155144	0.902732	0.97356	659.906	697.94	726.851	609.634	575.385	673.675	TSR3
ENSG00000007541	0.185059	0.207811	0.567314	541.262	695.844	704.404	713.827	501.113	573.947	PIGQ
ENSG00000007545	-0.0244782	0.865373	0.963335	504.889	397.176	445.73	560.864	506.482	476.254	CRAMP1
ENSG00000007866	-0.0866332	0.629071	0.870324	240.753	212.735	262.949	279.323	212.078	182.157	TEAD3
ENSG00000007923	0.0788612	0.450343	0.781468	1293.83	1269.08	1185.41	1356.71	1171.35	1231.34	DNAJC11
ENSG00000007944	-0.133903	0.292736	0.663304	544.726	454.814	507.727	513.201	487.69	436.566	MYLIP
ENSG00000007968	0.209869	0.0943896	0.383173	453.794	577.425	530.173	617.393	550.329	579.035	E2F2
ENSG00000008018	0.0972245	0.296449	0.666337	3158.37	3279.06	3070.94	3208.89	2838.45	3211.66	PSMB1
ENSG00000008056	-0.367412	0.503579	0.812561	14.7223	16.7673	17.1024	5.54213	14.3175	13.2293	SYN1
ENSG00000008083	0.188737	0.173276	0.52175	942.228	849.894	879.703	1255.85	867.999	961.667	JARID2
ENSG00000008086	-0.423947	0.205447	0.564839	45.033	23.0551	38.4803	38.7949	53.6907	40.7055	CDKL5
ENSG00000008128	-0.025684	0.879548	0.967616	256.342	316.483	286.465	238.312	243.398	216.757	CDK11A
ENSG00000008130	0.271485	0.0219217	0.158993	1398.62	1915.67	1516.77	1684.81	1302	1488.8	NADK
ENSG00000008256	0.244351	0.0364123	0.219972	600.151	649.734	564.378	682.791	527.958	672.658	CYTH3
ENSG00000008277	-0.352666	0.169458	0.516336	64.0854	50.302	84.4429	63.1803	78.7463	64.1111	ADAM22
ENSG00000008282	-0.0863733	0.397189	0.745345	1626.38	1484.96	1619.38	1582.83	1776.27	1662.82	SYPL1
ENSG00000008283	-0.0152375	0.926155	0.98018	210.443	183.393	231.951	228.336	199.55	222.862	CYB561
ENSG00000008294	-0.190167	0.0833291	0.357923	2778.19	2049.81	2224.38	2194.68	2442.93	2283.58	SPAG9
ENSG00000008300	0.188731	0.434922	0.771062	84.0038	74.405	86.5807	133.011	92.169	92.6049	CELSR3
ENSG00000008324	-0.00401706	0.977836	0.993326	362.862	410.799	362.356	307.034	346.305	350.067	SS18L2
ENSG00000008382	0.320275	0.0263288	0.178662	306.571	394.032	292.878	318.118	272.928	376.526	MPND
ENSG00000008394	0.199811	0.135206	0.464823	1104.17	1446.18	986.593	1041.92	1217.88	1312.75	MGST1
ENSG00000008405	-0.137487	0.47422	0.794588	175.802	167.673	166.748	136.336	134.227	129.24	CRY1
ENSG00000008441	-0.174798	0.289696	0.659407	525.673	387.744	629.581	657.297	590.597	501.695	NFIX
ENSG00000008513	0.0159477	0.908109	0.975172	2186.7	1744.85	2142.07	2480.66	1728.84	1899.93	ST3GAL1
ENSG00000008516	-0.439259	0.155706	0.497475	43.3009	39.8224	70.5473	37.6865	47.4268	40.7055	MMP25
ENSG00000008517	-0.0649478	0.921868	NA	6.92815	9.43162	7.48229	4.43371	16.1072	15.2645	IL32
ENSG00000008710	-0.038177	0.786606	0.937171	2862.19	2424.97	3127.6	3749.81	3029.94	2610.24	PKD1
ENSG00000008735	0.678804	0.232733	0.598181	7.79417	15.7194	13.8957	18.8432	7.15876	11.194	MAPK8IP2
ENSG00000008838	0.0228513	0.825048	0.950435	1842.02	1892.61	2039.46	2058.35	1800.43	1820.55	MED24
ENSG00000008853	-0.128193	0.257715	0.626394	972.539	859.325	1064.62	945.488	897.529	879.238	RHOBTB2
ENSG00000008869	-0.109735	0.336905	0.701237	711.867	647.638	686.233	661.731	769.566	700.134	HEATR5B
ENSG00000008952	-0.0728176	0.526784	0.825925	2673.4	2701.63	2353.71	2087.17	2617.42	2479.98	SEC62
ENSG00000008988	-0.029329	0.751619	0.924562	19410.1	19827.4	19539.5	18039.6	17822.6	17761.8	RPS20
ENSG00000009307	-0.023105	0.81345	0.946842	23656.2	22467.2	21072.3	19802	21565.8	22972.1	CSDE1
ENSG00000009335	0.515031	5.59065e-08	3.85987e-06	2440.44	3222.47	2183.76	3314.19	2220.11	3246.26	UBE3C
ENSG00000009413	-0.233856	0.0707455	0.325786	1219.35	872.949	1149.07	1207.08	1339.58	1074.62	REV3L
ENSG00000009724	-0.475773	0.202246	0.559875	25.1145	25.151	37.4114	23.277	44.7422	28.4938	MASP2
ENSG00000009780	0.102674	0.642447	0.87557	134.233	178.153	122.923	94.2162	135.122	148.575	FAM76A
ENSG00000009790	-0.0103865	0.946983	0.98602	255.476	271.421	303.567	274.89	235.344	241.18	TRAF3IP3
ENSG00000009830	0.414461	0.00593726	0.0651664	231.227	325.915	231.951	313.685	217.447	267.638	POMT2
ENSG00000009844	-0.00176424	0.98721	0.996643	2186.7	2234.25	1927.22	1874.35	2213.85	2212.34	VTA1
ENSG00000009950	-0.195514	0.392976	0.743878	246.815	238.934	204.16	172.915	156.598	119.063	MLXIPL
ENSG00000009954	-0.00845586	0.927504	0.980825	4502.43	4295.58	3996.61	4207.59	4403.53	4325.97	BAZ1B
ENSG00000010017	0.0484637	0.661647	0.885851	1318.95	1325.67	1295.5	1224.81	1321.69	1519.33	RANBP9
ENSG00000010072	0.0662246	0.564003	0.843785	645.184	626.679	601.79	634.02	602.23	675.711	SPRTN
ENSG00000010165	-0.0188766	0.860338	0.961265	976.869	1074.16	1028.28	949.921	1037.12	977.949	METTL13
ENSG00000010219	0.150367	0.654182	0.882969	32.0427	41.9183	30.998	33.2528	35.7938	34.5996	DYRK4
ENSG00000010244	0.0215374	0.849578	0.958607	6171.25	6696.45	5406.49	5144.21	5608.88	5605.14	ZNF207
ENSG00000010256	0.0140564	0.881332	0.968327	3037.99	3213.04	3298.62	3030.44	2973.57	3155.69	UQCRC1
ENSG00000010270	-0.0214291	0.849122	0.958607	900.66	890.764	804.88	784.766	874.263	867.026	STARD3NL
ENSG00000010278	-1.09304	1.11698e-05	0.000416282	154.151	63.9254	94.063	48.7708	121.699	61.0582	CD9
ENSG00000010292	0.0575833	0.66683	0.888894	1856.74	1834.97	2255.37	2357.62	2366.86	2549.18	NCAPD2
ENSG00000010295	0.543858	0.00209379	0.0298304	601.883	894.956	500.244	650.646	370.466	601.423	IFFO1
ENSG00000010310	-0.382849	0.0291864	0.190784	189.658	145.666	219.124	167.372	181.653	139.416	GIPR
ENSG00000010318	-0.0870967	0.64002	0.874472	160.213	148.81	205.228	211.709	195.076	166.892	PHF7
ENSG00000010319	-0.0753496	0.746981	0.923601	86.6019	75.4529	121.854	121.927	113.645	107.869	SEMA3G
ENSG00000010322	-0.0183711	0.857183	0.961265	1757.15	1716.55	1848.12	1835.55	1649.2	1635.34	NISCH
ENSG00000010361	-0.237202	0.420552	0.761494	47.631	37.7265	61.9961	44.3371	50.1113	52.9171	FUZ
ENSG00000010404	0.138849	0.220861	0.584205	1397.75	1386.45	1152.27	1326.79	1135.56	1346.33	IDS
ENSG00000010539	0.0773867	0.521466	0.823549	487.569	528.171	524.829	529.828	536.012	574.965	ZNF200
ENSG00000010610	0.101291	0.3186	0.684312	3838.2	4288.24	4140.91	4238.62	3528.37	3816.14	CD4
ENSG00000010626	-0.392836	0.253043	0.621695	36.3728	31.4387	37.4114	25.4938	38.4783	28.4938	LRRC23
ENSG00000010671	-0.0293026	0.769928	0.930372	1768.41	1593.94	1642.9	1714.74	1594.61	1597.69	BTK
ENSG00000010803	-0.0916858	0.356305	0.716973	3860.71	3497.03	4334.38	3946	3867.52	3875.16	SCMH1
ENSG00000010810	0.801756	1.55003e-08	1.22224e-06	284.054	590	309.98	506.551	371.36	586.159	FYN
ENSG00000010818	-0.844944	4.34125e-07	2.40003e-05	772.489	316.483	803.811	576.382	835.785	450.813	HIVEP2
ENSG00000011007	0.0955472	0.335204	0.699935	1242.74	1260.69	1199.3	1327.89	1197.3	1300.54	ELOA
ENSG00000011009	-0.257767	0.0341109	0.209963	1092.92	1012.33	1130.89	783.657	999.541	898.573	LYPLA2
ENSG00000011021	0.109178	0.435472	0.771552	458.99	491.492	481.004	597.442	468.004	430.46	CLCN6
ENSG00000011028	0.372722	0.00231262	0.0322732	10096.9	11540.1	10977.6	15666.5	9295.64	12116	MRC2
ENSG00000011052	0.0146797	0.960108	0.989889	65.8174	55.5418	49.1693	59.855	42.0577	43.7584	NME1-NME2
ENSG00000011105	-0.307599	0.592815	0.855476	16.4544	9.43162	14.9646	7.75898	8.94844	15.2645	TSPAN9
ENSG00000011114	0.265224	0.0241759	0.16981	1596.94	1627.48	1437.67	2124.85	1591.03	1809.36	BTBD7
ENSG00000011132	0.0761985	0.64842	0.879788	210.443	213.783	238.364	207.276	179.864	240.162	APBA3
ENSG00000011143	-0.265617	0.130741	0.456161	213.041	207.496	247.984	199.517	208.499	149.593	MKS1
ENSG00000011198	0.0420381	0.808654	0.945409	219.969	243.126	210.573	189.541	257.715	275.78	ABHD5
ENSG00000011201	-0.928586	1.78619e-13	3.64865e-11	904.99	400.32	793.122	427.853	811.624	490.501	ANOS1
ENSG00000011243	0.0548613	0.656711	0.88374	1454.91	1416.84	1341.47	1433.2	1118.56	1217.09	AKAP8L
ENSG00000011258	-0.158946	0.226455	0.591175	618.337	507.211	645.614	650.646	721.245	620.758	MBTD1
ENSG00000011260	0.0595546	0.607278	0.862115	1039.22	1206.2	1183.27	1027.51	1131.98	1259.83	UTP18
ENSG00000011275	0.123721	0.2372	0.602867	1905.24	1917.76	1674.96	2032.85	1689.47	1793.08	RNF216
ENSG00000011295	0.210084	0.102784	0.40029	410.493	481.013	440.386	450.021	420.577	538.33	TTC19
ENSG00000011304	0.113737	0.245579	0.613143	12413.5	13570	13560	14373	11613.3	12725.5	PTBP1
ENSG00000011332	-0.585824	0.149016	0.486726	21.6505	23.0551	34.2047	19.9517	34.8989	17.2998	DPF1
ENSG00000011376	-0.071347	0.54257	0.834058	721.394	640.302	666.992	614.068	624.601	661.464	LARS2
ENSG00000011405	-0.0580401	0.641229	0.874623	853.895	725.187	723.644	749.296	866.209	874.15	PIK3C2A
ENSG00000011422	0.169157	0.239401	0.605147	1249.67	1253.36	951.319	1094.02	829.521	1061.39	PLAUR
ENSG00000011426	0.326956	0.00603967	0.0658083	1626.38	1734.37	1417.36	2111.55	1728.84	2143.14	ANLN
ENSG00000011451	0.0571776	0.636569	0.873439	1387.36	1385.4	1474.01	1611.65	1231.31	1260.85	WIZ
ENSG00000011454	-0.017085	0.901174	0.97356	498.827	486.252	409.388	417.877	510.061	498.642	RABGAP1
ENSG00000011478	0.111683	0.482388	0.800026	266.734	319.627	352.736	367.998	281.876	284.938	QPCTL
ENSG00000011485	-0.073261	0.498006	0.809378	1525.93	1392.74	1702.75	1644.9	1530.18	1484.73	PPP5C
ENSG00000011523	-0.229926	0.201248	0.558851	157.615	140.426	196.677	169.589	199.55	161.804	CEP68
ENSG00000011566	-0.0391861	0.786009	0.937056	294.446	269.325	295.016	314.793	286.35	268.656	MAP4K3
ENSG00000011600	0.209511	0.139068	0.47181	2720.17	3388.05	2356.92	2338.78	2064.41	2530.86	TYROBP
ENSG00000011638	-0.0175961	0.930167	0.981443	124.707	172.913	150.715	130.794	187.917	153.663	TMEM159
ENSG00000012048	-0.127593	0.261635	0.630298	1573.56	1440.94	1757.27	1599.46	1888.12	1736.09	BRCA1
ENSG00000012061	0.0339345	0.751695	0.924562	1098.11	1098.26	1096.69	1088.47	966.432	1049.18	ERCC1
ENSG00000012171	-0.133093	0.684414	0.897448	32.9087	35.6306	43.8248	41.0118	42.0577	31.5467	SEMA3B
ENSG00000012174	-0.134505	0.324831	0.689979	514.415	453.766	420.077	409.009	530.643	473.201	MBTPS2
ENSG00000012211	-0.0829831	0.592486	0.855329	408.761	461.101	424.353	322.552	363.307	344.979	PRICKLE3
ENSG00000012232	-0.0315602	0.764446	0.929545	1020.17	938.97	1026.14	997.584	947.64	992.196	EXTL3
ENSG00000012660	0.164315	0.14285	0.47791	2908.09	3422.63	2965.12	2802.1	2960.15	3672.65	ELOVL5
ENSG00000012779	-0.199299	0.060457	0.296099	1974.52	1596.04	1859.88	1566.21	1628.62	1595.65	ALOX5
ENSG00000012817	-0.107554	0.348875	0.710142	1154.4	1098.26	1226.03	1240.33	1195.51	981.002	KDM5D
ENSG00000012822	-0.0700871	0.624388	0.868579	662.504	525.027	710.817	707.176	546.75	596.335	CALCOCO1
ENSG00000012963	0.0359527	0.713045	0.908964	1483.49	1503.82	1561.66	1526.3	1463.07	1590.57	UBR7
ENSG00000012983	0.0441053	0.750795	0.924562	484.971	413.943	415.801	484.382	489.48	536.294	MAP4K5
ENSG00000013275	0.0618776	0.559543	0.841928	1332.8	1432.56	1292.3	1230.35	1233.99	1364.65	PSMC4
ENSG00000013288	0.355471	0.000427735	0.00865991	1734.64	2169.27	1775.44	2355.41	1634.88	2057.66	MAN2B2
ENSG00000013306	0.266835	0.0202892	0.152291	2262.04	2722.59	2429.61	2856.41	1938.23	2396.53	SLC25A39
ENSG00000013364	0.343512	0.000982927	0.0169267	1519.86	1915.67	1429.12	1721.39	1323.47	1783.92	MVP
ENSG00000013374	0.0248638	0.838348	0.955797	956.951	986.128	1098.83	931.078	992.382	1181.48	NUB1
ENSG00000013375	-0.177356	0.158515	0.502247	648.648	581.616	571.86	529.828	706.032	593.282	PGM3
ENSG00000013392	0.0380258	0.853298	0.959552	118.645	111.084	125.061	134.12	99.3277	106.852	RWDD2A
ENSG00000013441	0.270678	0.0896573	0.371635	778.551	1002.9	555.827	704.959	829.521	904.679	CLK1
ENSG00000013503	-0.666045	2.88413e-07	1.66193e-05	463.32	294.476	470.315	281.54	457.265	300.203	POLR3B
ENSG00000013523	0.00835493	0.953403	0.987684	391.441	375.169	458.557	454.455	362.412	388.737	ANGEL1
ENSG00000013561	-0.010726	0.928883	0.981443	769.891	793.304	725.782	731.561	880.527	834.462	RNF14
ENSG00000013563	0.298536	0.0393673	0.231204	285.786	365.737	283.258	300.384	259.505	352.102	DNASE1L1
ENSG00000013573	0.0161981	0.899659	0.97356	875.545	943.162	1061.42	1013.1	823.257	833.444	DDX11
ENSG00000013583	0.174941	0.270271	0.641508	203.514	249.414	193.471	208.384	211.183	228.968	HEBP1
ENSG00000013725	0.511762	0.12836	0.451609	42.4349	57.6377	42.7559	35.4696	24.1608	62.0758	CD6
ENSG00000013810	0.333292	0.00153998	0.0239466	3251.03	3855.44	3637.46	4678.67	3469.31	4514.24	TACC3
ENSG00000014123	-0.218343	0.0642647	0.309189	1073.86	831.03	951.319	831.32	1064.86	994.231	UFL1
ENSG00000014138	0.0518869	0.654835	0.883305	745.642	898.1	861.532	825.778	807.15	777.474	POLA2
ENSG00000014164	-0.0610458	0.620431	0.86687	1189.91	1155.9	1158.69	1036.38	948.535	967.772	ZC3H3
ENSG00000014216	-0.131247	0.172697	0.521221	3986.28	3505.42	4226.42	3891.68	3790.56	3561.73	CAPN1
ENSG00000014257	0.262103	0.048529	0.264004	395.771	471.581	376.252	405.684	372.255	494.571	ACPP
ENSG00000014641	0.0132664	0.895345	0.972597	3076.96	3216.18	3649.22	3459.4	3351.19	3492.53	MDH1
ENSG00000014824	0.0106901	0.912311	0.976058	1613.39	1544.69	1515.7	1562.88	1574.03	1631.27	SLC30A9
ENSG00000014914	-0.108882	0.490755	0.804938	306.571	348.97	342.047	304.817	316.775	241.18	MTMR11
ENSG00000014919	-0.252893	0.110686	0.41792	543.86	540.746	597.514	434.503	765.987	624.829	COX15
ENSG00000015133	0.262152	0.154962	0.496111	180.998	246.27	270.431	342.504	254.136	256.444	CCDC88C
ENSG00000015153	0.412646	0.00839282	0.0829698	190.524	255.702	209.504	305.926	228.185	274.762	YAF2
ENSG00000015171	0.0460665	0.6709	0.890704	1323.28	1279.56	1162.96	1302.4	1369.11	1400.27	ZMYND11
ENSG00000015285	-0.0899242	0.372738	0.728922	1992.71	1991.12	2112.14	1817.82	1877.38	1810.38	WAS
ENSG00000015475	0.232609	0.0283051	0.187683	1674.01	1978.54	1730.55	1967.46	1475.6	1786.97	BID
ENSG00000015479	-0.121893	0.528869	0.82643	163.678	121.563	140.026	175.131	167.336	137.381	MATR3
ENSG00000015532	-0.228642	0.10174	0.397955	321.293	309.147	351.667	300.384	366.886	277.815	XYLT2
ENSG00000015676	-0.070646	0.483424	0.800383	1190.78	1124.46	1161.89	1072.96	1148.98	1136.7	NUDCD3
ENSG00000016864	0.00600024	0.96016	0.989889	502.291	541.794	505.589	512.093	536.907	497.624	GLT8D1
ENSG00000017260	-0.309777	0.00255909	0.0347538	1271.32	996.608	1205.72	1047.46	1321.69	1021.71	ATP2C1
ENSG00000017483	-0.323309	0.0141061	0.119265	549.922	473.677	700.128	517.635	581.649	471.166	SLC38A5
ENSG00000017797	0.0135687	0.893321	0.971971	1945.08	2048.76	2232.93	2010.69	2004.45	2178.76	RALBP1
ENSG00000018189	-0.358082	0.122104	0.440938	106.52	91.1723	97.2697	97.5415	163.757	98.7108	RUFY3
ENSG00000018236	-0.0873513	0.825933	0.950754	24.2485	25.151	29.9291	18.8432	23.266	28.4938	CNTN1
ENSG00000018280	-0.20198	0.370309	0.72808	202.648	158.242	137.888	107.517	118.119	133.31	SLC11A1
ENSG00000018408	0.0779221	0.837621	0.955511	22.5165	24.103	24.5847	31.0359	34.8989	31.5467	WWTR1
ENSG00000018510	-0.118371	0.285294	0.655665	1739.83	1696.64	1606.55	1462.01	1908.7	1683.17	AGPS
ENSG00000018610	-0.189579	0.146877	0.483311	586.295	493.588	503.451	444.479	484.111	442.672	CXorf56
ENSG00000018625	0.689728	0.250161	0.618876	6.92815	22.0071	11.7579	17.7348	9.84329	6.10582	ATP1A2
ENSG00000018699	-0.262444	0.0741928	0.3334	569.84	537.602	529.105	365.781	510.061	437.584	TTC27
ENSG00000018869	0.0304461	0.921736	0.978789	34.6408	42.9663	50.2382	38.7949	45.6371	50.8818	ZNF582
ENSG00000019102	0.184559	0.443666	0.776704	119.511	157.194	100.476	104.192	86.7999	87.5167	VSIG2
ENSG00000019144	-0.340499	0.0325519	0.204226	505.755	324.867	592.17	522.069	535.117	442.672	PHLDB1
ENSG00000019169	0.814061	0.0760684	0.339588	9.52621	26.1989	20.3091	19.9517	14.3175	30.5291	MARCO
ENSG00000019485	-0.448046	0.120663	0.438674	58.0233	47.1581	53.4449	55.4213	83.2205	40.7055	PRDM11
ENSG00000019582	0.708602	2.91093e-08	2.14835e-06	1660.16	3103	1712.37	2283.36	1427.28	2455.56	CD74
ENSG00000019991	0.284101	0.34605	0.707799	37.2388	55.5418	42.7559	39.9033	43.8474	54.9524	HGF
ENSG00000019995	-0.103561	0.485313	0.802275	392.307	294.476	311.049	320.335	311.406	330.732	ZRANB1
ENSG00000020129	0.134882	0.256877	0.625879	612.275	640.302	632.788	739.32	591.492	637.041	NCDN
ENSG00000020181	-0.435686	0.000575304	0.0110615	5412.62	3380.71	5561.48	4396.02	4338.21	3544.43	ADGRA2
ENSG00000020256	-0.193301	0.144714	0.479917	455.526	434.902	491.693	359.13	459.055	434.531	ZFP64
ENSG00000020426	-0.294825	0.0261982	0.178167	389.708	351.066	424.353	341.395	456.371	342.944	MNAT1
ENSG00000020577	-0.989036	0.0994397	0.393816	22.5165	6.28775	11.7579	5.54213	13.4227	12.2116	SAMD4A
ENSG00000020633	0.527841	0.0660378	0.314667	4139.57	4561.76	3457.89	5947.82	2382.97	3880.25	RUNX3
ENSG00000020922	-0.141346	0.240491	0.606469	756.034	720.995	731.126	669.489	878.737	755.086	MRE11
ENSG00000021300	-0.230509	0.54076	0.833069	31.1767	28.2949	32.0669	21.0601	25.9505	26.4586	PLEKHB1
ENSG00000021355	0.159722	0.150135	0.488553	1052.21	1163.23	989.8	1116.19	914.531	1023.74	SERPINB1
ENSG00000021574	0.0786861	0.543431	0.834058	553.386	608.863	483.142	505.442	571.806	585.141	SPAST
ENSG00000021762	0.0784798	0.606534	0.861499	3211.2	2952.1	3867.27	4535.68	2917.19	3066.14	OSBPL5
ENSG00000021776	0.187198	0.0733484	0.331922	1253.13	1417.89	1115.93	1393.29	1252.78	1314.79	AQR
ENSG00000021826	0.918898	0.0305137	0.195952	19.9184	25.151	14.9646	26.6022	13.4227	39.6878	CPS1
ENSG00000022267	-0.0204948	0.900066	0.97356	212.175	186.536	228.744	212.818	208.499	240.162	FHL1
ENSG00000022277	0.0537054	0.56784	0.845588	2213.54	2254.16	2108.94	2199.12	2050.09	2161.46	RTF2
ENSG00000022556	-0.223689	0.371493	0.728565	69.2815	64.9734	74.8229	63.1803	69.7979	54.9524	NLRP2
ENSG00000022567	0.0704742	0.56075	0.842728	687.619	762.913	721.506	748.188	638.919	639.076	SLC45A4
ENSG00000022840	-0.0240309	0.806554	0.945363	2572.94	2617.8	2453.12	2275.6	2440.24	2449.45	RNF10
ENSG00000022976	0.0266219	0.864269	0.962987	217.371	249.414	222.331	234.986	244.293	212.686	ZNF839
ENSG00000023041	0.0112859	0.929747	0.981443	907.588	997.656	845.498	741.537	919.9	954.543	ZDHHC6
ENSG00000023171	-0.365572	0.00165842	0.0251625	1042.69	705.275	1053.93	865.681	970.906	810.039	GRAMD1B
ENSG00000023191	0.554712	1.41577e-08	1.13428e-06	5397.03	8009.54	6120.51	8472.81	5168.62	8024.06	RNH1
ENSG00000023228	-0.246292	0.013282	0.115156	2289.75	1818.21	2026.63	1872.13	2301.54	1890.77	NDUFS1
ENSG00000023287	0.018461	0.871727	0.964616	1306.82	1318.33	1279.47	1326.79	1525.71	1520.35	RB1CC1
ENSG00000023318	-0.00914799	0.930425	0.981443	1939.88	2059.24	1896.23	1710.3	1957.02	1986.43	ERP44
ENSG00000023330	-0.246229	0.0325289	0.204168	1505.14	1246.02	1795.75	1374.45	1434.44	1369.74	ALAS1
ENSG00000023445	-0.36675	0.324172	0.689705	37.2388	25.151	24.5847	25.4938	35.7938	25.4409	BIRC3
ENSG00000023516	-0.245784	0.0970856	0.388498	939.63	789.112	810.225	768.139	1218.78	947.42	AKAP11
ENSG00000023572	0.113633	0.500937	0.810747	193.988	226.359	214.849	212.818	250.556	273.744	GLRX2
ENSG00000023608	-0.277086	0.122373	0.440938	188.792	155.098	197.746	186.216	255.926	189.28	SNAPC1
ENSG00000023697	-0.00646915	0.963008	0.990336	286.652	295.524	322.807	312.576	315.88	312.414	DERA
ENSG00000023734	0.0169405	0.876015	0.966455	1244.47	1241.83	1126.62	1085.15	1153.45	1239.48	STRAP
ENSG00000023839	0.555023	0.136994	0.467908	26.8466	34.5826	26.7225	43.2286	18.7917	28.4938	ABCC2
ENSG00000023892	0.151105	0.12397	0.444228	2086.24	2444.89	2286.37	2517.24	2132.41	2260.17	DEF6
ENSG00000023902	0.951431	4.99105e-07	2.70927e-05	557.716	962.025	408.319	806.934	291.719	664.517	PLEKHO1
ENSG00000023909	0.0408633	0.795407	0.940106	2326.13	2222.72	1745.51	1740.23	2473.35	2771.02	GCLM
ENSG00000024048	-0.138594	0.274949	0.646632	1454.05	1325.67	1222.82	1106.21	1555.24	1413.5	UBR2
ENSG00000024422	-0.138439	0.325454	0.69017	536.932	517.691	476.729	385.732	463.529	438.601	EHD2
ENSG00000024526	-0.035371	0.834919	0.954239	601.017	581.616	684.095	660.622	902.898	892.467	DEPDC1
ENSG00000024862	0.0546438	0.679463	0.894383	366.326	360.497	377.321	376.865	369.571	418.249	CCDC28A
ENSG00000025039	0.0877821	0.472874	0.793704	502.291	577.425	549.414	518.744	544.065	598.37	RRAGD
ENSG00000025156	-0.00952747	0.93953	0.983032	479.774	450.622	509.864	536.478	495.744	488.466	HSF2
ENSG00000025293	-0.0589583	0.579737	0.850762	1032.29	930.586	959.87	952.138	1032.65	1021.71	PHF20
ENSG00000025423	-0.117789	0.782555	0.935693	20.7845	14.6714	24.5847	22.1685	22.3711	25.4409	HSD17B6
ENSG00000025434	-0.266491	0.0835341	0.358252	302.241	209.592	260.811	229.444	259.505	245.25	NR1H3
ENSG00000025708	1.03451	2.44503e-23	1.26315e-20	993.324	1978.54	985.524	2005.14	876.948	1865.33	TYMP
ENSG00000025770	0.0144889	0.896636	0.973073	1665.35	1586.61	1831.02	1837.77	1514.97	1636.36	NCAPH2
ENSG00000025772	0.0477643	0.726312	0.914429	412.225	448.526	503.451	540.912	493.059	466.078	TOMM34
ENSG00000025796	0.00878454	0.930353	0.981443	5472.37	5721.85	5346.63	5159.72	6018.72	6059.01	SEC63
ENSG00000025800	-0.113509	0.296926	0.666826	1867.14	1856.98	1745.51	1638.25	2101.99	1787.99	KPNA6
ENSG00000026025	0.821776	1.56386e-10	1.73554e-08	2732.29	4463.25	2887.09	4087.88	2517.2	5828	VIM
ENSG00000026036	-0.130859	0.549553	0.83679	90.066	90.1244	111.165	90.891	91.2741	85.4815	RTEL1-TNFRSF6B
ENSG00000026103	-0.295852	0.451661	0.782072	36.3728	30.3908	22.4469	16.6264	34.8989	29.5115	FAS
ENSG00000026297	0.194166	0.0447275	0.25004	5468.04	6589.56	6178.23	6261.5	5266.16	6494.56	RNASET2
ENSG00000026508	-0.0599476	0.613606	0.864783	2517.52	1969.11	2159.17	2048.37	1973.13	2361.93	CD44
ENSG00000026559	0.506626	0.000825715	0.0146748	194.854	299.716	243.709	304.817	214.763	321.573	KCNG1
ENSG00000026652	-0.204176	0.291411	0.661532	170.606	138.33	151.784	147.421	135.122	111.94	AGPAT4
ENSG00000026751	0.500509	0.315929	0.68114	12.1243	15.7194	12.8268	21.0601	12.5278	16.2822	SLAMF7
ENSG00000026950	-0.283236	0.336367	0.701083	45.899	54.4938	55.5827	47.6623	69.7979	38.6702	BTN3A1
ENSG00000027001	-0.320028	0.10146	0.39745	148.955	133.091	184.919	125.252	133.332	114.993	MIPEP
ENSG00000027075	-0.163199	0.395986	0.745119	197.452	128.899	197.746	213.926	213.868	201.492	PRKCH
ENSG00000027644	-0.86321	0.0660893	0.314667	23.3825	13.6234	21.378	9.97584	24.1608	14.2469	INSRR
ENSG00000027697	0.589347	6.28098e-10	6.1909e-08	1658.43	2379.91	1545.63	2429.67	1539.13	2328.35	IFNGR1
ENSG00000027847	0.121124	0.392041	0.7433	294.446	360.497	370.908	375.757	330.198	344.979	B4GALT7
ENSG00000027869	-1.11279	8.13051e-12	1.12788e-09	427.813	147.762	394.423	186.216	366.886	215.739	SH2D2A
ENSG00000028116	0.0379557	0.76413	0.929539	659.04	675.933	604.996	553.105	609.389	694.028	VRK2
ENSG00000028137	0.318373	0.0171855	0.137172	2895.1	3221.42	2324.85	3344.12	2110.94	2577.67	TNFRSF1B
ENSG00000028203	-0.252634	0.0564006	0.285703	401.833	359.449	386.941	336.962	436.684	332.767	VEZT
ENSG00000028277	0.433479	0.0051486	0.0590631	412.225	484.156	471.384	677.248	510.956	721.504	POU2F2
ENSG00000028310	0.274277	0.00429342	0.0517491	3863.31	4706.38	4136.64	5003.44	3712.71	4454.2	BRD9
ENSG00000028528	0.0875425	0.390519	0.741668	1547.58	1782.58	1513.56	1614.98	1598.19	1553.93	SNX1
ENSG00000028839	0.186862	0.255387	0.623873	226.031	296.572	268.293	240.529	275.612	337.855	TBPL1
ENSG00000029153	-0.0612197	0.67324	0.891583	284.92	276.661	292.878	278.215	329.303	314.45	ARNTL2
ENSG00000029363	-0.0968944	0.272282	0.643629	8194.27	7512.81	7612.69	7195.9	8089.39	7636.35	BCLAF1
ENSG00000029364	-0.109351	0.263625	0.632626	2207.48	1963.87	1961.43	1936.42	2055.46	1871.43	SLC39A9
ENSG00000029534	0.0115933	0.96847	0.991412	47.631	63.9254	101.545	69.8309	53.6907	69.1993	ANK1
ENSG00000029639	-0.174704	0.321437	0.687023	169.74	175.009	183.85	150.746	216.552	179.104	TFB1M
ENSG00000029725	0.0793698	0.507652	0.814575	749.972	773.393	637.063	679.465	714.086	768.316	RABEP1
ENSG00000029993	-0.407083	0.000120045	0.00309023	3613.9	2368.38	3258	2746.68	3672.44	2838.19	HMGB3
ENSG00000030066	-0.162895	0.10136	0.39739	2184.97	1923	2312.03	2172.52	2401.76	2066.82	NUP160
ENSG00000030110	0.337191	0.00192473	0.028188	1257.46	1533.16	1183.27	1480.86	1055.02	1402.3	BAK1
ENSG00000030582	0.836857	2.58517e-10	2.7665e-08	9236.09	17774.4	8673.04	14243.3	7102.38	12656.3	GRN
ENSG00000031003	0.148776	0.174358	0.522796	1683.54	1617	1404.53	1815.6	1487.23	1642.47	FAM13B
ENSG00000031081	0.310669	0.0447692	0.250086	431.277	397.176	307.843	443.371	318.565	473.201	ARHGAP31
ENSG00000031691	-0.0356371	0.780528	0.934941	427.813	400.32	463.902	435.612	412.523	435.548	CENPQ
ENSG00000031698	0.251384	0.0271893	0.182914	2273.3	2780.23	2027.7	2183.6	2004.45	2542.06	SARS
ENSG00000031823	0.0830347	0.414025	0.756965	1411.61	1585.56	1478.29	1539.6	1390.59	1408.41	RANBP3
ENSG00000032219	-0.0430234	0.710788	0.90862	883.339	785.968	819.845	815.802	910.057	935.208	ARID4A
ENSG00000032389	0.119133	0.354789	0.715526	657.308	710.515	741.815	814.693	608.494	654.34	EIPR1
ENSG00000032444	0.0201791	0.842301	0.956833	1548.44	1566.7	1672.83	1593.92	1450.54	1575.3	PNPLA6
ENSG00000032742	-0.233058	0.140812	0.474255	214.773	191.776	246.915	210.601	253.241	205.563	IFT88
ENSG00000033011	0.106624	0.427332	0.766012	439.072	456.91	433.973	468.864	367.781	410.108	ALG1
ENSG00000033030	0.0554605	0.699321	0.903865	523.941	649.734	559.034	518.744	688.135	671.64	ZCCHC8
ENSG00000033050	0.216736	0.0737214	0.332579	1608.2	1891.56	1402.39	1468.66	1341.37	1697.42	ABCF2
ENSG00000033100	-0.0209995	0.844254	0.956994	1615.13	1508.01	1606.55	1640.47	1424.59	1430.8	CHPF2
ENSG00000033170	-0.108517	0.321565	0.687162	1051.35	911.723	1020.8	910.018	1024.6	1050.2	FUT8
ENSG00000033178	-0.105787	0.383236	0.737053	849.564	751.386	731.126	786.983	933.323	799.862	UBA6
ENSG00000033327	0.280424	0.0194186	0.148123	891.133	1027	780.296	1035.27	750.774	881.273	GAB2
ENSG00000033627	-0.126913	0.2594	0.627638	920.578	810.071	856.187	747.079	802.675	804.951	ATP6V0A1
ENSG00000033800	-0.0997694	0.34175	0.704558	1949.41	1690.36	1632.21	1609.44	1787.9	1712.68	PIAS1
ENSG00000033867	0.129564	0.519153	0.822235	195.72	173.961	146.439	210.601	241.608	255.427	SLC4A7
ENSG00000034053	-0.957899	1.00178e-12	1.7452e-10	1457.51	674.885	1623.66	893.392	1293.05	683.852	APBA2
ENSG00000034152	0.160804	0.189254	0.543058	546.458	653.926	630.65	655.08	532.432	600.406	MAP2K3
ENSG00000034510	0.158269	0.0716225	0.327931	5773.75	6568.6	5919.56	6296.97	5949.82	6822.24	TMSB10
ENSG00000034533	0.193829	0.212589	0.57383	234.691	265.133	203.091	229.444	212.078	249.321	ASTE1
ENSG00000034677	0.333092	0.00108946	0.0183191	1131.02	1337.19	1066.76	1468.66	1130.19	1388.06	RNF19A
ENSG00000034693	-0.160148	0.353098	0.713968	226.031	181.297	189.195	159.613	198.655	208.616	PEX3
ENSG00000034713	-0.0140551	0.908891	0.975333	940.496	984.032	955.595	803.609	986.119	1065.47	GABARAPL2
ENSG00000035115	-0.271605	0.0789281	0.345659	305.705	249.414	266.156	207.276	296.194	262.55	SH3YL1
ENSG00000035141	0.0687839	0.533764	0.828997	1205.5	1361.3	1306.19	1156.09	1171.35	1343.28	FAM136A
ENSG00000035403	-0.0287791	0.796919	0.940679	2125.21	1745.9	2046.94	2082.73	2020.56	2241.85	VCL
ENSG00000035499	0.0589448	0.695759	0.902446	474.578	514.547	565.447	542.02	643.393	696.063	DEPDC1B
ENSG00000035664	-1.00265	0.00408492	0.050082	43.3009	23.0551	50.2382	27.7107	44.7422	18.3175	DAPK2
ENSG00000035681	0.0120105	0.907779	0.975172	4731.93	4962.08	4229.63	4102.29	4385.63	4395.17	NSMAF
ENSG00000035687	0.0826215	0.455013	0.78293	1198.57	1208.3	1088.14	1215.94	1281.42	1355.49	ADSS
ENSG00000035720	-0.470184	0.235936	0.601949	21.6505	23.0551	32.0669	21.0601	45.6371	27.4762	STAP1
ENSG00000035862	0.195596	0.0557911	0.284177	1952.01	2178.7	1772.23	1950.83	1721.68	2107.53	TIMP2
ENSG00000035928	-0.185746	0.0486892	0.264499	2003.1	1706.07	1911.19	1770.16	1982.98	1709.63	RFC1
ENSG00000036054	-0.0043039	0.972086	0.992145	735.25	772.345	677.681	630.695	760.618	764.245	TBC1D23
ENSG00000036257	0.0285937	0.796748	0.940679	2079.31	2169.27	1969.98	1810.06	2101.09	2293.75	CUL3
ENSG00000036530	-0.147229	0.751287	0.924562	28.5786	22.0071	13.8957	23.277	20.5814	12.2116	CYP46A1
ENSG00000036549	-0.0679752	0.539346	0.832081	1431.53	1312.04	1288.02	1191.56	1413.85	1439.96	AC118549.1
ENSG00000036672	-0.135725	0.407964	0.752607	239.887	197.016	275.776	230.553	255.926	273.744	USP2
ENSG00000037042	0.278107	0.134331	0.46308	120.377	161.385	162.473	166.264	129.752	170.963	TUBG2
ENSG00000037241	0.0905216	0.5093	0.815642	412.225	380.409	417.939	461.105	357.043	422.319	RPL26L1
ENSG00000037474	0.197456	0.0208239	0.154066	5434.27	6079.2	5331.66	6155.09	5373.54	6272.71	NSUN2
ENSG00000037637	-0.0604921	0.584415	0.85317	822.718	775.489	756.78	735.995	757.933	730.663	FBXO42
ENSG00000037749	-0.256389	0.0736756	0.332541	333.417	266.181	295.016	261.589	342.725	285.956	MFAP3
ENSG00000037757	0.090146	0.49067	0.804938	488.435	587.904	535.518	499.9	459.055	489.483	MRI1
ENSG00000037897	-0.106418	0.430688	0.768345	494.497	451.67	505.589	448.913	407.154	406.037	METTL1
ENSG00000038002	0.026486	0.833414	0.953793	428.679	457.957	441.455	420.094	459.055	475.236	AGA
ENSG00000038210	-0.210513	0.0957882	0.385883	613.141	529.219	689.439	558.647	705.137	646.199	PI4K2B
ENSG00000038219	-0.209248	0.107521	0.410417	2504.53	1916.71	2038.39	1975.22	2752.54	2419.94	BOD1L1
ENSG00000038274	-0.0450335	0.700453	0.904123	1026.23	1007.09	982.317	895.608	1104.24	1114.31	MAT2B
ENSG00000038358	-0.0141893	0.906473	0.97458	2055.93	2001.6	2245.75	2237.91	1778.95	1780.86	EDC4
ENSG00000038382	0.521948	0.0139256	0.118407	90.932	111.084	85.5118	116.385	84.1154	146.54	TRIO
ENSG00000038427	1.9491	4.49803e-37	5.18381e-34	623.534	1847.55	395.492	1899.84	565.542	2381.27	VCAN
ENSG00000038532	0.0869053	0.527728	0.82597	605.347	626.679	606.065	745.971	574.49	525.1	CLEC16A
ENSG00000038945	1.12391	0.0230506	0.163826	11.2582	26.1989	11.7579	18.8432	8.0536	22.388	MSR1
ENSG00000039123	-0.188676	0.0861058	0.363391	2770.39	2579.02	2680.8	2074.97	2816.08	2599.04	MTREX
ENSG00000039319	0.174963	0.236127	0.601949	429.545	463.197	331.358	384.624	418.787	485.413	ZFYVE16
ENSG00000039523	0.362156	0.100691	0.396154	89.1999	115.275	84.4429	91.9994	73.3772	109.905	RIPOR1
ENSG00000039560	0.234387	0.101279	0.39739	447.732	419.183	357.012	509.876	432.21	528.153	RAI14
ENSG00000039650	-0.0472518	0.699468	0.903866	770.757	779.68	823.052	722.694	667.554	684.869	PNKP
ENSG00000040199	0.0369965	0.871758	0.964616	97.8601	88.0284	95.1319	134.12	137.806	118.046	PHLPP2
ENSG00000040275	0.0887581	0.447234	0.779259	1027.1	1210.39	1058.21	1043.03	1206.25	1246.6	SPDL1
ENSG00000040341	-0.158723	0.12359	0.443289	1339.73	1214.58	1367.12	1162.74	1416.54	1315.8	STAU2
ENSG00000040487	0.224463	0.0799867	0.348868	676.361	789.112	828.396	967.656	697.084	814.109	PQLC2
ENSG00000040531	-0.0744222	0.63702	0.873583	222.567	203.304	203.091	195.083	206.709	202.51	CTNS
ENSG00000040608	-0.66908	0.0509856	0.271372	38.9708	31.4387	47.0315	31.0359	45.6371	20.3527	RTN4R
ENSG00000040633	0.574184	1.19724e-06	5.73753e-05	413.957	617.247	409.388	634.02	429.525	614.653	PHF23
ENSG00000040933	0.0237396	0.842478	0.956833	795.005	762.913	736.471	871.223	765.987	703.187	INPP4A
ENSG00000041353	-0.9048	0.000195275	0.00461454	105.654	51.3499	90.8563	47.6623	99.3277	59.0229	RAB27B
ENSG00000041357	0.162368	0.0954194	0.385366	2787.71	3278.01	2708.59	2889.67	2908.24	3238.12	PSMA4
ENSG00000041802	0.06757	0.573422	0.847005	1304.22	1523.73	1167.24	1207.08	1295.73	1218.11	LSG1
ENSG00000041880	-0.292693	0.190668	0.544488	91.798	91.1723	149.646	101.975	119.909	100.746	PARP3
ENSG00000041982	0.366526	0.568821	NA	11.2582	15.7194	6.41339	4.43371	8.94844	14.2469	TNC
ENSG00000041988	0.170626	0.255059	0.623474	245.083	270.373	234.089	274.89	221.921	244.233	THAP3
ENSG00000042088	0.0204096	0.875602	0.966129	537.798	538.65	599.652	660.622	655.921	619.741	TDP1
ENSG00000042286	0.000658633	0.996105	0.998589	341.211	331.155	345.254	345.829	315.88	325.644	AIFM2
ENSG00000042317	0.339473	0.0935194	0.381358	103.056	138.33	88.7185	120.818	114.54	129.24	SPATA7
ENSG00000042429	0.037278	0.765666	0.929911	531.736	588.952	563.309	594.117	658.605	616.688	MED17
ENSG00000042445	0.0389733	0.811245	0.946284	218.237	246.27	198.815	233.878	244.293	200.474	RETSAT
ENSG00000042493	0.378151	0.00267485	0.0359736	9790.34	11019.3	8751.07	12081.8	6934.15	10009.5	CAPG
ENSG00000042753	0.302699	0.00127534	0.0206564	1686.14	1993.22	1647.17	2065	1663.52	2105.49	AP2S1
ENSG00000042832	1.49489	3.65298e-05	0.00114496	20.7845	80.6927	18.1713	42.1202	21.4763	47.8289	TG
ENSG00000042980	0.800225	0.0202673	0.152279	69.2815	133.091	30.998	50.9876	45.6371	71.2346	ADAM28
ENSG00000043093	0.184034	0.14374	0.479213	603.615	689.556	555.827	586.358	612.074	736.769	DCUN1D1
ENSG00000043143	-0.0381784	0.784703	0.936215	841.77	703.18	907.494	1016.43	800.886	764.245	JADE2
ENSG00000043355	-0.0182252	0.862629	0.962388	960.415	951.546	1031.49	1026.4	982.539	958.614	ZIC2
ENSG00000043462	0.0405377	0.702638	0.905153	2162.45	2323.32	2163.45	2043.94	1896.18	2031.2	LCP2
ENSG00000043514	-0.148362	0.120333	0.43811	1803.92	1705.03	1836.37	1596.13	1876.49	1676.05	TRIT1
ENSG00000043591	-0.242958	0.0471102	0.259583	1453.18	1338.24	1555.25	1079.61	1244.73	1174.35	ADRB1
ENSG00000044090	-0.538405	6.68525e-06	0.000266379	833.11	523.979	871.152	636.237	800.886	564.788	CUL7
ENSG00000044115	-0.0145979	0.872473	0.964963	4110.99	3834.48	3819.17	3851.78	3737.77	3864.98	CTNNA1
ENSG00000044446	-0.193691	0.125849	0.447218	649.514	508.259	666.992	639.562	613.863	540.365	PHKA2
ENSG00000044459	-0.160603	0.164765	0.509498	590.625	523.979	573.998	524.286	600.441	531.206	CNTLN
ENSG00000044574	0.0745291	0.427399	0.766012	12443	12915	11191.4	11508.8	11424.5	12494.5	HSPA5
ENSG00000046604	-1.12062	2.77225e-14	6.293e-12	1835.96	650.782	2012.74	1043.03	1980.29	987.108	DSG2
ENSG00000046647	-0.164965	0.368999	0.727295	145.491	157.194	163.541	125.252	169.126	143.487	GEMIN8
ENSG00000046651	0.0254175	0.839417	0.955989	525.673	503.02	539.794	615.177	557.488	534.259	OFD1
ENSG00000046653	-0.299084	0.311018	0.677115	45.033	39.8224	55.5827	52.096	72.4824	48.8466	GPM6B
ENSG00000047056	0.21409	0.0567486	0.2863	1006.31	1021.76	969.491	1243.65	944.061	1122.45	WDR37
ENSG00000047188	-0.0761324	0.55377	0.839161	502.291	547.034	534.449	507.659	626.391	523.065	YTHDC2
ENSG00000047230	-0.120111	0.38006	0.734537	330.819	290.284	350.599	321.444	335.567	323.608	CTPS2
ENSG00000047249	0.103491	0.404766	0.750428	713.6	843.606	683.026	652.863	723.929	781.545	ATP6V1H
ENSG00000047315	0.0622487	0.500745	0.810747	4191.53	4186.59	3827.72	3994.77	3802.19	4162.13	POLR2B
ENSG00000047346	-0.0866527	0.659358	0.884854	136.831	136.234	156.059	180.673	193.286	141.451	FAM214A
ENSG00000047365	-0.42753	0.0697254	0.323113	86.6019	62.8775	83.374	67.614	103.802	73.2698	ARAP2
ENSG00000047410	-0.238951	0.0165044	0.133298	5223.83	4048.26	4642.22	4260.79	5338.64	4576.31	TPR
ENSG00000047578	-0.087079	0.530808	0.827186	455.526	386.696	439.317	455.563	388.362	366.349	KIAA0556
ENSG00000047579	0.20771	0.25939	0.627638	134.233	189.68	164.61	162.939	184.338	204.545	DTNBP1
ENSG00000047597	-0.434278	0.00860724	0.084449	239.887	168.721	238.364	187.324	287.245	210.651	XK
ENSG00000047621	-0.0267902	0.859847	0.961265	255.476	260.941	258.673	227.227	272.928	283.921	C12orf4
ENSG00000047644	-0.550989	0.00194762	0.0283643	259.806	146.714	298.223	231.661	303.352	209.633	WWC3
ENSG00000047849	0.0294135	0.761848	0.928572	3174.82	2883.98	2939.47	3256.56	2917.19	3078.35	MAP4
ENSG00000047932	-0.0567423	0.629691	0.870484	1543.25	1590.8	1406.67	1377.77	1782.53	1582.42	GOPC
ENSG00000047936	-0.523418	0.0227981	0.162895	130.769	75.4529	180.644	145.204	168.231	112.958	ROS1
ENSG00000048028	0.0332881	0.87351	0.965112	94.3961	97.4601	95.1319	100.867	105.592	103.799	USP28
ENSG00000048052	0.0485896	0.653458	0.88231	1344.93	1252.31	1271.99	1495.27	1296.63	1301.56	HDAC9
ENSG00000048140	0.0503319	0.666217	0.888693	841.77	866.661	874.359	913.343	757.933	781.545	TSPAN17
ENSG00000048162	0.11421	0.286692	0.656777	938.764	1053.2	905.357	928.861	921.69	1011.53	NOP16
ENSG00000048342	-0.977539	0.0804078	0.349901	15.5883	11.5275	13.8957	7.75898	22.3711	7.12346	CC2D2A
ENSG00000048392	0.154107	0.21255	0.57383	2352.11	2033.04	1734.82	2374.25	1954.34	2318.18	RRM2B
ENSG00000048405	0.0634944	0.591782	0.85523	856.493	791.208	739.677	910.018	777.62	781.545	ZNF800
ENSG00000048471	0.0584797	0.73787	0.919779	282.322	236.838	212.711	238.312	186.128	235.074	SNX29
ENSG00000048544	0.103825	0.274715	0.646425	1830.76	1970.16	1759.41	1855.51	1739.58	1901.96	MRPS10
ENSG00000048649	-0.212504	0.0570169	0.286942	1643.7	1408.46	1531.73	1428.76	1897.07	1541.72	RSF1
ENSG00000048707	-0.252712	0.0950665	0.384488	969.941	647.638	814.5	963.222	1109.61	820.215	VPS13D
ENSG00000048740	-0.112893	0.354062	0.714801	3881.5	3056.89	3647.08	4223.1	4220.98	3587.17	CELF2
ENSG00000048828	0.0261507	0.772875	0.931706	2810.23	2770.8	2669.04	2803.21	2800.86	2858.54	FAM120A
ENSG00000048991	0.125852	0.24579	0.613143	828.78	883.428	797.398	862.356	847.418	953.526	R3HDM1
ENSG00000049089	0.228896	0.0893976	0.371321	17366.3	19772.9	16612.8	19516.1	12484	15162.8	COL9A2
ENSG00000049130	0.296886	0.103024	0.400912	369.79	400.32	226.606	336.962	371.36	453.866	KITLG
ENSG00000049167	-0.16478	0.358123	0.718934	158.481	138.33	150.715	129.686	152.124	143.487	ERCC8
ENSG00000049239	-0.365334	0.0111702	0.102257	2629.23	1651.58	2732.1	2659.11	2624.58	1889.75	H6PD
ENSG00000049245	-0.690579	1.10793e-08	9.07051e-07	1051.35	629.823	897.874	538.695	962.853	636.023	VAMP3
ENSG00000049246	-0.239598	0.24923	0.617593	109.118	96.4121	106.89	94.2162	110.961	86.4991	PER3
ENSG00000049247	0.195608	0.226098	0.590961	183.596	211.687	172.093	198.408	177.179	200.474	UTS2
ENSG00000049323	-0.679138	0.0172617	0.137571	97.8601	52.3979	65.2028	36.5781	96.6432	73.2698	LTBP1
ENSG00000049449	0.0546944	0.644908	0.877169	1197.7	1199.91	1177.93	1115.08	1250.1	1450.13	RCN1
ENSG00000049541	0.167037	0.129663	0.453986	978.601	1078.35	1100.96	1211.51	961.958	1123.47	RFC2
ENSG00000049618	-0.234694	0.0267424	0.18072	2813.7	2136.79	2627.35	2551.6	2976.25	2466.75	ARID1B
ENSG00000049656	0.349546	0.000117331	0.00304127	5510.48	7009.79	5899.25	7343.32	5315.38	6955.55	CLPTM1L
ENSG00000049759	0.312191	0.0390307	0.229767	224.299	255.702	200.953	261.589	203.13	263.568	NEDD4L
ENSG00000049769	0.594601	0.00612407	0.0665343	105.654	142.522	96.2008	139.662	68.0082	125.169	PPP1R3F
ENSG00000049860	0.739478	1.79587e-09	1.71374e-07	1452.31	2458.51	1230.3	1864.37	1260.84	2262.21	HEXB
ENSG00000049883	0.00684752	0.966791	0.990807	187.06	192.824	194.539	198.408	225.501	218.792	PTCD2
ENSG00000050030	-0.985323	6.01149e-05	0.00175222	151.553	53.4458	130.406	109.734	176.284	69.1993	NEXMIF
ENSG00000050130	0.025185	0.820229	0.949145	730.92	758.721	740.746	698.309	714.981	767.298	JKAMP
ENSG00000050165	-0.555759	0.383222	NA	11.2582	8.38366	16.0335	12.1927	8.94844	4.07055	DKK3
ENSG00000050327	-0.715336	0.00199342	0.0288834	101.324	60.7815	125.061	72.0477	97.538	64.1111	ARHGEF5
ENSG00000050344	0.157478	0.381981	0.736615	138.563	160.338	132.543	161.83	144.965	142.469	NFE2L3
ENSG00000050393	0.0574802	0.653318	0.88231	420.885	420.231	390.148	413.443	428.63	456.919	MCUR1
ENSG00000050405	0.132105	0.283829	0.655087	550.788	649.734	623.168	642.887	664.869	721.504	LIMA1
ENSG00000050426	-0.142455	0.198175	0.555152	742.178	679.077	710.817	668.381	740.036	640.093	LETMD1
ENSG00000050438	0.276766	0.315099	0.680722	71.8796	66.0213	41.687	64.2887	52.7958	72.2522	SLC4A8
ENSG00000050555	-0.559471	0.00432675	0.0519835	234.691	136.234	181.713	146.312	163.757	111.94	LAMC3
ENSG00000050628	0.544395	0.326974	0.691716	14.7223	18.8632	10.689	7.75898	8.94844	23.4056	PTGER3
ENSG00000050748	0.0152304	0.880258	0.968071	1630.71	1541.55	1501.8	1491.94	1489.02	1637.38	MAPK9
ENSG00000050767	0.251645	0.0594146	0.292582	1057.41	1390.64	1134.1	1283.56	911.846	1019.67	COL23A1
ENSG00000050820	-0.554355	0.00189457	0.0278279	311.767	202.256	441.455	317.01	391.047	259.497	BCAR1
ENSG00000051009	0.019384	0.901918	0.97356	1044.42	1045.86	898.943	915.56	704.243	722.522	FAM160A2
ENSG00000051108	0.325321	0.0111982	0.102374	1396.02	1702.93	1048.59	1388.86	1176.72	1448.1	HERPUD1
ENSG00000051128	-0.569509	4.12159e-06	0.000174928	5726.12	3987.48	6479.66	4030.24	4722.99	3388.73	HOMER3
ENSG00000051180	0.0718237	0.558278	0.84162	704.939	713.659	819.845	844.621	686.346	764.245	RAD51
ENSG00000051341	0.116887	0.432803	0.770285	637.39	692.7	597.514	757.055	878.737	843.621	POLQ
ENSG00000051382	-0.011621	0.90265	0.97356	3963.77	4052.45	3694.11	3627.88	3764.61	3651.28	PIK3CB
ENSG00000051523	0.247291	0.0228936	0.163235	9604.15	12858.4	10662.3	10354.9	9003.92	11526.8	CYBA
ENSG00000051596	0.0156585	0.889792	0.970859	841.77	915.915	983.386	861.247	864.42	939.279	THOC3
ENSG00000051620	-0.152487	0.145105	0.480558	1906.97	1665.2	2091.83	1964.13	2084.99	1843.96	HEBP2
ENSG00000051825	-0.057547	0.692659	0.901169	589.759	577.425	644.546	671.706	826.836	731.681	MPHOSPH9
ENSG00000052126	-0.348491	0.263179	0.632567	54.5592	31.4387	55.5827	57.6382	85.9051	65.1287	PLEKHA5
ENSG00000052723	-0.121241	0.237405	0.602878	1949.41	1834.97	1849.19	1892.08	2154.79	1748.3	SIKE1
ENSG00000052749	-0.0707197	0.482225	0.799918	1588.28	1544.69	1570.21	1406.59	1465.76	1451.15	RRP12
ENSG00000052795	0.500965	0.00423168	0.0514185	144.625	200.16	119.717	195.083	147.649	189.28	FNIP2
ENSG00000052802	0.595841	0.000528319	0.0103739	171.472	281.901	169.955	314.793	244.293	290.026	MSMO1
ENSG00000052841	-0.21383	0.0441231	0.247957	2085.37	1622.24	1714.51	1605	1836.22	1634.32	TTC17
ENSG00000052850	-0.119904	0.593236	0.855754	161.946	148.81	274.707	266.022	274.717	239.145	ALX4
ENSG00000053254	0.112015	0.318572	0.684312	2340.85	2184.99	1961.43	2539.4	2041.14	2133.98	FOXN3
ENSG00000053371	0.0352394	0.772574	0.931566	1268.72	1198.86	1512.49	1498.59	1267.1	1449.11	AKR7A2
ENSG00000053372	0.101881	0.364741	0.725381	1706.92	1797.25	1770.1	1936.42	1500.65	1607.87	MRTO4
ENSG00000053438	-0.559852	0.372632	NA	10.3922	8.38366	13.8957	3.32528	14.3175	14.2469	NNAT
ENSG00000053501	-0.0334389	0.782545	0.935693	599.285	591.048	689.439	637.345	583.439	599.388	USE1
ENSG00000053524	-0.350337	0.253643	0.622196	53.6932	35.6306	39.5492	44.3371	57.27	38.6702	MCF2L2
ENSG00000053702	-0.161043	0.743262	0.922308	18.1864	16.7673	18.1713	15.518	13.4227	12.2116	NRIP2
ENSG00000053747	-1.14105	1.55458e-06	7.18849e-05	145.491	73.357	227.675	125.252	237.134	78.358	LAMA3
ENSG00000053770	-0.103428	0.411372	0.755242	789.809	760.817	712.955	631.803	840.259	788.668	AP5M1
ENSG00000053900	-0.122586	0.258093	0.626616	795.871	727.283	776.02	744.862	832.205	736.769	ANAPC4
ENSG00000053918	0.569798	9.4005e-05	0.0025468	733.518	1100.36	673.406	883.416	515.43	869.062	KCNQ1
ENSG00000054116	0.150071	0.164314	0.508933	950.023	1027	923.528	989.825	836.68	990.16	TRAPPC3
ENSG00000054118	-0.110136	0.215893	0.576768	5488.83	4793.36	5283.56	5214.04	5378.91	4957.93	THRAP3
ENSG00000054148	-0.0664487	0.515394	0.819011	1257.46	1310.99	1407.74	1242.55	1336	1265.94	PHPT1
ENSG00000054219	0.0309141	0.848276	0.958447	223.433	253.606	222.331	206.167	260.4	261.533	LY75
ENSG00000054267	-0.0625691	0.568287	0.845652	1738.97	1552.03	1460.11	1466.45	1691.26	1665.87	ARID4B
ENSG00000054277	-0.140714	0.502388	0.811512	122.975	102.7	127.199	99.7584	94.8535	109.905	OPN3
ENSG00000054282	0.0973405	0.40841	0.752989	678.959	741.954	668.061	652.863	692.61	786.633	SDCCAG8
ENSG00000054392	-0.938537	0.00327902	0.0422411	59.7553	24.103	70.5473	34.3612	46.5319	33.582	HHAT
ENSG00000054523	-0.0824664	0.571033	0.846311	485.837	425.471	488.486	478.84	595.072	578.018	KIF1B
ENSG00000054598	-0.224121	0.566424	0.84482	29.4446	15.7194	29.9291	29.9275	40.268	39.6878	FOXC1
ENSG00000054611	0.241721	0.0411003	0.236742	854.761	942.114	811.294	949.921	688.135	891.45	TBC1D22A
ENSG00000054690	0.30571	0.145363	0.481077	84.0038	112.131	105.821	136.336	102.907	112.958	PLEKHH1
ENSG00000054793	-0.966874	2.70937e-05	0.000880516	112.582	49.254	122.923	69.8309	132.437	69.1993	ATP9A
ENSG00000054965	0.244607	0.049145	0.265713	763.829	809.023	705.473	1008.67	846.523	928.085	FAM168A
ENSG00000054967	0.319856	0.0217819	0.158483	1100.71	1196.77	1026.14	1418.79	815.203	1057.32	RELT
ENSG00000054983	0.343066	0.00509834	0.0585313	469.382	663.357	505.589	656.188	568.226	638.058	GALC
ENSG00000055044	-0.00232237	0.981602	0.994815	2607.58	2607.32	2424.26	2276.71	2340.02	2475.91	NOP58
ENSG00000055070	0.0571032	0.589984	0.855067	3292.6	3116.63	3434.37	3677.76	2943.14	3265.6	SZRD1
ENSG00000055118	0.00154337	0.995721	0.998589	46.765	54.4938	87.6496	60.9634	55.4804	73.2698	KCNH2
ENSG00000055130	0.510953	8.90779e-06	0.00034396	915.382	1448.28	1119.14	1509.68	1141.82	1566.14	CUL1
ENSG00000055147	-0.0623201	0.67987	0.894769	318.695	383.552	332.427	295.95	385.678	313.432	FAM114A2
ENSG00000055163	0.191357	0.594716	0.856652	21.6505	37.7265	51.3071	52.096	36.6886	34.5996	CYFIP2
ENSG00000055208	0.356193	0.000203761	0.00478044	1738.1	2088.58	1601.21	2104.9	1647.41	2190.97	TAB2
ENSG00000055211	-0.0391402	0.708088	0.907957	1122.36	1034.33	1071.04	1035.27	1105.13	1140.77	GINM1
ENSG00000055332	-0.0337353	0.799989	0.941821	1713.85	1603.38	1543.49	1783.46	2192.37	1938.6	EIF2AK2
ENSG00000055483	-0.0990987	0.337175	0.701508	2038.61	1797.25	1969.98	1945.29	1817.43	1697.42	USP36
ENSG00000055609	-0.249895	0.429109	0.7667	2491.54	1424.17	1870.57	2631.4	2971.78	2112.61	KMT2C
ENSG00000055732	-0.0141596	0.945313	0.985367	189.658	187.584	121.854	139.662	199.55	180.122	MCOLN3
ENSG00000055813	0.0732093	0.885768	0.969504	24.2485	11.5275	16.0335	12.1927	15.2124	34.5996	CCDC85A
ENSG00000055917	-0.0717538	0.47003	0.791056	3611.3	3330.41	3114.77	3283.16	3667.07	3277.81	PUM2
ENSG00000055950	0.139103	0.216713	0.577872	697.145	762.913	771.744	789.2	695.294	829.374	MRPL43
ENSG00000056050	-0.0703309	0.65732	0.88374	276.26	312.291	277.913	236.095	333.777	297.15	HPF1
ENSG00000056097	-0.0620288	0.527014	0.82597	7254.64	6868.31	8194.17	7776.72	7972.17	7788.99	ZFR
ENSG00000056277	0.0662854	0.730682	0.916381	122.975	134.139	120.785	142.987	158.387	144.504	ZNF280C
ENSG00000056558	-0.129698	0.631224	0.870995	58.0233	47.1581	67.3406	55.4213	56.3752	63.0935	TRAF1
ENSG00000056586	-0.229889	0.0935462	0.381363	969.075	714.707	811.294	918.885	1100.66	825.303	RC3H2
ENSG00000056736	0.0936545	0.794342	0.940054	30.3107	36.6785	22.4469	34.3612	44.7422	33.582	IL17RB
ENSG00000056972	-0.363275	0.00332784	0.0426134	517.879	392.984	502.382	376.865	491.27	405.019	TRAF3IP2
ENSG00000056998	-0.311909	0.0403456	0.234311	257.208	209.592	295.016	223.902	255.926	216.757	GYG2
ENSG00000057019	-0.107322	0.480663	0.7997	228.629	223.215	254.398	229.444	264.874	241.18	DCBLD2
ENSG00000057252	-0.0847568	0.520877	0.823549	618.337	598.384	567.585	526.502	701.558	655.358	SOAT1
ENSG00000057294	-1.85326	0.000380441	0.00791632	24.2485	11.5275	29.9291	3.32528	29.5299	8.14109	PKP2
ENSG00000057608	0.125919	0.235697	0.601904	8059.17	9042.83	7221.48	7295.66	7726.09	8766.94	GDI2
ENSG00000057657	-0.0681908	0.661098	0.885682	504.023	492.54	376.252	389.058	423.261	363.296	PRDM1
ENSG00000057663	0.254924	0.0195993	0.148903	935.3	1106.64	867.945	982.066	851.892	1079.71	ATG5
ENSG00000057757	0.235805	0.0319891	0.202049	748.24	934.778	831.603	928.861	749.88	878.22	PITHD1
ENSG00000057935	-0.135476	0.40299	0.748502	211.309	212.735	264.018	243.854	251.451	204.545	MTA3
ENSG00000058056	-0.175236	0.304761	0.672342	358.532	244.174	346.323	371.323	421.472	382.631	USP13
ENSG00000058063	-0.123556	0.236792	0.602391	2120.88	1697.69	1942.19	1960.81	2084.09	1985.41	ATP11B
ENSG00000058091	-0.164642	0.286537	0.656777	260.672	203.304	239.433	217.252	238.029	238.127	CDK14
ENSG00000058262	-0.0381923	0.664161	0.887404	7453.82	7214.14	7171.24	6827.91	6924.31	6944.35	SEC61A1
ENSG00000058272	-0.089525	0.439754	0.774376	1600.4	1413.69	1344.67	1389.97	1699.31	1563.09	PPP1R12A
ENSG00000058335	-0.273137	0.484024	0.800913	25.1145	23.0551	37.4114	18.8432	36.6886	39.6878	RASGRF1
ENSG00000058404	-0.0891695	0.666131	0.888693	117.779	103.748	150.715	149.638	127.068	118.046	CAMK2B
ENSG00000058453	0.0586715	0.722371	0.912292	311.767	319.627	352.736	350.263	243.398	274.762	CROCC
ENSG00000058600	-0.0053572	0.96401	0.990684	1125.82	1321.47	1278.4	1091.8	1108.71	1084.8	POLR3E
ENSG00000058668	-0.0925858	0.552013	0.838417	1779.67	1240.78	1857.74	2182.49	1944.5	1812.41	ATP2B4
ENSG00000058673	-0.138924	0.169361	0.516251	4139.57	3552.58	3463.23	3587.98	4066.17	3459.96	ZC3H11A
ENSG00000058729	-0.123059	0.352344	0.713074	869.483	819.503	746.091	622.936	843.838	816.145	RIOK2
ENSG00000058799	0.133974	0.238578	0.604396	620.935	726.235	632.788	667.273	616.548	658.411	YIPF1
ENSG00000058804	-0.0432346	0.676732	0.893286	2660.41	2545.49	2645.52	2540.51	2954.78	2930.79	NDC1
ENSG00000058866	-0.328311	0.116106	0.428975	176.668	137.282	260.811	211.709	181.653	143.487	DGKG
ENSG00000059122	0.0505906	0.692856	0.901191	645.184	683.268	699.059	677.248	551.224	601.423	FLYWCH1
ENSG00000059145	0.280878	0.0295771	0.192495	360.264	443.286	382.666	496.575	398.206	446.742	UNKL
ENSG00000059377	-0.357604	0.0257239	0.176043	323.891	276.661	347.392	202.842	289.035	268.656	TBXAS1
ENSG00000059378	0.210114	0.138059	0.470306	305.705	338.49	316.394	356.913	340.041	417.231	PARP12
ENSG00000059573	-0.230935	0.0771965	0.342177	1068.67	918.011	1223.89	1020.86	1379.85	1189.62	ALDH18A1
ENSG00000059588	0.112715	0.251393	0.620082	1833.36	1963.87	1816.06	2127.07	1867.54	1875.5	TARBP1
ENSG00000059691	0.153364	0.305283	0.672523	231.227	294.476	295.016	291.516	271.138	299.185	GATB
ENSG00000059728	0.387647	0.0119357	0.106631	368.924	376.217	256.536	410.118	286.35	409.09	MXD1
ENSG00000059758	0.0498314	0.677294	0.893457	568.974	573.233	512.002	573.056	593.282	588.194	CDK17
ENSG00000059769	0.0157228	0.938154	0.982891	138.563	161.385	125.061	119.71	177.179	164.857	DNAJC25
ENSG00000059804	-0.434184	0.0186242	0.144241	213.041	160.338	168.886	141.879	188.812	121.099	SLC2A3
ENSG00000059915	0.0018175	0.994959	0.998589	51.0951	45.0622	54.5138	69.8309	54.5855	45.7936	PSD
ENSG00000060069	0.286492	0.034666	0.212333	888.535	952.593	924.597	1162.74	694.399	942.332	CTDP1
ENSG00000060138	-0.0889577	0.448491	0.779953	1764.95	1853.84	2058.7	1519.65	1791.48	1902.98	YBX3
ENSG00000060140	0.108678	0.847913	0.958397	11.2582	7.3357	10.689	17.7348	13.4227	13.2293	STYK1
ENSG00000060237	-0.0571747	0.638992	0.873882	6199.83	4942.17	5784.88	6789.11	6768.6	6295.1	WNK1
ENSG00000060339	0.0542236	0.616511	0.865657	3427.7	3771.6	3267.62	3299.79	3888.1	3917.9	CCAR1
ENSG00000060491	0.429721	0.00053186	0.0104298	1715.58	2295.03	1771.16	2366.49	1389.69	1906.03	OGFR
ENSG00000060558	0.346001	0.00961788	0.091956	680.691	717.851	638.132	931.078	564.647	745.928	GNA15
ENSG00000060642	-0.140969	0.401322	0.747791	187.06	183.393	196.677	157.397	205.814	193.351	PIGV
ENSG00000060656	0.0129566	0.92649	0.980274	405.297	369.929	340.978	352.48	323.934	358.208	PTPRU
ENSG00000060688	0.0219807	0.829048	0.951807	1611.66	1671.49	1630.07	1501.92	1484.55	1624.15	SNRNP40
ENSG00000060749	-0.171521	0.259143	0.627422	1517.26	1282.7	1268.78	1325.68	1999.98	1642.47	QSER1
ENSG00000060762	0.0886336	0.440892	0.774892	675.495	708.419	762.124	765.923	686.346	782.563	MPC1
ENSG00000060971	0.183322	0.154189	0.495189	515.281	662.309	653.097	666.164	538.696	607.529	ACAA1
ENSG00000060982	0.119914	0.364916	0.725473	1553.64	1671.49	1374.6	1611.65	1913.18	1979.3	BCAT1
ENSG00000061273	0.242883	0.122817	0.441503	282.322	300.764	337.772	373.54	246.977	350.067	HDAC7
ENSG00000061337	0.392338	0.117676	0.43255	58.8893	76.5009	73.754	114.168	71.5876	77.3404	LZTS1
ENSG00000061455	3.1341	1.722e-100	1.28995e-96	88.3339	816.359	89.7874	809.151	90.3793	731.681	PRDM6
ENSG00000061656	-0.517339	0.00206113	0.0294936	229.495	187.584	311.049	208.384	314.09	200.474	SPAG4
ENSG00000061676	-0.0773022	0.854925	0.960622	23.3825	23.0551	18.1713	16.6264	25.9505	24.4233	NCKAP1
ENSG00000061794	0.0499094	0.61414	0.864783	1263.52	1318.33	1288.02	1363.36	1352.11	1359.56	MRPS35
ENSG00000061936	-0.0197447	0.866576	0.963679	1516.4	1418.93	1381.02	1493.05	1276.94	1206.92	SFSWAP
ENSG00000061938	0.0384957	0.757678	0.927186	759.499	712.611	790.985	882.307	698.873	715.399	TNK2
ENSG00000061987	-0.25	0.0207387	0.153768	1118.9	891.812	1028.28	937.729	1173.14	963.702	MON2
ENSG00000062194	-0.0130918	0.900743	0.97356	1868	1853.84	1739.1	1730.25	2006.24	1979.3	GPBP1
ENSG00000062282	0.239242	0.0432112	0.24393	911.052	1166.38	1123.41	1250.3	1129.29	1315.8	DGAT2
ENSG00000062485	0.102445	0.269987	0.641343	3879.76	4212.79	3590.43	3990.33	3734.19	3827.33	CS
ENSG00000062524	1.07316	2.56872e-07	1.50715e-05	96.9941	204.352	123.992	283.757	95.7484	177.069	LTK
ENSG00000062582	0.274792	0.0874358	0.366116	186.194	245.222	238.364	274.89	205.814	241.18	MRPS24
ENSG00000062598	-0.125417	0.260642	0.628873	676.361	654.974	712.955	646.213	723.034	635.005	ELMO2
ENSG00000062650	-0.0761719	0.450614	0.781468	2718.43	2351.62	2413.57	2600.37	2765.96	2542.06	WAPL
ENSG00000062716	0.169857	0.103942	0.40281	1352.72	1523.73	1234.58	1345.63	1249.2	1447.08	VMP1
ENSG00000062725	-0.104036	0.422165	0.762309	695.413	571.137	580.412	561.972	673.818	681.817	APPBP2
ENSG00000062822	-0.0186079	0.890602	0.971107	2223.94	2221.67	2833.65	2702.34	2047.4	2088.19	POLD1
ENSG00000063046	-0.197931	0.0315103	0.200547	13299.5	11299.1	12149.1	10287.3	12282.6	11308	EIF4B
ENSG00000063127	-0.109287	0.851924	0.959231	8.66019	12.5755	17.1024	8.86741	9.84329	11.194	SLC6A16
ENSG00000063169	0.0283049	0.860254	0.961265	248.547	269.325	227.675	287.082	294.404	231.004	BICRA
ENSG00000063176	0.15776	0.287207	0.657339	359.398	436.998	435.042	446.696	327.513	366.349	SPHK2
ENSG00000063177	-0.125363	0.214558	0.575508	13651.1	13404.4	14192.8	11618.5	12253.1	11735.4	RPL18
ENSG00000063180	0.12277	0.632969	0.871974	66.6834	63.9254	64.1339	69.8309	51.901	65.1287	CA11
ENSG00000063241	0.0881492	0.487828	0.8043	696.279	865.613	867.945	795.85	697.979	740.839	ISOC2
ENSG00000063244	0.100749	0.342566	0.70499	6301.15	7018.17	6568.38	6783.57	5531.93	5929.77	U2AF2
ENSG00000063245	0.423337	3.54826e-05	0.00111447	3069.17	4283	3388.41	4360.55	2876.92	3872.11	EPN1
ENSG00000063322	0.34378	0.00216422	0.0305602	1219.35	1482.86	1165.1	1569.53	1058.6	1317.84	MED29
ENSG00000063438	0.179853	0.240786	0.606806	5029.84	4551.28	5539.03	7405.4	4382.05	4979.3	AHRR
ENSG00000063587	-0.180863	0.141361	0.475284	628.73	518.739	622.099	625.152	687.241	566.824	ZNF275
ENSG00000063601	-0.338868	0.0106113	0.0984994	467.65	370.977	453.213	411.226	493.059	336.838	MTMR1
ENSG00000063660	0.00708934	0.962056	0.990076	267.6	268.277	314.256	317.01	274.717	274.762	GPC1
ENSG00000063761	0.159651	0.481003	0.799918	96.9941	144.618	99.4075	89.7825	101.117	97.6931	ADCK1
ENSG00000063854	0.211101	0.112436	0.421024	408.761	432.806	442.524	520.96	381.204	472.183	HAGH
ENSG00000063978	0.314167	0.00167917	0.0253889	2591.99	3021.26	2586.73	3355.21	2339.12	2970.48	RNF4
ENSG00000064012	-0.0401766	0.737496	0.919595	761.231	829.982	802.742	686.116	845.628	826.321	CASP8
ENSG00000064102	0.103452	0.522044	0.823812	639.988	744.05	570.792	505.442	717.665	822.25	INTS13
ENSG00000064115	-0.120397	0.273142	0.644645	1373.51	1328.81	1630.07	1373.34	1568.66	1502.03	TM7SF3
ENSG00000064195	0.190491	0.348973	0.710144	169.74	139.378	179.575	259.372	187.022	213.704	DLX3
ENSG00000064199	0.292103	0.0878229	0.367155	158.481	181.297	174.23	205.059	174.495	234.056	SPA17
ENSG00000064201	0.0376588	0.829844	0.952314	262.404	253.606	298.223	351.371	248.767	225.915	TSPAN32
ENSG00000064218	0.304749	0.602125	0.860255	12.9903	11.5275	11.7579	16.6264	6.26391	10.1764	DMRT3
ENSG00000064225	0.865276	8.83863e-08	5.83349e-06	380.182	701.084	265.087	494.358	340.041	602.441	ST3GAL6
ENSG00000064300	-0.38486	0.459162	0.784454	19.9184	18.8632	28.8602	16.6264	9.84329	9.15873	NGFR
ENSG00000064309	-0.846096	4.89913e-06	0.000203746	376.718	154.05	314.256	257.155	435.789	216.757	CDON
ENSG00000064313	-0.128759	0.206889	0.566345	1619.46	1491.24	1547.76	1358.93	1644.72	1550.88	TAF2
ENSG00000064393	-0.331395	0.0474173	0.260244	1493.02	879.236	863.67	1096.23	1420.12	1028.83	HIPK2
ENSG00000064419	0.182707	0.0508602	0.271363	2293.22	2429.17	2183.76	2629.19	2210.27	2532.9	TNPO3
ENSG00000064489	-0.324625	0.453142	0.7825	20.7845	26.1989	28.8602	14.4095	23.266	17.2998	BORCS8-MEF2B
ENSG00000064490	0.125861	0.246539	0.613767	984.663	1168.47	1119.14	1120.62	981.644	1075.64	RFXANK
ENSG00000064545	0.156475	0.284039	0.655149	473.712	581.616	545.138	519.852	392.837	470.148	TMEM161A
ENSG00000064547	0.375066	0.00666151	0.0709757	716.198	1023.85	688.37	845.729	600.441	730.663	LPAR2
ENSG00000064601	0.329051	0.00088645	0.0155331	1905.24	2521.39	2203	2663.55	2061.72	2563.43	CTSA
ENSG00000064607	0.102912	0.400586	0.747764	3557.61	3637.46	3789.24	4552.31	3342.24	3290.02	SUGP2
ENSG00000064651	-0.693821	7.27649e-06	0.000286132	497.961	289.236	534.449	299.275	592.387	415.196	SLC12A2
ENSG00000064652	0.84984	6.27012e-07	3.33117e-05	130.769	229.503	119.717	222.794	142.28	256.444	SNX24
ENSG00000064666	0.16966	0.0521757	0.274955	5663.76	6289.84	5820.15	6247.09	5498.82	6563.76	CNN2
ENSG00000064687	0.523954	0.00111011	0.0185199	256.342	390.888	330.289	497.683	279.191	355.155	ABCA7
ENSG00000064703	-0.0119724	0.913054	0.976199	1247.93	1199.91	1055	1106.21	1202.67	1172.32	DDX20
ENSG00000064726	0.170745	0.105425	0.406348	1233.21	1322.52	1150.13	1281.34	1232.2	1466.41	BTBD1
ENSG00000064763	-1.07392	2.04381e-21	9.43643e-19	1199.44	505.116	1139.45	547.563	1096.18	579.035	FAR2
ENSG00000064932	0.180903	0.126805	0.44838	2275.03	2466.89	2571.77	2822.05	1961.5	2427.06	SBNO2
ENSG00000064933	-0.126193	0.501479	0.811175	193.122	199.112	197.746	156.288	255.031	236.092	PMS1
ENSG00000064961	0.160704	0.131215	0.45707	2789.45	3285.35	3103.01	3339.69	2617.42	2886.02	HMG20B
ENSG00000064995	-0.00320504	0.974506	0.992445	1323.28	1344.53	1280.54	1348.95	1344.95	1247.62	TAF11
ENSG00000064999	-0.0591389	0.591659	0.85523	757.766	776.537	834.809	772.573	785.673	732.698	ANKS1A
ENSG00000065000	0.196023	0.0333507	0.207242	4635.8	5144.42	4784.39	5471.19	4323.89	5127.87	AP3D1
ENSG00000065029	-0.109206	0.34845	0.709788	987.261	966.217	1212.13	1057.44	1028.18	966.755	ZNF76
ENSG00000065054	0.389446	0.0256501	0.175876	157.615	192.824	189.195	262.697	170.02	220.827	SLC9A3R2
ENSG00000065057	0.00155056	0.993337	0.998184	137.697	135.187	173.161	174.023	159.282	160.787	NTHL1
ENSG00000065060	-0.235771	0.0528194	0.277122	2192.76	1642.15	2211.55	2204.66	2513.62	2029.17	UHRF1BP1
ENSG00000065135	-0.0434994	0.651238	0.881374	3697.03	3592.4	3527.36	3246.58	3680.5	3741.85	GNAI3
ENSG00000065150	-0.26711	0.00680591	0.0720162	2814.56	2313.89	2630.56	2080.52	2714.96	2386.36	IPO5
ENSG00000065154	0.181684	0.130224	0.455102	602.749	682.22	653.097	713.827	683.661	802.915	OAT
ENSG00000065183	-0.125478	0.187138	0.539857	2168.51	2004.74	2044.8	1961.91	2246.06	1955.9	WDR3
ENSG00000065243	-0.259086	0.0386995	0.22906	878.143	650.782	810.225	795.85	978.96	783.58	PKN2
ENSG00000065268	0.203524	0.0954285	0.385366	720.528	913.819	864.739	839.079	684.556	857.868	WDR18
ENSG00000065308	0.0460523	0.712491	0.908964	855.627	829.982	972.697	1091.8	953.904	950.473	TRAM2
ENSG00000065320	0.00978357	0.969615	0.991671	198.318	130.995	205.228	223.902	95.7484	147.557	NTN1
ENSG00000065328	-0.0340678	0.754816	0.925719	879.009	892.86	1009.04	923.319	942.271	946.402	MCM10
ENSG00000065357	0.238689	0.249814	0.618389	98.7261	141.474	96.2008	114.168	115.435	110.922	DGKA
ENSG00000065413	0.181065	0.556941	0.840799	31.1767	51.3499	63.065	54.3129	59.9546	68.1817	ANKRD44
ENSG00000065427	0.0602667	0.512819	0.817086	3134.99	3387	3186.39	3099.16	3034.42	3267.63	KARS
ENSG00000065457	-0.101914	0.425761	0.765388	504.023	418.135	440.386	474.406	481.426	437.584	ADAT1
ENSG00000065485	-0.215575	0.0997353	0.394361	410.493	355.258	460.695	403.467	454.581	382.631	PDIA5
ENSG00000065491	-0.242442	0.0532798	0.278132	473.712	412.895	455.351	382.407	461.74	380.596	TBC1D22B
ENSG00000065518	-0.0206865	0.828826	0.951807	1706.06	1793.06	1778.65	1710.3	1817.43	1722.86	NDUFB4
ENSG00000065526	-0.133043	0.32966	0.694845	3859.85	2761.37	3470.71	4217.56	4127.92	3472.18	SPEN
ENSG00000065534	-0.679851	0.0420547	0.239933	57.1572	20.9592	79.0985	43.2286	71.5876	65.1287	MYLK
ENSG00000065548	0.0287882	0.788923	0.938314	2265.51	2393.54	2037.32	1975.22	2225.48	2291.72	ZC3H15
ENSG00000065559	0.231679	0.11542	0.427814	334.283	409.751	338.841	358.022	390.152	480.324	MAP2K4
ENSG00000065600	0.396262	0.00103749	0.0176632	424.349	605.72	463.902	585.249	441.158	557.665	TMEM206
ENSG00000065609	0.435368	0.298733	0.668173	15.5883	25.151	19.2402	32.1444	23.266	21.3704	SNAP91
ENSG00000065613	-0.279667	0.00868963	0.0848131	1830.76	1356.06	1661.07	1493.05	1880.07	1577.34	SLK
ENSG00000065615	-0.0339616	0.766855	0.930044	984.663	1021.76	893.599	850.163	970.011	910.785	CYB5R4
ENSG00000065665	0.114891	0.647688	0.879114	69.2815	68.1172	72.6851	104.192	79.6412	68.1817	SEC61A2
ENSG00000065675	-0.4464	0.0165709	0.13362	166.276	123.659	219.124	161.83	191.497	137.381	PRKCQ
ENSG00000065717	-0.413722	0.543628	0.834092	24.2485	17.8153	12.8268	6.65056	3.57938	6.10582	TLE2
ENSG00000065802	0.0371706	0.754259	0.925719	1026.23	905.435	934.217	1085.15	878.737	924.014	ASB1
ENSG00000065809	-0.0333663	0.763844	0.929539	7355.96	5911.53	6623.96	7116.1	5910.45	6409.08	FAM107B
ENSG00000065833	0.0971108	0.543581	0.834092	521.343	558.561	476.729	486.599	652.342	720.487	ME1
ENSG00000065882	0.036792	0.717473	0.910484	3441.56	3159.59	3117.98	3135.74	2889.45	3397.89	TBC1D1
ENSG00000065883	-0.00846394	0.930014	0.981443	2281.96	2115.83	2232.93	2380.9	2217.42	2197.08	CDK13
ENSG00000065911	0.333724	0.0025516	0.0347213	4877.42	6487.91	4454.1	5013.41	4611.13	6070.2	MTHFD2
ENSG00000065923	-0.512615	0.00569264	0.0633634	173.204	115.275	185.988	155.18	203.13	124.152	SLC9A7
ENSG00000065970	0.00310969	0.983639	0.995308	292.714	316.483	259.742	274.89	338.251	302.238	FOXJ2
ENSG00000065978	0.0365554	0.688801	0.898921	124173	134848	128766	118013	120785	130452	YBX1
ENSG00000065989	0.142781	0.285977	0.656209	633.926	607.815	502.382	668.381	521.694	556.647	PDE4A
ENSG00000066027	0.0293399	0.780428	0.934941	1152.67	1138.08	1226.03	1168.28	1139.14	1282.22	PPP2R5A
ENSG00000066032	-1.13848	0.0102517	0.0966585	21.6505	10.4796	35.2736	22.1685	48.3216	15.2645	CTNNA2
ENSG00000066044	0.0916376	0.322277	0.687697	2182.37	2393.54	2184.83	2401.96	2289.91	2298.84	ELAVL1
ENSG00000066056	0.319386	0.719472	0.911158	28.5786	81.7407	56.6516	9.97584	17.8969	36.6349	TIE1
ENSG00000066084	-0.0889234	0.537896	0.83183	456.392	368.881	407.25	476.623	514.536	451.831	DIP2B
ENSG00000066117	0.0401845	0.724179	0.913424	933.568	873.997	794.191	924.428	836.68	840.568	SMARCD1
ENSG00000066135	-0.0304308	0.736056	0.918882	7926.67	7927.8	7650.1	7193.69	7987.38	7950.79	KDM4A
ENSG00000066136	0.148832	0.100069	0.395264	20089.9	23897.6	20257.8	20816.2	20362.2	22592.6	NFYC
ENSG00000066185	-0.345319	0.233242	0.599205	58.8893	35.6306	63.065	55.4213	51.901	45.7936	ZMYND12
ENSG00000066230	0.263536	0.250145	0.618876	146.357	188.632	188.126	248.287	131.542	122.116	SLC9A3
ENSG00000066248	-0.68439	0.00146192	0.0230795	156.749	69.1652	149.646	94.2162	129.752	107.869	NGEF
ENSG00000066279	-0.0692029	0.658222	0.883962	1486.95	1202.01	1464.39	1670.4	2004.45	1852.1	ASPM
ENSG00000066294	0.96479	1.67714e-12	2.7612e-10	262.404	471.581	267.225	503.226	265.769	577	CD84
ENSG00000066322	0.186243	0.0731884	0.331711	3903.15	4487.35	3753.97	3774.19	3650.97	4603.79	ELOVL1
ENSG00000066336	0.367016	0.00093204	0.0161806	6178.18	8408.81	6108.75	7230.26	5182.04	6889.4	SPI1
ENSG00000066379	-0.1173	0.527671	0.82597	135.965	137.282	145.37	129.686	138.701	120.081	ZNRD1
ENSG00000066422	-0.0674115	0.550619	0.837433	950.023	926.395	935.286	874.548	1059.5	1009.5	ZBTB11
ENSG00000066427	-0.357334	0.0380665	0.226687	413.957	374.121	365.563	289.299	566.437	387.72	ATXN3
ENSG00000066455	0.217721	0.0447877	0.250097	704.939	828.934	699.059	796.959	726.614	851.762	GOLGA5
ENSG00000066557	-0.155686	0.263658	0.632626	496.229	433.854	515.209	397.925	521.694	543.418	LRRC40
ENSG00000066583	-0.589396	0.00169822	0.0255193	193.122	167.673	240.502	119.71	255.926	169.945	ISOC1
ENSG00000066629	0.455289	0.0427507	0.242519	74.4776	89.0764	72.6851	118.602	84.1154	109.905	EML1
ENSG00000066651	-0.184344	0.188219	0.541671	444.268	419.183	380.528	339.178	442.948	358.208	TRMT11
ENSG00000066654	-0.036978	0.748521	0.924071	1327.61	1134.94	1065.69	1141.68	1227.73	1254.75	THUMPD1
ENSG00000066697	-0.0748759	0.5742	0.847219	372.388	336.394	381.597	392.383	399.101	366.349	MSANTD3
ENSG00000066735	-0.679037	0.125152	0.44633	459.856	141.474	289.671	282.649	207.604	174.016	KIF26A
ENSG00000066739	-0.190807	0.182918	0.535103	472.846	409.751	451.075	465.539	605.81	466.078	ATG2B
ENSG00000066777	-0.117712	0.26255	0.631892	2778.19	2286.64	2425.33	2452.95	2803.55	2641.78	ARFGEF1
ENSG00000066827	0.0598343	0.674383	0.892309	490.167	444.334	457.488	451.13	357.043	464.042	ZFAT
ENSG00000066855	0.0882719	0.50035	0.810747	458.99	542.842	463.902	479.949	552.119	545.453	MTFR1
ENSG00000066923	0.294851	0.296368	0.666337	48.4971	71.2611	48.1004	64.2887	51.0061	45.7936	STAG3
ENSG00000066926	-0.151311	0.200839	0.558153	614.007	600.48	691.577	604.092	721.245	619.741	FECH
ENSG00000066933	-0.443992	0.0070602	0.0740066	564.644	355.258	501.313	514.31	733.772	454.884	MYO9A
ENSG00000067048	0.0499895	0.592187	0.85523	3954.24	3892.11	3852.31	4108.94	3590.12	3797.82	DDX3Y
ENSG00000067057	0.104554	0.38273	0.736819	3039.73	3055.84	3685.56	3964.84	3094.37	3535.27	PFKP
ENSG00000067064	0.15299	0.180983	0.531874	1098.11	1218.77	1244.2	1475.32	1265.31	1316.82	IDI1
ENSG00000067066	0.654083	2.23979e-09	2.08426e-07	1333.67	2124.21	1178.99	1773.48	1220.57	1978.29	SP100
ENSG00000067082	0.228068	0.0831223	0.35781	639.122	632.966	502.382	647.321	493.059	636.023	KLF6
ENSG00000067113	-0.334289	0.421431	0.76195	31.1767	24.103	28.8602	15.518	19.6866	23.4056	PLPP1
ENSG00000067141	-0.438134	0.0121602	0.107993	238.155	145.666	226.606	206.167	272.928	193.351	NEO1
ENSG00000067167	0.0480085	0.635476	0.872658	2947.06	2893.41	2603.84	2898.53	3067.53	3120.07	TRAM1
ENSG00000067177	-0.166468	0.415667	0.75853	156.749	100.604	145.37	168.481	152.124	136.363	PHKA1
ENSG00000067182	0.112519	0.26827	0.638579	2295.82	2420.78	2291.72	2503.94	2034.88	2234.73	TNFRSF1A
ENSG00000067191	0.290936	0.231466	0.597165	56.2912	83.8366	68.4095	86.4573	76.9566	76.3227	CACNB1
ENSG00000067208	0.209032	0.149443	0.487578	392.307	405.56	301.429	453.346	396.416	404.002	EVI5
ENSG00000067221	0.229826	0.312898	0.678511	68.4155	85.9325	86.5807	96.4331	89.4844	103.799	STOML1
ENSG00000067225	0.20448	0.022962	0.163428	15898.4	18863.2	16431.1	17393.4	14841	18094.6	PKM
ENSG00000067248	0.039746	0.689444	0.899469	1221.95	1278.51	1234.58	1287.99	1309.16	1304.61	DHX29
ENSG00000067334	-0.0717843	0.484195	0.800951	3058.78	2920.66	2773.79	2490.63	2749.86	2754.74	DNTTIP2
ENSG00000067365	-0.0477851	0.734269	0.918301	290.982	272.469	311.049	307.034	303.352	296.132	METTL22
ENSG00000067369	-0.463142	7.51317e-05	0.0021091	1053.08	792.256	1055	855.705	1100.66	680.799	TP53BP1
ENSG00000067445	-0.207373	0.324381	0.689705	132.501	90.1244	145.37	144.095	125.278	114.993	TRO
ENSG00000067533	-0.128033	0.260428	0.628873	983.797	950.498	897.874	821.344	942.271	813.092	RRP15
ENSG00000067560	0.139173	0.16334	0.507816	18656.6	20139.6	17198.6	17459.9	17464.7	21120	RHOA
ENSG00000067596	-0.0251126	0.806667	0.945363	2133	1951.3	2024.49	2200.23	1981.19	1882.63	DHX8
ENSG00000067601	-1.08217	0.00212716	0.0302077	38.9708	22.0071	49.1693	24.3854	51.0061	19.3351	PMS2P4
ENSG00000067606	-0.56585	0.00412988	0.0505093	201.782	129.947	198.815	141.879	152.124	101.764	PRKCZ
ENSG00000067646	-0.0194447	0.880666	0.968145	688.485	601.528	530.173	591.9	572.7	575.982	ZFY
ENSG00000067704	-0.100358	0.257654	0.626394	3399.99	3272.77	3516.67	3217.76	3557.01	3278.83	IARS2
ENSG00000067798	-1.18172	6.79194e-17	2.07667e-14	719.662	391.936	718.299	312.576	787.463	276.797	NAV3
ENSG00000067829	0.0694521	0.528736	0.82643	1160.47	1211.44	1235.65	1212.62	1021.02	1160.11	IDH3G
ENSG00000067836	0.386241	0.00418023	0.0509172	755.168	1153.8	888.254	942.162	669.344	924.014	ROGDI
ENSG00000067840	0.753412	0.0135862	0.116656	38.1048	58.6856	53.4449	68.7224	25.9505	69.1993	PDZD4
ENSG00000067842	-0.605126	0.00724103	0.0753217	116.913	69.1652	109.028	89.7825	110.961	63.0935	ATP2B3
ENSG00000067900	-0.0749423	0.507972	0.814697	2831.88	2575.88	2390.06	2397.53	2985.2	2819.87	ROCK1
ENSG00000067955	0.138342	0.170414	0.517414	3553.28	3593.45	3198.14	3890.58	3724.34	4048.16	CBFB
ENSG00000067992	-0.428968	0.0630505	0.304717	135.099	71.2611	132.543	133.011	124.383	87.5167	PDK3
ENSG00000068001	-0.00859119	0.960443	0.989889	241.619	220.071	222.331	258.263	198.655	181.139	HYAL2
ENSG00000068024	0.155436	0.376472	0.731651	715.332	576.377	730.057	1103.99	723.034	735.751	HDAC4
ENSG00000068028	0.0198223	0.867416	0.96389	931.836	851.99	893.599	1054.11	898.424	856.85	RASSF1
ENSG00000068078	0.0409182	0.809613	0.945485	213.907	183.393	227.675	252.721	194.181	217.774	FGFR3
ENSG00000068079	0.450777	0.0001463	0.00364097	573.304	720.995	546.207	707.176	506.482	793.757	IFI35
ENSG00000068097	-0.151873	0.22627	0.591103	479.774	456.91	457.488	417.877	514.536	432.496	HEATR6
ENSG00000068120	0.224373	0.0314595	0.200462	1480.03	1905.19	1591.59	1725.82	1448.75	1648.57	COASY
ENSG00000068137	0.13163	0.447689	0.779282	716.198	630.87	779.227	985.391	551.224	625.847	PLEKHH3
ENSG00000068305	0.0798094	0.529337	0.826526	840.038	708.419	740.746	816.91	726.614	913.838	MEF2A
ENSG00000068308	-0.04541	0.66989	0.890216	1172.59	1251.26	1353.22	1186.02	1204.46	1175.37	OTUD5
ENSG00000068323	0.174009	0.148135	0.485318	1089.45	1233.45	971.628	1020.86	895.739	1081.75	TFE3
ENSG00000068354	0.0956091	0.552355	0.838438	251.145	249.414	207.366	212.818	217.447	260.515	TBC1D25
ENSG00000068366	0.139797	0.152536	0.492216	1670.55	1752.19	1622.59	1741.34	1609.83	1908.07	ACSL4
ENSG00000068383	-0.197868	0.125077	0.446169	875.545	681.172	975.904	866.789	787.463	752.033	INPP5A
ENSG00000068394	0.0581335	0.637664	0.873616	497.961	517.691	483.142	482.165	444.738	484.395	GPKOW
ENSG00000068400	-0.0467101	0.643301	0.876255	1827.3	1972.26	1949.67	1849.96	1943.6	1715.74	GRIPAP1
ENSG00000068438	0.0650461	0.585541	0.853408	584.563	685.364	668.061	607.418	630.865	675.711	FTSJ1
ENSG00000068489	-0.0520614	0.691518	0.900695	1441.06	1287.94	1404.53	1551.8	1819.22	1660.78	PRR11
ENSG00000068615	0.927881	0.0556492	0.284067	10.3922	19.9112	8.55118	26.6022	17.002	22.388	REEP1
ENSG00000068650	-0.0365269	0.747803	0.923785	1466.17	1331.95	1477.22	1673.72	1579.4	1405.36	ATP11A
ENSG00000068654	-0.204915	0.124046	0.444395	1562.3	1280.6	1576.62	1595.03	2046.51	1624.15	POLR1A
ENSG00000068697	0.189178	0.110987	0.418869	795.005	902.292	687.301	784.766	697.979	799.862	LAPTM4A
ENSG00000068724	0.411571	0.000594858	0.0113386	2665.61	3402.72	3236.62	4208.69	2550.31	3628.89	TTC7A
ENSG00000068745	0.12117	0.24984	0.618389	1033.16	1115.03	1035.76	1173.82	992.382	1041.04	IP6K2
ENSG00000068784	-0.0967966	0.495894	0.80808	311.767	293.428	282.189	264.914	305.142	282.903	SRBD1
ENSG00000068796	-0.06336	0.549125	0.83679	1017.57	970.409	1033.62	976.524	1093.5	1062.41	KIF2A
ENSG00000068831	0.27369	0.0769068	0.341499	2322.66	2440.69	2616.66	3409.52	1802.22	2298.84	RASGRP2
ENSG00000068878	-0.0410307	0.707395	0.907768	1701.73	1524.78	1538.14	1681.48	1844.27	1737.11	PSME4
ENSG00000068885	0.0383847	0.863453	0.962734	151.553	113.179	92.9941	138.553	155.703	160.787	IFT80
ENSG00000068903	0.171328	0.15066	0.489628	894.597	981.936	820.914	903.367	727.509	866.009	SIRT2
ENSG00000068912	0.0602289	0.581702	0.851761	769.025	832.078	798.467	846.838	863.525	855.832	ERLEC1
ENSG00000068971	-0.255809	0.232499	0.598181	215.639	198.064	167.817	130.794	152.124	120.081	PPP2R5B
ENSG00000068976	-0.156157	0.747569	0.923769	19.9184	24.103	18.1713	9.97584	17.002	15.2645	PYGM
ENSG00000069011	0.224586	0.213949	0.574644	156.749	230.551	252.26	241.637	214.763	254.409	PITX1
ENSG00000069020	-0.217799	0.435871	0.771788	65.8174	41.9183	71.6162	68.7224	89.4844	84.4638	MAST4
ENSG00000069248	-0.0603455	0.528172	0.826172	1833.36	1780.48	1798.96	1776.81	1954.34	1801.22	NUP133
ENSG00000069275	-0.0278475	0.809024	0.945409	12159.8	10282.6	11512	13454.1	13488.9	12715.4	NUCKS1
ENSG00000069329	0.154624	0.137912	0.470017	1995.31	2282.45	1966.77	2032.85	2109.15	2442.33	VPS35
ENSG00000069345	0.0547566	0.61314	0.864783	2078.45	2267.78	1927.22	1841.1	2043.82	2174.69	DNAJA2
ENSG00000069399	0.587232	5.07526e-05	0.00151772	342.077	511.403	353.805	457.78	263.979	471.166	BCL3
ENSG00000069424	0.175938	0.128851	0.4522	13818.2	15063.3	12665.4	14881.7	10903.7	12292	KCNAB2
ENSG00000069482	-0.260825	0.156794	0.499379	264.136	201.208	382.666	317.01	306.932	276.797	GAL
ENSG00000069493	0.310089	0.463065	0.786937	16.4544	27.2469	18.1713	31.0359	27.7402	19.3351	CLEC2D
ENSG00000069667	0.25527	0.660818	0.885682	7.79417	8.38366	11.7579	15.518	11.633	13.2293	RORA
ENSG00000069702	-0.482613	0.00818445	0.0817897	167.142	121.563	200.953	152.963	207.604	137.381	TGFBR3
ENSG00000069849	0.292299	0.00273847	0.0366975	1551.91	1904.14	1492.18	1754.64	1505.13	1912.14	ATP1B3
ENSG00000069869	-0.13529	0.296091	0.666072	473.712	403.464	492.762	451.13	514.536	493.554	NEDD4
ENSG00000069943	-0.167198	0.214439	0.575447	387.976	346.874	443.593	381.299	442.948	406.037	PIGB
ENSG00000069956	0.65346	3.38373e-12	5.17297e-10	2245.59	3240.28	2110	3507.06	2170.89	3520.01	MAPK6
ENSG00000069966	0.267727	0.0222683	0.160473	767.293	791.208	665.923	901.151	726.614	909.767	GNB5
ENSG00000069974	0.00313656	0.974801	0.992445	2404.93	2471.08	2300.27	2286.68	2584.31	2548.16	RAB27A
ENSG00000069998	0.0684492	0.547118	0.836592	878.143	918.011	913.908	961.006	799.991	838.533	HDHD5
ENSG00000070010	0.0616059	0.555716	0.840061	1132.75	1260.69	1170.44	1121.73	1096.18	1164.18	UFD1
ENSG00000070018	-0.063786	0.747939	0.92387	170.606	120.515	137.888	178.457	182.548	171.981	LRP6
ENSG00000070047	0.082165	0.405319	0.750803	2650.88	2749.84	2794.1	3033.76	2542.25	2671.3	PHRF1
ENSG00000070061	-0.305487	0.00410169	0.0502466	1436.73	1046.91	1459.05	1189.34	1336	1187.58	ELP1
ENSG00000070081	-0.189289	0.0795033	0.347318	3917.87	3466.64	4719.18	4033.56	4482.28	4004.4	NUCB2
ENSG00000070087	0.43831	0.458133	0.783966	7.79417	7.3357	14.9646	17.7348	8.0536	16.2822	PFN2
ENSG00000070159	-0.770897	2.2892e-05	0.000770715	258.94	108.988	239.433	157.397	237.134	164.857	PTPN3
ENSG00000070182	-0.213786	0.460815	0.785032	58.8893	50.302	42.7559	54.3129	70.6927	44.776	SPTB
ENSG00000070190	0.151531	0.399828	0.747097	295.312	425.471	273.638	249.396	343.62	338.873	DAPP1
ENSG00000070214	-0.573649	4.24788e-10	4.30012e-08	5617	3485.51	5464.21	3798.58	5570.41	3904.67	SLC44A1
ENSG00000070269	-0.0434845	0.759108	0.927406	329.953	325.915	306.774	340.287	382.099	323.608	TMEM260
ENSG00000070366	-0.181486	0.248442	0.616659	234.691	191.776	241.571	206.167	212.078	208.616	SMG6
ENSG00000070367	-0.103032	0.372115	0.728572	1803.05	1683.02	1550.97	1517.44	1960.6	1749.32	EXOC5
ENSG00000070371	-0.186925	0.149293	0.4873	925.774	890.764	1214.27	1077.39	1149.88	920.961	CLTCL1
ENSG00000070404	0.259831	0.282046	0.654228	71.0135	122.611	91.9252	89.7825	79.6412	77.3404	FSTL3
ENSG00000070413	0.21687	0.0419355	0.239698	2128.67	2454.32	2024.49	2382.01	1828.17	2115.67	DGCR2
ENSG00000070423	0.00709866	0.959381	0.989889	1971.06	1950.25	2268.2	2264.51	1612.51	1664.85	RNF126
ENSG00000070444	0.0650994	0.678195	0.893823	368.058	374.121	406.181	471.081	340.041	320.556	MNT
ENSG00000070476	-0.0819355	0.50416	0.812828	971.673	932.682	1144.79	1074.07	1206.25	1131.61	ZXDC
ENSG00000070495	0.0628621	0.593813	0.856174	1076.46	1166.38	1025.07	969.873	915.426	1014.58	JMJD6
ENSG00000070501	-0.195816	0.187318	0.539952	365.46	339.538	339.91	261.589	378.519	344.979	POLB
ENSG00000070540	0.383598	0.293052	0.66382	25.9806	24.103	33.1358	42.1202	34.0041	54.9524	WIPI1
ENSG00000070610	0.0579818	0.6288	0.870045	1635.91	1770	1501.8	1560.66	1379.85	1372.79	GBA2
ENSG00000070614	-0.0986135	0.424644	0.764154	760.365	628.775	649.89	682.791	635.34	600.406	NDST1
ENSG00000070669	0.301406	0.0133037	0.115278	1236.67	1696.64	1155.48	1382.21	1440.7	1645.52	ASNS
ENSG00000070718	0.047318	0.742987	0.922211	293.58	347.922	292.878	307.034	326.618	289.009	AP3M2
ENSG00000070731	-0.389847	0.0569858	0.286882	165.41	97.4601	126.13	103.084	141.385	130.257	ST6GALNAC2
ENSG00000070756	0.0590259	0.630539	0.870803	40494.2	47443.1	37401.8	32734	38277.9	40847.9	PABPC1
ENSG00000070759	-0.280909	0.183801	0.536437	114.314	86.9805	130.406	91.9994	104.697	107.869	TESK2
ENSG00000070761	-0.261386	0.0292927	0.191059	690.217	613.055	764.262	546.454	716.77	650.27	CFAP20
ENSG00000070770	-0.141629	0.212115	0.573629	2251.65	1982.74	1915.47	1797.87	2351.65	2129.91	CSNK2A2
ENSG00000070778	-0.165652	0.420312	0.761181	135.099	97.4601	110.096	106.409	127.963	129.24	PTPN21
ENSG00000070785	0.0646615	0.617138	0.865969	437.34	512.451	473.522	430.069	430.42	458.954	EIF2B3
ENSG00000070814	0.0489009	0.64792	0.87935	1318.95	1241.83	1298.71	1412.14	1181.19	1276.12	TCOF1
ENSG00000070831	0.00539712	0.954837	0.988555	6967.12	6688.07	6396.29	6209.4	6612.9	7153.99	CDC42
ENSG00000070882	-0.60229	0.00134948	0.0216466	157.615	102.7	184.919	117.493	187.022	128.222	OSBPL3
ENSG00000070950	-0.0183975	0.889733	0.970859	468.516	532.362	468.177	414.551	488.585	459.972	RAD18
ENSG00000070961	0.0342924	0.794472	0.940054	732.652	744.05	626.374	634.02	775.83	809.021	ATP2B1
ENSG00000071051	-0.307099	0.0124243	0.109837	3565.4	2576.93	4112.05	3316.41	3194.59	2893.14	NCK2
ENSG00000071054	-0.0153854	0.898051	0.973195	2498.46	2027.8	2372.95	2785.48	2552.1	2532.9	MAP4K4
ENSG00000071073	0.0318047	0.834131	0.954038	1631.58	1653.68	1106.31	1147.22	1396.85	1427.74	MGAT4A
ENSG00000071082	-0.0564638	0.567224	0.845198	13839	12535.7	12858.8	12986.3	11795.8	11495.2	RPL31
ENSG00000071127	0.218985	0.0140538	0.118957	11389.9	12831.2	11488.5	13102.7	10344.4	12733.7	WDR1
ENSG00000071189	0.0571866	0.609083	0.863073	866.019	815.311	764.262	887.849	850.997	880.256	SNX13
ENSG00000071205	0.994884	1.63632e-05	0.000576832	58.8893	118.419	69.4784	114.168	48.3216	118.046	ARHGAP10
ENSG00000071242	1.61973	1.44795e-23	7.74758e-21	163.678	414.991	111.165	431.178	135.122	419.266	RPS6KA2
ENSG00000071243	-0.0599193	0.606505	0.861499	568.974	544.938	570.792	529.828	543.171	539.347	ING3
ENSG00000071246	0.907454	0.00772403	0.0786151	2166.78	3264.39	1228.16	2542.73	1110.5	2644.84	VASH1
ENSG00000071462	0.326033	0.00158364	0.0244301	1418.54	1817.16	1629	1934.2	1423.7	1851.08	BUD23
ENSG00000071537	-0.10767	0.341665	0.704558	2528.77	2031.99	2169.86	2405.29	2642.48	2378.22	SEL1L
ENSG00000071539	0.250891	0.0185383	0.143907	1488.69	1734.37	1711.31	1982.97	1582.98	1972.18	TRIP13
ENSG00000071553	0.314398	0.000818358	0.014596	2046.4	2488.9	2096.11	2605.91	1946.29	2475.91	ATP6AP1
ENSG00000071564	0.0185134	0.865729	0.963335	3166.16	3068.42	3485.68	3716.55	3071.11	3063.09	TCF3
ENSG00000071575	0.244481	0.4491	0.780467	45.033	46.1101	36.3425	54.3129	32.2144	34.5996	TRIB2
ENSG00000071626	0.0965561	0.360819	0.722073	4143.9	4302.91	4682.84	5185.22	4212.93	4453.18	DAZAP1
ENSG00000071655	0.151139	0.215562	0.576191	2728.83	3198.37	3126.53	3137.95	2307.8	2726.25	MBD3
ENSG00000071794	-0.2158	0.115908	0.428975	578.501	572.185	711.886	567.514	791.937	652.305	HLTF
ENSG00000071859	0.149571	0.20004	0.557834	1070.4	1205.15	1002.63	1051.9	895.739	1035.95	FAM50A
ENSG00000071889	0.0825461	0.529027	0.82643	444.268	441.19	443.593	471.081	378.519	428.425	FAM3A
ENSG00000071894	0.0841643	0.488187	0.8043	4772.63	5163.29	5386.18	5564.3	4121.65	4409.42	CPSF1
ENSG00000071909	-0.243195	0.698703	NA	7.79417	10.4796	7.48229	6.65056	20.5814	13.2293	MYO3B
ENSG00000071967	-0.795972	0.000160829	0.00392432	143.759	95.3641	204.16	119.71	234.449	120.081	CYBRD1
ENSG00000071994	0.129195	0.196595	0.552916	1519	1747.99	1508.22	1538.5	1504.23	1668.92	PDCD2
ENSG00000072042	0.0987951	0.427601	0.766012	663.37	722.043	588.963	614.068	684.556	738.804	RDH11
ENSG00000072062	0.0954041	0.384507	0.738171	749.106	854.085	762.124	773.682	747.195	784.598	PRKACA
ENSG00000072071	-0.321546	0.00574648	0.0637732	1657.56	1168.47	1741.23	1540.71	1675.15	1351.42	ADGRL1
ENSG00000072110	-0.134396	0.135897	0.466012	9690.75	8916.02	10538.3	9017.05	9341.28	9005.07	ACTN1
ENSG00000072121	-0.107483	0.441987	0.775445	468.516	358.402	450.006	479.949	480.531	460.989	ZFYVE26
ENSG00000072134	-0.0790882	0.712404	0.908964	125.573	106.892	132.543	109.734	88.5896	110.922	EPN2
ENSG00000072135	-0.100471	0.332142	0.697111	1263.52	1309.95	1433.39	1269.15	1414.75	1254.75	PTPN18
ENSG00000072163	-0.232771	0.65249	0.881822	24.2485	22.0071	9.62008	7.75898	25.9505	21.3704	LIMS2
ENSG00000072201	-0.617689	0.199621	0.557345	38.1048	18.8632	9.62008	15.518	34.0041	19.3351	LNX1
ENSG00000072210	-0.0627636	0.643632	0.876387	349.872	343.73	344.185	314.793	372.255	362.279	ALDH3A2
ENSG00000072274	-0.182399	0.0462788	0.256133	4906.86	4158.3	4705.29	4154.38	4970.86	4538.66	TFRC
ENSG00000072310	0.0782772	0.558394	0.84162	1861.94	2078.1	2547.18	2632.51	2040.25	2096.33	SREBF1
ENSG00000072364	-0.349462	0.00384343	0.0477861	1740.7	1127.6	1517.84	1477.53	1744.95	1323.95	AFF4
ENSG00000072401	0.173196	0.368594	0.727149	182.73	272.469	190.264	160.722	221.027	236.092	UBE2D1
ENSG00000072415	-0.109846	0.419746	0.761181	580.233	504.068	515.209	523.177	667.554	607.529	MPP5
ENSG00000072422	0.365608	0.0428633	0.242716	124.707	158.242	132.543	183.999	131.542	158.751	RHOBTB1
ENSG00000072501	-0.122255	0.20004	0.557834	5105.18	4344.83	4963.96	4741.85	5286.74	5022.04	SMC1A
ENSG00000072506	0.105179	0.337244	0.701555	799.335	907.531	912.839	956.572	887.686	931.137	HSD17B10
ENSG00000072518	0.0272481	0.778778	0.934275	1921.7	1954.44	1872.71	1951.94	1804.9	1800.2	MARK2
ENSG00000072571	0.11614	0.415895	0.758602	903.258	941.066	1001.56	1062.98	1179.4	1338.19	HMMR
ENSG00000072609	0.12765	0.229372	0.594954	1884.46	1947.11	2021.29	2375.36	1970.45	2097.35	CHFR
ENSG00000072657	-0.209322	0.115365	0.427802	790.675	732.522	671.268	551.996	724.824	607.529	TRHDE
ENSG00000072682	0.128298	0.447622	0.779259	209.577	194.92	224.469	240.529	174.495	228.968	P4HA2
ENSG00000072694	0.639532	0.0175213	0.138957	80.5397	115.275	50.2382	72.0477	51.0061	96.6755	FCGR2B
ENSG00000072736	-0.272687	0.0232892	0.165208	1079.06	775.489	1059.28	1013.1	1055.02	855.832	NFATC3
ENSG00000072756	-0.0256083	0.883274	0.968839	401.833	425.471	320.669	274.89	425.051	427.407	TRNT1
ENSG00000072778	0.379929	0.000458972	0.00919294	4312.77	5496.54	4573.81	5750.52	3655.44	5071.9	ACADVL
ENSG00000072786	-0.0824289	0.400837	0.747769	5985.06	5248.17	5996.52	5917.89	5388.75	5239.81	STK10
ENSG00000072803	-0.0284051	0.774384	0.932424	1460.97	1403.22	1367.12	1329	1386.11	1400.27	FBXW11
ENSG00000072818	0.0472698	0.873617	0.96516	40.7029	45.0622	57.7205	57.6382	44.7422	44.776	ACAP1
ENSG00000072832	-0.501401	0.355575	0.716144	12.1243	9.43162	16.0335	9.97584	34.0041	24.4233	CRMP1
ENSG00000072840	-0.921925	0.000342198	0.00722373	97.8601	37.7265	95.1319	68.7224	110.066	53.9347	EVC
ENSG00000072849	0.0875258	0.55486	0.839888	271.93	334.298	274.707	295.95	297.088	266.621	DERL2
ENSG00000072858	-0.250304	0.626159	0.868943	21.6505	11.5275	22.4469	16.6264	8.94844	16.2822	SIDT1
ENSG00000072864	-0.0333236	0.778349	0.934169	758.632	676.981	694.784	777.007	809.834	759.157	NDE1
ENSG00000072952	0.370332	0.509767	0.815721	11.2582	16.7673	6.41339	9.97584	23.266	26.4586	MRVI1
ENSG00000072954	0.418259	0.101346	0.39739	64.9514	74.405	55.5827	93.1078	54.5855	67.164	TMEM38A
ENSG00000072958	0.00669543	0.946182	0.985587	2538.3	2654.48	2724.62	2521.67	2353.44	2473.87	AP1M1
ENSG00000073008	-0.0849703	0.426948	0.765735	963.013	861.421	913.908	929.97	997.752	919.943	PVR
ENSG00000073050	-0.0992878	0.352206	0.713074	1044.42	1031.19	1191.82	1015.32	1121.24	1085.82	XRCC1
ENSG00000073060	0.181651	0.0557944	0.284177	2408.4	2668.1	2434.95	2706.78	2197.74	2610.24	SCARB1
ENSG00000073111	-0.159396	0.15194	0.491233	5382.31	4692.75	6426.22	5639.67	5307.32	4991.51	MCM2
ENSG00000073150	0.804137	0.000245482	0.00556158	74.4776	115.275	64.1339	118.602	62.6391	118.046	PANX2
ENSG00000073169	0.146222	0.252142	0.620804	536.066	585.808	548.345	600.767	460.845	523.065	SELENOO
ENSG00000073282	-0.62884	0.175986	0.524806	32.9087	10.4796	28.8602	19.9517	15.2124	19.3351	TP63
ENSG00000073331	-0.0757329	0.624737	0.868579	287.518	268.277	315.325	304.817	365.991	345.996	ALPK1
ENSG00000073350	0.0896734	0.5289	0.82643	454.66	449.574	454.282	502.117	365.097	404.002	LLGL2
ENSG00000073417	0.149617	0.271463	0.643013	336.015	375.169	339.91	346.937	351.674	417.231	PDE8A
ENSG00000073464	0.153779	0.281582	0.654056	301.375	309.147	334.565	350.263	289.035	368.384	CLCN4
ENSG00000073536	-0.156457	0.212465	0.57383	542.994	534.458	568.654	514.31	549.434	441.654	NLE1
ENSG00000073578	0.165686	0.0777519	0.343622	4281.6	4891.87	4732.01	4832.74	4163.71	5053.58	SDHA
ENSG00000073584	-0.17168	0.0852086	0.361642	1431.53	1190.48	1351.09	1262.5	1407.59	1267.98	SMARCE1
ENSG00000073605	-0.807297	0.0127346	0.111638	50.2291	41.9183	59.8583	25.4938	52.7958	25.4409	GSDMB
ENSG00000073614	-0.124647	0.3067	0.673655	1285.17	995.56	1089.21	1260.28	1285	1103.12	KDM5A
ENSG00000073670	-0.104521	0.656273	0.88374	166.276	155.098	144.301	142.987	104.697	88.5344	ADAM11
ENSG00000073711	-0.7534	9.52108e-06	0.00036164	280.59	175.009	274.707	156.288	351.674	206.58	PPP2R3A
ENSG00000073712	1.05125	0.0219674	0.158993	19.9184	24.103	8.55118	23.277	16.1072	45.7936	FERMT2
ENSG00000073734	0.0776342	0.846915	0.957765	25.9806	18.8632	24.5847	27.7107	20.5814	28.4938	ABCB11
ENSG00000073737	0.205243	0.164873	0.509619	976.003	1352.91	1545.63	1636.04	1361.95	1485.75	DHRS9
ENSG00000073756	-0.340808	0.309451	0.675726	45.033	24.103	43.8248	35.4696	53.6907	52.9171	PTGS2
ENSG00000073792	-0.0595722	0.515954	0.819553	2582.47	2546.54	2709.66	2478.44	2680.95	2624.48	IGF2BP2
ENSG00000073803	-0.156718	0.220584	0.584142	414.823	369.929	413.664	354.696	410.734	386.702	MAP3K13
ENSG00000073849	0.277728	0.0316041	0.200633	366.326	419.183	352.736	461.105	388.362	463.025	ST6GAL1
ENSG00000073910	0.2627	0.0179051	0.14075	3609.57	3688.81	3337.1	4785.08	3633.96	4222.17	FRY
ENSG00000073921	0.171145	0.140189	0.473886	2810.23	2987.73	2220.1	2508.37	2410.71	2883.98	PICALM
ENSG00000073969	0.0507405	0.62707	0.869726	1900.91	1875.84	1665.34	1695.89	1674.25	1857.19	NSF
ENSG00000074054	-0.195666	0.0864689	0.364103	1113.7	905.435	1082.79	1084.04	1233.1	1006.44	CLASP1
ENSG00000074071	0.171017	0.179462	0.529976	1447.98	1736.47	1809.64	2009.58	1450.54	1552.91	MRPS34
ENSG00000074201	0.0647149	0.545776	0.836076	1497.35	1547.83	1488.97	1393.29	1446.96	1694.36	CLNS1A
ENSG00000074219	0.0658601	0.834988	0.954239	38.1048	47.1581	39.5492	37.6865	38.4783	36.6349	TEAD2
ENSG00000074266	0.236343	0.0663108	0.315187	510.085	617.247	493.831	553.105	570.016	683.852	EED
ENSG00000074276	-0.334672	0.570448	0.846212	12.1243	15.7194	19.2402	8.86741	8.94844	7.12346	CDHR2
ENSG00000074319	-0.0761878	0.513049	0.817191	1407.28	1339.29	1367.12	1131.7	1164.19	1263.9	TSG101
ENSG00000074356	-0.0222227	0.846789	0.957765	694.547	644.494	611.41	640.67	647.867	640.093	NCBP3
ENSG00000074370	-0.25823	0.0375284	0.22472	1539.78	1238.69	1777.58	1435.41	1344.06	1222.18	ATP2A3
ENSG00000074416	0.0873302	0.65711	0.88374	258.074	235.79	156.059	215.035	179.864	182.157	MGLL
ENSG00000074582	-0.0703422	0.614112	0.864783	562.912	643.446	631.719	496.575	525.274	496.607	BCS1L
ENSG00000074590	-1.28765	9.9515e-09	8.19194e-07	156.749	46.1101	175.299	77.5898	153.913	75.3051	NUAK1
ENSG00000074603	0.0036533	0.975507	0.992754	1738.97	1509.06	1479.35	1823.36	1544.5	1445.04	DPP8
ENSG00000074621	-0.13963	0.410624	0.754626	174.07	160.338	174.23	166.264	199.55	170.963	SLC24A1
ENSG00000074657	-0.249553	0.0594265	0.292582	551.654	380.409	506.658	475.515	510.061	464.042	ZNF532
ENSG00000074660	-0.201793	0.497991	0.809378	55.4252	53.4458	44.8937	34.3612	59.0597	50.8818	SCARF1
ENSG00000074695	-0.554075	8.34155e-08	5.55436e-06	2955.72	1908.33	2867.85	2079.41	3269.76	2206.24	LMAN1
ENSG00000074696	0.0867844	0.419733	0.761181	934.434	998.704	873.29	935.512	969.117	1015.6	HACD3
ENSG00000074706	0.408166	0.00214511	0.0303476	915.382	1282.7	726.851	975.415	902.898	1121.44	IPCEF1
ENSG00000074755	-0.0227237	0.864486	0.963025	1061.74	928.49	1068.9	1274.69	1279.63	1155.02	ZZEF1
ENSG00000074800	-0.0856208	0.363511	0.724219	43348.6	42327	48841.2	41469.6	41302.4	42000.9	ENO1
ENSG00000074842	0.302891	0.00563823	0.0628979	2281.09	2634.57	2102.52	2819.84	1938.23	2345.65	MYDGF
ENSG00000074855	0.28595	0.14288	0.47791	129.037	169.769	121.854	160.722	119.909	122.116	ANO8
ENSG00000074935	-0.264726	0.103739	0.402647	523.075	523.979	552.62	377.973	700.663	575.982	TUBE1
ENSG00000074964	0.260625	0.0674784	0.317787	952.621	1174.76	892.53	1035.27	712.296	853.797	ARHGEF10L
ENSG00000074966	0.468535	0.264516	0.634076	21.6505	16.7673	17.1024	39.9033	26.8453	34.5996	TXK
ENSG00000075089	-0.139226	0.331403	0.696688	302.241	294.476	347.392	270.456	324.829	318.52	ACTR6
ENSG00000075131	-0.0283002	0.844579	0.956994	311.767	333.251	331.358	292.625	364.202	361.261	TIPIN
ENSG00000075142	-0.243102	0.0548743	0.282815	840.904	714.707	830.534	597.442	836.68	805.968	SRI
ENSG00000075151	0.178582	0.0557327	0.284177	3975.89	4235.84	3569.05	4227.54	3568.64	4116.34	EIF4G3
ENSG00000075188	0.0734102	0.591784	0.85523	472.846	563.801	525.898	515.418	617.443	620.758	NUP37
ENSG00000075213	-0.401151	0.304935	0.672342	23.3825	17.8153	45.9626	27.7107	35.7938	33.582	SEMA3A
ENSG00000075218	0.0388468	0.764978	0.929665	1223.68	1143.32	1364.98	1538.5	1480.07	1497.96	GTSE1
ENSG00000075223	0.335021	0.57612	NA	11.2582	11.5275	6.41339	17.7348	11.633	8.14109	SEMA3C
ENSG00000075234	-0.0588808	0.637144	0.873587	657.308	624.583	661.648	675.032	600.441	543.418	TTC38
ENSG00000075239	-0.0127968	0.909882	0.975496	1142.28	1165.33	1245.27	1295.75	1394.17	1287.31	ACAT1
ENSG00000075240	0.0760058	0.53911	0.832081	3089.09	3035.93	2549.32	2942.87	2362.39	2456.57	GRAMD4
ENSG00000075275	-0.343824	0.0238266	0.167907	732.652	483.108	811.294	775.898	835.785	616.688	CELSR1
ENSG00000075292	-0.0396737	0.711227	0.908727	2624.9	2607.32	2301.34	2233.48	2673.8	2554.27	ZNF638
ENSG00000075303	-0.0848477	0.461104	0.785209	1093.78	1081.49	972.697	891.175	1041.6	958.614	SLC25A40
ENSG00000075336	-0.170368	0.195431	0.551091	469.382	483.108	491.693	391.274	480.531	406.037	TIMM21
ENSG00000075340	-0.194877	0.138318	0.470319	596.687	499.876	659.51	629.586	604.915	496.607	ADD2
ENSG00000075391	-0.207877	0.161984	0.505893	1654.96	1057.39	1610.83	1724.71	1771.79	1580.39	RASAL2
ENSG00000075399	0.14936	0.31982	0.685602	716.198	849.894	645.614	685.007	548.54	584.123	VPS9D1
ENSG00000075407	-0.401657	0.0354801	0.216083	300.509	256.75	236.226	164.047	348.094	249.321	ZNF37A
ENSG00000075413	0.0306314	0.755976	0.926325	2027.35	2100.11	1872.71	1892.08	1911.39	1944.7	MARK3
ENSG00000075415	0.0593611	0.508603	0.815207	8700.89	9569.95	8892.16	8539.32	8717.57	9305.27	SLC25A3
ENSG00000075420	0.20831	0.0925791	0.379366	1625.52	1697.69	1217.47	1470.88	1336.9	1662.82	FNDC3B
ENSG00000075426	0.355414	0.00353827	0.0448481	2839.68	3292.68	2556.8	3501.52	2149.42	2860.58	FOSL2
ENSG00000075539	-0.0528504	0.713316	0.908964	1367.44	1040.62	1232.44	1521.87	1571.35	1460.31	FRYL
ENSG00000075568	-0.0180049	0.862575	0.962388	1382.17	1335.1	1283.75	1289.1	1437.12	1428.76	TMEM131
ENSG00000075618	0.137183	0.176431	0.525167	3625.15	4039.88	4262.77	4281.85	3609.8	4319.87	FSCN1
ENSG00000075624	0.146451	0.0930254	0.380152	162515	192435	169492	173876	161879	180343	ACTB
ENSG00000075643	-0.197844	0.506917	0.814002	42.4349	60.7815	63.065	46.5539	63.534	39.6878	MOCOS
ENSG00000075651	-0.483222	0.00236884	0.032861	228.629	165.577	236.226	164.047	238.029	172.998	PLD1
ENSG00000075702	0.0832799	0.532558	0.828275	707.537	769.201	816.638	915.56	703.348	674.693	WDR62
ENSG00000075711	-0.0263922	0.818233	0.949006	1037.49	1056.34	910.701	886.741	997.752	950.473	DLG1
ENSG00000075785	0.102721	0.343603	0.705849	6527.18	7417.44	6053.17	5858.03	5824.54	6487.43	RAB7A
ENSG00000075790	-0.00343188	0.973375	0.992211	1225.42	1118.17	1169.37	1234.79	1190.14	1224.22	BCAP29
ENSG00000075826	0.122095	0.539497	0.832081	212.175	278.757	227.675	252.721	190.602	154.681	SEC31B
ENSG00000075856	-0.172324	0.0699033	0.323638	2101.83	1953.39	2130.31	1852.18	2072.46	1789.01	SART3
ENSG00000075884	-0.178329	0.102515	0.399968	1089.45	863.517	1038.97	994.258	1005.81	912.82	ARHGAP15
ENSG00000075914	-0.237792	0.0530803	0.277769	876.411	734.618	787.778	706.068	749.88	607.529	EXOSC7
ENSG00000075945	-0.156915	0.298073	0.667324	285.786	252.558	272.569	218.36	266.664	268.656	KIFAP3
ENSG00000075975	-0.1029	0.368515	0.727149	864.287	707.371	828.396	803.609	766.882	779.51	MKRN2
ENSG00000076003	0.0190089	0.841241	0.956548	3847.72	4144.67	4239.25	3838.48	3784.3	4043.07	MCM6
ENSG00000076043	-0.417404	0.0101903	0.0962618	217.371	179.201	249.053	166.264	254.136	193.351	REXO2
ENSG00000076053	0.0313538	0.8396	0.955989	360.264	399.272	330.289	358.022	469.793	429.443	RBM7
ENSG00000076067	-0.23289	0.130771	0.456161	257.208	236.838	254.398	216.143	305.142	242.198	RBMS2
ENSG00000076108	-0.0445824	0.727375	0.91465	2761.73	2427.07	3032.46	3480.46	3126.59	2742.53	BAZ2A
ENSG00000076201	-0.111393	0.370655	0.728282	1109.37	1207.25	1277.33	1087.37	1092.61	925.032	PTPN23
ENSG00000076242	0.0596992	0.604471	0.861181	898.928	1000.8	1020.8	1025.29	1095.29	1115.33	MLH1
ENSG00000076248	-0.0389045	0.739101	0.920925	1310.29	1338.24	1601.21	1535.17	1378.06	1300.54	UNG
ENSG00000076258	-0.0985961	0.758749	0.927336	48.4971	45.0622	37.4114	28.8191	46.5319	49.8642	FMO4
ENSG00000076321	0.0335032	0.79877	0.941275	431.277	403.464	369.839	411.226	424.156	440.637	KLHL20
ENSG00000076351	-1.25914	8.4371e-07	4.24177e-05	102.19	40.8703	100.476	45.4455	91.2741	36.6349	SLC46A1
ENSG00000076382	0.131874	0.240014	0.605981	1586.55	1620.14	1730.55	1987.41	1770	1966.07	SPAG5
ENSG00000076513	0.0980871	0.340888	0.703953	1098.11	1212.49	1208.92	1200.43	1089.92	1221.16	ANKRD13A
ENSG00000076554	0.13095	0.331511	0.696689	1183.85	1315.19	1412.01	1398.83	1513.18	1783.92	TPD52
ENSG00000076555	-0.148674	0.442017	0.775445	208.711	207.496	301.429	294.841	351.674	274.762	ACACB
ENSG00000076604	0.0955389	0.52415	0.82478	335.149	341.634	384.803	427.853	313.196	333.785	TRAF4
ENSG00000076641	0.497142	3.11534e-06	0.000135287	1279.11	1608.61	1067.83	1653.77	1142.72	1665.87	PAG1
ENSG00000076650	-0.0477715	0.714293	0.909325	428.679	442.238	409.388	391.274	413.418	377.543	GPATCH1
ENSG00000076662	-0.8238	0.00931863	0.0896672	53.6932	26.1989	60.9272	31.0359	46.5319	33.582	ICAM3
ENSG00000076685	-0.0542829	0.595347	0.857066	1598.67	1500.68	1679.24	1498.59	1456.81	1559.02	NT5C2
ENSG00000076716	-0.396657	0.00321081	0.0416648	473.712	340.586	539.794	425.636	515.43	394.843	GPC4
ENSG00000076770	-0.250474	0.112858	0.422286	534.334	406.608	529.105	481.057	697.979	593.282	MBNL3
ENSG00000076826	-0.270993	0.086239	0.363628	274.528	206.448	265.087	261.589	268.453	202.51	CAMSAP3
ENSG00000076864	-0.603921	0.10115	0.397313	32.0427	16.7673	43.8248	31.0359	40.268	28.4938	RAP1GAP
ENSG00000076924	-0.100773	0.371958	0.728565	1820.37	1764.76	1904.78	1646.01	1560.61	1517.3	XAB2
ENSG00000076928	0.0629676	0.622511	0.868062	5715.72	5849.7	5866.11	6417.79	4658.56	4697.41	ARHGEF1
ENSG00000076944	0.0156067	0.887262	0.970157	3081.29	3403.77	3298.62	2971.69	2746.28	2848.36	STXBP2
ENSG00000076984	0.108725	0.367817	0.726716	1137.95	1186.29	1189.68	1327.89	991.488	1064.45	MAP2K7
ENSG00000077044	-0.266606	0.0393878	0.231234	1542.38	1168.47	1685.65	1636.04	1628.62	1233.38	DGKD
ENSG00000077063	0.851861	0.173742	NA	7.79417	16.7673	4.27559	8.86741	9.84329	14.2469	CTTNBP2
ENSG00000077097	-0.197116	0.0614032	0.298974	6161.72	5096.22	6549.14	5720.59	6931.46	6316.47	TOP2B
ENSG00000077147	0.0174013	0.881151	0.968309	4568.25	4542.9	3702.66	3826.29	4578.02	4637.37	TM9SF3
ENSG00000077150	-0.272098	0.0522904	0.275455	568.974	505.116	597.514	465.539	480.531	392.808	NFKB2
ENSG00000077152	0.0172649	0.887792	0.970292	468.516	522.931	508.795	512.093	533.327	493.554	UBE2T
ENSG00000077157	-0.0384181	0.784988	0.936286	476.31	401.368	404.043	472.19	401.785	376.526	PPP1R12B
ENSG00000077232	0.201349	0.071091	0.326317	1029.7	1149.61	878.634	1029.73	963.747	1124.49	DNAJC10
ENSG00000077235	-0.132102	0.192742	0.547493	1533.72	1435.7	1713.44	1559.56	1677.83	1497.96	GTF3C1
ENSG00000077238	0.271588	0.0388302	0.229489	982.931	1004.99	924.597	1171.61	728.403	1005.42	IL4R
ENSG00000077254	0.183155	0.0718729	0.32828	1343.2	1441.99	1219.61	1540.71	1341.37	1452.17	USP33
ENSG00000077312	-0.0471219	0.714835	0.909603	1427.2	1438.85	1921.88	1786.78	1583.87	1546.81	SNRPA
ENSG00000077327	-0.136198	0.533393	0.828628	103.922	88.0284	141.095	107.517	106.486	123.134	SPAG6
ENSG00000077348	0.0965949	0.44629	0.778657	563.778	683.268	602.859	589.683	539.591	550.541	EXOSC5
ENSG00000077380	-0.0700434	0.509137	0.815555	1538.05	1444.09	1406.67	1268.04	1441.59	1466.41	DYNC1I2
ENSG00000077420	0.495654	0.00012057	0.00309842	2681.19	3924.6	2258.58	2775.5	2343.6	3569.87	APBB1IP
ENSG00000077454	0.212063	0.158288	0.501868	943.094	1107.69	1045.38	1148.33	707.822	866.009	LRCH4
ENSG00000077458	-0.0302982	0.812404	0.946604	619.203	575.329	549.414	631.803	702.453	626.864	FAM76B
ENSG00000077463	0.0480637	0.716615	0.910249	500.559	576.377	543	567.514	502.008	453.866	SIRT6
ENSG00000077514	0.0123633	0.90078	0.97356	1251.4	1318.33	1343.6	1320.14	1340.48	1330.05	POLD3
ENSG00000077549	0.145945	0.100286	0.39591	6883.12	7701.44	7104.97	7287.9	6570.84	7756.43	CAPZB
ENSG00000077585	0.306077	0.112126	0.420583	124.707	145.666	131.474	156.288	151.229	201.492	GPR137B
ENSG00000077684	-0.284831	0.0179237	0.14075	1053.94	796.448	1168.31	1010.88	1165.09	972.861	JADE1
ENSG00000077713	-0.116111	0.452331	0.782175	338.613	304.956	315.325	251.613	263.084	289.009	SLC25A43
ENSG00000077721	0.0154524	0.89909	0.973489	1814.31	1808.77	1511.42	1448.71	1730.63	1854.13	UBE2A
ENSG00000077782	-0.0418319	0.71279	0.908964	959.549	810.071	863.67	860.139	857.261	934.19	FGFR1
ENSG00000077935	0.302199	0.184033	0.536565	71.0135	89.0764	95.1319	98.6499	77.8515	111.94	SMC1B
ENSG00000077942	-0.88008	3.52501e-05	0.00110949	159.347	86.9805	227.675	89.7825	172.705	126.187	FBLN1
ENSG00000077984	-1.08745	0.00724006	0.0753217	31.1767	10.4796	50.2382	25.4938	38.4783	20.3527	CST7
ENSG00000078043	0.0583781	0.662995	0.886321	455.526	470.533	413.664	437.828	503.797	522.048	PIAS2
ENSG00000078061	-0.0337282	0.764662	0.929586	1855.88	1921.95	1854.54	1571.75	1615.19	1707.59	ARAF
ENSG00000078070	-0.251062	0.048608	0.26424	575.036	448.526	608.203	516.527	631.76	559.7	MCCC1
ENSG00000078114	-1.7103	2.15705e-12	3.46355e-10	134.233	41.9183	163.541	37.6865	120.804	47.8289	NEBL
ENSG00000078124	0.282844	0.0657517	0.314023	452.062	536.554	332.427	405.684	416.103	520.012	ACER3
ENSG00000078140	0.045504	0.641388	0.874623	2730.56	2732.03	2427.47	2693.48	2792.81	2782.22	UBE2K
ENSG00000078142	-0.149022	0.209758	0.570446	879.875	819.503	783.502	678.357	863.525	781.545	PIK3C3
ENSG00000078177	-0.16549	0.258248	0.626738	687.619	464.245	572.929	681.682	655.921	564.788	N4BP2
ENSG00000078237	0.224702	0.359099	0.720118	81.4058	89.0764	82.3052	69.8309	62.6391	104.817	TIGAR
ENSG00000078246	1.2201	5.50869e-07	2.96875e-05	41.5689	101.652	44.8937	104.192	46.5319	103.799	TULP3
ENSG00000078269	-0.657383	1.25884e-07	7.79337e-06	1719.91	846.75	1516.77	1141.68	1558.82	1053.25	SYNJ2
ENSG00000078304	0.191454	0.0470158	0.259236	2156.39	2311.79	1952.88	2359.84	2131.52	2456.57	PPP2R5C
ENSG00000078319	0.123279	0.426291	0.765425	201.782	256.75	241.571	236.095	237.134	247.286	PMS2P1
ENSG00000078369	0.0559623	0.545349	0.835678	11799.5	12216	11429.7	11225	10461.6	11581.7	GNB1
ENSG00000078399	0.0653947	0.529468	0.826597	1321.54	1351.87	1433.39	1477.53	1267.99	1378.9	HOXA9
ENSG00000078403	-0.0656254	0.574194	0.847219	1563.16	1316.23	1642.9	1742.45	1613.4	1546.81	MLLT10
ENSG00000078487	0.123759	0.594314	0.856509	72.7456	74.405	90.8563	93.1078	84.1154	101.764	ZCWPW1
ENSG00000078596	-1.79752	3.6473e-07	2.04294e-05	82.2718	8.38366	68.4095	27.7107	69.7979	27.4762	ITM2A
ENSG00000078618	0.114014	0.193503	0.548661	6419.8	6701.69	6447.59	6763.62	6226.33	7197.74	NRDC
ENSG00000078668	0.152275	0.124925	0.44588	2626.64	3156.45	2882.82	2798.78	2719.43	3187.24	VDAC3
ENSG00000078674	-0.0769861	0.416377	0.759177	6712.51	6180.85	6110.89	5831.43	6746.23	6541.37	PCM1
ENSG00000078687	-0.386298	0.0114918	0.104148	390.574	310.195	399.768	352.48	535.117	352.102	TNRC6C
ENSG00000078699	-0.0961624	0.482173	0.799918	536.066	436.998	466.04	555.322	565.542	476.254	CBFA2T2
ENSG00000078747	0.0344595	0.754756	0.925719	866.019	817.407	758.918	835.753	804.465	836.497	ITCH
ENSG00000078804	-0.948329	1.21824e-15	3.37994e-13	1178.65	607.815	1003.7	563.081	1224.15	595.317	TP53INP2
ENSG00000078808	0.145651	0.142483	0.477261	3721.28	4178.21	4237.11	4305.13	3550.74	4245.58	SDF4
ENSG00000078814	-0.157265	0.685356	0.897565	30.3107	42.9663	38.4803	27.7107	29.5299	17.2998	MYH7B
ENSG00000078900	-0.214688	0.173011	0.521722	484.971	439.094	644.546	523.177	449.212	396.878	TP73
ENSG00000078902	0.353418	0.000551373	0.0107142	1664.49	2106.39	1648.24	2139.26	1501.55	1905.02	TOLLIP
ENSG00000078967	-0.168341	0.33233	0.697111	253.744	216.927	188.126	171.806	227.29	207.598	UBE2D4
ENSG00000079102	-0.845147	0.145283	0.481023	23.3825	7.3357	13.8957	6.65056	11.633	13.2293	RUNX1T1
ENSG00000079134	-0.0553131	0.675511	0.892504	568.974	620.391	602.859	485.491	630.865	627.882	THOC1
ENSG00000079150	-0.329597	0.128021	0.451084	113.448	91.1723	101.545	90.891	144.965	104.817	FKBP7
ENSG00000079215	0.693711	0.0139573	0.118542	56.2912	95.3641	40.6181	88.6741	50.1113	54.9524	SLC1A3
ENSG00000079246	0.0906419	0.309317	0.67572	8373.54	8652.99	7941.91	8209.01	8008.86	9039.67	XRCC5
ENSG00000079277	0.192575	0.0589943	0.291316	1391.69	1577.18	1342.54	1481.97	1241.15	1483.71	MKNK1
ENSG00000079308	0.409519	0.0065797	0.070362	467.65	515.595	506.658	777.007	539.591	718.451	TNS1
ENSG00000079313	0.158344	0.243684	0.611017	1180.38	1333	1302.99	1593.92	1114.08	1087.85	REXO1
ENSG00000079332	-0.0066767	0.947507	0.98602	2055.93	2121.07	2039.46	1873.24	2124.36	2196.06	SAR1A
ENSG00000079335	-0.193613	0.156493	0.498952	381.048	298.668	365.563	319.227	365.097	354.138	CDC14A
ENSG00000079337	-0.647834	0.161609	0.505893	20.7845	15.7194	53.4449	13.3011	25.0556	33.582	RAPGEF3
ENSG00000079387	0.0203806	0.876611	0.966675	352.47	361.545	348.461	343.612	343.62	354.138	SENP1
ENSG00000079432	-0.0577845	0.633953	0.871974	2365.1	2132.59	2542.91	2640.27	2147.63	2005.76	CIC
ENSG00000079435	-0.163107	0.619483	0.866652	33.7747	40.8703	45.9626	35.4696	40.268	30.5291	LIPE
ENSG00000079459	0.027352	0.83378	0.953793	3695.3	3882.68	5018.48	5140.88	4514.49	4456.23	FDFT1
ENSG00000079462	-0.0830999	0.593646	0.856099	267.6	249.414	345.254	299.275	289.035	301.22	PAFAH1B3
ENSG00000079482	0.0719343	0.754338	0.925719	99.5922	88.0284	73.754	104.192	85.9051	81.4109	OPHN1
ENSG00000079616	0.0767515	0.511964	0.81647	2126.94	2239.49	2646.59	2774.39	2420.55	2571.57	KIF22
ENSG00000079691	0.308502	0.209512	0.569986	55.4252	92.2203	73.754	94.2162	82.3257	75.3051	CARMIL1
ENSG00000079739	0.0132773	0.93086	0.981537	388.842	395.08	515.209	409.009	404.47	513.906	PGM1
ENSG00000079785	-0.150374	0.169268	0.516071	2396.27	2247.87	2452.05	1855.51	2217.42	2261.19	DDX1
ENSG00000079805	0.173272	0.0960429	0.386493	5306.96	6273.07	5316.7	5539.91	4610.24	5363.96	DNM2
ENSG00000079819	-0.25531	0.006498	0.0696374	4073.75	3207.8	3975.23	3556.94	4241.56	3533.23	EPB41L2
ENSG00000079931	-0.101518	0.724869	0.913832	64.9514	40.8703	51.3071	56.5297	69.7979	76.3227	MOXD1
ENSG00000079950	0.00633387	0.960683	0.989889	827.914	873.997	700.128	686.116	835.785	815.127	STX7
ENSG00000079974	0.116245	0.435246	0.771426	293.58	332.203	268.293	295.95	263.084	266.621	RABL2B
ENSG00000079999	0.136278	0.147179	0.483983	3173.96	3530.57	3315.72	3399.54	2941.35	3433.51	KEAP1
ENSG00000080031	-0.704957	0.00101349	0.0173335	129.037	78.5968	134.681	83.132	112.75	69.1993	PTPRH
ENSG00000080189	0.156176	0.157354	0.500693	1009.78	1123.41	1122.34	1166.06	931.533	1122.45	SLC35C2
ENSG00000080200	-0.23857	0.173394	0.52175	349.006	237.886	275.776	329.203	416.997	317.503	CRYBG3
ENSG00000080298	-0.178047	0.395159	0.744875	126.439	97.4601	103.683	110.843	108.276	91.5873	RFX3
ENSG00000080345	-0.310351	0.0153429	0.126162	2438.71	1703.98	2190.17	2098.25	2846.5	2227.61	RIF1
ENSG00000080371	-0.151542	0.211699	0.573105	1387.36	1258.6	1230.3	1071.85	1482.76	1361.6	RAB21
ENSG00000080493	-1.83225	2.84001e-09	2.59446e-07	81.4058	16.7673	96.2008	27.7107	119.014	38.6702	SLC4A4
ENSG00000080503	-0.37815	0.000781784	0.013977	6145.27	4318.63	6863.39	5613.07	6775.76	5290.69	SMARCA2
ENSG00000080546	0.231409	0.0859463	0.363229	594.955	705.275	624.236	648.429	682.766	878.22	SESN1
ENSG00000080561	-0.486725	0.0190832	0.146618	116.913	94.3162	135.75	78.6983	126.173	96.6755	MID2
ENSG00000080603	-0.262542	0.0475007	0.260394	485.837	368.881	476.729	452.238	470.688	374.49	SRCAP
ENSG00000080608	0.00140879	0.989262	0.997064	1880.99	1984.83	1791.47	1651.56	1790.58	1831.75	PUM3
ENSG00000080709	0.0341145	0.771832	0.93106	591.491	593.144	608.203	639.562	654.131	665.534	KCNN2
ENSG00000080802	-0.00328608	0.980343	0.994296	550.788	593.144	497.038	489.924	618.337	580.053	CNOT4
ENSG00000080815	0.113475	0.294471	0.665024	3794.89	3773.7	3007.88	3458.29	3263.5	3660.44	PSEN1
ENSG00000080819	0.330253	0.0210167	0.155058	362.862	503.02	314.256	399.033	386.573	436.566	CPOX
ENSG00000080822	-0.353581	0.00736339	0.0761648	559.448	507.211	567.585	393.491	614.758	462.007	CLDND1
ENSG00000080823	-0.609511	0.0581674	0.28866	52.8271	38.7744	57.7205	44.3371	50.1113	22.388	MOK
ENSG00000080824	0.142346	0.181738	0.533046	22569.3	26086.8	20862.8	20585.7	21744.7	25262.8	HSP90AA1
ENSG00000080839	-0.0768319	0.454109	0.78293	1292.97	1134.94	1269.85	1244.76	1294.84	1278.15	RBL1
ENSG00000080845	-0.657465	3.0095e-08	2.21021e-06	844.368	531.315	933.148	621.827	882.317	533.242	DLGAP4
ENSG00000080947	0.139137	0.69235	0.900884	33.7747	34.5826	27.7913	36.5781	28.635	28.4938	CROCCP3
ENSG00000080986	0.0601512	0.64146	0.874623	991.592	946.306	1003.7	1163.85	1207.15	1229.31	NDC80
ENSG00000081014	0.00443932	0.972394	0.992145	678.959	590	642.408	761.489	733.772	711.328	AP4E1
ENSG00000081019	-0.281113	0.0219356	0.158993	710.135	583.712	684.095	617.393	835.785	635.005	RSBN1
ENSG00000081026	-0.254573	0.0920927	0.378112	327.355	228.455	314.256	259.372	285.455	289.009	MAGI3
ENSG00000081041	0.209834	0.69923	0.903865	19.0524	27.2469	7.48229	15.518	17.8969	9.15873	CXCL2
ENSG00000081052	-0.0457659	0.922023	0.978796	19.9184	16.7673	17.1024	15.518	15.2124	18.3175	COL4A4
ENSG00000081059	-0.161618	0.386888	0.739545	137.697	125.755	163.541	144.095	142.28	126.187	TCF7
ENSG00000081087	0.228932	0.0778307	0.343869	1552.77	1852.79	1205.72	1398.83	1424.59	1652.64	OSTM1
ENSG00000081154	-0.0351181	0.709554	0.908189	2735.75	2620.94	2632.7	2675.74	2906.45	2780.18	PCNP
ENSG00000081177	-0.434468	0.004239	0.0514299	284.92	228.455	273.638	195.083	281.876	198.439	EXD2
ENSG00000081181	-0.612201	0.335617	NA	10.3922	6.28775	14.9646	4.43371	11.633	13.2293	ARG2
ENSG00000081189	-0.14861	0.110536	0.417855	6125.35	5055.35	6053.17	5713.94	6110.89	5730.31	MEF2C
ENSG00000081237	-0.148165	0.129887	0.454345	4395.91	3631.17	4385.69	4217.56	4571.76	4201.82	PTPRC
ENSG00000081307	-0.238256	0.0529429	0.277317	562.046	483.108	520.553	450.021	595.966	490.501	UBA5
ENSG00000081320	-0.0354866	0.777538	0.93367	1504.27	1385.4	1192.89	1135.03	1356.58	1435.89	STK17B
ENSG00000081377	-0.0109906	0.939394	0.983023	342.943	302.86	368.77	403.467	358.833	356.173	CDC14B
ENSG00000081386	-0.259551	0.0901871	0.373255	371.522	283.997	359.15	287.082	412.523	383.649	ZNF510
ENSG00000081665	-0.473454	0.00410573	0.0502549	372.388	283.997	414.732	341.395	561.067	345.996	ZNF506
ENSG00000081692	0.0541958	0.667201	0.889008	565.51	570.089	572.929	576.382	476.952	530.189	JMJD4
ENSG00000081721	0.136736	0.269652	0.640967	461.588	476.821	452.144	483.274	413.418	498.642	DUSP12
ENSG00000081760	-0.0205523	0.864455	0.963025	581.965	599.432	666.992	671.706	654.131	604.476	AACS
ENSG00000081791	-0.0291098	0.789025	0.938314	1310.29	1244.97	1413.08	1444.28	1286.79	1240.5	KIAA0141
ENSG00000081870	-0.0692452	0.508756	0.815207	1058.27	1069.96	1131.96	1074.07	1200.88	1087.85	HSPB11
ENSG00000081913	0.249542	0.0179343	0.14075	1580.48	1847.55	1587.31	2130.4	1751.21	1871.43	PHLPP1
ENSG00000081923	0.187344	0.325986	0.690572	124.707	138.33	115.441	124.144	123.489	151.628	ATP8B1
ENSG00000081985	-0.161105	0.169229	0.516058	799.335	622.487	782.433	718.26	735.562	731.681	IL12RB2
ENSG00000082014	0.340691	0.0625803	0.302933	165.41	220.071	179.575	185.107	127.068	191.316	SMARCD3
ENSG00000082068	0.120055	0.244365	0.611973	1331.07	1459.8	1319.02	1313.49	1229.52	1441.99	WDR70
ENSG00000082074	0.576108	0.000102099	0.00271215	363.728	691.652	394.423	473.298	406.259	569.877	FYB1
ENSG00000082146	0.163269	0.213466	0.574423	369.79	429.663	406.181	397.925	354.358	436.566	STRADB
ENSG00000082153	0.0406114	0.670498	0.890485	5475.84	5610.77	4890.21	5079.92	5029.92	5146.19	BZW1
ENSG00000082175	-1.9381	1.06674e-25	7.26447e-23	465.052	123.659	453.213	171.806	627.286	108.887	PGR
ENSG00000082196	0.375449	0.230455	0.596318	28.5786	58.6856	45.9626	43.2286	43.8474	50.8818	C1QTNF3
ENSG00000082212	0.254905	0.0192137	0.14721	1116.3	1432.56	1219.61	1373.34	1311.84	1545.79	ME2
ENSG00000082213	0.146478	0.132802	0.460257	1600.4	1681.97	1470.8	1726.93	1582.98	1744.23	C5orf22
ENSG00000082258	-0.0314655	0.786602	0.937171	767.293	706.323	703.335	762.597	825.941	779.51	CCNT2
ENSG00000082269	0.527865	0.000683894	0.0126028	227.763	334.298	198.815	271.564	228.185	338.873	FAM135A
ENSG00000082397	1.75867	2.03701e-24	1.17379e-21	202.648	554.37	136.819	462.214	136.911	599.388	EPB41L3
ENSG00000082458	0.48412	0.313686	0.678943	15.5883	19.9112	24.5847	25.4938	8.0536	21.3704	DLG3
ENSG00000082515	-0.0617993	0.620673	0.86687	544.726	551.226	614.616	497.683	527.063	564.788	MRPL22
ENSG00000082516	-0.106175	0.400734	0.747764	702.341	675.933	719.368	564.189	714.086	742.875	GEMIN5
ENSG00000082641	0.128735	0.190591	0.54441	3142.78	3137.59	3183.18	3682.19	3016.52	3394.84	NFE2L1
ENSG00000082701	0.0455633	0.71165	0.908727	1569.23	1392.74	1293.37	1669.29	1364.64	1303.59	GSK3B
ENSG00000082781	-0.835403	1.98217e-09	1.86773e-07	1197.7	514.547	1154.41	713.827	950.325	622.794	ITGB5
ENSG00000082805	-0.0589674	0.652626	0.881822	537.798	440.142	491.693	496.575	528.853	559.7	ERC1
ENSG00000082898	0.00342614	0.973461	0.992211	4147.36	4213.84	4222.15	4291.83	4859.9	4755.42	XPO1
ENSG00000082996	0.0201891	0.869611	0.9644	638.256	659.165	551.551	565.297	607.599	599.388	RNF13
ENSG00000083093	-0.129825	0.325019	0.6901	460.722	418.135	438.248	386.841	493.954	468.113	PALB2
ENSG00000083097	-0.460402	0.00106397	0.0179509	711.001	429.663	569.723	506.551	748.985	540.365	DOPEY1
ENSG00000083099	0.11382	0.302055	0.670519	1509.47	1575.08	1332.92	1455.36	1543.61	1716.75	LYRM2
ENSG00000083123	-0.1321	0.315676	0.680988	399.235	351.066	438.248	409.009	419.682	386.702	BCKDHB
ENSG00000083168	-0.0883809	0.421518	0.76195	3426.84	2662.86	2859.3	3211.11	3071.11	2929.78	KAT6A
ENSG00000083223	-0.102804	0.412926	0.756019	867.751	701.084	692.646	758.164	864.42	800.88	ZCCHC6
ENSG00000083290	0.0878864	0.637283	0.873616	124.707	137.282	136.819	146.312	154.808	158.751	ULK2
ENSG00000083312	0.143048	0.289587	0.65936	5965.14	5067.92	4946.86	7500.72	6127.89	6250.32	TNPO1
ENSG00000083444	0.334859	0.0111564	0.102257	1552.77	1884.23	1965.7	2396.42	1462.18	1998.64	PLOD1
ENSG00000083454	-0.12792	0.835898	NA	11.2582	8.38366	14.9646	8.86741	6.26391	12.2116	P2RX5
ENSG00000083457	0.40302	0.0131921	0.114755	197.452	250.462	216.986	256.046	162.862	255.427	ITGAE
ENSG00000083520	-0.188572	0.0499698	0.268525	1854.15	1644.25	1791.47	1595.03	1786.11	1527.47	DIS3
ENSG00000083535	-0.0755558	0.6313	0.870995	224.299	216.927	223.4	193.975	234.449	236.092	PIBF1
ENSG00000083544	-0.0788212	0.587292	0.853936	366.326	346.874	297.154	295.95	351.674	319.538	TDRD3
ENSG00000083635	0.0602551	0.686102	0.897803	278.858	312.291	301.429	264.914	304.247	343.961	NUFIP1
ENSG00000083642	-0.136814	0.21128	0.572714	1583.95	1490.2	1468.67	1317.92	1713.63	1527.47	PDS5B
ENSG00000083720	-0.00779104	0.947722	0.98602	1169.99	1197.82	1401.33	1227.03	1335.11	1458.27	OXCT1
ENSG00000083750	-0.20869	0.203314	0.561795	226.897	199.112	208.435	189.541	204.919	165.875	RRAGB
ENSG00000083799	-0.127018	0.298898	0.668173	685.021	613.055	570.792	567.514	659.5	574.965	CYLD
ENSG00000083807	-0.140928	0.612182	0.864553	54.5592	64.9734	57.7205	43.2286	64.4288	51.8995	SLC27A5
ENSG00000083812	-0.111126	0.413147	0.756022	350.738	307.052	358.081	354.696	350.779	319.538	ZNF324
ENSG00000083814	-0.132946	0.452953	0.78238	219.103	252.558	226.606	172.915	275.612	232.021	ZNF671
ENSG00000083817	-0.257933	0.182124	0.533749	164.544	141.474	135.75	111.951	176.284	145.522	ZNF416
ENSG00000083828	-0.0976074	0.55724	0.840996	222.567	216.927	194.539	177.348	236.239	216.757	ZNF586
ENSG00000083838	-0.117793	0.608385	0.862657	102.19	92.2203	89.7874	84.2404	78.7463	73.2698	ZNF446
ENSG00000083844	-0.158862	0.330413	0.69582	455.526	418.135	427.559	472.19	663.975	496.607	ZNF264
ENSG00000083845	-0.0639431	0.489494	0.804938	13031.9	12635.2	13762.1	12223.7	11903.2	12158.7	RPS5
ENSG00000083857	-0.221603	0.549865	0.836947	2154.65	1284.8	2058.7	2768.85	3136.43	2249.99	FAT1
ENSG00000083896	0.0266333	0.787777	0.937765	1848.08	1838.12	1758.34	1785.67	1899.75	1985.41	YTHDC1
ENSG00000083937	-0.0992468	0.483303	0.800383	468.516	474.725	391.217	387.949	485.901	394.843	CHMP2B
ENSG00000084070	0.218406	0.0102831	0.0968331	22869	27725.8	24378.4	26932.5	22808.7	26846.3	SMAP2
ENSG00000084072	0.0481338	0.632082	0.871593	3759.39	3877.44	4353.62	4407.1	3961.48	4197.75	PPIE
ENSG00000084073	-0.00630116	0.949901	0.986501	17070.1	16496.9	14406.6	15178.8	17033.4	16625.1	ZMPSTE24
ENSG00000084090	0.000561674	0.995164	0.998589	4626.27	4415.05	4183.67	4210.91	4187.87	4377.87	STARD7
ENSG00000084092	0.078297	0.48291	0.800306	695.413	753.482	710.817	723.802	658.605	702.169	NOA1
ENSG00000084093	-0.0729437	0.597706	0.857778	1258.33	1088.83	1124.48	1347.85	1590.14	1342.26	REST
ENSG00000084110	-0.733651	1.68537e-05	0.000591339	247.681	170.817	332.427	192.866	280.981	153.663	HAL
ENSG00000084112	0.0126565	0.929687	0.981443	2141.66	1535.26	1599.07	2172.52	1642.93	1725.91	SSH1
ENSG00000084207	0.095454	0.33898	0.702823	3320.32	3924.6	3758.25	3462.72	3364.62	3767.29	GSTP1
ENSG00000084234	0.572916	1.13097e-10	1.3034e-08	20519.4	29471.7	20842.4	31569.1	19198.9	29044.4	APLP2
ENSG00000084444	0.332043	0.17483	0.523127	66.6834	90.1244	72.6851	67.614	61.7443	94.6402	FAM234B
ENSG00000084463	-0.0418267	0.684018	0.897212	1540.65	1402.17	1395.98	1364.47	1474.7	1519.33	WBP11
ENSG00000084623	0.121585	0.184355	0.536565	2806.77	3028.6	2863.58	3094.73	2669.32	2949.11	EIF3I
ENSG00000084628	-0.535955	0.109469	0.414996	43.3009	28.2949	49.1693	36.5781	38.4783	25.4409	NKAIN1
ENSG00000084652	0.00921846	0.925033	0.979702	2628.37	2581.12	2584.6	2838.68	2596.84	2441.31	TXLNA
ENSG00000084676	-0.200741	0.12224	0.440938	734.384	576.377	563.309	598.55	675.608	544.436	NCOA1
ENSG00000084693	-0.338297	0.0146256	0.121937	488.435	376.217	612.479	453.346	511.851	444.707	AGBL5
ENSG00000084710	0.347325	0.320706	0.686446	29.4446	27.2469	36.3425	47.6623	27.7402	43.7584	EFR3B
ENSG00000084731	0.114572	0.532761	0.828406	140.295	142.522	169.955	180.673	143.175	166.892	KIF3C
ENSG00000084733	-0.0369445	0.713591	0.908964	2911.56	2873.5	2629.49	2492.85	2828.6	2792.39	RAB10
ENSG00000084754	-0.108408	0.217125	0.578615	7060.65	6714.26	7526.11	6577.4	7299.25	7008.46	HADHA
ENSG00000084764	0.211581	0.641026	0.874623	24.2485	41.9183	19.2402	26.6022	25.0556	11.194	MAPRE3
ENSG00000084774	-0.326034	0.0042897	0.0517458	1348.39	1154.85	1679.24	1289.1	1574.93	1226.25	CAD
ENSG00000085063	0.75474	7.12996e-05	0.00201549	110.85	156.146	120.785	212.818	109.171	205.563	CD59
ENSG00000085117	-0.331774	0.0131748	0.114692	2268.1	1575.08	2736.38	2200.23	2134.2	1895.86	CD82
ENSG00000085185	-0.472541	0.0236375	0.166888	204.38	120.515	231.951	210.601	297.983	198.439	BCORL1
ENSG00000085224	-0.257602	0.053864	0.279671	2074.12	1609.66	1568.07	1539.6	2273.8	1801.22	ATRX
ENSG00000085231	0.108899	0.366484	0.726716	581.965	648.686	595.376	566.406	579.859	678.764	AK6
ENSG00000085274	-0.182184	0.21205	0.573558	387.976	339.538	359.15	308.143	436.684	395.861	MYNN
ENSG00000085365	-0.203686	0.130746	0.456161	422.617	360.497	389.079	392.383	473.373	364.314	SCAMP1
ENSG00000085377	0.0255323	0.811349	0.946309	2133	2484.71	2299.2	2008.47	2200.42	2256.1	PREP
ENSG00000085382	-0.500062	8.1267e-05	0.00224225	575.036	372.025	515.209	409.009	591.492	409.09	HACE1
ENSG00000085415	-0.0751174	0.49602	0.808198	1422.87	1313.09	1340.4	1411.03	1625.04	1443.01	SEH1L
ENSG00000085433	-0.017009	0.911775	0.976058	319.561	343.73	296.085	271.564	365.097	354.138	WDR47
ENSG00000085449	-0.174607	0.0552849	0.284058	3520.37	2914.37	3357.41	3032.65	3279.6	3052.91	WDFY1
ENSG00000085465	0.249764	0.625625	0.868943	26.8466	25.151	6.41339	24.3854	18.7917	13.2293	OVGP1
ENSG00000085491	0.330036	0.00326396	0.0421194	1281.71	1451.42	1067.83	1480.86	1270.68	1621.1	SLC25A24
ENSG00000085511	-0.0752517	0.466135	0.789317	1498.21	1367.58	1392.77	1266.93	1394.17	1432.83	MAP3K4
ENSG00000085514	-0.357981	0.195176	0.550684	62.3534	50.302	60.9272	44.3371	55.4804	44.776	PILRA
ENSG00000085552	1.1939	0.00516827	0.0592433	12.9903	34.5826	12.8268	28.8191	14.3175	28.4938	IGSF9
ENSG00000085563	0.235654	0.570105	0.846009	22.5165	15.7194	23.5158	33.2528	21.4763	30.5291	ABCB1
ENSG00000085644	0.0419822	0.75283	0.92492	409.627	468.437	502.382	430.069	419.682	470.148	ZNF213
ENSG00000085662	0.0555038	0.650608	0.881107	843.502	884.476	1022.94	1078.5	996.857	1011.53	AKR1B1
ENSG00000085719	-0.257121	0.0211973	0.155738	1152.67	834.174	1025.07	912.235	1061.29	964.72	CPNE3
ENSG00000085721	0.0190604	0.866571	0.963679	1185.58	1128.65	968.422	1049.68	1044.28	1064.45	RRN3
ENSG00000085733	-0.258295	0.269966	0.641343	115.181	63.9254	101.545	91.9994	101.117	109.905	CTTN
ENSG00000085760	0.0739751	0.534621	0.829332	872.947	984.032	873.29	799.175	902.898	1004.41	MTIF2
ENSG00000085788	0.0137784	0.896583	0.973073	1202.03	1138.08	1199.3	1219.27	1250.1	1329.03	DDHD2
ENSG00000085831	-0.915142	0.0607318	0.297042	24.2485	8.38366	25.6536	12.1927	17.8969	15.2645	TTC39A
ENSG00000085832	-0.104128	0.340212	0.703527	1997.91	1902.04	1752.99	1811.17	2201.32	1826.66	EPS15
ENSG00000085840	0.027364	0.812554	0.946632	1385.63	1298.42	1512.49	1610.54	1312.74	1381.95	ORC1
ENSG00000085871	0.079412	0.502459	0.811539	595.821	651.83	672.337	640.67	642.498	724.557	MGST2
ENSG00000085872	-0.0313273	0.75676	0.926682	2048.13	2088.58	2267.13	2173.62	2025.93	1941.65	CHERP
ENSG00000085978	0.103198	0.416063	0.758789	820.12	839.414	783.502	871.223	661.29	722.522	ATG16L1
ENSG00000085982	-0.344348	0.00644888	0.0691604	620.935	457.957	661.648	574.165	683.661	516.959	USP40
ENSG00000085998	-0.168776	0.199108	0.556513	673.763	682.22	840.154	666.164	660.395	584.123	POMGNT1
ENSG00000085999	-0.122042	0.297308	0.666826	807.996	854.085	970.559	811.368	978.065	866.009	RAD54L
ENSG00000086015	-0.151773	0.161331	0.50524	1213.29	1132.84	1169.37	974.307	1114.08	1040.02	MAST2
ENSG00000086061	0.190866	0.157908	0.501215	4279	5503.87	3815.97	3662.24	4404.42	5101.41	DNAJA1
ENSG00000086062	0.105717	0.258491	0.626957	1906.97	1991.12	1881.26	2030.64	1804.9	1996.6	B4GALT1
ENSG00000086065	-0.0165729	0.87699	0.966675	1323.28	1291.08	1325.43	1264.71	1425.49	1471.5	CHMP5
ENSG00000086102	-0.0583223	0.52059	0.823549	2573.81	2388.3	2519.39	2430.78	2521.67	2494.23	NFX1
ENSG00000086189	0.12555	0.246488	0.613742	782.015	887.62	757.849	839.079	827.731	856.85	DIMT1
ENSG00000086200	-0.0796096	0.546843	0.836563	496.229	420.231	426.49	464.431	518.115	480.324	IPO11
ENSG00000086205	0.914313	0.0985314	0.391668	4.33009	14.6714	12.8268	16.6264	14.3175	27.4762	FOLH1
ENSG00000086232	-0.0599016	0.515246	0.81895	2587.66	2529.77	2703.24	2539.4	2756.12	2649.93	EIF2AK1
ENSG00000086289	-0.219238	0.0990221	0.392923	474.578	376.217	522.691	464.431	517.22	459.972	EPDR1
ENSG00000086300	0.108908	0.458177	0.783966	361.996	381.457	396.561	426.744	455.476	500.677	SNX10
ENSG00000086475	-0.0281688	0.80815	0.945409	1119.76	1121.31	1367.12	1292.43	1286.79	1285.28	SEPHS1
ENSG00000086504	0.0853384	0.390616	0.741668	1258.33	1397.98	1320.09	1360.04	1256.36	1309.7	MRPL28
ENSG00000086544	-0.123988	0.467989	0.79016	175.802	158.242	205.228	180.673	175.39	170.963	ITPKC
ENSG00000086548	-2.18471	1.73204e-41	2.88328e-38	516.147	117.371	685.164	154.071	624.601	130.257	CEACAM6
ENSG00000086589	-0.0162888	0.870253	0.9644	1797.86	1831.83	1788.27	1651.56	1663.52	1706.58	RBM22
ENSG00000086598	-0.101357	0.33655	0.701083	3987.15	3748.54	3684.49	3340.8	4248.72	4022.72	TMED2
ENSG00000086619	-0.120557	0.503715	0.812623	190.524	147.762	178.506	186.216	219.237	207.598	ERO1B
ENSG00000086666	0.150111	0.140341	0.473984	975.137	1105.6	1025.07	1097.34	1013.86	1140.77	ZFAND6
ENSG00000086712	0.0134891	0.919134	0.977872	413.091	407.656	417.939	484.382	459.055	411.125	TXLNG
ENSG00000086730	0.180512	0.120536	0.438533	6338.39	7025.51	6482.87	6947.62	4963.7	6181.12	LAT2
ENSG00000086758	-0.260712	0.422322	0.762494	4175.08	2662.86	4232.84	4995.68	6514.47	4797.14	HUWE1
ENSG00000086827	0.0796996	0.539601	0.832081	491.033	570.089	490.624	469.973	544.96	572.929	ZW10
ENSG00000086848	0.0558684	0.811689	0.94636	74.4776	78.5968	68.4095	76.4814	82.3257	79.3757	ALG9
ENSG00000087008	0.0908976	0.439213	0.774376	548.19	591.048	584.687	635.128	555.698	571.912	ACOX3
ENSG00000087053	-0.225899	0.0411657	0.236936	1353.59	1125.51	1275.2	992.042	1249.2	1197.76	MTMR2
ENSG00000087074	0.215388	0.161923	0.505893	698.877	697.94	662.717	852.38	498.428	609.564	PPP1R15A
ENSG00000087076	0.919545	0.0264324	0.17919	24.2485	33.5346	20.3091	38.7949	9.84329	30.5291	HSD17B14
ENSG00000087077	-0.0662826	0.55436	0.83961	1500.81	1381.21	1680.31	1678.16	1518.55	1428.76	TRIP6
ENSG00000087086	0.259335	0.00382948	0.0476523	41139.4	50467.5	38208.8	45084.1	39996	47295.7	FTL
ENSG00000087087	-0.0608985	0.516475	0.820113	5291.37	5106.7	5244.01	4874.86	4764.15	4685.2	SRRT
ENSG00000087088	0.237538	0.0265495	0.179699	1253.13	1482.86	1342.54	1612.76	1204.46	1383.99	BAX
ENSG00000087095	0.249975	0.0551488	0.283833	431.277	510.355	374.114	483.274	461.74	514.924	NLK
ENSG00000087111	0.219735	0.0273551	0.183453	1914.77	2382.01	2124.97	2335.45	1892.6	2188.94	PIGS
ENSG00000087116	-0.19531	0.0607821	0.297109	1484.36	1337.19	1615.1	1418.79	1482.76	1245.59	ADAMTS2
ENSG00000087152	0.249523	0.0287593	0.189311	2884.71	3004.49	2757.76	3517.04	2337.33	2965.39	ATXN7L3
ENSG00000087157	0.0980472	0.45881	0.784377	1023.63	1076.25	953.457	1069.63	811.624	839.55	PGS1
ENSG00000087191	0.170575	0.0862772	0.363628	2030.81	2357.9	1978.53	2077.19	1874.7	2186.9	PSMC5
ENSG00000087206	0.0425893	0.714784	0.909603	698.877	674.885	623.168	713.827	645.183	639.076	UIMC1
ENSG00000087245	-0.2276	0.467771	0.79016	1874.06	1278.51	1126.62	1090.69	983.434	1033.92	MMP2
ENSG00000087253	-0.069767	0.51879	0.821868	2118.28	1885.28	1773.3	1697	1846.06	1885.68	LPCAT2
ENSG00000087263	-0.108906	0.305651	0.673034	1002.85	973.553	1001.56	871.223	1023.7	962.684	OGFOD1
ENSG00000087266	0.275645	0.0202139	0.152183	2456.03	2877.69	2529.01	3401.76	2278.27	2513.56	SH3BP2
ENSG00000087269	0.188714	0.0603781	0.295813	2564.28	3039.08	2503.36	2601.48	2356.13	2819.87	NOP14
ENSG00000087274	0.243555	0.0134225	0.115905	3258.83	3482.36	3261.21	3930.48	2931.51	3776.45	ADD1
ENSG00000087299	0.02245	0.900223	0.97356	146.357	158.242	166.748	164.047	187.917	186.227	L2HGDH
ENSG00000087301	-0.339058	0.0379669	0.226261	238.155	179.201	208.435	175.131	253.241	199.457	TXNDC16
ENSG00000087302	0.057359	0.608641	0.862915	1287.77	1338.24	1134.1	1128.38	1148.98	1249.66	RTRAF
ENSG00000087338	-0.354806	0.00209722	0.0298304	1097.25	829.982	1149.07	995.367	1266.2	921.979	GMCL1
ENSG00000087365	-0.0510533	0.547543	0.83679	6190.3	6069.77	6318.26	5984.39	6216.48	6019.32	SF3B2
ENSG00000087448	0.000614072	0.995972	0.998589	1050.48	1041.67	921.39	1034.16	1216.09	1115.33	KLHL42
ENSG00000087460	0.00948247	0.912716	0.976199	13877.1	14171.5	14621.5	13720.1	13775.2	14659.1	GNAS
ENSG00000087470	-0.279226	0.00693311	0.0730977	1848.95	1584.51	1704.89	1378.88	1865.75	1503.05	DNM1L
ENSG00000087495	0.00425113	0.966951	0.990807	2255.11	2107.44	2426.4	2428.56	2148.52	2313.09	PHACTR3
ENSG00000087502	0.0150184	0.91216	0.976058	1054.81	1178.95	1004.76	893.392	1224.15	1245.59	ERGIC2
ENSG00000087586	0.249072	0.0432953	0.244312	1360.52	1566.7	1486.84	1889.87	1714.52	1965.06	AURKA
ENSG00000087589	0.0762117	0.730285	0.916112	104.788	93.2682	87.6496	91.9994	79.6412	101.764	CASS4
ENSG00000087842	0.301276	0.0987231	0.392062	133.367	154.05	140.026	170.698	153.018	200.474	PIR
ENSG00000087884	-0.121385	0.45123	0.781902	195.72	188.632	203.091	177.348	197.761	182.157	AAMDC
ENSG00000087903	0.00464611	0.96989	0.991671	1283.44	1119.22	1247.4	1292.43	1003.12	1133.65	RFX2
ENSG00000087995	0.0117672	0.929295	0.981443	458.124	476.821	445.73	424.527	510.061	524.083	METTL2A
ENSG00000088002	0.39121	0.362935	0.72384	13.8563	30.3908	20.3091	22.1685	22.3711	21.3704	SULT2B1
ENSG00000088035	-0.351828	0.0523898	0.27552	216.505	209.592	206.297	174.023	299.773	183.175	ALG6
ENSG00000088038	0.104686	0.372815	0.728922	1419.4	1664.16	1709.17	1607.22	1319	1508.14	CNOT3
ENSG00000088179	-0.256498	0.184478	0.536565	133.367	126.803	134.681	116.385	144.965	102.781	PTPN4
ENSG00000088205	-0.0151806	0.876114	0.966493	2595.46	2570.64	2375.09	2302.2	2463.51	2484.05	DDX18
ENSG00000088247	0.0967382	0.311214	0.677212	9704.61	10139	10131	11552	9699.22	9892.45	KHSRP
ENSG00000088256	-0.53815	0.000394483	0.00811833	455.526	265.133	485.28	395.708	480.531	318.52	GNA11
ENSG00000088298	0.124132	0.334437	0.699011	615.739	717.851	626.374	599.659	527.063	609.564	EDEM2
ENSG00000088305	0.0417993	0.790927	0.939209	211.309	210.639	238.364	246.071	241.608	254.409	DNMT3B
ENSG00000088325	0.0428679	0.708063	0.907957	3211.2	3276.96	3653.49	3776.41	3937.32	4073.6	TPX2
ENSG00000088340	0.0842018	0.800327	0.941835	45.033	66.0213	44.8937	34.3612	37.5835	34.5996	FER1L4
ENSG00000088356	0.20412	0.103911	0.402792	437.34	479.965	476.729	546.454	459.95	555.63	PDRG1
ENSG00000088367	0.0544919	0.795735	0.940345	119.511	130.995	107.959	97.5415	97.538	108.887	EPB41L1
ENSG00000088387	-0.544131	0.214654	0.575508	30.3107	11.5275	20.3091	17.7348	30.4247	26.4586	DOCK9
ENSG00000088448	0.282474	0.0338203	0.208861	866.019	1084.64	660.579	910.018	858.156	908.749	ANKRD10
ENSG00000088451	-0.270593	0.108504	0.41301	245.083	225.311	223.4	192.866	307.826	225.915	TGDS
ENSG00000088543	-0.309112	0.507381	0.814396	16.4544	12.5755	24.5847	21.0601	19.6866	15.2645	C3orf18
ENSG00000088682	0.0274596	0.817066	0.948673	615.739	675.933	599.652	599.659	604.02	579.035	COQ9
ENSG00000088727	-0.195399	0.248646	0.616961	175.802	171.865	203.091	154.071	196.866	176.051	KIF9
ENSG00000088766	0.0191358	0.889077	0.970715	411.359	442.238	409.388	362.455	434.894	467.095	CRLS1
ENSG00000088808	-0.0652352	0.809321	0.945409	52.8271	57.6377	63.065	64.2887	61.7443	47.8289	PPP1R13B
ENSG00000088812	0.269379	0.0208224	0.154066	1694.8	1671.49	1330.78	1925.34	1447.86	1798.16	ATRN
ENSG00000088826	0.854401	9.17401e-07	4.56628e-05	187.06	323.819	169.955	303.709	132.437	257.462	SMOX
ENSG00000088827	0.992022	2.5497e-12	3.97913e-10	224.299	449.574	255.467	544.237	262.189	481.342	SIGLEC1
ENSG00000088832	0.152059	0.120027	0.437422	2010.9	2340.09	2289.58	2348.76	2135.1	2459.63	FKBP1A
ENSG00000088833	0.126057	0.255444	0.623909	665.968	707.371	658.441	718.26	627.286	704.205	NSFL1C
ENSG00000088836	-0.0102501	0.966081	0.990748	83.1378	78.5968	101.545	96.4331	68.0082	75.3051	SLC4A11
ENSG00000088854	0.260391	0.0568247	0.28636	811.46	753.482	661.648	1008.67	677.397	816.145	C20orf194
ENSG00000088876	-0.0215569	0.932382	0.982345	84.8698	107.94	71.6162	69.8309	88.5896	64.1111	ZNF343
ENSG00000088882	-0.120255	0.807132	0.945409	17.3204	9.43162	21.378	31.0359	20.5814	14.2469	CPXM1
ENSG00000088888	-0.129206	0.2064	0.565722	1572.69	1395.88	1519.97	1538.5	1696.63	1446.06	MAVS
ENSG00000088899	-0.525833	0.222207	0.585905	51.0951	24.103	13.8957	24.3854	37.5835	23.4056	LZTS3
ENSG00000088930	-0.032038	0.725162	0.913839	5195.25	5049.06	4972.51	4636.55	4852.74	5004.74	XRN2
ENSG00000088970	-0.391765	0.00231353	0.0322732	452.928	323.819	457.488	363.564	451.896	351.085	KIZ
ENSG00000088986	0.0789812	0.495508	0.807938	2882.98	3360.8	2777	2525	2935.09	3192.33	DYNLL1
ENSG00000088992	-0.722072	0.000161893	0.00393747	178.4	114.227	178.506	117.493	169.126	87.5167	TESC
ENSG00000089006	0.0627997	0.578683	0.8499	1156.14	1155.9	1239.92	1394.4	1320.79	1332.09	SNX5
ENSG00000089009	-0.00696661	0.941507	0.983745	18782.2	19806.4	19086.2	17154	17400.2	18040.7	RPL6
ENSG00000089022	0.25433	0.0180425	0.141229	719.662	919.059	759.987	878.982	754.354	866.009	MAPKAPK5
ENSG00000089041	-0.374215	0.252713	0.621579	57.1572	34.5826	53.4449	39.9033	32.2144	35.6173	P2RX7
ENSG00000089048	-0.0784089	0.619856	0.86687	375.852	375.169	365.563	268.239	368.676	407.055	ESF1
ENSG00000089050	-0.127816	0.652459	0.881822	50.2291	50.302	54.5138	44.3371	68.903	64.1111	RBBP9
ENSG00000089053	0.0378429	0.705772	0.906925	2918.48	3009.73	3271.9	3444.99	3100.64	3082.42	ANAPC5
ENSG00000089057	-0.382502	0.00156586	0.0242396	1157	818.455	1073.17	925.536	999.541	734.734	SLC23A2
ENSG00000089060	-0.198045	0.0965521	0.387478	1000.25	845.702	916.046	846.838	851.892	721.504	SLC8B1
ENSG00000089063	0.0432212	0.693547	0.901346	877.277	971.457	895.737	837.97	879.632	922.996	TMEM230
ENSG00000089091	-0.0840876	0.548778	0.83679	1090.32	973.553	1385.29	1407.7	1309.16	1188.6	DZANK1
ENSG00000089094	0.359893	0.00121673	0.0199145	2919.35	3449.88	2991.85	3932.7	2457.24	3356.17	KDM2B
ENSG00000089123	-0.0552812	0.821096	0.949422	96.1281	111.084	72.6851	91.9994	117.225	73.2698	TASP1
ENSG00000089127	0.580995	2.4076e-06	0.000106718	397.503	572.185	394.423	627.369	434	635.005	OAS1
ENSG00000089154	-0.263369	0.0203308	0.152527	3420.77	2748.79	4107.78	3423.93	3794.14	3259.49	GCN1
ENSG00000089157	-0.0298754	0.754564	0.925719	38382.8	36971.9	42169.1	39140.8	35403.6	37464.3	RPLP0
ENSG00000089159	-0.0436378	0.68205	0.895807	1052.21	984.032	1095.62	1089.58	1010.28	990.16	PXN
ENSG00000089163	-0.00566617	0.99108	0.997792	18.1864	13.6234	12.8268	11.0843	15.2124	21.3704	SIRT4
ENSG00000089177	-0.154675	0.464723	0.788413	131.635	86.9805	105.821	121.927	119.909	112.958	KIF16B
ENSG00000089195	0.150275	0.227004	0.591782	477.176	530.267	453.213	525.394	442.948	469.13	TRMT6
ENSG00000089220	0.228855	0.0259412	0.176883	2113.09	2375.72	2352.64	2763.31	2133.31	2592.94	PEBP1
ENSG00000089234	-0.0141515	0.911693	0.976058	829.646	914.867	751.435	698.309	877.842	822.25	BRAP
ENSG00000089248	0.135197	0.216652	0.577872	3384.4	3529.52	3817.03	4463.63	3673.34	3949.45	ERP29
ENSG00000089280	0.0486043	0.605424	0.861499	16196.3	16509.5	16868.3	18647.1	16387.3	15990.1	FUS
ENSG00000089289	-0.0478825	0.66689	0.888894	957.817	960.977	986.593	856.814	994.172	1023.74	IGBP1
ENSG00000089327	-0.231816	0.0563101	0.285603	1466.17	1390.64	1466.53	1046.35	1322.58	1185.55	FXYD5
ENSG00000089335	-0.083868	0.575236	0.847693	368.924	355.258	374.114	322.552	438.474	436.566	ZNF302
ENSG00000089351	0.0835357	0.544872	0.835117	517.013	587.904	661.648	647.321	504.692	546.471	GRAMD1A
ENSG00000089486	-0.154235	0.180469	0.531223	625.266	609.911	663.786	573.056	688.135	593.282	CDIP1
ENSG00000089505	-0.0733529	0.827094	0.950972	42.4349	51.3499	36.3425	25.4938	43.8474	39.6878	CMTM1
ENSG00000089558	0.435687	0.315548	0.680988	19.9184	42.9663	17.1024	17.7348	25.0556	23.4056	KCNH4
ENSG00000089597	-0.0601251	0.564375	0.843785	9300.18	8537.71	10659.1	10429.2	9799.44	9575.96	GANAB
ENSG00000089639	0.237285	0.0320841	0.202392	3405.19	3835.52	3466.44	4130	2849.18	3492.53	GMIP
ENSG00000089682	-0.279473	0.11447	0.425937	238.155	192.824	184.919	157.397	246.977	202.51	RBM41
ENSG00000089685	0.263157	0.0276146	0.184819	1958.07	2213.29	2297.06	2836.46	2270.22	2780.18	BIRC5
ENSG00000089693	0.026289	0.820128	0.949145	1303.36	1307.85	1393.84	1471.99	1200.88	1189.62	MLF2
ENSG00000089723	-0.365967	0.150103	0.488553	72.7456	71.2611	81.2363	49.8792	76.0618	56.9877	OTUB2
ENSG00000089737	0.0347422	0.717257	0.910442	3388.73	3173.22	3160.73	3333.04	2957.46	3233.03	DDX24
ENSG00000089775	-0.351298	0.213502	0.574423	71.8796	51.3499	81.2363	62.0719	119.014	99.7284	ZBTB25
ENSG00000089818	0.0140544	0.933112	0.982553	170.606	193.872	184.919	193.975	197.761	170.963	NECAP1
ENSG00000089820	0.220603	0.0963989	0.387419	4630.6	5378.12	5262.19	5886.85	3701.97	4574.28	ARHGAP4
ENSG00000089847	0.105733	0.767683	0.930044	33.7747	44.0142	34.2047	36.5781	28.635	23.4056	ANKRD24
ENSG00000089876	0.1778	0.294584	0.665067	194.854	208.544	193.471	185.107	162.862	228.968	DHX32
ENSG00000089902	-0.0714103	0.443036	0.776283	2672.53	2382.01	2494.81	2538.3	2599.52	2472.86	RCOR1
ENSG00000089916	-0.250601	0.0285935	0.188468	2280.23	1597.09	1977.46	1990.73	2267.54	1898.91	GPATCH2L
ENSG00000090006	-0.0850265	0.52512	0.825269	827.048	866.661	1033.62	852.38	756.144	745.928	LTBP4
ENSG00000090013	0.37223	0.00837663	0.0829469	348.14	499.876	350.599	416.768	314.09	393.825	BLVRB
ENSG00000090020	0.0260229	0.829954	0.952314	625.266	681.172	666.992	617.393	709.612	738.804	SLC9A1
ENSG00000090054	0.0302267	0.765678	0.929911	1410.74	1419.98	1292.3	1347.85	1302.89	1323.95	SPTLC1
ENSG00000090060	0.121746	0.210813	0.572233	5610.07	5837.12	5023.82	5319.34	5221.42	6095.64	PAPOLA
ENSG00000090061	-0.144106	0.204115	0.563073	745.642	717.851	777.089	631.803	752.564	708.275	CCNK
ENSG00000090097	0.205739	0.126075	0.447702	432.143	506.164	447.868	535.37	394.626	428.425	PCBP4
ENSG00000090104	1.21254	0.00860717	0.084449	7.79417	33.5346	18.1713	19.9517	14.3175	38.6702	RGS1
ENSG00000090238	0.0701797	0.711722	0.908727	180.132	175.009	184.919	150.746	132.437	195.386	YPEL3
ENSG00000090263	-0.0282858	0.823816	0.950435	418.287	438.046	444.662	399.033	449.212	448.778	MRPS33
ENSG00000090266	-0.183888	0.106089	0.40807	752.57	730.426	877.565	703.851	836.68	735.751	NDUFB2
ENSG00000090273	0.0166195	0.869091	0.964354	2617.97	2847.3	2785.55	2448.51	2537.78	2735.41	NUDC
ENSG00000090316	0.236817	0.0258288	0.176456	1477.43	1751.14	1574.49	1804.52	1341.37	1620.08	MAEA
ENSG00000090339	0.246197	0.2587	0.627059	152.419	154.05	107.959	141.879	92.169	123.134	ICAM1
ENSG00000090372	0.0544172	0.650341	0.881039	2974.77	3063.18	2979.02	2988.32	2341.81	2562.41	STRN4
ENSG00000090376	-0.0944506	0.376092	0.731187	3056.18	2529.77	2661.56	2963.93	3123.01	2789.34	IRAK3
ENSG00000090382	2.25453	3.42257e-60	8.54617e-57	1725.11	9645.4	1602.28	6115.19	1677.83	8124.81	LYZ
ENSG00000090432	0.0791916	0.486707	0.803509	769.891	812.167	708.679	751.513	692.61	730.663	MUL1
ENSG00000090447	-0.0108739	0.942764	0.984353	311.767	354.21	335.634	379.082	425.946	332.767	TFAP4
ENSG00000090470	0.0524809	0.631822	0.871447	865.153	866.661	804.88	846.838	881.422	933.173	PDCD7
ENSG00000090487	0.280927	0.0124848	0.110222	1088.59	1444.09	1027.21	1170.5	1097.08	1289.35	SPG21
ENSG00000090520	0.131099	0.2884	0.658734	1476.56	1702.93	1279.47	1271.36	1319.9	1489.82	DNAJB11
ENSG00000090530	-0.0973715	0.865137	0.963335	9.52621	5.23979	19.2402	16.6264	13.4227	17.2998	P3H2
ENSG00000090554	-0.11677	0.832973	0.953793	17.3204	17.8153	14.9646	9.97584	8.94844	10.1764	FLT3LG
ENSG00000090565	0.342861	0.0541304	0.280714	518.745	573.233	624.236	990.933	554.804	589.212	RAB11FIP3
ENSG00000090581	0.185839	0.12136	0.439713	688.485	817.407	800.605	924.428	724.824	775.439	GNPTG
ENSG00000090612	-0.259301	0.0406815	0.235415	681.557	560.657	610.341	563.081	777.62	606.511	ZNF268
ENSG00000090615	-0.163169	0.173967	0.522635	1434.13	1293.18	1346.81	1325.68	1755.68	1433.85	GOLGA3
ENSG00000090621	0.011502	0.890813	0.971195	18111.9	19083.3	18624.5	18436.5	18489.3	18147.5	PABPC4
ENSG00000090659	1.29578	0.00351807	0.0446452	353.336	770.249	156.059	412.335	186.128	526.118	CD209
ENSG00000090661	-0.896585	1.46005e-06	6.77229e-05	183.596	94.3162	207.366	100.867	179.864	110.922	CERS4
ENSG00000090674	0.100311	0.454004	0.78293	379.316	388.792	348.461	372.431	326.618	369.402	MCOLN1
ENSG00000090686	-0.127391	0.200503	0.558153	1631.58	1580.32	1590.52	1413.24	1657.25	1473.54	USP48
ENSG00000090776	0.606824	6.6824e-06	0.000266379	366.326	518.739	388.01	651.755	362.412	530.189	EFNB1
ENSG00000090857	-0.0984304	0.468578	0.790389	926.64	794.352	932.079	1100.67	1098.87	869.062	PDPR
ENSG00000090861	0.098946	0.27023	0.641508	5882.87	6384.16	6033.93	6334.66	6326.55	6819.18	AARS
ENSG00000090863	0.0136025	0.896883	0.973073	2297.55	2160.89	2379.37	2613.67	2501.98	2472.86	GLG1
ENSG00000090889	-0.0114909	0.924467	0.979558	1098.11	966.217	1076.38	1161.63	1223.25	1243.55	KIF4A
ENSG00000090905	-0.0479081	0.674775	0.892421	988.993	905.435	883.979	959.897	1072.92	986.09	TNRC6A
ENSG00000090924	0.0279721	0.784904	0.93626	2034.28	1912.52	2043.73	2207.99	1885.44	1959.97	PLEKHG2
ENSG00000090971	0.336493	0.0587108	0.290299	197.452	266.181	184.919	303.709	227.29	201.492	NAT14
ENSG00000090975	-0.0668027	0.659546	0.885021	303.973	283.997	266.156	267.131	256.82	239.145	PITPNM2
ENSG00000090989	-0.0902388	0.427469	0.766012	784.613	747.194	813.431	772.573	898.424	825.303	EXOC1
ENSG00000091009	-0.0543947	0.713404	0.908964	536.066	559.609	452.144	440.045	623.707	553.594	RBM27
ENSG00000091039	-0.0892941	0.406181	0.751578	3160.97	2561.21	2618.8	2784.37	3033.52	2940.97	OSBPL8
ENSG00000091073	0.495935	0.00221887	0.0312436	247.681	397.176	240.502	270.456	231.765	347.014	DTX2
ENSG00000091106	1.13804	0.00010141	0.00271133	54.5592	167.673	48.1004	65.3972	56.3752	117.028	NLRC4
ENSG00000091127	-0.154135	0.239304	0.605106	418.287	346.874	390.148	366.889	422.367	392.808	PUS7
ENSG00000091129	-0.183944	0.595338	0.857066	56.2912	28.2949	32.0669	37.6865	55.4804	61.0582	NRCAM
ENSG00000091136	-0.579594	0.0299891	0.193622	75.3436	45.0622	104.752	65.3972	111.856	84.4638	LAMB1
ENSG00000091140	-0.124868	0.206347	0.565722	2469.02	2378.86	2459.53	2097.14	2568.2	2398.57	DLD
ENSG00000091157	-0.250735	0.0698317	0.323406	341.211	276.661	328.152	268.239	330.198	295.115	WDR7
ENSG00000091164	0.0563908	0.629973	0.870484	1107.64	1163.23	1097.76	1006.45	1134.66	1302.57	TXNL1
ENSG00000091262	0.172573	0.33099	0.696495	182.73	177.105	204.16	254.938	176.284	202.51	ABCC6
ENSG00000091317	0.208598	0.0492691	0.265815	3533.36	3537.9	2971.54	4047.97	3480.05	3955.55	CMTM6
ENSG00000091409	0.233022	0.250487	0.61889	226.031	223.215	137.888	183.999	143.175	190.298	ITGA6
ENSG00000091428	-0.753596	0.196817	0.553271	15.5883	9.43162	17.1024	18.8432	19.6866	3.05291	RAPGEF4
ENSG00000091436	0.230128	0.140692	0.474255	548.19	512.451	617.823	745.971	608.494	822.25	MAP3K20
ENSG00000091483	-0.0845008	0.422726	0.762746	1320.68	1388.54	1495.39	1239.22	1387.01	1334.12	FH
ENSG00000091490	0.314637	0.0131246	0.114454	1459.24	1764.76	1873.78	2303.31	1618.77	2088.19	SEL1L3
ENSG00000091513	-0.0430776	0.922973	0.97918	21.6505	27.2469	19.2402	22.1685	22.3711	12.2116	TF
ENSG00000091527	-0.0521793	0.606139	0.861499	4691.22	4534.51	4174.05	3939.35	4624.56	4537.64	CDV3
ENSG00000091536	0.185294	0.694382	0.901696	19.0524	20.9592	14.9646	19.9517	14.3175	14.2469	MYO15A
ENSG00000091542	0.365871	0.00101043	0.0173009	730.92	954.689	718.299	946.596	816.098	1018.65	ALKBH5
ENSG00000091592	-0.0870247	0.678573	0.893946	112.582	96.4121	91.9252	101.975	109.171	97.6931	NLRP1
ENSG00000091640	0.127766	0.336993	0.701324	444.268	470.533	420.077	539.804	448.317	425.372	SPAG7
ENSG00000091651	0.0380935	0.754428	0.925719	730.054	726.235	711.886	834.645	859.945	803.933	ORC6
ENSG00000091732	0.00935517	0.939069	0.982891	554.252	597.336	579.343	560.864	526.169	511.871	ZC3HC1
ENSG00000091844	-0.113792	0.860048	0.961265	8.66019	10.4796	4.27559	14.4095	22.3711	8.14109	RGS17
ENSG00000091947	-0.0167989	0.887446	0.970207	573.304	598.384	627.443	610.743	667.554	637.041	TMEM101
ENSG00000092010	0.260329	0.00542956	0.0613929	1893.12	2282.45	1958.22	2236.8	1819.22	2271.36	PSME1
ENSG00000092020	0.109744	0.282096	0.654228	1137.95	1281.65	1144.79	1171.61	1176.72	1279.17	PPP2R3C
ENSG00000092036	0.096538	0.453429	0.782636	624.4	658.117	731.126	821.344	654.131	668.587	HAUS4
ENSG00000092067	-0.379137	0.189722	0.543296	59.7553	52.3979	61.9961	38.7949	50.1113	40.7055	CEBPE
ENSG00000092094	0.175358	0.118593	0.434366	885.937	1016.52	787.778	936.62	840.259	887.379	OSGEP
ENSG00000092098	0.0858252	0.420288	0.761181	887.669	935.826	881.841	949.921	837.574	881.273	RNF31
ENSG00000092108	0.0859093	0.500699	0.810747	634.792	800.64	655.235	618.502	716.77	710.31	SCFD1
ENSG00000092140	-0.0859881	0.553977	0.839199	637.39	608.863	517.347	584.141	780.304	631.952	G2E3
ENSG00000092148	-0.152695	0.166145	0.511934	4393.31	3326.22	3724.04	3929.37	4371.31	3980.99	HECTD1
ENSG00000092199	0.134941	0.117817	0.432612	10232.9	11156.6	10844	11568.6	10404.4	11841.2	HNRNPC
ENSG00000092200	0.25477	0.648639	0.88	13.8563	16.7673	10.689	9.97584	8.94844	13.2293	RPGRIP1
ENSG00000092201	-0.0939092	0.282399	0.654228	7078.84	6393.59	7262.09	6892.19	7015.58	6724.54	SUPT16H
ENSG00000092203	-0.0907511	0.382358	0.736819	1609.93	1552.03	1532.8	1405.48	1463.07	1367.7	TOX4
ENSG00000092208	-0.0456684	0.798061	0.941159	193.988	187.584	167.817	152.963	205.814	209.633	GEMIN2
ENSG00000092295	0.183136	0.633748	0.871974	26.8466	34.5826	26.7225	36.5781	25.9505	19.3351	TGM1
ENSG00000092330	0.165705	0.164615	0.509283	1067.8	1006.04	1003.7	1214.84	885.001	1095.99	TINF2
ENSG00000092421	-0.0703161	0.705357	0.906862	130.769	134.139	148.577	134.12	134.227	125.169	SEMA6A
ENSG00000092439	-0.212487	0.0530805	0.277769	1694.8	1389.59	1484.7	1430.98	1828.17	1503.05	TRPM7
ENSG00000092445	0.430778	0.0142883	0.120398	139.429	202.256	178.506	217.252	138.701	194.369	TYRO3
ENSG00000092470	-0.0337608	0.781139	0.935103	773.355	849.894	939.561	812.476	944.956	932.155	WDR76
ENSG00000092529	-0.072982	0.89437	0.972226	10.3922	12.5755	18.1713	13.3011	10.7381	11.194	CAPN3
ENSG00000092531	-0.112222	0.299832	0.668265	927.506	816.359	920.321	856.814	958.378	922.996	SNAP23
ENSG00000092607	-1.41366	4.96333e-12	7.29026e-10	385.378	118.419	250.122	95.3247	242.503	116.011	TBX15
ENSG00000092621	0.553166	2.51156e-08	1.90041e-06	3619.96	5674.69	3726.18	4941.36	3869.31	5839.2	PHGDH
ENSG00000092758	-0.0500816	0.833736	0.953793	98.7261	102.7	161.404	178.457	168.231	132.293	COL9A3
ENSG00000092820	-0.203149	0.0580532	0.288559	5778.94	4431.81	6207.09	5535.48	5653.63	5354.8	EZR
ENSG00000092841	0.165353	0.06877	0.32077	12538.2	12942.3	12202.5	14365.2	11528.3	13366.7	MYL6
ENSG00000092847	-0.0467329	0.679374	0.894383	844.368	875.045	845.498	806.934	962.853	886.361	AGO1
ENSG00000092853	-0.00566506	0.958144	0.989853	1293.83	1363.39	1360.71	1348.95	1534.66	1460.31	CLSPN
ENSG00000092871	-0.317141	0.0481312	0.262984	429.545	287.14	317.463	262.697	375.835	352.102	RFFL
ENSG00000092929	-0.0499343	0.693823	0.901392	815.79	849.894	1055	983.174	896.634	838.533	UNC13D
ENSG00000092931	-0.24249	0.0547647	0.282633	528.271	394.032	474.591	436.72	500.218	440.637	MFSD11
ENSG00000092964	-0.00117383	0.99304	0.998184	1359.65	1487.05	1286.95	1030.84	1338.69	1463.36	DPYSL2
ENSG00000092969	0.328255	0.522417	0.824233	13.8563	14.6714	13.8957	12.1927	11.633	22.388	TGFB2
ENSG00000092978	-0.0333461	0.796871	0.940679	549.922	521.883	456.419	454.455	495.744	492.536	GPATCH2
ENSG00000093000	1.05583e-05	0.999915	0.999982	3173.96	3171.12	2974.74	2959.5	3355.67	3374.48	NUP50
ENSG00000093009	0.130025	0.336173	0.701083	813.192	857.229	994.075	1084.04	765.987	873.132	CDC45
ENSG00000093010	-0.0798878	0.426206	0.765425	5904.52	5865.42	7049.38	6211.62	6025.88	5877.87	COMT
ENSG00000093072	1.31341	1.61725e-12	2.74162e-10	148.955	421.279	138.957	326.986	120.804	267.638	ADA2
ENSG00000093144	0.14671	0.196725	0.553179	1659.29	1771.05	1461.18	1540.71	1613.4	1929.44	ECHDC1
ENSG00000093167	0.0970383	0.398772	0.746426	779.417	827.887	733.264	785.874	837.574	900.608	LRRFIP2
ENSG00000093183	-0.215434	0.0518354	0.273918	848.698	693.748	872.221	792.525	856.366	733.716	SEC22C
ENSG00000093217	-0.526041	0.00416886	0.0508201	157.615	113.179	177.437	129.686	186.128	119.063	XYLB
ENSG00000094631	-0.204372	0.0994693	0.393829	1155.27	963.073	1393.84	1172.72	1110.5	1039.01	HDAC6
ENSG00000094804	-0.0921725	0.394679	0.744813	1174.32	1133.89	1367.12	1256.96	1252.78	1167.23	CDC6
ENSG00000094841	-0.0917786	0.512245	0.81647	328.221	336.394	330.289	287.082	359.727	331.75	UPRT
ENSG00000094880	0.105483	0.304868	0.672342	1097.25	1210.39	1144.79	1287.99	1202.67	1207.93	CDC23
ENSG00000094914	-0.129885	0.216345	0.577362	896.329	844.654	949.181	831.32	923.479	853.797	AAAS
ENSG00000094916	-0.0420645	0.776816	0.933337	5349.4	4327.02	5054.82	6626.17	6883.14	5839.2	CBX5
ENSG00000094975	-0.0309822	0.80208	0.942713	498.827	472.629	508.795	529.828	554.804	527.136	SUCO
ENSG00000095002	-0.338677	0.0020986	0.0298304	1466.17	1278.51	1575.56	1082.93	1591.03	1300.54	MSH2
ENSG00000095015	-0.242278	0.0283708	0.187909	1872.33	1472.38	1759.41	1688.13	2101.99	1688.26	MAP3K1
ENSG00000095059	0.0477723	0.678535	0.893946	1216.76	1321.47	1527.46	1436.52	1263.52	1381.95	DHPS
ENSG00000095066	-0.243122	0.140596	0.474255	252.011	264.085	347.392	257.155	275.612	216.757	HOOK2
ENSG00000095139	-0.0215288	0.808736	0.945409	6192.03	6153.61	5766.7	5833.65	6166.37	5870.75	ARCN1
ENSG00000095203	0.0178584	0.975922	NA	8.66019	8.38366	8.55118	13.3011	16.1072	12.2116	EPB41L4B
ENSG00000095209	-0.64447	3.18598e-07	1.81226e-05	776.819	536.554	781.364	454.455	877.842	566.824	TMEM38B
ENSG00000095261	-0.215877	0.144725	0.479917	314.365	258.846	315.325	287.082	370.466	315.467	PSMD5
ENSG00000095303	0.304104	0.00713669	0.074562	678.959	765.009	657.372	839.079	613.863	803.933	PTGS1
ENSG00000095319	-0.0820457	0.402179	0.748245	2259.44	2078.1	2414.64	2258.97	2163.73	2121.77	NUP188
ENSG00000095321	0.0708562	0.55658	0.840799	595.821	575.329	621.03	691.658	620.127	662.481	CRAT
ENSG00000095370	0.582751	0.0116138	0.104818	75.3436	92.2203	74.8229	128.577	64.4288	100.746	SH2D3C
ENSG00000095380	0.278014	0.0307543	0.197328	907.588	1193.62	828.396	870.115	819.677	1034.94	NANS
ENSG00000095383	0.669849	0.000201536	0.00474005	183.596	298.668	138.957	239.42	152.124	218.792	TBC1D2
ENSG00000095397	0.0123416	0.977738	0.993319	14.7223	22.0071	36.3425	24.3854	17.8969	22.388	WHRN
ENSG00000095485	-0.0491196	0.681118	0.89521	542.128	517.691	499.175	494.358	537.801	514.924	CWF19L1
ENSG00000095539	-0.130894	0.753236	0.92515	28.5786	27.2469	22.4469	19.9517	20.5814	18.3175	SEMA4G
ENSG00000095564	0.018461	0.866966	0.96389	2559.95	2487.85	2083.28	2370.92	2280.06	2156.37	BTAF1
ENSG00000095574	-0.042784	0.750362	0.924562	397.503	366.785	345.254	383.516	414.313	374.49	IKZF5
ENSG00000095585	0.674731	0.0575062	0.28805	28.5786	42.9663	22.4469	41.0118	22.3711	33.582	BLNK
ENSG00000095637	-0.853554	0.180467	NA	7.79417	5.23979	20.3091	9.97584	12.5278	7.12346	SORBS1
ENSG00000095739	-0.732535	0.0933734	0.381177	51.0951	24.103	37.4114	8.86741	25.9505	35.6173	BAMBI
ENSG00000095787	0.0644296	0.471731	0.792763	4286.79	4308.15	3990.2	4197.61	4028.59	4362.61	WAC
ENSG00000095794	-0.172813	0.340572	0.703779	229.495	187.584	175.299	147.421	183.443	187.245	CREM
ENSG00000095906	0.222913	0.0728146	0.330578	1003.72	1220.87	1108.45	1244.76	879.632	1024.76	NUBP2
ENSG00000095932	0.127318	0.83349	NA	7.79417	12.5755	9.62008	9.97584	11.633	9.15873	SMIM24
ENSG00000095951	0.0803283	0.629522	0.870465	283.188	229.503	225.537	271.564	269.348	322.591	HIVEP1
ENSG00000095970	0.22021	0.0821403	0.35475	639.122	761.865	603.927	610.743	604.02	778.492	TREM2
ENSG00000096060	-0.212199	0.0838096	0.358958	1077.33	861.421	1167.24	1126.16	1237.57	1018.65	FKBP5
ENSG00000096063	-0.0421745	0.722892	0.912569	1712.12	1680.92	1750.86	1884.32	2184.32	1920.28	SRPK1
ENSG00000096070	-0.149819	0.113221	0.42326	1773.61	1587.66	1757.27	1624.95	1755.68	1552.91	BRPF3
ENSG00000096080	0.129425	0.261718	0.630396	706.671	839.414	787.778	813.585	697.979	743.892	MRPS18A
ENSG00000096092	0.0498651	0.752108	0.924599	226.031	257.798	287.534	277.107	296.194	302.238	TMEM14A
ENSG00000096093	-0.128267	0.441825	0.775381	243.351	191.776	205.228	208.384	191.497	186.227	EFHC1
ENSG00000096384	0.0496345	0.603919	0.860853	39485.3	42758.8	38672.7	36181.3	36475.6	39705.1	HSP90AB1
ENSG00000096401	-0.0741017	0.42976	0.767421	2798.97	2596.84	2705.38	2487.31	2754.33	2760.85	CDC5L
ENSG00000096433	0.0316093	0.867698	0.96389	277.126	222.167	340.978	396.817	267.558	285.956	ITPR3
ENSG00000096654	0.14551	0.447237	0.779259	163.678	171.865	146.439	137.445	161.967	212.686	ZNF184
ENSG00000096717	0.193204	0.0740107	0.333025	831.378	897.052	764.262	886.741	754.354	903.661	SIRT1
ENSG00000096746	-0.0975421	0.297484	0.666826	2972.18	2732.03	2942.68	2764.42	3140.9	2967.43	HNRNPH3
ENSG00000096872	-0.230772	0.186803	0.539801	223.433	212.735	249.053	167.372	268.453	250.339	IFT74
ENSG00000096968	0.155768	0.189263	0.543058	999.386	1060.53	809.156	1006.45	1014.75	1080.73	JAK2
ENSG00000096996	0.319458	0.153308	0.493634	84.0038	148.81	144.301	124.144	96.6432	130.257	IL12RB1
ENSG00000097007	-0.112177	0.304341	0.672342	2228.27	1784.67	2219.03	2254.54	2110.04	2028.15	ABL1
ENSG00000097021	0.0768093	0.539669	0.832081	563.778	670.693	692.646	648.429	576.28	611.6	ACOT7
ENSG00000097033	-0.106644	0.299164	0.668265	2303.61	2021.51	2120.69	1902.06	2212.95	2240.84	SH3GLB1
ENSG00000097046	-0.173038	0.174468	0.522796	947.425	814.263	1066.76	1000.91	1182.09	1019.67	CDC7
ENSG00000097096	0.226549	0.342456	0.704957	70.1475	82.7887	90.8563	126.361	104.697	101.764	SYDE2
ENSG00000099194	-0.167477	0.149481	0.487596	9541.8	8176.17	10419.6	10132.1	11902.3	10063.4	SCD
ENSG00000099203	-0.191529	0.17715	0.526061	316.097	259.893	301.429	278.215	291.719	258.48	TMED1
ENSG00000099219	0.0315375	0.768568	0.930044	1403.82	1362.34	1486.84	1638.25	1493.5	1480.66	ERMP1
ENSG00000099246	0.128773	0.254495	0.623218	1339.73	1574.03	1209.99	1297.97	1398.64	1446.06	RAB18
ENSG00000099250	0.851941	6.7849e-06	0.000268919	567.242	925.347	340.978	612.96	513.641	1030.87	NRP1
ENSG00000099251	-0.531167	0.13475	0.463885	43.3009	24.103	28.8602	31.0359	46.5319	27.4762	HSD17B7P2
ENSG00000099256	-0.76124	0.0204889	0.152976	47.631	28.2949	43.8248	27.7107	68.903	38.6702	PRTFDC1
ENSG00000099282	-0.195645	0.31436	0.679931	527.405	343.73	311.049	340.287	288.14	301.22	TSPAN15
ENSG00000099284	-0.0194426	0.920856	0.978528	114.314	113.179	126.13	135.228	128.858	116.011	H2AFY2
ENSG00000099290	-0.0305819	0.78053	0.934941	938.764	910.675	883.979	819.127	898.424	934.19	WASHC2A
ENSG00000099308	-0.101482	0.446029	0.778472	408.761	427.567	426.49	415.66	500.218	401.966	MAST3
ENSG00000099326	-0.307536	0.0332567	0.206794	336.881	335.346	409.388	299.275	386.573	279.85	MZF1
ENSG00000099330	0.260395	0.10715	0.410279	197.452	245.222	206.297	241.637	177.179	208.616	OCEL1
ENSG00000099331	-0.0175226	0.860644	0.961265	4227.04	3764.26	4210.39	4418.19	3870.2	3976.92	MYO9B
ENSG00000099337	0.215763	0.0738635	0.332852	482.372	550.178	442.524	544.237	497.533	558.682	KCNK6
ENSG00000099338	-0.510265	0.283713	0.655087	32.0427	36.6785	36.3425	9.97584	18.7917	14.2469	CATSPERG
ENSG00000099341	0.111415	0.274027	0.64558	2326.13	2461.65	2562.15	2789.91	2280.06	2491.17	PSMD8
ENSG00000099364	0.00976526	0.933301	0.982553	1295.56	1412.65	1534.94	1462.01	1262.63	1244.57	FBXL19
ENSG00000099365	-0.375991	0.383391	0.737118	31.1767	25.151	25.6536	28.8191	25.9505	10.1764	STX1B
ENSG00000099377	0.22983	0.477364	0.797412	33.7747	37.7265	36.3425	53.2045	38.4783	36.6349	HSD3B7
ENSG00000099381	0.0223032	0.848349	0.958447	1584.81	1610.71	1841.71	1844.42	1497.07	1543.75	SETD1A
ENSG00000099385	0.0231565	0.860355	0.961265	430.411	468.437	529.105	457.78	442.948	496.607	BCL7C
ENSG00000099399	0.657451	0.00114416	0.0189413	103.922	166.625	147.508	219.468	150.334	246.268	MAGEB2
ENSG00000099622	0.0267179	0.836301	0.954972	3618.23	3558.86	3866.2	4134.43	3021.89	3009.15	CIRBP
ENSG00000099624	0.149827	0.156639	0.499278	1281.71	1456.66	1386.36	1363.36	1184.77	1452.17	ATP5F1D
ENSG00000099625	0.195655	0.630058	0.870484	27.7126	28.2949	43.8248	37.6865	14.3175	31.5467	CBARP
ENSG00000099725	0.0158385	0.950404	0.986692	61.4873	71.2611	72.6851	80.9151	103.802	88.5344	PRKY
ENSG00000099783	-0.0133227	0.878232	0.966925	10494.4	10475.4	10082.9	9950.34	9922.03	9793.73	HNRNPM
ENSG00000099785	0.275639	0.0596069	0.293182	281.456	352.114	290.74	328.094	242.503	305.291	2002-03-01
ENSG00000099795	0.102626	0.393936	0.744465	853.895	952.593	1037.9	1030.84	829.521	936.226	NDUFB7
ENSG00000099797	-0.0733996	0.522884	0.824409	2957.45	3248.67	3863	2987.21	3347.61	3424.35	TECR
ENSG00000099800	0.144136	0.154115	0.495163	1428.93	1661.01	1494.32	1541.82	1355.69	1524.42	TIMM13
ENSG00000099804	0.16114	0.170309	0.51735	748.24	921.155	871.152	814.693	742.721	902.644	CDC34
ENSG00000099814	0.0816156	0.548343	0.83679	601.883	617.247	750.366	757.055	577.175	665.534	CEP170B
ENSG00000099817	0.169587	0.123531	0.443184	3962.04	4673.89	4079.98	4162.14	3348.51	3973.87	POLR2E
ENSG00000099821	-0.0270192	0.813973	0.947107	1460.97	1499.63	1538.14	1478.64	1308.26	1248.64	POLRMT
ENSG00000099822	-0.126688	0.37337	0.72901	352.47	289.236	327.083	320.335	373.15	355.155	HCN2
ENSG00000099840	-0.267353	0.434201	0.770967	37.2388	29.3428	47.0315	45.4455	37.5835	26.4586	IZUMO4
ENSG00000099849	0.175145	0.236638	0.602329	317.829	398.224	406.181	417.877	314.09	354.138	RASSF7
ENSG00000099860	0.0201568	0.884053	0.96912	437.34	449.574	487.418	494.358	399.101	397.896	GADD45B
ENSG00000099864	0.0324154	0.812554	0.946632	310.901	310.195	306.774	304.817	304.247	327.679	PALM
ENSG00000099866	0.362549	0.505016	0.81315	11.2582	14.6714	11.7579	12.1927	9.84329	15.2645	MADCAM1
ENSG00000099875	0.208159	0.0450589	0.25105	2512.32	2930.09	2675.45	3177.86	2400.87	2658.07	MKNK2
ENSG00000099889	-0.460463	0.190716	0.544488	38.1048	31.4387	34.2047	29.9275	41.1628	21.3704	ARVCF
ENSG00000099899	0.109825	0.350682	0.71172	1411.61	1818.21	1638.62	1589.48	1438.01	1433.85	TRMT2A
ENSG00000099901	-0.00322682	0.973445	0.992211	2717.57	2879.79	3007.88	3024.9	2916.3	2717.09	RANBP1
ENSG00000099904	-0.070418	0.680277	0.894896	665.968	714.707	705.473	661.731	527.063	431.478	ZDHHC8
ENSG00000099910	-0.149893	0.296835	0.666826	285.786	295.524	337.772	291.516	331.092	272.727	KLHL22
ENSG00000099917	0.27313	0.0092954	0.089501	2050.73	2644	1961.43	2245.67	1893.49	2246.94	MED15
ENSG00000099940	0.0528136	0.605359	0.861499	1224.55	1202.01	1154.41	1233.68	1110.5	1184.53	SNAP29
ENSG00000099942	0.057733	0.581418	0.851761	2895.1	2857.78	2655.14	3277.62	3012.05	2779.17	CRKL
ENSG00000099949	-0.0346485	0.806032	0.94505	973.405	935.826	989.8	966.548	744.511	740.839	LZTR1
ENSG00000099954	0.257826	0.401837	0.748118	35.5068	57.6377	50.2382	43.2286	37.5835	45.7936	CECR2
ENSG00000099956	0.0813816	0.427745	0.766012	2419.66	2593.7	2510.84	2548.27	2150.31	2348.71	SMARCB1
ENSG00000099958	-0.00748511	0.974186	0.992445	72.7456	79.6448	96.2008	93.1078	85.0102	79.3757	DERL3
ENSG00000099968	0.168391	0.102741	0.400225	1608.2	1819.25	1467.6	1606.11	1465.76	1679.1	BCL2L13
ENSG00000099974	0.010788	0.973468	0.992211	42.4349	44.0142	32.0669	33.2528	40.268	38.6702	DDTL
ENSG00000099977	0.016669	0.902131	0.97356	388.842	413.943	439.317	386.841	354.358	393.825	DDT
ENSG00000099985	0.455259	0.0813102	0.352587	104.788	106.892	60.9272	94.2162	53.6907	100.746	OSM
ENSG00000099991	-0.0649041	0.615847	0.865293	1648.9	1489.15	2066.18	2031.75	1803.11	1753.39	CABIN1
ENSG00000099992	-0.134707	0.496302	0.808358	121.243	103.748	115.441	105.3	119.014	114.993	TBC1D10A
ENSG00000099995	-0.0917589	0.331947	0.697111	4282.46	4261	4210.39	3696.6	4295.25	4042.05	SF3A1
ENSG00000099998	-1.03451	0.0252949	0.174479	18.1864	18.8632	42.7559	8.86741	32.2144	17.2998	GGT5
ENSG00000099999	-0.0808398	0.617748	0.865969	213.907	211.687	260.811	213.926	204.025	214.721	RNF215
ENSG00000100003	-0.526374	0.220623	0.584142	21.6505	22.0071	33.1358	16.6264	23.266	15.2645	SEC14L2
ENSG00000100014	0.0792284	0.521176	0.823549	452.062	500.924	436.11	462.214	479.637	482.36	SPECC1L
ENSG00000100023	-0.0620949	0.566491	0.84482	1186.45	1206.2	1214.27	1172.72	1152.56	1024.76	PPIL2
ENSG00000100027	0.925529	0.0791765	0.346377	9.52621	12.5755	10.689	19.9517	9.84329	24.4233	YPEL1
ENSG00000100028	-0.00940828	0.9224	0.978919	1957.2	1947.11	2051.22	2127.07	2052.77	1947.76	SNRPD3
ENSG00000100029	-0.0292013	0.754842	0.925719	2842.27	2853.59	2918.09	2690.15	2674.69	2721.16	PES1
ENSG00000100030	0.0648234	0.477832	0.797698	2909.82	2889.22	2767.38	2963.93	2699.75	2909.42	MAPK1
ENSG00000100031	0.102186	0.357669	0.718599	1072.13	1117.12	1141.58	1193.78	957.484	1091.92	GGT1
ENSG00000100034	0.07437	0.533289	0.828628	1441.06	1370.73	1335.05	1510.79	1152.56	1255.76	PPM1F
ENSG00000100036	0.193718	0.675181	0.892504	17.3204	27.2469	14.9646	25.4938	24.1608	12.2116	SLC35E4
ENSG00000100038	-0.430063	0.175762	0.524536	45.033	32.4867	49.1693	32.1444	41.1628	35.6173	TOP3B
ENSG00000100055	0.0722008	0.607333	0.862115	4738.85	4207.55	5096.51	5808.15	3748.5	4264.92	CYTH4
ENSG00000100056	0.134984	0.331226	0.696676	613.141	675.933	662.717	599.659	474.268	644.164	ESS2
ENSG00000100058	-0.0391609	0.796673	0.940679	234.691	265.133	268.293	241.637	288.14	262.55	CRYBB2P1
ENSG00000100060	-0.592813	0.000141121	0.00353557	544.726	298.668	575.067	406.792	432.21	323.608	MFNG
ENSG00000100065	-0.419181	0.0509415	0.271372	136.831	97.4601	129.337	108.626	110.961	76.3227	CARD10
ENSG00000100068	0.291122	0.379737	0.734537	35.5068	51.3499	34.2047	59.855	45.6371	30.5291	LRP5L
ENSG00000100075	0.058128	0.648182	0.879625	3046.65	4000.05	4393.17	3614.58	3856.78	4142.8	SLC25A1
ENSG00000100077	-0.104558	0.511658	0.81645	346.408	277.709	261.88	326.986	372.255	309.362	GRK3
ENSG00000100083	0.0119853	0.915639	0.977273	975.137	1029.09	1125.55	1054.11	936.007	976.931	GGA1
ENSG00000100084	0.160615	0.184303	0.536565	512.683	656.021	577.205	618.502	568.226	578.018	HIRA
ENSG00000100092	0.0735796	0.525764	0.825449	3026.74	2989.82	2869.99	3032.65	2345.39	2650.94	SH3BP1
ENSG00000100097	0.107622	0.350406	0.711596	10659	10713.3	12871.7	13518.4	10655.8	12600.4	LGALS1
ENSG00000100099	0.0136037	0.911189	0.975888	635.658	605.72	714.024	733.778	651.447	679.781	HPS4
ENSG00000100100	0.363648	0.336303	0.701083	25.1145	25.151	32.0669	47.6623	23.266	30.5291	PIK3IP1
ENSG00000100104	-0.0718363	0.574138	0.847219	452.928	440.142	415.801	390.166	436.684	412.143	SRRD
ENSG00000100105	-0.160255	0.19458	0.549727	1045.28	916.963	1250.61	1173.82	1157.93	999.319	PATZ1
ENSG00000100106	-0.106006	0.325354	0.69017	2483.74	2134.69	2400.75	2246.78	2035.77	2048.5	TRIOBP
ENSG00000100109	-0.0361825	0.750975	0.924562	1069.53	1008.14	1077.45	979.849	892.16	974.896	TFIP11
ENSG00000100116	-0.200511	0.272195	0.643548	196.586	193.872	240.502	193.975	178.969	147.557	GCAT
ENSG00000100122	0.509969	0.0997329	0.394361	27.7126	62.8775	49.1693	65.3972	46.5319	46.8113	CRYBB1
ENSG00000100124	0.159616	0.212697	0.57396	536.066	621.439	595.376	615.177	638.024	738.804	ANKRD54
ENSG00000100129	-0.00796012	0.933108	0.982553	4722.4	4553.38	4570.61	4418.19	4116.28	4363.63	EIF3L
ENSG00000100138	0.0292868	0.761722	0.928565	1906.97	2028.85	1944.33	1949.72	1850.54	1839.89	SNU13
ENSG00000100139	0.054574	0.641279	0.874623	1203.77	1104.55	1166.17	1231.46	969.117	1131.61	MICALL1
ENSG00000100147	0.112127	0.633925	0.871974	72.7456	80.6927	70.5473	94.2162	88.5896	76.3227	CCDC134
ENSG00000100150	0.0402653	0.754935	0.925719	516.147	542.842	615.685	610.743	510.956	534.259	DEPDC5
ENSG00000100151	-0.320632	0.0444935	0.249197	307.437	296.572	362.356	231.661	286.35	236.092	PICK1
ENSG00000100154	0.0521933	0.752363	0.924708	225.165	201.208	234.089	272.673	258.61	270.691	TTC28
ENSG00000100156	-0.736343	0.0807445	0.350683	27.7126	12.5755	34.2047	32.1444	37.5835	15.2645	SLC16A8
ENSG00000100162	0.0714087	0.586232	0.853408	454.66	534.458	591.101	571.948	536.907	554.612	CENPM
ENSG00000100167	0.153284	0.344525	0.706208	205.246	275.613	221.262	243.854	228.185	208.616	2003-09-01
ENSG00000100196	-0.279267	0.230564	0.596464	79.6737	66.0213	103.683	83.132	95.7484	80.3933	KDELR3
ENSG00000100201	-0.166551	0.0682945	0.319882	11771.8	9997.52	10345.9	10011.3	11557.8	9997.26	DDX17
ENSG00000100207	-0.0686331	0.572959	0.846916	1095.51	931.634	1091.34	1217.05	1079.18	966.755	TCF20
ENSG00000100209	0.0630877	0.7674	0.930044	90.932	98.508	97.2697	98.6499	113.645	118.046	HSCB
ENSG00000100211	-0.176222	0.338762	0.702469	155.017	144.618	187.057	134.12	175.39	178.086	CBY1
ENSG00000100216	0.0540938	0.593538	0.856099	1460.11	1572.98	1447.29	1488.62	1384.32	1394.16	TOMM22
ENSG00000100219	-0.555213	4.60167e-08	3.28296e-06	5146.75	3516.95	5204.46	3082.53	4719.41	3655.35	XBP1
ENSG00000100220	0.0666943	0.507947	0.814697	1855.01	2008.93	1991.36	1919.79	1721.68	1900.95	RTCB
ENSG00000100221	0.0527579	0.661816	0.885851	795.005	781.776	773.882	871.223	706.927	708.275	JOSD1
ENSG00000100225	0.0386196	0.693404	0.901346	2232.6	2256.25	2182.69	2283.36	2032.19	2083.1	FBXO7
ENSG00000100226	0.0278182	0.837842	0.955511	1049.61	987.176	1144.79	1365.58	1062.18	967.772	GTPBP1
ENSG00000100227	0.0471106	0.603953	0.860853	3649.4	3719.2	3420.47	3559.16	3409.36	3549.52	POLDIP3
ENSG00000100234	-0.893079	1.45105e-11	1.94103e-09	41181.8	16404.7	37446.7	22760.4	30604.6	19653.6	TIMP3
ENSG00000100239	0.213711	0.0509887	0.271372	1540.65	1674.64	1634.35	1913.14	1379.85	1693.35	PPP6R2
ENSG00000100241	0.0729196	0.507698	0.814575	2780.79	2638.76	2671.18	2989.43	2313.17	2540.02	SBF1
ENSG00000100242	0.336423	0.00487977	0.0569539	5097.39	5471.39	5033.44	7116.1	4310.47	5646.87	SUN2
ENSG00000100243	0.18667	0.0851695	0.361578	2865.66	3206.75	3241.97	3684.41	2715.85	3149.59	CYB5R3
ENSG00000100246	-0.0302483	0.864621	0.963104	157.615	185.488	207.366	168.481	167.336	165.875	DNAL4
ENSG00000100258	0.167232	0.127423	0.449884	1261.79	1438.85	1400.26	1496.38	1161.51	1356.51	LMF2
ENSG00000100263	0.188863	0.111805	0.420132	519.611	594.192	584.687	648.429	536.907	626.864	RHBDD3
ENSG00000100266	-0.000151007	0.998789	0.999523	3247.57	3050.6	2990.78	3174.53	2834.87	2848.36	PACSIN2
ENSG00000100271	0.0723139	0.66963	0.890029	173.204	179.201	163.541	162.939	161.967	182.157	TTLL1
ENSG00000100276	-0.714349	0.192566	0.547493	15.5883	8.38366	23.5158	12.1927	11.633	10.1764	RASL10A
ENSG00000100280	0.220015	0.0217364	0.158483	2198.82	2520.34	2380.44	2640.27	2140.47	2664.17	AP1B1
ENSG00000100281	0.050779	0.637806	0.873616	1189.04	1093.02	1105.24	1271.36	1106.03	1159.09	HMGXB4
ENSG00000100284	0.234415	0.0526227	0.276415	685.887	736.714	575.067	774.79	605.81	686.905	TOM1
ENSG00000100285	-0.0581566	0.629937	0.870484	1111.97	1178.95	1046.45	964.331	1027.28	916.891	NEFH
ENSG00000100288	0.0657925	0.734119	0.918301	142.027	160.338	152.852	131.903	115.435	136.363	CHKB
ENSG00000100290	-0.095581	0.617883	0.865969	547.324	385.648	690.508	798.067	628.181	562.753	BIK
ENSG00000100292	0.918338	0.00755237	0.0774997	2044.67	2772.9	1005.83	2257.86	1503.34	3576.99	HMOX1
ENSG00000100294	0.274969	0.0284382	0.188173	486.703	583.712	560.103	632.911	459.055	603.459	MCAT
ENSG00000100296	-0.147413	0.179981	0.530802	731.786	670.693	754.642	686.116	735.562	649.252	THOC5
ENSG00000100297	0.0778249	0.473407	0.794086	4149.1	4469.54	5051.61	4959.1	4085.86	4591.58	MCM5
ENSG00000100298	-0.410228	0.337886	0.701817	26.8466	19.9112	27.7913	14.4095	19.6866	21.3704	APOBEC3H
ENSG00000100299	0.455645	0.000965867	0.0166712	579.367	894.956	598.583	829.103	542.276	635.005	ARSA
ENSG00000100300	0.211767	0.101435	0.39745	2596.32	2924.85	3201.35	3972.6	2776.7	3031.54	TSPO
ENSG00000100302	0.197844	0.7058	0.906925	12.9903	16.7673	14.9646	11.0843	10.7381	16.2822	RASD2
ENSG00000100304	0.0861966	0.396811	0.745345	2784.25	2901.79	3096.6	3040.41	2570.89	3027.47	TTLL12
ENSG00000100307	0.0342359	0.852665	0.959416	219.103	184.441	264.018	287.082	199.55	226.933	CBX7
ENSG00000100316	-0.0718949	0.45526	0.78293	43022.1	40999.2	43239.1	38566.6	37136	37831.7	RPL3
ENSG00000100319	0.00745355	0.965141	0.990734	246.815	255.702	256.536	222.794	186.128	213.704	ZMAT5
ENSG00000100320	-0.171532	0.180773	0.531461	662.504	490.444	654.166	621.827	640.709	625.847	RBFOX2
ENSG00000100321	-0.598782	0.000119354	0.00308304	366.326	227.407	390.148	293.733	352.569	211.668	SYNGR1
ENSG00000100324	0.0144534	0.899374	0.97356	615.739	666.501	668.061	675.032	693.504	655.358	TAB1
ENSG00000100325	0.0677974	0.506231	0.813468	1993.58	2123.16	1859.88	1934.2	1797.74	1866.35	ASCC2
ENSG00000100330	-0.137999	0.466797	0.789876	180.998	127.851	144.301	138.553	147.649	163.839	MTMR3
ENSG00000100335	0.0456378	0.674235	0.892191	2865.66	2510.91	2534.36	2968.37	2434.87	2609.22	MIEF1
ENSG00000100342	0.270702	0.059792	0.29361	245.949	297.62	274.707	339.178	264.874	310.379	APOL1
ENSG00000100344	-0.465056	0.00147073	0.0231697	424.349	285.044	343.116	308.143	404.47	257.462	PNPLA3
ENSG00000100345	0.019018	0.849293	0.958607	34353.2	29630	32570.4	35703.5	32668.1	35580.6	MYH9
ENSG00000100347	0.0883885	0.39607	0.745119	1045.28	1177.9	1066.76	1071.85	1019.23	1078.69	SAMM50
ENSG00000100348	0.0376203	0.726319	0.914429	1609.93	1649.49	1790.4	1814.49	1529.29	1594.64	TXN2
ENSG00000100350	-0.100626	0.40334	0.748803	592.357	576.377	696.922	627.369	629.076	584.123	FOXRED2
ENSG00000100353	-0.0775636	0.405712	0.751344	5310.43	5011.33	5779.53	5308.25	5116.72	5037.3	EIF3D
ENSG00000100354	0.090048	0.773529	0.932117	582.831	541.794	475.66	710.501	882.317	814.109	TNRC6B
ENSG00000100359	0.153409	0.205202	0.564514	1396.89	1512.2	1558.45	1654.88	1182.98	1433.85	SGSM3
ENSG00000100360	-0.0474383	0.79682	0.940679	147.223	143.57	137.888	135.228	134.227	127.205	IFT27
ENSG00000100364	0.508461	1.52382e-05	0.00054357	9492.43	14001.8	9332.55	12588.4	7625.86	11036.3	KIAA0930
ENSG00000100365	0.145407	0.228727	0.594104	2911.56	3403.77	3058.12	3215.54	2440.24	2681.47	NCF4
ENSG00000100368	0.0321713	0.809694	0.945506	766.427	779.68	709.748	749.296	615.653	610.582	CSF2RB
ENSG00000100372	-0.201517	0.13446	0.46331	434.741	421.279	433.973	348.046	418.787	350.067	SLC25A17
ENSG00000100376	0.194535	0.162811	0.507116	414.823	421.279	426.49	568.623	427.736	463.025	FAM118A
ENSG00000100379	0.699869	8.44483e-05	0.00231599	129.903	207.496	129.337	196.191	107.381	191.316	KCTD17
ENSG00000100380	-0.0373313	0.718931	0.911027	5349.4	5146.52	4810.04	4356.12	4954.75	5225.56	ST13
ENSG00000100385	-0.720524	0.00120803	0.0198016	108.252	67.0693	125.061	86.4573	148.544	78.358	IL2RB
ENSG00000100387	0.059664	0.575832	0.847707	1089.45	1232.4	1149.07	1082.93	1061.29	1122.45	RBX1
ENSG00000100393	-0.218421	0.155844	0.497713	3934.32	2791.76	3720.83	4235.3	5216.94	4037.98	EP300
ENSG00000100395	0.0414128	0.713912	0.908968	1309.42	1312.04	1244.2	1219.27	1070.23	1197.76	L3MBTL2
ENSG00000100399	0.00167964	0.99612	0.998589	42.4349	25.151	49.1693	42.1202	34.0041	58.0053	CHADL
ENSG00000100401	0.277153	0.00327493	0.0422246	2609.31	3213.04	2718.21	3429.47	2678.27	3059.02	RANGAP1
ENSG00000100403	-0.0605752	0.523047	0.824474	2572.08	2452.22	2678.66	2642.49	2551.2	2386.36	ZC3H7B
ENSG00000100410	-0.0373274	0.727666	0.91465	872.947	807.975	871.152	862.356	823.257	831.409	PHF5A
ENSG00000100412	0.00371212	0.972516	0.992145	2057.66	2152.5	2119.62	1875.46	1796.85	1959.97	ACO2
ENSG00000100413	-0.0288399	0.794521	0.940054	1721.65	1646.34	1716.65	1683.7	1460.39	1471.5	POLR3H
ENSG00000100416	0.0660579	0.574266	0.847234	780.283	860.373	790.985	750.405	693.504	759.157	TRMU
ENSG00000100417	0.0830165	0.542272	0.833994	353.336	388.792	432.904	427.853	368.676	405.019	PMM1
ENSG00000100418	0.292221	0.00490987	0.0572449	915.382	1167.42	905.357	1077.39	898.424	1084.8	DESI1
ENSG00000100422	0.287507	0.0212994	0.156228	1299.89	1350.82	1190.75	1544.04	977.17	1338.19	CERK
ENSG00000100425	-0.0128203	0.908695	0.97529	1356.19	1299.47	1459.05	1576.18	1403.12	1305.63	BRD1
ENSG00000100426	-0.0586537	0.583125	0.852579	1761.48	1600.23	1872.71	1859.94	1657.25	1620.08	ZBED4
ENSG00000100427	-0.540165	0.000587608	0.011229	4800.34	3114.53	7056.86	4797.27	6280.02	4560.03	MLC1
ENSG00000100429	0.161894	0.321635	0.687213	588.027	717.851	532.311	553.105	432.21	466.078	HDAC10
ENSG00000100433	0.0137504	0.978848	0.993712	9.52621	14.6714	13.8957	15.518	20.5814	14.2469	KCNK10
ENSG00000100439	-0.238586	0.276226	0.648603	111.716	101.652	135.75	99.7584	93.0638	86.4991	ABHD4
ENSG00000100441	0.0369261	0.74844	0.924071	2043.8	1861.17	1851.33	2182.49	1745.84	1745.25	KHNYN
ENSG00000100442	0.155282	0.183491	0.53609	621.802	730.426	650.959	665.056	675.608	773.404	FKBP3
ENSG00000100445	0.0148735	0.92202	0.978796	273.662	321.723	301.429	281.54	269.348	249.321	SDR39U1
ENSG00000100448	-1.56136	1.48309e-08	1.17564e-06	20277	7312.65	32816.2	11626.3	30601	9419.24	CTSG
ENSG00000100461	0.149691	0.129968	0.454417	2457.76	2608.37	2239.34	2540.51	2142.26	2439.27	RBM23
ENSG00000100462	-0.0048709	0.959951	0.989889	1499.08	1562.5	1562.73	1508.57	1498.86	1473.54	PRMT5
ENSG00000100473	-0.0269669	0.931504	0.981558	55.4252	38.7744	99.4075	88.6741	80.536	102.781	COCH
ENSG00000100478	0.138172	0.435735	0.771743	135.965	171.865	153.921	152.963	158.387	167.91	AP4S1
ENSG00000100479	-0.165891	0.352158	0.713074	181.864	186.536	214.849	190.649	267.558	214.721	POLE2
ENSG00000100483	0.283235	0.1163	0.429192	146.357	182.345	133.612	162.939	129.752	153.663	VCPKMT
ENSG00000100485	-0.0432547	0.705296	0.906862	1294.7	1145.42	1034.69	1109.53	1212.51	1184.53	SOS2
ENSG00000100490	-0.0798603	0.798764	0.941275	36.3728	36.6785	44.8937	46.5539	46.5319	37.6526	CDKL1
ENSG00000100503	-0.0127019	0.902228	0.97356	2486.34	2398.77	2437.09	2640.27	2838.45	2656.03	NIN
ENSG00000100504	-0.487451	1.05578e-06	5.18614e-05	3518.63	2639.81	4166.56	2765.52	3841.57	2814.78	PYGL
ENSG00000100505	-0.319561	0.52318	0.824474	16.4544	14.6714	14.9646	9.97584	19.6866	16.2822	TRIM9
ENSG00000100519	-0.00612505	0.9534	0.987684	1383.9	1404.26	1408.81	1260.28	1374.48	1483.71	PSMC6
ENSG00000100522	-0.282533	0.0308003	0.197454	467.65	376.217	414.732	351.371	473.373	387.72	GNPNAT1
ENSG00000100523	0.185963	0.174563	0.522796	433.009	456.91	469.246	553.105	507.377	593.282	DDHD1
ENSG00000100526	0.325535	0.0179282	0.14075	471.114	551.226	469.246	576.382	536.907	723.54	CDKN3
ENSG00000100528	-0.0992413	0.42568	0.765335	1552.77	1355.01	1313.68	1130.59	1414.75	1511.19	CNIH1
ENSG00000100532	0.0226385	0.924153	0.979558	79.6737	89.0764	86.5807	67.614	69.7979	82.4286	CGRRF1
ENSG00000100554	-0.0413564	0.740508	0.921368	553.386	532.362	499.175	464.431	527.958	539.347	ATP6V1D
ENSG00000100564	-0.0444925	0.789135	0.938314	204.38	248.366	242.64	189.541	246.082	233.039	PIGH
ENSG00000100567	0.225072	0.0361076	0.218809	1577.02	2026.75	1589.45	1674.83	1678.73	1960.99	PSMA3
ENSG00000100568	0.13973	0.183324	0.535705	2505.39	2752.98	2227.58	2406.39	2172.68	2449.45	VTI1B
ENSG00000100575	-0.192505	0.228717	0.594104	330.819	320.675	349.53	227.227	327.513	332.767	TIMM9
ENSG00000100577	0.0663676	0.665954	0.888693	222.567	265.133	288.602	279.323	266.664	268.656	GSTZ1
ENSG00000100578	-0.205769	0.167372	0.51342	417.421	322.771	338.841	342.504	455.476	386.702	KIAA0586
ENSG00000100580	0.342047	0.00061577	0.011663	1208.1	1477.62	1145.86	1575.07	1218.78	1477.61	TMED8
ENSG00000100583	0.669462	0.0734208	0.331922	27.7126	42.9663	14.9646	34.3612	27.7402	35.6173	SAMD15
ENSG00000100591	0.26498	0.0105882	0.0984073	1449.72	1905.19	1430.19	1619.41	1470.23	1702.51	AHSA1
ENSG00000100592	-0.131926	0.518631	0.821714	127.305	133.091	122.923	93.1078	121.699	112.958	DAAM1
ENSG00000100596	-0.154195	0.167169	0.513328	781.149	664.405	795.26	742.646	812.519	739.822	SPTLC2
ENSG00000100599	-0.275411	0.0859088	0.363173	924.042	615.151	640.27	614.068	574.49	539.347	RIN3
ENSG00000100600	1.06556	0.0246678	0.171894	13.8563	26.1989	9.62008	25.4938	10.7381	20.3527	LGMN
ENSG00000100601	0.332942	0.0374903	0.224643	191.39	263.037	190.264	215.035	204.919	260.515	ALKBH1
ENSG00000100603	0.0189506	0.844699	0.956994	2197.96	2292.93	2259.65	2113.77	2255.01	2393.48	SNW1
ENSG00000100605	0.119798	0.292419	0.662788	2044.67	2089.63	2039.46	2196.9	1649.2	1942.67	ITPK1
ENSG00000100612	-0.552285	1.57924e-05	0.000559342	548.19	343.73	509.864	340.287	500.218	378.561	DHRS7
ENSG00000100614	-0.123595	0.299108	0.668265	916.248	777.585	843.361	793.633	968.222	933.173	PPM1A
ENSG00000100625	-0.289641	0.596827	0.857467	9.52621	17.8153	12.8268	9.97584	27.7402	13.2293	SIX4
ENSG00000100628	0.756639	0.0888542	0.370296	19.0524	17.8153	11.7579	29.9275	17.002	33.582	ASB2
ENSG00000100629	-0.105516	0.42474	0.764196	422.617	401.368	440.386	358.022	425.946	437.584	CEP128
ENSG00000100632	0.0174399	0.855128	0.960622	2952.26	3066.32	2877.47	2723.4	2909.14	3054.95	ERH
ENSG00000100644	-0.214046	0.0496024	0.26703	1708.66	1271.17	1555.25	1424.33	1653.67	1544.77	HIF1A
ENSG00000100647	0.124401	0.26354	0.632626	1586.55	1658.92	1382.09	1573.97	1325.26	1449.11	SUSD6
ENSG00000100650	-0.159324	0.186521	0.539749	7405.33	6538.21	7216.13	6240.44	5662.58	5384.32	SRSF5
ENSG00000100664	0.00119404	0.990437	0.997696	7513.58	6595.85	6414.46	6734.8	6296.13	6911.79	EIF5
ENSG00000100697	0.161063	0.216103	0.57702	1011.51	1037.48	879.703	1234.79	1200.88	1187.58	DICER1
ENSG00000100711	0.0960057	0.486173	0.803157	336.015	427.567	367.701	359.13	393.732	385.684	ZFYVE21
ENSG00000100714	-0.0868661	0.376619	0.731744	2232.6	2237.39	2493.74	2174.73	2468.88	2360.92	MTHFD1
ENSG00000100722	-0.138137	0.215376	0.575939	1123.23	1033.29	1041.11	904.476	1142.72	1067.5	ZC3H14
ENSG00000100726	-0.0181617	0.90325	0.97356	2002.24	1934.53	2388.99	2442.97	1697.52	1634.32	TELO2
ENSG00000100731	0.0981952	0.413346	0.756135	1467.04	1444.09	1288.02	1702.54	1668.88	1591.58	PCNX1
ENSG00000100744	-0.100591	0.573299	0.847005	210.443	198.064	216.986	160.722	225.501	249.321	GSKIP
ENSG00000100749	0.168575	0.111205	0.419245	989.86	1205.15	1024	1062.98	1042.49	1166.21	VRK1
ENSG00000100764	0.0269081	0.809385	0.945409	1984.05	2190.23	2008.46	1733.58	1829.96	2006.78	PSMC1
ENSG00000100767	-0.287273	0.0608409	0.297299	248.547	209.592	264.018	233.878	272.928	200.474	PAPLN
ENSG00000100784	-0.123391	0.529605	0.826651	141.161	115.275	134.681	160.722	160.177	125.169	RPS6KA5
ENSG00000100796	-0.116368	0.263415	0.632567	2482.88	2128.4	2100.38	2037.29	2374.02	2254.07	PPP4R3A
ENSG00000100802	-0.131223	0.49126	0.805522	146.357	126.803	142.163	129.686	121.699	118.046	C14orf93
ENSG00000100804	0.241709	0.0132399	0.115058	1396.02	1691.4	1470.8	1726.93	1393.27	1618.04	PSMB5
ENSG00000100811	-0.0385906	0.690801	0.900277	4527.55	4054.55	3917.51	4148.84	4008.9	3924.01	YY1
ENSG00000100813	-0.0132442	0.885505	0.969429	4781.29	4644.55	4644.36	4672.02	4365.95	4349.38	ACIN1
ENSG00000100814	-0.0234832	0.822029	0.949829	1543.25	1355.01	1404.53	1538.5	1421.01	1406.37	CCNB1IP1
ENSG00000100815	-0.135095	0.412979	0.756019	831.378	785.968	634.925	581.924	978.065	858.885	TRIP11
ENSG00000100823	0.192037	0.0324442	0.203978	5270.59	6189.24	5452.45	5842.52	4998.6	5926.72	APEX1
ENSG00000100836	0.159617	0.0981256	0.390917	1874.06	2129.45	1839.57	2155.89	1865.75	1947.76	PABPN1
ENSG00000100865	0.0333743	0.792059	0.939604	495.363	535.506	559.034	537.587	470.688	486.43	CINP
ENSG00000100883	-0.103779	0.378204	0.733211	1172.59	1247.07	1245.27	1084.04	1442.49	1260.85	SRP54
ENSG00000100888	-0.211179	0.0512488	0.272123	2766.06	2223.77	2665.83	2492.85	3111.37	2664.17	CHD8
ENSG00000100889	0.313884	0.00460981	0.0546827	1021.04	1294.23	1031.49	1240.33	1149.88	1446.06	PCK2
ENSG00000100890	-0.160309	0.490552	0.804938	81.4058	78.5968	79.0985	72.0477	85.0102	69.1993	KIAA0391
ENSG00000100897	-0.00423674	0.968473	0.991412	1593.47	1594.99	1841.71	1739.12	1549.87	1634.32	DCAF11
ENSG00000100902	0.039882	0.714568	0.909494	1101.58	1194.67	1154.41	1057.44	1161.51	1259.83	PSMA6
ENSG00000100906	0.28505	0.0105114	0.0980983	1647.17	1845.45	1424.84	1789	1315.42	1712.68	NFKBIA
ENSG00000100908	0.245836	0.192433	0.547405	120.377	150.906	158.197	183.999	135.122	154.681	EMC9
ENSG00000100911	0.412266	2.09133e-05	0.000715349	1756.29	2395.63	1863.09	2322.15	1660.83	2306.98	PSME2
ENSG00000100916	0.136345	0.480556	0.79961	174.07	214.831	167.817	136.336	146.754	185.21	BRMS1L
ENSG00000100918	0.289198	0.123141	0.442316	139.429	178.153	132.543	207.276	167.336	152.645	REC8
ENSG00000100926	0.300822	0.0599582	0.294137	178.4	232.647	197.746	211.709	177.179	236.092	TM9SF1
ENSG00000100934	-0.179646	0.202638	0.560444	427.813	322.771	348.461	334.745	393.732	376.526	SEC23A
ENSG00000100938	0.0358194	0.73734	0.919496	911.052	944.21	941.699	905.584	850.102	919.943	GMPR2
ENSG00000100941	-0.0610348	0.613958	0.864783	3765.45	3816.66	3442.92	3238.82	3129.27	2854.47	PNN
ENSG00000100949	0.164515	0.233251	0.599205	854.761	1045.86	828.396	825.778	683.661	780.527	RABGGTA
ENSG00000100979	-0.754217	7.40546e-08	4.97528e-06	621.802	466.341	839.085	406.792	687.241	398.914	PLTP
ENSG00000100982	-0.00244039	0.984303	0.995448	1009.78	1030.14	1035.76	1020.86	856.366	845.656	PCIF1
ENSG00000100983	-0.0172824	0.887527	0.970225	802.799	755.577	945.975	926.644	864.42	898.573	GSS
ENSG00000100985	-0.728794	0.0199362	0.150774	123.841	72.3091	55.5827	38.7949	81.4308	46.8113	MMP9
ENSG00000100991	0.119072	0.243358	0.610847	2201.42	2247.87	2080.08	2342.1	1897.97	2121.77	TRPC4AP
ENSG00000100994	0.133673	0.220777	0.584205	1829.03	1950.25	1717.72	1956.37	1557.92	1694.36	PYGB
ENSG00000100997	0.347391	0.00194565	0.0283643	1068.67	1406.36	1114.86	1209.29	969.117	1393.14	ABHD12
ENSG00000101000	0.363917	0.097622	0.389743	71.0135	116.323	91.9252	99.7584	95.7484	116.011	PROCR
ENSG00000101003	-0.0887863	0.468183	0.790167	740.446	750.338	834.809	805.826	946.745	815.127	GINS1
ENSG00000101004	-0.193774	0.198205	0.555152	439.938	308.1	423.284	455.563	430.42	368.384	NINL
ENSG00000101017	-0.710542	3.18448e-06	0.000137493	298.776	168.721	285.396	178.457	281.876	182.157	CD40
ENSG00000101019	0.287525	0.0143573	0.12064	621.802	802.736	585.756	681.682	622.812	749.998	UQCC1
ENSG00000101040	-0.400136	0.00265455	0.0357971	603.615	523.979	665.923	516.527	809.834	535.277	ZMYND8
ENSG00000101052	-0.384253	0.00168598	0.0254118	571.572	466.341	557.965	413.443	603.125	447.76	IFT52
ENSG00000101057	0.00124486	0.990891	0.997783	5196.11	5274.37	6389.87	5616.4	5491.66	6198.42	MYBL2
ENSG00000101079	-0.101771	0.464327	0.788098	304.839	277.709	307.843	279.323	294.404	287.991	NDRG3
ENSG00000101082	-0.212936	0.390748	0.741668	86.6019	74.405	95.1319	56.5297	87.6948	100.746	SLA2
ENSG00000101084	0.119193	0.331833	0.697111	1584.81	1885.28	1571.28	1411.03	1375.38	1624.15	C20orf24
ENSG00000101096	-0.303441	0.0535897	0.279069	349.006	298.668	428.628	373.54	496.639	360.243	NFATC2
ENSG00000101098	0.0347445	0.90857	0.97529	42.4349	53.4458	65.2028	56.5297	41.1628	41.7231	RIMS4
ENSG00000101104	0.132024	0.633991	0.871974	47.631	72.3091	83.374	93.1078	73.3772	58.0053	PABPC1L
ENSG00000101109	0.28681	0.0111731	0.102257	2728.83	3108.24	2111.07	2788.8	2482.3	3038.66	STK4
ENSG00000101115	-0.280812	0.568275	0.845652	12.1243	10.4796	21.378	22.1685	25.9505	16.2822	SALL4
ENSG00000101126	-0.199644	0.0491224	0.265713	2823.22	2225.86	2645.52	2487.31	2921.67	2593.96	ADNP
ENSG00000101132	-0.325341	0.0473873	0.260244	242.485	220.071	260.811	166.264	258.61	220.827	PFDN4
ENSG00000101138	-0.051546	0.661992	0.885904	709.269	749.29	688.37	647.321	780.304	705.222	CSTF1
ENSG00000101146	0.116229	0.289824	0.659498	740.446	821.599	732.195	773.682	701.558	761.192	RAE1
ENSG00000101150	0.019686	0.831423	0.953489	2248.18	2217.48	2264.99	2356.51	2211.16	2242.87	TPD52L2
ENSG00000101152	0.151302	0.121866	0.440906	6670.08	7097.82	6228.47	7144.92	5744.9	6463.01	DNAJC5
ENSG00000101158	0.104	0.280916	0.653805	1454.91	1572.98	1465.46	1531.85	1396.85	1534.6	NELFCD
ENSG00000101160	0.948932	3.09932e-18	1.03187e-15	2710.64	5409.56	2465.95	4501.32	2323.91	4569.19	CTSZ
ENSG00000101161	-0.147951	0.1163	0.429192	3367.08	2987.73	3605.39	3172.32	3227.7	3044.77	PRPF6
ENSG00000101166	-0.00301083	0.976403	0.992817	1452.31	1482.86	1395.98	1350.06	1500.65	1507.12	PRELID3B
ENSG00000101181	0.160146	0.142552	0.477261	790.675	899.148	755.711	835.753	743.616	824.286	MTG2
ENSG00000101182	0.159163	0.0995463	0.393926	3779.31	4270.43	3943.16	4451.44	3589.22	3908.74	PSMA7
ENSG00000101187	-0.611768	0.0016197	0.0247488	239.021	136.234	311.049	230.553	257.715	161.804	SLCO4A1
ENSG00000101188	0.00817258	0.958099	0.989853	800.201	683.268	953.457	1023.08	700.663	761.192	NTSR1
ENSG00000101189	0.225809	0.066993	0.316622	652.112	734.618	721.506	885.633	638.919	732.698	MRGBP
ENSG00000101190	0.252243	0.0504749	0.270173	441.67	507.211	487.418	510.985	416.997	583.106	TCFL5
ENSG00000101191	-0.0601993	0.632458	0.871866	2688.12	2198.62	2775.93	3181.18	2859.03	2604.13	DIDO1
ENSG00000101193	-0.15094	0.116288	0.429192	1849.82	1603.38	1725.2	1659.31	1816.53	1594.64	GID8
ENSG00000101194	-0.1469	0.302664	0.670628	1189.91	1113.98	1374.6	1244.76	1024.6	882.291	SLC17A9
ENSG00000101199	-0.0557823	0.646083	0.877829	1382.17	1404.26	1508.22	1427.65	1243.83	1144.84	ARFGAP1
ENSG00000101210	-0.467553	5.9189e-05	0.0017286	1032.29	734.618	1157.62	876.765	1068.44	744.91	EEF1A2
ENSG00000101213	-0.37986	0.151895	0.491233	67.5495	44.0142	66.2717	57.6382	67.1133	52.9171	PTK6
ENSG00000101216	0.115401	0.356163	0.716823	764.695	759.769	838.016	894.5	665.764	801.898	GMEB2
ENSG00000101220	0.27544	0.0389516	0.22974	480.64	683.268	629.581	675.032	512.746	603.459	C20orf27
ENSG00000101224	0.296016	0.0337707	0.208726	383.646	433.854	423.284	539.804	445.633	563.771	CDC25B
ENSG00000101236	-0.353915	0.00252509	0.0344858	3031.93	1867.46	2769.51	2420.8	2612.05	2295.79	RNF24
ENSG00000101246	0.057293	0.616066	0.865413	740.446	839.414	769.607	749.296	716.77	727.61	ARFRP1
ENSG00000101247	0.0151078	0.948742	0.98602	72.7456	71.2611	86.5807	80.9151	73.3772	82.4286	NDUFAF5
ENSG00000101255	-0.320339	0.00356346	0.045053	5589.29	4143.62	5248.29	4260.79	4404.42	3802.91	TRIB3
ENSG00000101265	0.347938	0.00209473	0.0298304	2068.92	2431.26	1774.37	2508.37	1705.57	2124.83	RASSF2
[truncated: 13,280 more rows]
