# Supplementary material for: Transcriptional Profiling of Monocytes Deficient in Nuclear Orphan Receptors NR4A2 and NR4A3 Reveals Distinct Signalling Roles Related to Antigen Presentation and Viral Response
Source: Front Immunol. 2021 Jun 25;12:676644. doi: 10.3389/fimmu.2021.676644 (PMC8267906; doi:10.3389/fimmu.2021.676644)
Supplement: Supplementary Table 4 — _shNR4A3+LPS Differential expression analysis. [file Table_4.xlsx]

## Sheet: Differential_expression_analysi
ID	log2FoldChange	pvalue	padj	A7	A11	B7	B11	C7	C11	Gene.name
ENSG00000153956	4.625	3.90488e-14	8.56341e-12	0	47.9492	2.82054	72.6462	4.4709	61.9884	CACNA2D1		Treatment no.	Cell type	Stimulus	Replicate	Replicate	Replicate
ENSG00000245526	3.65332	2.2546e-13	4.27289e-11	2.84041	68.6546	1.88036	66.6916	9.83598	50.5444	LINC00461		Teatment 2	shNT	LPS	A7	B7	C7
ENSG00000061455	3.41352	5.09595e-63	1.9557e-59	52.0741	455.518	44.1885	565.688	38.4497	413.892	PRDM6		Treatment 10	shNR4A3	LPS	A11	B11	C11
ENSG00000064989	2.90341	0.000276778	0.00578071	17.9892	205.964	18.8036	27.3912	18.7778	182.15	CALCRL
ENSG00000205856	2.90024	0.000115835	0.0028315	2.84041	23.9746	1.88036	7.14553	3.57672	30.5174	C22orf42
ENSG00000149294	2.743	1.02479e-46	1.96644e-43	99.4142	484.941	78.9751	703.835	104.619	706.668	NCAM1
ENSG00000203364	2.71432	6.81939e-06	0.00025848	5.68081	35.9619	2.82054	20.2457	3.57672	22.888	AL390760.1
ENSG00000186642	2.68032	1.61898e-06	7.20378e-05	7.57441	32.6927	2.82054	30.964	3.57672	25.749	PDE2A
ENSG00000137757	2.59684	6.20926e-05	0.00169004	2.84041	47.9492	4.7009	9.52737	7.15344	31.471	CASP5
ENSG00000167912	2.48044	0.000388993	0.00758758	5.68081	46.8595	4.7009	9.52737	2.68254	16.2123	AC090152.1
ENSG00000131203	2.44258	0.00114207	0.0179631	4.73401	21.7951	1.88036	4.76369	5.36508	38.1467	IDO1
ENSG00000135218	2.43454	4.47197e-31	4.29057e-28	162.85	901.228	125.044	533.533	104.619	684.733	CD36
ENSG00000243064	2.41821	2.40541e-24	1.53856e-21	30.2977	185.258	51.7099	257.239	42.9206	226.019	ABCC13
ENSG00000038427	2.39657	7.34991e-83	5.64142e-79	395.763	1891.82	368.551	1812.58	306.704	1931.18	VCAN
ENSG00000174600	2.38593	5.79667e-06	0.000227002	7.57441	49.039	3.76072	23.8184	8.04762	28.61	CMKLR1
ENSG00000261618	2.37676	2.00042e-09	1.82789e-07	33.1381	139.489	18.8036	58.3552	10.7302	125.884	AC083837.1
ENSG00000236591	2.31936	1.24439e-05	0.000421069	7.57441	44.68	7.52144	15.482	8.9418	59.1274	AL357992.1
ENSG00000003137	2.30832	0.000240052	0.00517561	4.73401	19.6156	5.64108	20.2457	1.78836	20.027	CYP26B1
ENSG00000090382	2.2959	4.53653e-61	1.3928e-57	1521.51	8783.43	1430.95	5982	1525.47	7223.08	LYZ
ENSG00000197629	2.26049	5.06831e-22	2.88161e-19	255.636	1358.93	189.916	709.789	154.693	805.849	MPEG1
ENSG00000183742	2.20664	2.85341e-06	0.000119125	17.0424	92.6292	10.342	23.8184	11.6243	62.9421	MACC1
ENSG00000136688	2.13019	0.0017859	0.0249457	9.46802	45.7697	3.76072	4.76369	6.25926	34.332	IL36G
ENSG00000165949	2.11889	8.60638e-52	2.20194e-48	177.999	773.726	148.548	694.307	181.519	739.092	IFI27
ENSG00000143375	2.1104	5.01197e-10	5.19856e-08	35.9785	134.04	21.6241	69.0735	29.5079	171.66	CGN
ENSG00000254102	2.06601	3.1134e-08	2.17244e-06	13.2552	86.0907	26.325	50.0187	12.5185	81.0617	AC090136.3
ENSG00000110448	2.05327	1.90858e-13	3.66233e-11	34.0849	134.04	30.0858	91.701	24.1429	139.235	CD5
ENSG00000223552	2.04638	0.00137318	0.0206057	4.73401	28.3336	3.76072	10.7183	5.36508	18.1197	AC098613.1
ENSG00000163453	2.04442	9.15028e-76	4.6822e-72	596.485	2672.08	721.118	2685.53	669.741	2840.02	IGFBP7
ENSG00000259354	2.00253	1.15173e-07	7.07211e-06	17.9892	127.501	14.1027	60.737	33.9788	77.2471	AC025580.2
ENSG00000237330	1.98638	1.63722e-08	1.19681e-06	17.0424	87.1804	29.1456	54.7824	17.8836	110.625	RNF223
ENSG00000184530	1.98108	9.97e-05	0.00248861	10.4148	37.0517	8.46162	22.6275	17.8836	84.8764	C6orf58
ENSG00000105855	1.9681	1.69601e-05	0.000559903	21.7764	80.6419	7.52144	27.3912	16.9894	72.4787	ITGB8
ENSG00000231612	1.96178	0.00225692	0.0298158	2.84041	18.5258	6.58126	17.8638	3.57672	14.305	AC104462.1
ENSG00000179431	1.95438	1.45367e-05	0.000486171	10.4148	74.1034	20.684	26.2003	10.7302	61.0347	FJX1
ENSG00000104432	1.95378	7.16604e-06	0.000267005	13.2552	52.3083	6.58126	30.964	12.5185	41.9614	IL7
ENSG00000275238	1.93869	0.00625567	0.0633867	9.46802	49.039	4.7009	5.95461	4.4709	16.2123	MIR4734
ENSG00000174059	1.93493	1.22486e-05	0.00041599	13.2552	61.0263	6.58126	34.5367	14.3069	35.2857	CD34
ENSG00000078401	1.93188	3.32365e-05	0.000990707	14.202	33.7824	6.58126	35.7277	6.25926	33.3784	EDN1
ENSG00000172243	1.91515	1.58841e-06	7.09342e-05	13.2552	51.2185	10.342	34.5367	13.4127	53.4054	CLEC7A
ENSG00000127954	1.90025	6.63641e-09	5.41891e-07	56.8081	255.003	48.8894	85.7464	50.0741	239.371	STEAP4
ENSG00000154262	1.89104	1.3653e-11	1.99607e-09	34.0849	164.553	28.2054	98.8465	46.4974	140.189	ABCA6
ENSG00000163629	1.88556	0.00761942	0.0726947	7.57441	13.0771	0	19.0547	6.25926	19.0733	PTPN13
ENSG00000111846	1.88137	3.05442e-07	1.69503e-05	10.4148	52.3083	19.7438	50.0187	16.0952	67.7104	GCNT2
ENSG00000102755	1.85542	9.24196e-10	8.92285e-08	65.3293	300.773	47.009	116.71	73.3228	253.676	FLT1
ENSG00000136244	1.84315	5.91656e-06	0.000231107	40.7125	152.566	14.1027	54.7824	25.9312	82.0154	IL6
ENSG00000082397	1.82645	3.01535e-23	1.78033e-20	182.733	482.762	136.326	465.65	123.397	617.977	EPB41L3
ENSG00000113494	1.82339	1.07983e-09	1.03439e-07	35.9785	99.1677	43.2483	171.493	25.9312	102.042	PRLR
ENSG00000172322	1.82277	9.98764e-13	1.74641e-10	29.3509	127.501	30.0858	116.71	44.709	124.93	CLEC12A
ENSG00000279204	1.81584	0.000147802	0.00344819	16.0956	53.398	6.58126	26.2003	8.9418	31.471	AC134043.2
ENSG00000186086	1.81075	0.000386604	0.0075602	6.62761	17.4361	10.342	35.7277	7.15344	31.471	NBPF6
ENSG00000102794	1.79144	0.00542919	0.0574387	82.3718	345.452	31.0259	96.4647	76.0053	213.622	ACOD1
ENSG00000177294	1.78808	0.00431885	0.0488812	3.78721	8.71804	6.58126	33.3458	8.04762	21.9344	FBXO39
ENSG00000214787	1.78226	3.09341e-11	4.16093e-09	53.0209	136.219	36.667	141.72	25.9312	119.208	MS4A4E
ENSG00000234076	1.77405	0.000231484	0.00501909	12.3084	65.3853	10.342	26.2003	11.6243	25.749	TPRG1-AS1
ENSG00000161031	1.75554	0.000163311	0.00374737	7.57441	32.6927	9.4018	28.5821	17.8836	56.2664	PGLYRP2
ENSG00000101670	1.73879	0.00362094	0.0427906	8.52122	16.3463	6.58126	16.6729	2.68254	25.749	LIPG
ENSG00000126262	1.73534	0.000211056	0.00464173	26.5105	85.0009	7.52144	35.7277	14.3069	40.054	FFAR2
ENSG00000135333	1.73523	5.73053e-26	4.18902e-23	91.8398	363.978	112.822	339.413	116.243	365.255	EPHA7
ENSG00000255521	1.73487	4.14339e-10	4.41703e-08	47.3401	196.156	45.1287	97.6556	39.3439	144.004	AL356215.1
ENSG00000233834	1.73181	0.00272334	0.0343799	10.4148	25.0644	1.88036	16.6729	8.9418	28.61	AC005083.1
ENSG00000134256	1.73089	9.64821e-08	6.07007e-06	15.1488	75.1931	39.4876	101.228	29.5079	102.996	CD101
ENSG00000134363	1.72987	0.0190044	0.137612	14.202	16.3463	0.94018	21.4366	1.78836	18.1197	FST
ENSG00000071242	1.72496	2.53274e-33	2.77715e-30	166.637	489.3	141.967	532.342	155.587	513.073	RPS6KA2
ENSG00000274210	1.70454	0.00609892	0.0622918	5.68081	18.5258	5.64108	16.6729	3.57672	13.3513	RF00003
ENSG00000225886	1.69251	1.39897e-05	0.000468898	19.8828	61.0263	10.342	36.9186	21.4603	68.6641	AL445490.1
ENSG00000220305	1.68857	0.00808479	0.0756357	3.78721	13.0771	3.76072	14.2911	7.15344	20.027	HNRNPH1P1
ENSG00000230647	1.6866	0.00810034	0.0756837	8.52122	45.7697	7.52144	4.76369	9.83598	32.4247	AC022816.1
ENSG00000090104	1.68612	3.96133e-09	3.41631e-07	47.3401	146.027	37.6072	119.092	25.9312	91.5521	RGS1
ENSG00000128284	1.67876	1.35773e-08	1.00689e-06	24.6168	129.681	38.5474	75.0281	36.6614	114.44	APOL3
ENSG00000168546	1.67876	4.82604e-06	0.000193432	34.0849	92.6292	11.2822	57.1642	24.1429	72.4787	GFRA2
ENSG00000231389	1.67693	5.01944e-07	2.62981e-05	20.8296	61.0263	22.5643	55.9733	14.3069	66.7567	HLA-DPA1
ENSG00000166920	1.67651	0.00316151	0.0388259	5.68081	27.2439	2.82054	20.2457	15.2011	28.61	C15orf48
ENSG00000224259	1.66467	1.16226e-06	5.39029e-05	15.1488	53.398	21.6241	67.8825	17.8836	52.4517	LINC01133
ENSG00000276900	1.65883	5.90534e-07	3.00175e-05	32.1913	148.207	33.8465	88.1282	28.6138	62.9421	AC023157.3
ENSG00000235888	1.65828	0.00284619	0.0355797	6.62761	14.1668	11.2822	40.4913	6.25926	21.9344	AF064858.1
ENSG00000186891	1.65531	2.96563e-05	0.000899711	21.7764	71.9239	10.342	38.1095	26.8254	75.3397	TNFRSF18
ENSG00000110436	1.64914	9.75948e-06	0.000342832	50.1805	192.887	26.325	65.5007	63.4868	180.243	SLC1A2
ENSG00000255833	1.6477	1.32998e-18	5.51799e-16	495.177	1707.65	419.32	965.838	389.863	1411.43	TIFAB
ENSG00000118515	1.63933	6.58226e-05	0.00176651	1191.08	3825.04	657.186	1897.14	756.476	2391.8	SGK1
ENSG00000159189	1.63505	0.00896468	0.0816966	11.3616	27.2439	2.82054	14.2911	4.4709	16.2123	C1QC
ENSG00000127951	1.62407	5.57026e-08	3.68574e-06	29.3509	88.2702	24.4447	67.8825	21.4603	75.3397	FGL2
ENSG00000178573	1.6167	0.000580832	0.0105146	23.67	107.886	10.342	27.3912	32.1905	67.7104	MAF
ENSG00000134028	1.61497	3.06056e-08	2.14533e-06	92.7866	369.427	63.9323	140.529	91.2064	248.907	ADAMDEC1
ENSG00000104447	1.61149	1.30617e-25	9.1141e-23	340.849	1018.92	314.02	775.29	263.783	1009.93	TRPS1
ENSG00000270504	1.60617	6.06767e-06	0.00023581	29.3509	93.719	22.5643	41.6823	22.3545	89.6447	AL391422.3
ENSG00000126353	1.60241	0.000350765	0.00697486	11.3616	45.7697	14.1027	20.2457	12.5185	48.637	CCR7
ENSG00000113504	1.58797	1.44678e-06	6.55149e-05	3413.22	10207.7	2121.05	5750.96	2264.96	7487.24	SLC12A7
ENSG00000180828	1.58657	1.97149e-31	2.01762e-28	456.358	1228.15	338.465	1149.24	424.736	1284.59	BHLHE22
ENSG00000112818	1.58447	0.00342887	0.0410966	16.0956	30.5132	7.52144	16.6729	4.4709	36.2394	MEP1A
ENSG00000121380	1.57798	0.0175559	0.130383	5.68081	13.0771	2.82054	9.52737	7.15344	23.8417	BCL2L14
ENSG00000152822	1.57638	0.00636817	0.0641455	5.68081	11.9873	5.64108	25.0094	8.04762	20.9807	GRM1
ENSG00000210151	1.57021	0.0181481	0.133489	3.78721	8.71804	5.64108	13.1001	8.9418	32.4247	MT-TS1
ENSG00000173372	1.56482	0.00460679	0.0512112	11.3616	44.68	5.64108	16.6729	9.83598	18.1197	C1QA
ENSG00000254281	1.55655	1.44728e-11	2.09596e-09	85.2122	256.093	58.2912	166.729	65.2751	190.733	AP003354.2
ENSG00000272825	1.55436	1.79531e-10	2.13642e-08	40.7125	119.873	39.4876	103.61	42.9206	137.328	AL844908.1
ENSG00000226380	1.55345	1.75604e-06	7.73274e-05	40.7125	118.783	24.4447	64.3098	25.037	81.0617	AC016831.1
ENSG00000261172	1.5508	0.00432904	0.0489	5.68081	26.1541	6.58126	19.0547	8.9418	17.166	AC133919.2
ENSG00000181045	1.54949	0.0315888	0.186983	13.2552	30.5132	0	10.7183	8.04762	20.9807	SLC26A11
ENSG00000105246	1.54935	0.00789652	0.0745049	277.413	1070.14	179.574	407.295	455.138	1192.08	EBI3
ENSG00000140749	1.54834	0.000401845	0.0077594	174.212	723.598	161.711	322.74	273.619	736.231	IGSF6
ENSG00000258597	1.54715	0.00544862	0.0575253	9.46802	28.3336	4.7009	11.9092	9.83598	29.5637	SERPINA2
ENSG00000005059	1.54406	0.000759946	0.0128479	13.2552	19.6156	10.342	39.3004	10.7302	41.0077	MCUB
ENSG00000152315	1.54401	0.000192061	0.00430414	17.9892	33.7824	14.1027	67.8825	14.3069	34.332	KCNK13
ENSG00000170382	1.54365	0.0294493	0.178829	7.57441	8.71804	7.52144	15.482	0.89418	21.9344	LRRN2
ENSG00000090659	1.54183	0.00093084	0.0152991	243.328	678.918	115.642	325.122	125.185	405.309	CD209
ENSG00000011465	1.53465	0.0139932	0.11186	7.57441	23.9746	3.76072	8.33645	7.15344	20.9807	DCN
ENSG00000223652	1.53431	3.31359e-05	0.000989629	13.2552	64.2956	22.5643	42.8732	16.9894	45.776	AC106786.1
ENSG00000249173	1.53371	0.00327864	0.0398815	17.0424	56.6673	4.7009	17.8638	17.8836	40.054	LINC01093
ENSG00000245812	1.52943	0.015685	0.120632	6.62761	21.7951	2.82054	9.52737	8.04762	19.0733	LINC02202
ENSG00000277969	1.52847	0.000267784	0.00567	212.084	820.586	168.292	300.112	200.296	554.081	AC006449.6
ENSG00000091106	1.52401	0.00104144	0.0167755	14.202	26.1541	10.342	26.2003	7.15344	38.1467	NLRC4
ENSG00000105707	1.51518	0.0140771	0.112259	11.3616	16.3463	2.82054	16.6729	4.4709	20.027	HPN
ENSG00000125462	1.51402	1.58672e-14	3.92866e-12	125.925	414.107	125.984	259.621	106.407	348.089	C1orf61
ENSG00000233251	1.51259	0.00047604	0.00898855	12.3084	55.5775	15.9831	26.2003	25.9312	72.4787	AC007743.1
ENSG00000231233	1.50996	0.000267049	0.00566225	17.9892	55.5775	14.1027	40.4913	11.6243	28.61	CFAP58-AS1
ENSG00000128872	1.50939	1.62689e-06	7.2126e-05	31.2445	71.9239	16.9232	64.3098	28.6138	82.0154	TMOD2
ENSG00000100600	1.50616	0.0018938	0.0261698	12.3084	28.3336	5.64108	23.8184	9.83598	26.7027	LGMN
ENSG00000229373	1.49712	1.15004e-07	7.07211e-06	52.0741	180.899	33.8465	103.61	56.3333	117.301	LINC00452
ENSG00000145423	1.497	0.000101565	0.00251958	25.5636	82.8214	15.0429	34.5367	26.8254	72.4787	SFRP2
ENSG00000220412	1.49552	0.00383437	0.0448307	21.7764	53.398	10.342	26.2003	5.36508	25.749	AL356234.1
ENSG00000026751	1.49179	0.0249255	0.1631	158.116	651.674	83.676	152.438	203.873	449.177	SLAMF7
ENSG00000262172	1.48946	0.0189616	0.137432	1.8936	21.7951	4.7009	16.6729	13.4127	18.1197	AC116025.2
ENSG00000128271	1.48368	3.34495e-06	0.000136929	45.4465	166.733	35.7268	65.5007	44.709	119.208	ADORA2A
ENSG00000243649	1.48227	0.00315655	0.038796	15.1488	20.7054	5.64108	32.1549	8.04762	27.6564	CFB
ENSG00000105376	1.47778	2.05353e-05	0.000658116	24.6168	49.039	17.8634	50.0187	21.4603	78.2007	ICAM5
ENSG00000111886	1.47418	9.16262e-05	0.00232105	17.9892	34.8722	15.0429	48.8278	14.3069	47.6834	GABRR2
ENSG00000125430	1.47017	2.74054e-15	7.3807e-13	467.72	1488.61	387.354	871.755	492.693	1372.33	HS3ST3B1
ENSG00000274508	1.46758	0.00142612	0.021296	16.0956	38.1414	9.4018	29.773	8.04762	24.7954	AC007336.2
ENSG00000167244	1.46543	0.0186677	0.135814	7.57441	20.7054	3.76072	9.52737	6.25926	18.1197	IGF2
ENSG00000107719	1.46249	2.81422e-20	1.39358e-17	652.346	1890.73	581.031	1432.68	475.704	1385.68	PALD1
ENSG00000232783	1.459	3.1749e-05	0.000953774	23.67	57.757	18.8036	42.8732	15.2011	57.22	FRG2FP
ENSG00000165168	1.45678	0.000755261	0.0127969	1782.83	5339.8	1043.6	2257.99	1170.48	3373.12	CYBB
ENSG00000106069	1.45079	5.01512e-06	0.000200487	36.9253	77.3726	27.2652	59.5461	20.5661	93.4594	CHN2
ENSG00000180422	1.45039	0.0259636	0.166765	11.3616	11.9873	1.88036	16.6729	5.36508	21.9344	LINC00304
ENSG00000218565	1.43941	1.42195e-10	1.74627e-08	98.4674	314.939	80.8555	183.402	85.8413	220.297	AL592429.1
ENSG00000188886	1.43918	0.00702089	0.0687797	3.78721	20.7054	9.4018	21.4366	10.7302	22.888	ASTL
ENSG00000260135	1.43439	1.13365e-08	8.48909e-07	117.403	281.157	61.1117	182.211	73.3228	216.483	MMP2-AS1
ENSG00000170961	1.4337	0.0043576	0.0491162	13.2552	33.7824	15.9831	17.8638	20.5661	82.0154	HAS2
ENSG00000216490	1.43184	0.0213747	0.14853	13.2552	32.6927	7.52144	7.14553	4.4709	27.6564	IFI30
ENSG00000078246	1.43166	1.16829e-06	5.40195e-05	30.2977	81.7317	21.6241	84.5554	34.873	68.6641	TULP3
ENSG00000109790	1.43054	9.61906e-15	2.46104e-12	214.924	702.892	186.156	469.223	267.36	629.421	KLHL5
ENSG00000224374	1.42505	1.86233e-06	8.16817e-05	23.67	66.4751	26.325	77.4099	26.8254	62.9421	AL023693.1
ENSG00000139835	1.4232	0.0240557	0.159393	10.4148	16.3463	3.76072	17.8638	3.57672	13.3513	GRTP1
ENSG00000188396	1.42285	0.00884796	0.0808759	4.73401	20.7054	8.46162	16.6729	8.9418	21.9344	TCTEX1D4
ENSG00000265185	1.4217	0.00143008	0.0213138	10.4148	38.1414	11.2822	34.5367	13.4127	21.9344	SNORD3B-1
ENSG00000088827	1.41969	1.95283e-20	9.99264e-18	191.254	438.082	200.258	509.714	174.365	564.571	SIGLEC1
ENSG00000093072	1.41949	2.44828e-15	6.83337e-13	129.712	394.491	121.283	284.63	117.138	305.174	ADA2
ENSG00000125355	1.41941	0.000303869	0.00623622	11.3616	50.1288	27.2652	44.0641	13.4127	44.8224	TMEM255A
ENSG00000167874	1.41894	0.000251427	0.00537557	22.7232	50.1288	17.8634	35.7277	10.7302	50.5444	TMEM88
ENSG00000163347	1.4147	3.79338e-05	0.00111371	50.1805	136.219	22.5643	65.5007	34.873	84.8764	CLDN1
ENSG00000173918	1.40996	0.000629271	0.011129	17.9892	44.68	11.2822	26.2003	15.2011	46.7297	C1QTNF1
ENSG00000272347	1.40697	0.000430566	0.00828919	36.9253	68.6546	28.2054	75.0281	8.9418	52.4517	AC116351.2
ENSG00000169242	1.40665	9.30013e-06	0.000332789	37.8721	70.8341	31.0259	76.219	40.2381	141.143	EFNA1
ENSG00000240694	1.4057	0.000312599	0.00638125	25.5636	57.757	15.0429	51.2096	13.4127	34.332	PNMA2
ENSG00000150938	1.4026	0.0317709	0.187582	109.829	446.8	79.9153	129.81	201.191	456.807	CRIM1
ENSG00000131401	1.39862	2.08135e-27	1.68162e-24	536.837	1378.54	463.509	1148.05	440.831	1271.24	NAPSB
ENSG00000163563	1.39632	1.85895e-20	9.84028e-18	154.329	481.672	186.156	428.732	191.355	489.231	MNDA
ENSG00000143344	1.39453	0.000185019	0.00417067	52.0741	122.053	25.3849	48.8278	43.8148	146.865	RGL1
ENSG00000262943	1.39386	0.0452313	0.232067	3.78721	10.8976	11.2822	40.4913	7.15344	7.62934	ALOX12P2
ENSG00000279212	1.39048	1.63036e-06	7.2126e-05	79.5314	265.9	48.8894	128.62	101.042	206.946	AL390961.3
ENSG00000225964	1.38401	0.000473141	0.00894481	10.4148	43.5902	18.8036	41.6823	16.0952	33.3784	NRIR
ENSG00000121594	1.38235	0.000859504	0.014326	17.0424	79.5521	21.6241	26.2003	29.5079	71.5251	CD80
ENSG00000188818	1.37723	1.76274e-05	0.000578201	36.9253	64.2956	20.684	61.9279	23.2487	82.9691	ZDHHC11
ENSG00000248323	1.37613	0.000645904	0.0113577	35.0317	104.617	21.6241	39.3004	18.7778	51.498	LUCAT1
ENSG00000181634	1.3698	0.00369258	0.0434699	159.063	528.531	104.36	185.784	123.397	285.147	TNFSF15
ENSG00000119698	1.36689	0.012566	0.10371	14.202	35.9619	7.52144	10.7183	8.04762	29.5637	PPP4R4
ENSG00000135185	1.36358	6.26284e-10	6.31344e-08	64.3825	129.681	56.4108	153.629	49.1799	153.54	TMEM243
ENSG00000038945	1.36336	0.00261578	0.0334067	9.46802	29.4234	9.4018	23.8184	15.2011	34.332	MSR1
ENSG00000105976	1.35673	0.000344982	0.00687769	26.5105	94.8087	24.4447	33.3458	33.9788	88.6911	MET
ENSG00000110042	1.35486	2.1776e-07	1.252e-05	81.425	217.951	54.5305	134.574	54.545	134.467	DTX4
ENSG00000226763	1.35317	0.0141386	0.112632	11.3616	32.6927	3.76072	16.6729	11.6243	19.0733	SRRM5
ENSG00000066294	1.34824	2.44136e-14	5.76575e-12	169.478	377.055	183.335	497.805	137.704	374.791	CD84
ENSG00000138670	1.33859	1.08672e-08	8.17757e-07	508.433	1258.67	314.02	638.334	307.598	959.389	RASGEF1B
ENSG00000079215	1.3371	1.62086e-08	1.19052e-06	68.1697	154.745	46.0688	125.047	67.0635	177.382	SLC1A3
ENSG00000263834	1.33623	0.00694301	0.0683219	26.5105	55.5775	11.2822	30.964	7.15344	26.7027	MIR4635
ENSG00000204323	1.33451	0.0254814	0.16511	10.4148	16.3463	6.58126	13.1001	3.57672	21.9344	SMIM5
ENSG00000129538	1.33325	0.013	0.106434	7.57441	28.3336	10.342	11.9092	8.04762	24.7954	RNASE1
ENSG00000105711	1.33277	4.4069e-08	2.98019e-06	122.137	342.183	74.2742	202.457	135.021	289.915	SCN1B
ENSG00000223511	1.32065	0.000887697	0.0147001	20.8296	41.4107	21.6241	47.6369	8.9418	39.1004	AL683807.1
ENSG00000138685	1.30803	2.85135e-05	0.000873675	91.8398	358.53	84.6162	119.092	131.444	284.193	FGF2
ENSG00000232591	1.30733	0.0303982	0.182667	10.4148	18.5258	3.76072	15.482	5.36508	14.305	AL139125.1
ENSG00000248401	1.30558	0.00596037	0.0611773	24.6168	21.7951	11.2822	58.3552	10.7302	35.2857	AC114781.1
ENSG00000133216	1.30193	0.0141744	0.112858	17.9892	23.9746	3.76072	23.8184	8.9418	27.6564	EPHB2
ENSG00000101331	1.29684	0.0204534	0.144692	77.6377	265.9	55.4706	89.3191	117.138	259.398	CCM2L
ENSG00000120594	1.29435	1.49707e-10	1.80957e-08	444.997	1200.91	350.687	652.625	324.587	892.633	PLXDC2
ENSG00000050730	1.29392	0.00253771	0.0325451	548.198	1563.8	353.508	597.843	456.926	1169.2	TNIP3
ENSG00000164935	1.29339	0.0112659	0.0954956	7.57441	20.7054	10.342	17.8638	8.04762	24.7954	DCSTAMP
ENSG00000164181	1.28958	0.106473	0.3826	75.7441	333.465	49.8296	67.8825	165.423	309.942	ELOVL7
ENSG00000271614	1.27639	0.000552016	0.0100881	681.697	1955.02	623.339	1181.39	405.958	1008.03	ATP2B1-AS1
ENSG00000255443	1.27531	8.49212e-05	0.00219466	39.7657	55.5775	26.325	67.8825	25.9312	98.2277	CD44-AS1
ENSG00000119922	1.27172	1.18242e-11	1.79717e-09	409.965	1101.74	390.175	690.735	450.667	1225.46	IFIT2
ENSG00000156966	1.26802	0.00389043	0.0452782	195.041	262.631	201.199	688.353	149.328	363.347	B3GNT7
ENSG00000150637	1.2669	0.00566017	0.0591486	15.1488	49.039	10.342	19.0547	22.3545	46.7297	CD226
ENSG00000141506	1.26628	4.48998e-10	4.72094e-08	854.015	2037.84	539.663	1182.59	591.947	1554.48	PIK3R5
ENSG00000196878	1.26226	2.68237e-08	1.88886e-06	236.7	491.48	133.506	365.613	133.233	349.996	LAMB3
ENSG00000227039	1.26149	2.94209e-09	2.61063e-07	90.893	205.964	60.1715	164.347	78.6878	180.243	ITGB2-AS1
ENSG00000178803	1.2613	2.30452e-05	0.000723449	66.2761	165.643	39.4876	89.3191	42.9206	101.089	ADORA2A-AS1
ENSG00000277895	1.25994	0.00240856	0.0312543	28.4041	65.3853	17.8634	35.7277	11.6243	37.193	AC135279.3
ENSG00000145703	1.25948	7.15094e-08	4.65145e-06	82.3718	243.015	80.8555	153.629	67.0635	154.494	IQGAP2
ENSG00000207356	1.25855	0.0552932	0.262058	6.62761	25.0644	2.82054	22.6275	13.4127	7.62934	RF00019
ENSG00000167034	1.25725	2.2945e-08	1.63827e-06	346.529	730.136	229.404	428.732	259.312	835.413	NKX3-1
ENSG00000230638	1.25517	1.05794e-08	8.07986e-07	116.457	208.143	79.9153	186.975	69.746	238.417	AL445933.1
ENSG00000251194	1.25155	0.00428635	0.0487045	11.3616	31.6029	19.7438	26.2003	9.83598	39.1004	AL133330.1
ENSG00000150347	1.2507	0.0157086	0.120753	98.4674	323.657	112.822	215.557	229.804	510.212	ARID5B
ENSG00000165694	1.25032	0.000466598	0.00884289	21.7764	70.8341	24.4447	34.5367	22.3545	57.22	FRMD7
ENSG00000119917	1.24807	2.98415e-14	6.83727e-12	486.656	1348.03	440.945	864.609	516.836	1216.88	IFIT3
ENSG00000271532	1.24646	0.0336939	0.194303	6.62761	13.0771	10.342	15.482	4.4709	21.9344	BBIP1P1
ENSG00000258875	1.24627	1.16529e-05	0.000399295	59.6485	134.04	50.7697	76.219	42.0265	149.726	AL135818.1
ENSG00000137877	1.24516	0.00103736	0.0167274	43.5529	77.3726	25.3849	51.2096	13.4127	65.8031	SPTBN5
ENSG00000135074	1.23824	0.00204344	0.0275406	21.7764	28.3336	19.7438	50.0187	11.6243	46.7297	ADAM19
ENSG00000137965	1.23784	4.02504e-10	4.32087e-08	88.9994	197.246	68.6332	210.793	102.831	206.946	IFI44
ENSG00000168685	1.23596	0.00322634	0.0394014	986.567	2317.91	609.237	1001.57	772.572	2258.28	IL7R
ENSG00000178726	1.23347	0.000875006	0.0145213	1227.06	3370.61	1058.64	1982.88	735.016	1749.03	THBD
ENSG00000183250	1.23327	7.03613e-15	1.86227e-12	216.818	621.161	259.49	476.369	207.45	509.258	LINC01547
ENSG00000100024	1.23259	0.000208476	0.00460478	35.9785	100.258	29.1456	44.0641	33.9788	87.7374	UPB1
ENSG00000238243	1.23038	0.00993652	0.0877145	13.2552	25.0644	9.4018	25.0094	8.04762	21.9344	OR2W3
ENSG00000274383	1.22898	0.0282685	0.174487	7.57441	21.7951	5.64108	20.2457	9.83598	12.3977	AC103691.1
ENSG00000143119	1.22472	4.33734e-14	9.37781e-12	945.855	2074.89	667.528	1527.95	680.471	1756.66	CD53
ENSG00000042980	1.22447	0.000125061	0.00302332	61.5421	173.271	46.0688	76.219	39.3439	93.4594	ADAM28
ENSG00000225101	1.22284	0.00119187	0.0185562	21.7764	56.6673	22.5643	51.2096	15.2011	31.471	OR52K3P
ENSG00000124875	1.22269	0.101456	0.374659	61.5421	175.451	18.8036	39.3004	55.4392	102.042	CXCL6
ENSG00000107968	1.22211	0.010684	0.0920891	1428.72	4481.07	1120.69	1766.14	2036.05	4449.81	MAP3K8
ENSG00000104921	1.21612	3.44576e-05	0.00101919	51.1273	123.142	40.4278	69.0735	32.1905	94.4131	FCER2
ENSG00000151388	1.21611	0.0566229	0.265491	10.4148	18.5258	8.46162	11.9092	1.78836	17.166	ADAMTS12
ENSG00000101916	1.2158	0.000261261	0.00556259	19.8828	54.4878	26.325	48.8278	19.672	49.5907	TLR8
ENSG00000172927	1.21239	1.16815e-05	0.000399384	37.8721	91.5395	37.6072	66.6916	39.3439	106.811	MYEOV
ENSG00000274183	1.21005	0.0198668	0.141981	17.0424	27.2439	7.52144	17.8638	6.25926	25.749	H2AFB1
ENSG00000005844	1.20823	1.23793e-10	1.545e-08	873.898	1417.77	998.471	2444.96	704.614	2091.39	ITGAL
ENSG00000227825	1.20779	0.0090205	0.0819624	16.0956	42.5005	7.52144	29.773	16.9894	21.9344	SLC9A7P1
ENSG00000146070	1.20463	0.00433845	0.0489702	22.7232	87.1804	18.8036	27.3912	26.8254	42.915	PLA2G7
ENSG00000256673	1.20331	0.0400665	0.216703	10.4148	23.9746	5.64108	20.2457	7.15344	9.53667	AC141557.1
ENSG00000125384	1.19697	1.57914e-06	7.09342e-05	38.8189	95.8985	39.4876	98.8465	51.8624	103.95	PTGER2
ENSG00000179104	1.19622	5.29889e-07	2.72964e-05	86.159	283.336	89.3171	152.438	92.9947	179.289	TMTC2
ENSG00000223401	1.19506	0.0380347	0.210177	8.52122	20.7054	10.342	21.4366	4.4709	11.444	NA
ENSG00000117228	1.19229	0.00157186	0.0227853	22.7232	59.9366	16.9232	33.3458	18.7778	40.054	GBP1
ENSG00000111863	1.191	0.0167358	0.125937	8.52122	21.7951	8.46162	22.6275	10.7302	19.0733	ADTRP
ENSG00000248208	1.18491	0.000547586	0.010043	50.1805	76.2829	18.8036	86.9373	29.5079	61.0347	WDR45P1
ENSG00000258352	1.18338	0.0110031	0.0938899	14.202	35.9619	14.1027	16.6729	9.83598	33.3784	AC119044.1
ENSG00000174136	1.18024	0.0620546	0.280341	2.84041	16.3463	5.64108	13.1001	10.7302	14.305	RGMB
ENSG00000260583	1.17926	0.00927321	0.0833202	26.5105	21.7951	16.9232	48.8278	9.83598	49.5907	AP000223.1
ENSG00000170214	1.17876	2.22683e-05	0.000700492	143.914	300.773	77.0948	147.674	86.7355	247	ADRA1B
ENSG00000153976	1.17265	0.000251017	0.00537429	31.2445	67.5648	21.6241	47.6369	25.9312	61.9884	HS3ST3A1
ENSG00000112799	1.1724	1.05718e-15	3.24577e-13	217.764	520.903	212.481	422.777	195.825	466.343	LY86
ENSG00000105088	1.17206	0.0585097	0.270618	11.3616	11.9873	6.58126	13.1001	3.57672	22.888	OLFM2
ENSG00000251230	1.1715	0.00123415	0.0190598	49.2337	186.348	39.4876	55.9733	69.746	114.44	MIR3945HG
ENSG00000189013	1.17038	0.0668839	0.293868	7.57441	9.8078	8.46162	11.9092	3.57672	21.9344	KIR2DL4
ENSG00000279907	1.16816	0.0345675	0.197186	10.4148	21.7951	5.64108	13.1001	8.04762	19.0733	AC018695.7
ENSG00000261269	1.16585	0.0157495	0.120946	13.2552	25.0644	7.52144	17.8638	13.4127	33.3784	AC093278.2
ENSG00000123689	1.16361	0.0563122	0.264438	1928.64	4270.75	796.333	1678.01	765.418	1870.14	G0S2
ENSG00000078081	1.16359	0.000906015	0.014939	44.4997	76.2829	31.9661	58.3552	51.8624	151.633	LAMP3
ENSG00000062524	1.16137	1.01155e-08	7.76414e-07	91.8398	158.015	88.3769	223.893	79.582	199.316	LTK
ENSG00000104154	1.15992	0.00335285	0.0404636	12.3084	44.68	18.8036	28.5821	19.672	40.054	SLC30A4
ENSG00000169855	1.15864	6.01119e-16	1.88322e-13	357.891	713.79	401.457	909.864	321.905	790.59	ROBO1
ENSG00000110077	1.15718	2.9255e-27	2.24547e-24	2157.76	5295.12	2144.55	4402.84	2085.23	4547.09	MS4A6A
ENSG00000197380	1.15333	0.0066784	0.0665065	14.202	27.2439	14.1027	46.4459	16.0952	25.749	DACT3
ENSG00000155307	1.14842	1.154e-06	5.38453e-05	432.688	1213.99	321.542	527.578	444.408	914.567	SAMSN1
ENSG00000136689	1.14629	1.16987e-07	7.15484e-06	532.103	1298.99	361.969	650.243	439.937	1002.3	IL1RN
ENSG00000136404	1.14507	1.24639e-06	5.72854e-05	42.6061	122.053	66.7528	123.856	64.381	138.282	TM6SF1
ENSG00000189014	1.14366	0.0478393	0.240072	3.78721	13.0771	10.342	17.8638	8.9418	20.027	FAM35DP
ENSG00000120262	1.14133	0.0390851	0.212991	4.73401	13.0771	17.8634	36.9186	11.6243	25.749	CCDC170
ENSG00000229781	1.14112	0.0243119	0.16059	24.6168	32.6927	8.46162	16.6729	15.2011	56.2664	AC013444.1
ENSG00000228653	1.13876	0.00538725	0.057113	12.3084	33.7824	14.1027	27.3912	17.8836	36.2394	HNRNPCP7
ENSG00000140839	1.13606	0.0675656	0.295822	8.52122	14.1668	4.7009	8.33645	8.9418	25.749	CLEC18B
ENSG00000124391	1.13427	0.0408078	0.218348	15.1488	26.1541	5.64108	11.9092	8.04762	24.7954	IL17C
ENSG00000241743	1.13351	0.0446738	0.230439	5.68081	13.0771	11.2822	23.8184	7.15344	16.2123	XACT
ENSG00000228826	1.1319	0.0192529	0.138691	22.7232	40.321	11.2822	17.8638	8.9418	35.2857	AL592494.1
ENSG00000110031	1.13114	2.40256e-08	1.70748e-06	356.944	783.534	227.524	506.142	351.413	759.119	LPXN
ENSG00000110092	1.12959	1.92603e-24	1.2855e-21	506.539	1103.92	482.312	1026.57	472.127	1065.25	CCND1
ENSG00000063015	1.12726	0.0963976	0.363368	13.2552	22.8849	5.64108	16.6729	2.68254	7.62934	SEZ6
ENSG00000249738	1.12688	1.2453e-05	0.000421069	62.4889	130.771	45.1287	90.5101	42.9206	106.811	AC008691.1
ENSG00000186076	1.12578	0.0337377	0.194482	8.52122	15.2566	7.52144	20.2457	8.9418	19.0733	AC012085.1
ENSG00000279355	1.12571	0.0467751	0.2369	14.202	18.5258	8.46162	10.7183	12.5185	46.7297	AGPAT4-IT1
ENSG00000257194	1.12366	0.0291939	0.178483	18.936	35.9619	7.52144	13.1001	11.6243	33.3784	AC126178.1
ENSG00000134061	1.12241	0.0127807	0.104974	27.4573	43.5902	19.7438	38.1095	6.25926	34.332	CD180
ENSG00000124145	1.12098	3.23288e-09	2.80384e-07	2907.63	7858.23	2495.24	4184.9	3202.06	6670.9	SDC4
ENSG00000226312	1.1201	0.00279058	0.0350271	20.8296	35.9619	13.1625	48.8278	26.8254	47.6834	CFLAR-AS1
ENSG00000132669	1.11971	0.0778501	0.320482	5.68081	7.62829	5.64108	14.2911	8.04762	20.027	RIN2
ENSG00000101342	1.11897	0.018029	0.132995	8.52122	21.7951	15.0429	38.1095	13.4127	20.9807	TLDC2
ENSG00000134955	1.11886	5.19264e-08	3.46575e-06	726.197	1547.45	471.97	912.246	468.55	1158.71	SLC37A2
ENSG00000197635	1.11727	0.000836249	0.0139839	25.5636	42.5005	38.5474	83.3645	30.4021	79.1544	DPP4
ENSG00000272695	1.11626	7.07724e-06	0.000264982	156.222	478.403	124.104	253.666	229.804	373.838	GAS6-AS2
ENSG00000171631	1.11625	2.48339e-09	2.21642e-07	121.191	240.836	121.283	301.303	106.407	215.529	P2RY6
ENSG00000177359	1.11439	0.129764	0.421016	10.4148	13.0771	1.88036	4.76369	8.04762	25.749	AC024940.2
ENSG00000248375	1.11284	0.0539866	0.258613	6.62761	11.9873	6.58126	17.8638	8.04762	16.2123	AC104066.1
ENSG00000159208	1.11182	0.0721213	0.307659	5.68081	8.71804	8.46162	13.1001	7.15344	23.8417	CIART
ENSG00000232160	1.11093	6.5708e-05	0.00176651	45.4465	87.1804	33.8465	82.1736	31.2963	69.6177	RAP2C-AS1
ENSG00000115339	1.11059	0.00248327	0.0319804	22.7232	57.757	27.2652	35.7277	15.2011	46.7297	GALNT3
ENSG00000229950	1.11024	0.0092982	0.0834443	16.0956	58.8468	13.1625	32.1549	25.9312	28.61	TFAP2A-AS1
ENSG00000182578	1.10954	2.72737e-15	7.3807e-13	1807.44	3486.13	1431.89	3111.88	1253.64	3095.6	CSF1R
ENSG00000234518	1.10841	0.000139914	0.00328916	35.9785	88.2702	30.0858	65.5007	50.0741	96.3204	PTGES3P1
ENSG00000183230	1.106	0.0550316	0.261545	5.68081	11.9873	9.4018	23.8184	8.04762	14.305	CTNNA3
ENSG00000176170	1.1017	7.07211e-07	3.50206e-05	107.935	166.733	67.693	204.839	74.2169	164.984	SPHK1
ENSG00000272583	1.10165	0.146506	0.450229	0.946802	29.4234	14.1027	10.7183	7.15344	7.62934	AL592494.3
ENSG00000138771	1.10149	2.98426e-12	4.92596e-10	1931.48	4949.67	1809.85	3101.16	2070.92	4419.29	SHROOM3
ENSG00000168334	1.101	0.0148994	0.116473	11.3616	26.1541	11.2822	21.4366	12.5185	27.6564	XIRP1
ENSG00000256464	1.10092	0.0672209	0.294915	6.62761	22.8849	10.342	9.52737	5.36508	15.2587	YWHABP2
ENSG00000273314	1.09888	0.00199953	0.0271144	17.0424	52.3083	29.1456	42.8732	18.7778	43.8687	AC005229.4
ENSG00000137959	1.09757	5.62292e-10	5.7545e-08	98.4674	216.861	103.42	209.602	111.773	244.139	IFI44L
ENSG00000230177	1.09598	0.102449	0.376433	5.68081	15.2566	5.64108	4.76369	8.9418	22.888	AL080317.1
ENSG00000182912	1.09551	0.0367463	0.205349	9.46802	16.3463	13.1625	27.3912	6.25926	18.1197	TSPEAR-AS2
ENSG00000214888	1.09475	0.00383445	0.0448307	11.3616	49.039	26.325	51.2096	27.7196	40.054	AL772337.1
ENSG00000234460	1.0945	0.0174624	0.12994	15.1488	21.7951	12.2223	23.8184	8.9418	31.471	AL772337.3
ENSG00000135114	1.09345	4.39752e-07	2.36864e-05	325.7	757.38	231.284	391.813	283.455	642.772	OASL
ENSG00000221926	1.09304	2.41514e-06	0.000103272	171.371	314.939	116.582	225.084	165.423	425.336	TRIM16
ENSG00000146090	1.09281	0.0954895	0.361851	10.4148	7.62829	2.82054	16.6729	7.15344	19.0733	RASGEF1C
ENSG00000281195	1.09171	0.0801045	0.326176	11.3616	10.8976	4.7009	15.482	4.4709	17.166	AC007878.1
ENSG00000132274	1.09124	3.8653e-11	5.07147e-09	143.914	284.426	170.173	347.749	149.328	354.764	TRIM22
ENSG00000163082	1.08879	0.00110724	0.0175591	70.0633	163.463	40.4278	79.7918	94.7831	192.641	SGPP2
ENSG00000214900	1.08763	9.40887e-06	0.000335897	58.7017	104.617	40.4278	96.4647	50.9683	117.301	LINC01588
ENSG00000198711	1.08643	0.0505151	0.249183	8.52122	14.1668	5.64108	23.8184	10.7302	15.2587	SSBP3-AS1
ENSG00000133106	1.08403	1.2405e-09	1.17549e-07	144.861	247.374	105.3	281.058	135.915	289.915	EPSTI1
ENSG00000152778	1.08355	0.0229684	0.15478	111.723	386.863	119.403	175.065	219.968	393.865	IFIT5
ENSG00000166750	1.08353	1.34563e-06	6.14099e-05	199.775	479.492	157.01	260.812	217.286	474.926	SLFN5
ENSG00000126821	1.08268	0.000394445	0.00766472	36.9253	80.6419	30.0858	51.2096	39.3439	92.5057	SGPP1
ENSG00000254510	1.07833	0.000355821	0.00706615	29.3509	68.6546	44.1885	84.5554	27.7196	61.0347	AP001107.5
ENSG00000139714	1.07714	0.0850508	0.337456	10.4148	10.8976	4.7009	11.9092	5.36508	20.027	MORN3
ENSG00000233237	1.07702	0.0558154	0.263457	8.52122	15.2566	7.52144	15.482	6.25926	16.2123	LINC00472
ENSG00000226435	1.07666	5.44375e-07	2.79488e-05	85.2122	170.002	60.1715	146.483	71.5344	141.143	ANKRD18DP
ENSG00000267607	1.07643	0.0280286	0.174127	9.46802	30.5132	10.342	16.6729	12.5185	20.9807	AC011511.5
ENSG00000162645	1.0759	2.13042e-09	1.92377e-07	788.686	1947.39	637.442	1155.19	836.953	1667.01	GBP2
ENSG00000118946	1.07378	0.0281996	0.174412	12.3084	40.321	8.46162	17.8638	25.037	38.1467	PCDH17
ENSG00000233930	1.07176	0.025491	0.16511	12.3084	30.5132	10.342	15.482	11.6243	25.749	KRTAP5-AS1
ENSG00000168994	1.07039	6.99858e-05	0.00186196	232.913	524.172	137.266	219.13	187.778	427.243	PXDC1
ENSG00000254248	1.06773	0.000899965	0.0148822	20.8296	70.8341	36.667	52.4006	28.6138	57.22	AC068189.1
ENSG00000115414	1.06421	0.000671647	0.0117431	41.6593	92.6292	35.7268	47.6369	33.0847	89.6447	FN1
ENSG00000250510	1.06329	0.0369645	0.206193	12.3084	22.8849	24.4447	27.3912	5.36508	37.193	GPR162
ENSG00000255139	1.06322	0.0601346	0.274551	8.52122	15.2566	8.46162	10.7183	8.9418	27.6564	AP000442.2
ENSG00000152582	1.06307	3.0032e-10	3.38986e-08	191.254	360.709	191.797	410.868	144.857	331.876	SPEF2
ENSG00000185745	1.06305	2.62346e-06	0.000110336	238.594	650.584	282.054	398.959	363.037	795.359	IFIT1
ENSG00000171658	1.06114	0.00460625	0.0512112	41.6593	59.9366	19.7438	41.6823	34.873	98.2277	NMRAL2P
ENSG00000162493	1.05992	0.0127196	0.104528	15.1488	26.1541	16.9232	25.0094	14.3069	44.8224	PDPN
ENSG00000162437	1.05985	0.0298547	0.180717	7.57441	17.4361	16.9232	42.8732	16.9894	26.7027	RAVER2
ENSG00000272144	1.05781	0.00262175	0.0334273	20.8296	33.7824	22.5643	52.4006	24.1429	54.359	AC025171.4
ENSG00000241547	1.05743	0.0427638	0.225173	13.2552	20.7054	7.52144	20.2457	7.15344	17.166	ACTG1P20
ENSG00000168671	1.05699	0.00339709	0.0408689	26.5105	73.0136	59.2314	134.574	85.8413	149.726	UGT3A2
ENSG00000279129	1.05688	0.0346228	0.197361	7.57441	28.3336	9.4018	16.6729	16.0952	23.8417	AC046158.3
ENSG00000271654	1.05602	0.0205772	0.145046	15.1488	25.0644	14.1027	28.5821	8.04762	23.8417	AC025062.2
ENSG00000135925	1.0559	0.0748705	0.314112	6.62761	10.8976	4.7009	17.8638	11.6243	19.0733	WNT10A
ENSG00000224061	1.05437	0.148323	0.452865	0.946802	20.7054	11.2822	5.95461	8.9418	17.166	AC092106.1
ENSG00000154274	1.0538	0.0492247	0.244925	13.2552	26.1541	5.64108	14.2911	9.83598	19.0733	C4orf19
ENSG00000250602	1.05366	0.034211	0.196159	17.0424	33.7824	10.342	22.6275	8.04762	17.166	AC093535.1
ENSG00000267737	1.05191	1.69006e-05	0.000559139	292.562	803.15	240.686	339.413	247.688	475.88	AC087645.2
ENSG00000179796	1.04996	0.00161072	0.0231086	22.7232	43.5902	29.1456	75.0281	30.4021	52.4517	LRRC3B
ENSG00000074966	1.04766	0.0262114	0.167725	17.0424	14.1668	18.8036	41.6823	12.5185	43.8687	TXK
ENSG00000277443	1.04666	0.00700915	0.0687488	4461.33	10600.1	2956.87	4206.34	4083.72	8953.03	MARCKS
ENSG00000104972	1.04229	0.00265777	0.0337927	26.5105	52.3083	17.8634	45.255	22.3545	40.054	LILRB1
ENSG00000260317	1.04128	0.0081255	0.0758265	38.8189	62.1161	40.4278	67.8825	73.3228	183.104	AC009812.4
ENSG00000006118	1.03809	0.0363207	0.203472	13.2552	34.8722	9.4018	14.2911	12.5185	22.888	TMEM132A
ENSG00000151790	1.03548	0.11011	0.389471	7.57441	26.1541	6.58126	4.76369	8.9418	16.2123	TDO2
ENSG00000249437	1.03286	0.000751938	0.0127688	78.5845	144.937	51.7099	101.228	33.9788	89.6447	NAIP
ENSG00000234191	1.03262	0.0173915	0.1296	27.4573	37.0517	7.52144	33.3458	21.4603	44.8224	AC091808.1
ENSG00000071246	1.03211	5.26234e-07	2.72097e-05	1542.34	2734.2	997.531	1909.05	802.974	2191.53	VASH1
ENSG00000042832	1.0285	0.00133952	0.0201994	37.8721	71.9239	28.2054	44.0641	27.7196	74.3861	TG
ENSG00000203727	1.0269	0.00158681	0.0229154	27.4573	75.1931	27.2652	48.8278	45.6032	80.1081	SAMD5
ENSG00000177575	1.02569	0.101246	0.374303	9.46802	23.9746	8.46162	13.1001	4.4709	8.58301	CD163
ENSG00000183929	1.02438	0.0938761	0.358659	8.52122	5.44878	15.9831	41.6823	10.7302	24.7954	DUSP5P1
ENSG00000052795	1.02158	0.00910044	0.0823003	337.061	838.022	239.746	359.658	357.672	699.038	FNIP2
ENSG00000111052	1.02072	1.67682e-15	4.95017e-13	907.983	1846.05	912.915	1755.42	728.757	1571.64	LIN7A
ENSG00000173212	1.02062	0.0140052	0.11186	15.1488	34.8722	21.6241	29.773	10.7302	31.471	MAB21L3
ENSG00000259668	1.01852	0.00679021	0.0672927	24.6168	49.039	24.4447	28.5821	24.1429	69.6177	AC066613.1
ENSG00000254162	1.01755	0.0147873	0.116113	33.1381	41.4107	32.9063	66.6916	62.5926	151.633	AC009812.3
ENSG00000025708	1.01741	1.00113e-12	1.74641e-10	1633.23	3201.7	1230.7	2437.82	1444.1	3079.39	TYMP
ENSG00000102524	1.01715	3.66293e-05	0.00108134	47.3401	152.566	68.6332	104.801	72.4286	123.977	TNFSF13B
ENSG00000146192	1.01523	1.75801e-06	7.73274e-05	203.562	363.978	148.548	306.067	113.561	270.842	FGD2
ENSG00000163823	1.01377	4.25062e-06	0.000171263	183.68	453.338	177.694	322.74	142.175	241.278	CCR1
ENSG00000163565	1.01323	9.82229e-13	1.74641e-10	253.743	525.262	262.31	448.977	223.545	516.888	IFI16
ENSG00000260464	1.01246	0.039742	0.215652	15.1488	40.321	11.2822	14.2911	25.9312	50.5444	AL049796.1
ENSG00000158258	1.01181	6.32639e-12	1.0012e-09	450.678	1069.05	626.16	971.792	456.032	1049.03	CLSTN2
ENSG00000114315	1.01043	0.0262417	0.167848	14.202	47.9492	13.1625	17.8638	21.4603	32.4247	HES1
ENSG00000137642	1.01024	2.13268e-08	1.53696e-06	687.378	1227.06	582.912	1099.22	391.651	1020.42	SORL1
ENSG00000100311	1.00967	0.00514503	0.0552318	23.67	51.2185	19.7438	35.7277	18.7778	38.1467	PDGFB
ENSG00000207205	1.0087	0.06116	0.277719	8.52122	23.9746	8.46162	17.8638	9.83598	12.3977	RNVU1-15
ENSG00000281398	1.00839	0.000187722	0.0042254	41.6593	89.3599	71.4537	126.238	45.6032	103.95	SNHG4
ENSG00000223799	1.00743	6.36305e-07	3.18173e-05	93.7334	174.361	73.3341	147.674	76.0053	165.938	IL10RB-AS1
ENSG00000269667	1.00685	0.0699112	0.301802	7.57441	22.8849	9.4018	19.0547	8.9418	10.4903	AC092723.1
ENSG00000031081	1.00262	1.58956e-06	7.09342e-05	828.452	1513.67	512.398	903.91	524.884	1318.92	ARHGAP31
ENSG00000117407	1.00102	1.07416e-05	0.000373909	164.744	215.772	114.702	340.604	109.09	222.205	ARTN
ENSG00000166401	0.999418	2.27988e-18	8.97396e-16	1440.09	2902.02	1303.09	2393.75	1305.5	2796.15	SERPINB8
ENSG00000185112	0.997367	8.7429e-15	2.27478e-12	912.717	1791.56	908.214	1632.75	980.021	2164.83	FAM43A
ENSG00000173320	0.99726	0.00142951	0.0213138	57.7549	92.6292	58.2912	105.992	24.1429	81.0617	STOX2
ENSG00000049249	0.997259	0.000137514	0.00324267	154.329	309.491	101.539	156.011	145.751	334.737	TNFRSF9
ENSG00000026025	0.996041	1.03189e-17	3.86356e-15	4022.96	7304.63	3943.12	7040.73	3678.66	8876.74	VIM
ENSG00000225206	0.995917	0.0563561	0.264563	8.52122	28.3336	11.2822	10.7183	14.3069	28.61	MIR137HG
ENSG00000271335	0.995106	0.0856665	0.339022	8.52122	19.6156	4.7009	10.7183	11.6243	19.0733	AL117336.3
ENSG00000178175	0.993912	0.0177788	0.131529	24.6168	20.7054	19.7438	45.255	19.672	61.0347	ZNF366
ENSG00000154016	0.991677	0.00770768	0.0734454	22.7232	45.7697	18.8036	39.3004	16.9894	31.471	GRAP
ENSG00000136231	0.991064	0.0413281	0.219982	9.46802	17.4361	15.9831	30.964	9.83598	21.9344	IGF2BP3
ENSG00000279789	0.990454	0.0372496	0.207181	6.62761	21.7951	15.0429	23.8184	15.2011	27.6564	AC120114.4
ENSG00000165092	0.989518	0.110612	0.390078	64.3825	239.746	62.9921	82.1736	152.011	232.695	ALDH1A1
ENSG00000144619	0.988438	1.61536e-11	2.31752e-09	448.784	927.382	477.612	871.755	358.566	750.536	CNTN4
ENSG00000280852	0.986215	0.00615146	0.0626552	22.7232	41.4107	27.2652	47.6369	15.2011	40.054	AC025048.6
ENSG00000273604	0.984246	1.36893e-07	8.2595e-06	405.231	1074.5	425.902	591.888	447.09	861.162	EPOP
ENSG00000170425	0.983074	0.00248122	0.0319804	35.9785	61.0263	24.4447	48.8278	22.3545	53.4054	ADORA2B
ENSG00000164938	0.982766	8.38027e-09	6.66557e-07	272.679	626.609	267.951	422.777	305.81	621.791	TP53INP1
ENSG00000232295	0.98217	0.0218909	0.150472	18.936	29.4234	17.8634	32.1549	8.9418	28.61	AL589935.1
ENSG00000139626	0.98174	1.88753e-10	2.22888e-08	160.956	300.773	146.668	329.885	160.952	295.637	ITGB7
ENSG00000163346	0.979917	7.75571e-11	9.92149e-09	452.571	793.342	505.817	1130.18	456.926	869.745	PBXIP1
ENSG00000004799	0.979612	0.0214805	0.148996	17.0424	34.8722	16.9232	33.3458	11.6243	21.9344	PDK4
ENSG00000135077	0.97835	0.0585063	0.270618	12.3084	15.2566	12.2223	20.2457	6.25926	24.7954	HAVCR2
ENSG00000169248	0.97663	0.0895947	0.349079	107.935	367.248	135.386	178.638	279.878	483.509	CXCL11
ENSG00000228988	0.976186	0.0809708	0.328173	7.57441	27.2439	7.52144	11.9092	12.5185	15.2587	AL353771.1
ENSG00000175183	0.975337	0.0308835	0.184328	22.7232	39.2312	17.8634	19.0547	9.83598	40.054	CSRP2
ENSG00000232821	0.974225	0.014997	0.1171	19.8828	49.039	15.0429	29.773	19.672	28.61	AC003986.2
ENSG00000165995	0.972388	0.0808391	0.327863	8.52122	9.8078	14.1027	22.6275	7.15344	25.749	CACNB2
ENSG00000241155	0.970362	0.00442364	0.0496795	35.0317	87.1804	24.4447	46.4459	33.9788	49.5907	ARHGAP31-AS1
ENSG00000273038	0.970116	0.0527625	0.255507	9.46802	22.8849	13.1625	19.0547	8.04762	18.1197	AL365203.2
ENSG00000198939	0.968988	0.0426575	0.224875	8.52122	25.0644	12.2223	17.8638	13.4127	23.8417	ZFP2
ENSG00000266709	0.967769	4.17211e-05	0.0012107	119.297	255.003	96.8386	136.956	91.2064	207.9	AC005224.4
ENSG00000230730	0.967165	0.00530207	0.0564831	20.8296	35.9619	27.2652	63.1189	27.7196	49.5907	AC074011.1
ENSG00000164100	0.966046	0.0835437	0.333441	15.1488	22.8849	7.52144	15.482	5.36508	16.2123	NDST3
ENSG00000184060	0.965843	0.00170534	0.0241948	61.5421	114.424	47.009	94.0828	31.2963	64.8494	ADAP2
ENSG00000217801	0.965716	0.000150962	0.00350064	51.1273	92.6292	41.3679	77.4099	49.1799	105.857	AL390719.1
ENSG00000100292	0.963465	0.0381793	0.210666	2094.33	3347.73	843.342	1673.25	1423.53	3482.79	HMOX1
ENSG00000262003	0.963225	0.00189691	0.0261698	31.2445	53.398	22.5643	58.3552	35.7672	62.9421	AC087392.1
ENSG00000211696	0.962689	0.0798058	0.325478	14.202	30.5132	10.342	13.1001	6.25926	16.2123	TRGV8
ENSG00000227331	0.959596	0.0902106	0.350588	9.46802	20.7054	9.4018	17.8638	6.25926	10.4903	AC005042.1
ENSG00000272916	0.958016	0.133362	0.426952	13.2552	10.8976	8.46162	13.1001	2.68254	22.888	AC022400.6
ENSG00000260475	0.957898	0.0188465	0.136726	42.6061	101.347	26.325	39.3004	24.1429	40.054	AL353719.1
ENSG00000165164	0.956613	0.062083	0.280387	10.4148	22.8849	14.1027	14.2911	7.15344	23.8417	CFAP47
ENSG00000251079	0.956515	0.0595248	0.27387	17.9892	21.7951	8.46162	20.2457	7.15344	22.888	BMS1P2
ENSG00000090339	0.954021	7.30669e-08	4.7327e-06	6725.13	13041.1	4725.35	7986.32	5515.3	11837.9	ICAM1
ENSG00000244242	0.953597	0.0503876	0.24872	33.1381	45.7697	12.2223	34.5367	8.9418	24.7954	IFITM10
ENSG00000184005	0.953416	0.00449044	0.0503158	19.8828	40.321	29.1456	52.4006	25.9312	52.4517	ST6GALNAC3
ENSG00000102290	0.953205	0.0854672	0.33867	10.4148	34.8722	21.6241	14.2911	5.36508	22.888	PCDH11X
ENSG00000074181	0.948736	0.0276866	0.172982	20.8296	38.1414	12.2223	21.4366	14.3069	31.471	NOTCH3
ENSG00000231296	0.947884	0.115778	0.399127	17.9892	26.1541	10.342	20.2457	2.68254	13.3513	AL050341.1
ENSG00000198857	0.947744	0.0357139	0.20156	21.7764	34.8722	11.2822	17.8638	17.8836	44.8224	HSD3BP5
ENSG00000041982	0.947164	0.00907865	0.0822706	34.0849	75.1931	22.5643	32.1549	33.9788	66.7567	TNC
ENSG00000268584	0.946647	0.0983615	0.367817	8.52122	19.6156	4.7009	13.1001	11.6243	15.2587	AC073389.1
ENSG00000177614	0.946557	7.13033e-06	0.00026632	165.69	289.875	236.925	494.233	184.201	348.089	PGBD5
ENSG00000137752	0.945457	5.69684e-09	4.72715e-07	718.623	1683.67	635.562	1102.79	698.355	1166.34	CASP1
ENSG00000049130	0.943275	1.10138e-06	5.18628e-05	428.901	924.113	327.183	519.242	375.556	731.463	KITLG
ENSG00000036565	0.940931	0.0946659	0.359735	9.46802	16.3463	13.1625	14.2911	4.4709	20.9807	SLC18A1
ENSG00000186919	0.940828	0.0944314	0.359296	10.4148	15.2566	6.58126	17.8638	7.15344	13.3513	ZACN
ENSG00000262877	0.938534	0.125211	0.414247	1.8936	17.4361	15.0429	14.2911	11.6243	22.888	AC110285.2
ENSG00000247934	0.938325	0.0658441	0.29087	14.202	22.8849	15.9831	39.3004	8.9418	13.3513	AC022364.1
ENSG00000186818	0.93808	1.56136e-15	4.69968e-13	2082.96	3759.66	1692.32	3512.03	1735.6	3287.29	LILRB4
ENSG00000142185	0.937865	4.36029e-09	3.7186e-07	2033.73	4072.42	1716.77	3085.68	1464.67	2832.39	TRPM2
ENSG00000214455	0.936898	0.000937717	0.0153464	35.0317	57.757	32.9063	71.4553	34.873	67.7104	RCN1P2
ENSG00000152495	0.936629	0.0226205	0.153243	16.0956	43.5902	23.5045	22.6275	15.2011	38.1467	CAMK4
ENSG00000273443	0.936544	0.0830419	0.333219	9.46802	20.7054	11.2822	16.6729	6.25926	14.305	AL645608.9
ENSG00000104974	0.936332	0.0319705	0.188099	14.202	31.6029	19.7438	32.1549	10.7302	21.9344	LILRA1
ENSG00000117091	0.935458	0.113465	0.395592	9.46802	27.2439	5.64108	8.33645	12.5185	17.166	CD48
ENSG00000230306	0.934495	0.027271	0.171502	22.7232	40.321	15.9831	20.2457	14.3069	40.054	BANF1P2
ENSG00000104093	0.93417	6.83671e-06	0.000258498	1153.2	2679.71	917.616	1401.71	1339.48	2433.76	DMXL2
ENSG00000104081	0.933748	3.68546e-10	4.00705e-08	652.346	1026.55	507.697	933.683	485.54	1180.64	BMF
ENSG00000106683	0.932901	2.76778e-11	3.82777e-09	902.302	1463.54	841.461	1787.57	697.46	1410.47	LIMK1
ENSG00000125869	0.931942	7.77388e-06	0.000283912	182.733	383.594	311.2	593.079	275.407	492.092	LAMP5
ENSG00000180616	0.931824	0.0973925	0.365572	9.46802	18.5258	7.52144	19.0547	8.04762	10.4903	SSTR2
ENSG00000275131	0.931523	0.00460704	0.0512112	24.6168	47.9492	24.4447	42.8732	31.2963	61.9884	AC241952.1
ENSG00000205238	0.93148	0.0703905	0.303019	13.2552	10.8976	13.1625	38.1095	11.6243	23.8417	SPDYE2
ENSG00000182566	0.930762	0.0180728	0.133154	29.3509	52.3083	13.1625	33.3458	21.4603	36.2394	CLEC4G
ENSG00000230943	0.930527	0.0176857	0.131093	33.1381	83.9112	22.5643	28.5821	29.5079	49.5907	LINC02541
ENSG00000168062	0.930395	0.0251255	0.163919	30.2977	79.5521	23.5045	21.4366	29.5079	57.22	BATF2
ENSG00000085552	0.93	0.0345056	0.197059	14.202	21.7951	12.2223	23.8184	15.2011	33.3784	IGSF9
ENSG00000166523	0.929523	0.0419901	0.222579	33.1381	58.8468	17.8634	19.0547	14.3069	45.776	CLEC4E
ENSG00000233231	0.929377	0.144351	0.446402	14.202	9.8078	9.4018	29.773	3.57672	12.3977	HNRNPA1P49
ENSG00000120693	0.929175	0.0395297	0.214804	10.4148	20.7054	13.1625	36.9186	21.4603	28.61	SMAD9
ENSG00000010030	0.92916	0.128596	0.419558	6.62761	8.71804	5.64108	15.482	8.9418	16.2123	ETV7
ENSG00000170458	0.927432	0.057864	0.268928	222.498	427.184	115.642	170.302	121.608	276.564	CD14
ENSG00000097096	0.926335	0.000120531	0.00292303	60.5953	128.591	58.2912	129.81	62.5926	87.7374	SYDE2
ENSG00000071205	0.925852	6.77714e-05	0.00181247	60.5953	98.078	48.8894	103.61	54.545	109.672	ARHGAP10
ENSG00000089127	0.923043	1.7736e-09	1.64015e-07	417.54	848.92	403.337	640.716	454.243	926.011	OAS1
ENSG00000218336	0.921953	0.000230976	0.00501515	55.8613	96.9882	55.4706	92.8919	38.4497	93.4594	TENM3
ENSG00000228857	0.921927	0.152947	0.459337	11.3616	19.6156	6.58126	9.52737	3.57672	11.444	AC104653.1
ENSG00000122861	0.921685	0.0103893	0.0905658	2098.11	3299.78	1985.66	3852.63	1022.94	2521.5	PLAU
ENSG00000256321	0.920161	0.142403	0.442784	6.62761	19.6156	8.46162	5.95461	7.15344	16.2123	AC087258.1
ENSG00000023902	0.919989	2.27295e-06	9.77368e-05	523.581	1048.34	385.474	664.534	363.931	695.224	PLEKHO1
ENSG00000155011	0.919578	0.000595809	0.0107291	189.36	406.479	114.702	175.065	152.011	280.378	DKK2
ENSG00000148459	0.919519	3.02911e-06	0.000125337	981.833	2315.73	837.701	1176.63	1008.64	1855.84	PDSS1
ENSG00000145287	0.918317	4.99527e-21	2.73866e-18	2932.25	5877.05	3023.62	5147.16	2930.23	5767.78	PLAC8
ENSG00000211452	0.918033	0.130855	0.422506	7.57441	8.71804	7.52144	14.2911	6.25926	17.166	DIO1
ENSG00000108239	0.917797	1.07306e-13	2.2565e-11	560.507	1087.58	562.228	938.446	481.963	1004.21	TBC1D12
ENSG00000260231	0.917354	0.00185329	0.0257232	42.6061	91.5395	33.8465	54.7824	37.5556	68.6641	JHDM1D-AS1
ENSG00000184838	0.916809	0.168359	0.48218	9.46802	13.0771	3.76072	5.95461	10.7302	25.749	PRR16
ENSG00000226979	0.915454	0.00154374	0.0224625	96.5738	175.451	70.5135	97.6556	106.407	241.278	LTA
ENSG00000124491	0.912817	3.11711e-11	4.16093e-09	509.379	985.139	670.349	1118.28	529.355	1113.88	F13A1
ENSG00000186480	0.909217	1.6066e-12	2.7102e-10	1808.39	3868.63	1937.71	3332.2	1642.61	2920.13	INSIG1
ENSG00000225022	0.909043	0.112477	0.393758	11.3616	21.7951	5.64108	16.6729	8.9418	10.4903	UBE2D3P1
ENSG00000170915	0.908879	7.17006e-09	5.82368e-07	777.324	1218.35	892.231	1798.29	697.46	1428.59	PAQR8
ENSG00000187608	0.907467	1.21642e-07	7.41e-06	462.039	984.049	497.355	760.999	605.36	1188.27	ISG15
ENSG00000261654	0.906256	0.0440886	0.229037	12.3084	32.6927	28.2054	30.964	9.83598	30.5174	AL360270.2
ENSG00000279443	0.904888	0.00852534	0.0785698	24.6168	41.4107	41.3679	57.1642	24.1429	69.6177	AL513497.1
ENSG00000108839	0.903345	0.00232366	0.0304096	44.4997	65.3853	35.7268	58.3552	27.7196	77.2471	ALOX12
ENSG00000204099	0.902645	0.00313944	0.0386786	101.308	205.964	68.6332	100.037	53.6508	111.579	NEU4
ENSG00000134571	0.902644	3.8658e-06	0.000156995	101.308	163.463	86.4966	181.02	80.4762	157.355	MYBPC3
ENSG00000276216	0.90255	0.131848	0.423878	12.3084	18.5258	7.52144	20.2457	5.36508	8.58301	AC245014.3
ENSG00000273295	0.90242	0.0569324	0.266292	17.9892	17.4361	15.9831	33.3458	8.04762	27.6564	AP000350.6
ENSG00000128512	0.900956	0.00219719	0.0292279	179.892	369.427	112.822	135.765	154.693	329.015	DOCK4
ENSG00000112964	0.900502	0.102583	0.376433	13.2552	18.5258	5.64108	15.482	8.04762	16.2123	GHR
ENSG00000178343	0.90014	0.0549757	0.261489	10.4148	20.7054	15.0429	29.773	11.6243	19.0733	SHISA3
ENSG00000260022	0.899707	0.173868	0.489772	5.68081	6.53853	14.1027	15.482	4.4709	22.888	AL031716.1
ENSG00000182580	0.89899	0.0648202	0.287811	14.202	18.5258	13.1625	28.5821	8.04762	19.0733	EPHB3
ENSG00000126246	0.895167	0.0402315	0.217014	18.936	34.8722	12.2223	26.2003	13.4127	21.9344	IGFLR1
ENSG00000075223	0.892567	0.0672707	0.295049	20.8296	47.9492	12.2223	13.1001	26.8254	49.5907	SEMA3C
ENSG00000225370	0.89222	0.104621	0.379319	7.57441	20.7054	9.4018	13.1001	8.9418	14.305	AC243962.1
ENSG00000110079	0.891895	1.55824e-09	1.44973e-07	177.999	369.427	219.062	366.804	194.931	362.394	MS4A4A
ENSG00000172183	0.891105	0.00450077	0.0503662	42.6061	74.1034	24.4447	58.3552	33.0847	53.4054	ISG20
ENSG00000269220	0.888442	0.000195293	0.00435748	74.7973	120.963	49.8296	98.8465	59.9101	121.116	LINC00528
ENSG00000115963	0.884759	0.122611	0.409886	719.569	1328.41	307.439	481.132	335.318	705.714	RND3
ENSG00000136250	0.884658	5.60752e-06	0.000221288	139.18	288.785	125.044	197.693	116.243	215.529	AOAH
ENSG00000162849	0.884594	0.000174254	0.00395707	54.9145	102.437	73.3341	141.72	63.4868	110.625	KIF26B
ENSG00000270195	0.883871	0.0754592	0.315516	12.3084	13.0771	10.342	27.3912	11.6243	22.888	AC016773.1
ENSG00000234389	0.882525	0.0302227	0.182083	22.7232	27.2439	14.1027	39.3004	15.2011	29.5637	AC007278.1
ENSG00000030582	0.881893	3.52508e-10	3.89306e-08	9948.05	18630.5	7976.49	13938.5	7785.63	14808.5	GRN
ENSG00000238057	0.881732	0.000271701	0.00572137	221.552	452.249	158.89	285.821	145.751	231.741	ZEB2-AS1
ENSG00000164484	0.881145	0.0146432	0.115276	28.4041	53.398	18.8036	32.1549	23.2487	43.8687	TMEM200A
ENSG00000214226	0.880448	0.013804	0.110887	35.9785	45.7697	18.8036	39.3004	22.3545	56.2664	C17orf67
ENSG00000279835	0.878829	0.000209543	0.00461506	59.6485	105.706	49.8296	88.1282	52.7566	103.95	AL121785.1
ENSG00000177989	0.878641	8.23632e-07	3.98851e-05	161.903	308.401	134.446	287.012	150.222	226.973	ODF3B
ENSG00000266970	0.878303	0.0262757	0.167856	44.4997	66.4751	19.7438	32.1549	21.4603	58.1737	AC061992.1
ENSG00000145779	0.877805	1.88957e-05	0.000613252	2086.75	4196.65	1522.15	2155.57	1940.37	3843.28	TNFAIP8
ENSG00000279522	0.876829	0.120976	0.407169	6.62761	18.5258	7.52144	11.9092	10.7302	15.2587	NA
ENSG00000050344	0.876018	3.37761e-05	0.0010029	1119.12	2546.76	977.787	1281.43	1315.34	2432.81	NFE2L3
ENSG00000186088	0.875234	7.46494e-07	3.66116e-05	465.826	941.549	369.491	577.597	406.852	758.166	GSAP
ENSG00000141337	0.874995	0.00772869	0.0735037	28.4041	41.4107	42.3081	82.1736	33.9788	68.6641	ARSG
ENSG00000226453	0.874221	0.00521377	0.0557747	31.2445	54.4878	26.325	66.6916	33.0847	45.776	LINC02542
ENSG00000109654	0.873316	0.025753	0.165898	28.4041	32.6927	17.8634	30.964	19.672	56.2664	TRIM2
ENSG00000249628	0.873198	0.0983179	0.367817	10.4148	20.7054	7.52144	13.1001	17.8836	31.471	LINC00942
ENSG00000162723	0.872559	0.050797	0.249931	12.3084	27.2439	21.6241	22.6275	10.7302	31.471	SLAMF9
ENSG00000121989	0.871805	7.41436e-06	0.000272944	873.898	1686.94	598.895	994.42	836.953	1543.99	ACVR2A
ENSG00000116574	0.871404	6.29247e-10	6.31344e-08	658.974	1288.09	557.527	980.129	577.64	1013.75	RHOU
ENSG00000273036	0.87094	0.00148711	0.0219085	84.2654	82.8214	74.2742	179.829	65.2751	146.865	AL390726.5
ENSG00000056558	0.870838	1.61527e-05	0.000536711	1687.2	3230.04	1155.48	1716.12	1375.25	2765.64	TRAF1
ENSG00000203808	0.870042	0.101483	0.374667	17.0424	28.3336	12.2223	29.773	8.04762	10.4903	BVES-AS1
ENSG00000092529	0.869982	0.177018	0.494164	14.202	10.8976	10.342	17.8638	1.78836	19.0733	CAPN3
ENSG00000188282	0.869713	0.000452945	0.00863747	69.1165	116.604	54.5305	100.037	45.6032	92.5057	RUFY4
ENSG00000164733	0.868002	1.51186e-07	8.99557e-06	5028.46	8610.16	3532.26	6147.54	3439.02	7142.02	CTSB
ENSG00000197249	0.866936	0.001034	0.0166909	77.6377	199.425	74.2742	97.6556	102.831	166.892	SERPINA1
ENSG00000026508	0.866457	2.02505e-06	8.80637e-05	4629.86	9428.56	3689.27	5330.57	4533.49	8671.7	CD44
ENSG00000167676	0.866129	0.110882	0.390582	24.6168	17.4361	10.342	40.4913	7.15344	19.0733	PLIN4
ENSG00000161643	0.865367	0.0673358	0.295166	25.5636	38.1414	11.2822	28.5821	10.7302	20.027	SIGLEC16
ENSG00000244682	0.865243	0.00130219	0.0198443	189.36	290.965	87.4368	171.493	112.667	246.046	FCGR2C
ENSG00000107736	0.86485	1.08104e-08	8.17491e-07	346.529	644.045	309.319	566.879	278.984	492.092	CDH23
ENSG00000185433	0.864814	0.00924156	0.0832065	35.9785	83.9112	40.4278	47.6369	58.1217	112.533	LINC00158
ENSG00000230806	0.863995	0.00934496	0.0836932	29.3509	58.8468	24.4447	41.6823	25.037	42.915	SRGAP2-AS1
ENSG00000127184	0.863785	3.18163e-16	1.01752e-13	1606.72	3005.55	1468.56	2574.77	1551.4	2838.11	COX7C
ENSG00000243811	0.862574	0.125589	0.414964	6.62761	14.1668	8.46162	11.9092	12.5185	23.8417	APOBEC3D
ENSG00000255197	0.862456	0.000272706	0.00573467	110.776	172.181	75.2144	135.765	63.4868	144.957	AC090559.1
ENSG00000230084	0.861862	0.18008	0.49926	9.46802	18.5258	7.52144	16.6729	5.36508	5.722	AC006059.1
ENSG00000260256	0.858504	0.122404	0.409742	6.62761	18.5258	9.4018	10.7183	10.7302	19.0733	AP001063.1
ENSG00000139679	0.858128	0.00574709	0.0596912	36.9253	55.5775	25.3849	64.3098	30.4021	48.637	LPAR6
ENSG00000136717	0.856563	4.51174e-07	2.40485e-05	198.828	308.401	153.249	351.322	165.423	278.471	BIN1
ENSG00000133063	0.856366	0.101562	0.374718	17.0424	22.8849	6.58126	17.8638	8.9418	18.1197	CHIT1
ENSG00000163694	0.856344	0.00027821	0.00579601	182.733	429.364	169.232	201.266	153.799	284.193	RBM47
ENSG00000064652	0.855187	3.15335e-07	1.74126e-05	118.35	239.746	126.924	227.466	135.021	221.251	SNX24
ENSG00000279821	0.855177	0.0520249	0.253054	18.936	19.6156	19.7438	32.1549	10.7302	37.193	AC145098.2
ENSG00000139278	0.854285	1.90433e-05	0.000615438	635.304	1109.37	441.885	690.735	396.122	862.115	GLIPR1
ENSG00000273218	0.853542	0.0611667	0.277719	13.2552	19.6156	11.2822	26.2003	13.4127	22.888	AC005776.2
ENSG00000105612	0.853301	3.03207e-11	4.15583e-09	725.25	1316.42	631.801	1053.97	672.423	1294.13	DNASE2
ENSG00000127328	0.851631	0.000397133	0.00768775	63.4357	150.386	78.035	103.61	91.2064	164.984	RAB3IP
ENSG00000119714	0.850626	0.00398442	0.0459195	69.1165	87.1804	37.6072	70.2644	44.709	114.44	GPR68
ENSG00000101160	0.849886	1.46728e-13	2.92521e-11	2533.64	4634.73	2138.91	3881.21	2297.15	4045.46	CTSZ
ENSG00000111335	0.849689	3.02042e-09	2.66241e-07	780.165	1555.08	881.889	1358.84	983.598	1852.02	OAS2
ENSG00000101638	0.849471	0.0111719	0.0948037	23.67	46.8595	37.6072	64.3098	25.037	44.8224	ST8SIA5
ENSG00000166278	0.847601	0.00095415	0.0155821	110.776	172.181	66.7528	120.283	61.6984	137.328	C2
ENSG00000132965	0.847142	2.01607e-07	1.16348e-05	648.559	1375.27	612.057	861.036	578.535	1070.97	ALOX5AP
ENSG00000164603	0.846912	0.044416	0.229839	845.494	1962.65	668.468	770.526	966.609	1728.05	BMT2
ENSG00000261105	0.846443	0.0478847	0.240221	23.67	32.6927	15.9831	22.6275	11.6243	36.2394	LMO7-AS1
ENSG00000166928	0.845713	4.44439e-06	0.000178602	236.7	384.684	207.78	316.785	231.593	511.166	MS4A14
ENSG00000268861	0.845587	0.0883449	0.345965	15.1488	17.4361	19.7438	41.6823	8.9418	20.027	AC008878.3
ENSG00000160593	0.845424	0.150308	0.455681	5.68081	13.0771	11.2822	19.0547	7.15344	11.444	JAML
ENSG00000106066	0.844927	3.91915e-08	2.68584e-06	160.01	286.606	172.053	284.63	165.423	321.386	CPVL
ENSG00000254081	0.843076	0.188531	0.507654	14.202	17.4361	0.94018	16.6729	16.0952	21.9344	LINC01299
ENSG00000140090	0.842839	0.00933485	0.083654	42.6061	73.0136	26.325	42.8732	32.1905	64.8494	SLC24A4
ENSG00000125731	0.842572	0.00151497	0.0222124	70.0633	106.796	37.6072	107.183	60.8042	88.6911	SH2D3A
ENSG00000099250	0.842107	5.85849e-07	2.98783e-05	370.2	678.918	310.259	460.887	332.635	674.243	NRP1
ENSG00000168386	0.841789	1.07373e-11	1.64829e-09	418.486	665.841	368.551	689.544	361.249	701.899	FILIP1L
ENSG00000261644	0.841565	0.106853	0.383516	16.0956	22.8849	6.58126	20.2457	9.83598	15.2587	AC007728.2
ENSG00000139318	0.840651	0.101601	0.374742	928.813	2050.92	597.955	744.326	534.72	896.447	DUSP6
ENSG00000228363	0.839874	0.188292	0.507399	16.0956	10.8976	11.2822	33.3458	3.57672	11.444	AC015971.1
ENSG00000164683	0.838211	0.148726	0.453353	14.202	16.3463	3.76072	13.1001	9.83598	20.027	HEY1
ENSG00000166762	0.83815	0.0089808	0.0817701	46.3933	50.1288	46.0688	101.228	30.4021	68.6641	CATSPER2
ENSG00000174307	0.837605	0.119596	0.405303	12.3084	15.2566	9.4018	11.9092	9.83598	28.61	PHLDA3
ENSG00000135124	0.836502	9.71748e-06	0.00034214	1242.2	2329.9	840.521	1361.22	1035.46	1875.86	P2RX4
ENSG00000109089	0.836018	0.0293083	0.178502	28.4041	34.8722	17.8634	40.4913	15.2011	34.332	CDR2L
ENSG00000130775	0.835358	2.63787e-05	0.00081806	235.754	355.26	182.395	381.095	147.54	273.703	THEMIS2
ENSG00000258302	0.834533	0.113115	0.394913	17.9892	27.2439	12.2223	17.8638	5.36508	18.1197	AC025034.1
ENSG00000224116	0.831582	0.14509	0.448086	4.73401	19.6156	15.9831	11.9092	8.9418	20.9807	INHBA-AS1
ENSG00000222009	0.831404	7.24402e-05	0.00191399	252.796	410.838	160.771	276.294	164.529	340.459	BTBD19
ENSG00000260025	0.830311	0.0356876	0.201486	23.67	37.0517	18.8036	28.5821	13.4127	33.3784	AC009414.2
ENSG00000226415	0.829008	0.0388361	0.212691	14.202	31.6029	17.8634	33.3458	18.7778	25.749	TPI1P1
ENSG00000234084	0.827731	0.0523381	0.254334	17.9892	30.5132	22.5643	32.1549	9.83598	26.7027	AL049552.1
ENSG00000169896	0.826251	3.93099e-06	0.000159221	963.844	1401.43	627.1	1188.54	572.275	1244.54	ITGAM
ENSG00000269378	0.823852	0.149071	0.453864	6.62761	11.9873	11.2822	11.9092	9.83598	24.7954	ITGB1P1
ENSG00000113361	0.823795	0.173734	0.489772	22.7232	30.5132	5.64108	8.33645	8.9418	26.7027	CDH6
ENSG00000023445	0.823523	7.60981e-09	6.11613e-07	1455.23	2517.34	1247.62	1931.68	1377.04	2768.5	BIRC3
ENSG00000165507	0.822761	0.0033042	0.040042	67.2229	125.322	74.2742	113.138	113.561	211.714	DEPP1
ENSG00000171509	0.822367	7.36328e-07	3.62288e-05	359.785	815.137	465.389	632.379	496.27	887.864	RXFP1
ENSG00000171115	0.819941	2.02998e-05	0.00065193	372.093	581.929	285.815	539.488	220.862	430.104	GIMAP8
ENSG00000196664	0.819619	0.000147295	0.00344159	231.966	422.825	275.473	391.813	342.471	683.78	TLR7
ENSG00000223725	0.818067	0.0347824	0.197904	23.67	51.2185	18.8036	27.3912	20.5661	32.4247	AC009226.1
ENSG00000236088	0.817385	0.00682967	0.0675056	35.9785	59.9366	31.0259	66.6916	53.6508	85.8301	COX10-AS1
ENSG00000069399	0.816006	1.48483e-07	8.86912e-06	1144.68	1750.15	781.29	1429.11	921.005	1831.04	BCL3
ENSG00000135424	0.815695	9.48502e-08	6.01671e-06	186.52	316.029	188.976	335.84	163.635	297.544	ITGA7
ENSG00000180347	0.815338	0.0424167	0.224144	24.6168	52.3083	20.684	21.4366	19.672	40.054	CCDC129
ENSG00000260910	0.81424	0.00512056	0.0550075	65.3293	140.578	53.5903	63.1189	67.9577	123.977	LINC00565
ENSG00000259802	0.813418	0.0215313	0.148996	28.4041	67.5648	21.6241	35.7277	37.5556	50.5444	AC012640.2
ENSG00000100027	0.811738	0.25276	0.585325	9.46802	4.35902	9.4018	27.3912	4.4709	9.53667	YPEL1
ENSG00000105835	0.811688	0.0537807	0.258388	3601.63	7555.27	2377.72	3102.35	2634.25	4461.26	NAMPT
ENSG00000183484	0.809457	3.18644e-05	0.000955373	2816.74	4737.17	2197.2	3568	1563.92	3222.44	GPR132
ENSG00000183779	0.80939	0.0202499	0.143716	29.3509	57.757	18.8036	41.6823	31.2963	40.054	ZNF703
ENSG00000163644	0.809011	0.0018974	0.0261698	99.4142	255.003	178.634	176.256	168.106	349.042	PPM1K
ENSG00000116990	0.808332	5.31301e-05	0.00148677	684.538	1197.64	401.457	803.872	530.249	828.737	MYCL
ENSG00000125968	0.807913	2.55313e-06	0.000107673	355.051	512.185	262.31	434.686	271.831	607.486	ID1
ENSG00000237721	0.807462	0.0470151	0.237646	28.4041	39.2312	24.4447	40.4913	10.7302	31.471	AF064858.3
ENSG00000111961	0.807188	1.79482e-08	1.3058e-06	468.667	769.367	547.185	890.809	397.91	813.478	SASH1
ENSG00000175161	0.806905	0.0660581	0.291564	19.8828	29.4234	14.1027	23.8184	10.7302	24.7954	CADM2
ENSG00000113916	0.806385	1.09054e-06	5.16695e-05	2650.1	4405.88	1846.51	3139.27	1866.15	3581.02	BCL6
ENSG00000187013	0.805724	0.0413577	0.220048	18.936	34.8722	14.1027	35.7277	22.3545	26.7027	C17orf82
ENSG00000132205	0.804812	1.9139e-14	4.59066e-12	3047.75	5137.11	2634.39	4638.64	2652.14	4782.64	EMILIN2
ENSG00000278330	0.803872	0.137103	0.432931	10.4148	19.6156	7.52144	16.6729	9.83598	12.3977	AC018529.2
ENSG00000145428	0.803824	9.60794e-06	0.000340627	264.158	407.569	299.917	532.342	345.154	646.587	RNF175
ENSG00000140450	0.803691	0.048209	0.240904	330.434	779.175	275.473	358.467	469.445	739.092	ARRDC4
ENSG00000185215	0.803553	0.0137528	0.110591	22294.3	46720	16766.2	24455.6	26911.2	43970.7	TNFAIP2
ENSG00000187037	0.803084	0.0732856	0.310176	22.7232	77.3726	27.2652	17.8638	42.0265	64.8494	GPR141
ENSG00000069493	0.802286	0.119603	0.405303	238.594	539.429	206.84	248.903	410.429	703.807	CLEC2D
ENSG00000164048	0.801166	8.02209e-05	0.00209434	82.3718	139.489	77.0948	146.483	76.0053	124.93	ZNF589
ENSG00000148926	0.799448	0.010812	0.0928273	71.9569	146.027	44.1885	61.9279	73.3228	121.116	ADM
ENSG00000176046	0.799121	6.96186e-06	0.000262583	204.509	358.53	147.608	281.058	181.519	288.961	NUPR1
ENSG00000104833	0.79732	0.0384579	0.211577	35.9785	26.1541	25.3849	58.3552	21.4603	59.1274	TUBB4A
ENSG00000174327	0.797216	0.00460657	0.0512112	33.1381	64.2956	38.5474	72.6462	40.2381	58.1737	SLC16A13
ENSG00000135596	0.796766	2.14246e-16	7.14977e-14	3488.02	5894.49	3617.81	6407.16	3293.27	5764.92	MICAL1
ENSG00000253474	0.795313	0.0248232	0.162604	17.9892	46.8595	24.4447	39.3004	35.7672	49.5907	AC022568.1
ENSG00000140873	0.795278	0.184362	0.504204	12.3084	10.8976	6.58126	17.8638	5.36508	13.3513	ADAMTS18
ENSG00000271862	0.795237	0.175536	0.491726	4.73401	26.1541	15.0429	11.9092	9.83598	13.3513	AC104118.1
ENSG00000140968	0.794713	1.39269e-13	2.81305e-11	6477.07	10556.5	6783.4	11403.1	5560.01	10688.7	IRF8
ENSG00000151726	0.794411	0.0800358	0.325983	11473.3	25216.9	7186.74	8704.45	10264.3	16243.8	ACSL1
ENSG00000226562	0.79405	0.0306374	0.18338	21.7764	29.4234	25.3849	38.1095	22.3545	52.4517	CYP4F26P
ENSG00000275481	0.793957	0.205582	0.531483	10.4148	7.62829	11.2822	17.8638	3.57672	18.1197	AC025031.4
ENSG00000171224	0.793947	0.0131566	0.107429	46.3933	82.8214	46.0688	89.3191	32.1905	44.8224	FAM241B
ENSG00000175352	0.793734	7.81556e-10	7.74043e-08	921.238	1719.63	901.633	1300.49	867.355	1641.26	NRIP3
ENSG00000163009	0.793646	0.00857751	0.0788464	35.9785	52.3083	48.8894	90.5101	35.7672	66.7567	C2orf48
ENSG00000166866	0.79364	0.162094	0.4723	9.46802	15.2566	7.52144	10.7183	8.04762	17.166	MYO1A
ENSG00000135842	0.792659	4.32848e-08	2.94011e-06	1284.81	2590.35	1243.86	1792.34	1412.8	2443.3	FAM129A
ENSG00000181218	0.79184	0.00896364	0.0816966	42.6061	62.1161	27.2652	71.4553	36.6614	51.498	HIST3H2A
ENSG00000197332	0.790692	0.167508	0.481063	9.46802	8.71804	8.46162	19.0547	8.04762	17.166	AC008543.1
ENSG00000214756	0.789985	0.010064	0.0885855	37.8721	91.5395	31.9661	58.3552	58.1217	71.5251	CSKMT
ENSG00000148737	0.789826	0.000608328	0.0109217	218.711	439.171	178.634	217.939	223.545	414.845	TCF7L2
ENSG00000171298	0.789153	2.63004e-14	6.11724e-12	2536.48	4207.55	2258.31	3859.78	2180.01	3984.42	GAA
ENSG00000235314	0.787245	0.117362	0.40122	17.9892	22.8849	9.4018	19.0547	8.04762	19.0733	LINC00957
ENSG00000131979	0.786831	0.000252767	0.0053967	1737.38	3892.61	1390.53	1867.37	2029.79	3137.57	GCH1
ENSG00000270959	0.785072	0.018594	0.135583	101.308	168.912	51.7099	98.8465	48.2857	79.1544	LPP-AS2
ENSG00000105967	0.784577	1.16213e-06	5.39029e-05	1034.85	2169.7	969.326	1381.47	1175.85	1925.45	TFEC
ENSG00000163220	0.784211	0.0810012	0.328173	255.636	552.506	166.412	208.411	190.46	293.73	S100A9
ENSG00000115604	0.78388	0.173003	0.489363	235.754	381.414	81.7957	166.729	220.862	378.606	IL18R1
ENSG00000174718	0.783865	4.53757e-05	0.00129481	1262.09	2815.93	1211.89	1482.7	1085.53	1829.13	KIAA1551
ENSG00000153395	0.78352	4.20166e-12	6.71872e-10	2103.79	4137.8	2324.13	3366.74	2242.6	3975.84	LPCAT1
ENSG00000258682	0.78297	0.0628171	0.282421	15.1488	20.7054	16.9232	28.5821	16.0952	33.3784	AL132989.1
ENSG00000161640	0.782559	0.0235586	0.15717	32.1913	56.6673	24.4447	34.5367	23.2487	45.776	SIGLEC11
ENSG00000103723	0.782308	0.217148	0.543881	9.46802	6.53853	4.7009	19.0547	8.9418	14.305	AP3B2
ENSG00000260498	0.782282	0.11385	0.396667	8.52122	15.2566	12.2223	22.6275	13.4127	20.9807	AC126696.3
ENSG00000126561	0.782059	0.000158992	0.00366469	956.27	1802.46	815.136	1076.59	1137.4	2120.96	STAT5A
ENSG00000267268	0.779607	0.0600194	0.274551	13.2552	26.1541	18.8036	30.964	16.0952	25.749	NA
ENSG00000271032	0.778642	0.0251893	0.164196	31.2445	50.1288	22.5643	35.7277	21.4603	42.915	AC020907.4
ENSG00000267655	0.778607	0.119702	0.405371	13.2552	33.7824	15.9831	19.0547	9.83598	14.305	AC125437.1
ENSG00000236255	0.776934	0.0525522	0.254891	15.1488	32.6927	15.9831	27.3912	20.5661	28.61	AC009404.1
ENSG00000185880	0.776457	0.00108656	0.0173566	87.1058	208.143	100.599	134.574	138.598	215.529	TRIM69
ENSG00000160325	0.776033	0.000198533	0.00441693	231.02	397.761	181.455	323.931	152.905	247	CACFD1
ENSG00000138166	0.775305	8.46753e-07	4.08758e-05	173.265	295.324	164.532	256.048	164.529	307.081	DUSP5
ENSG00000265519	0.775091	0.00773295	0.0735037	30.2977	73.0136	46.0688	58.3552	36.6614	61.9884	AC015922.3
ENSG00000254006	0.774437	0.00842548	0.0780564	38.8189	85.0009	60.1715	98.8465	84.9471	130.652	AC104232.1
ENSG00000196642	0.774356	6.77194e-18	2.5989e-15	3214.39	5331.08	3196.61	5436.56	2988.35	5309.07	RABL6
ENSG00000231429	0.773327	0.162367	0.472326	9.46802	22.8849	7.52144	10.7183	11.6243	15.2587	AC244021.2
ENSG00000245080	0.773187	0.0194684	0.139981	68.1697	137.309	53.5903	53.5915	41.1323	86.7837	MIR3150BHG
ENSG00000134326	0.772623	4.34854e-11	5.65715e-09	673.176	1222.71	678.81	1019.43	640.233	1159.66	CMPK2
ENSG00000165338	0.772281	0.000368374	0.00724988	64.3825	124.232	81.7957	115.519	65.2751	121.116	HECTD2
ENSG00000213462	0.772019	6.35351e-05	0.00172624	567.134	888.151	431.543	881.282	374.661	576.969	ERV3-1
ENSG00000110911	0.76944	7.56453e-05	0.00199182	816.143	1605.21	637.442	895.573	860.201	1441.95	SLC11A2
ENSG00000260941	0.769072	0.104424	0.378966	18.936	21.7951	18.8036	17.8638	19.672	57.22	LINC00622
ENSG00000143546	0.768974	0.00483205	0.0528464	69.1165	141.668	51.7099	76.219	62.5926	94.4131	S100A8
ENSG00000237499	0.768549	0.00588984	0.0607219	178.946	287.695	107.181	221.511	94.7831	140.189	AL357060.1
ENSG00000163803	0.768482	8.62136e-09	6.787e-07	437.422	767.188	546.245	887.237	455.138	797.266	PLB1
ENSG00000088826	0.767684	0.000239416	0.00517561	208.296	301.862	138.206	250.094	122.503	246.046	SMOX
ENSG00000170909	0.767677	9.90025e-05	0.00247522	91.8398	188.528	100.599	140.529	103.725	174.521	OSCAR
ENSG00000236698	0.76667	0.161708	0.471535	8.52122	14.1668	14.1027	16.6729	6.25926	18.1197	EIF1AXP1
ENSG00000147255	0.76581	0.000653678	0.0114601	83.3186	174.361	143.848	240.566	127.868	189.78	IGSF1
ENSG00000167549	0.765723	0.00571048	0.0594141	38.8189	71.9239	58.2912	113.138	61.6984	85.8301	CORO6
ENSG00000136153	0.765637	7.5785e-09	6.11613e-07	864.43	1211.81	708.896	1242.13	641.127	1309.39	LMO7
ENSG00000137203	0.764435	0.000241006	0.00518162	562.4	1113.73	398.636	596.652	473.915	726.695	TFAP2A
ENSG00000226239	0.763243	0.096125	0.363094	20.8296	30.5132	15.0429	21.4366	8.9418	23.8417	AL031658.1
ENSG00000104953	0.76235	0.0606487	0.276349	27.4573	50.1288	25.3849	22.6275	15.2011	41.9614	TLE6
ENSG00000269956	0.762258	0.286931	0.61982	12.3084	7.62829	5.64108	5.95461	4.4709	23.8417	MKNK1-AS1
ENSG00000171766	0.761813	9.04736e-06	0.0003245	248.062	471.864	381.713	593.079	311.175	531.193	GATM
ENSG00000170049	0.760672	0.112952	0.394523	21.7764	23.9746	10.342	33.3458	11.6243	17.166	KCNAB3
ENSG00000249138	0.759083	0.229028	0.558242	7.57441	19.6156	6.58126	5.95461	8.9418	13.3513	AC084871.1
ENSG00000165434	0.758815	0.00127009	0.0194389	88.9994	158.015	80.8555	104.801	95.6773	185.011	PGM2L1
ENSG00000160255	0.75818	1.73485e-13	3.41432e-11	15895.9	27662.4	14837.9	23377.8	14301.5	25129.1	ITGB2
ENSG00000175040	0.757276	1.33875e-07	8.12299e-06	580.389	1081.04	504.877	819.354	633.08	1003.26	CHST2
ENSG00000106546	0.756092	0.000165963	0.00379687	656.134	1208.54	514.279	721.699	438.148	785.822	AHR
ENSG00000272034	0.755489	0.165787	0.478742	11.3616	14.1668	6.58126	13.1001	12.5185	23.8417	SNORD14A
ENSG00000155090	0.755228	4.47445e-05	0.00128221	1576.42	2984.84	1176.17	1678.01	1350.21	2261.15	KLF10
ENSG00000279118	0.755225	0.0180289	0.132995	59.6485	112.245	52.6501	59.5461	82.2646	155.448	AC093535.2
ENSG00000055208	0.755152	5.97223e-07	3.02573e-05	3025.98	6090.64	2892.93	3901.46	3206.53	5408.25	TAB2
ENSG00000204287	0.755123	6.33215e-06	0.000243159	172.318	350.901	200.258	284.63	167.212	275.61	HLA-DRA
ENSG00000121039	0.754679	1.03817e-05	0.000363028	203.562	431.543	231.284	307.258	251.265	417.706	RDH10
ENSG00000162302	0.754507	9.20116e-12	1.42674e-09	1456.18	2458.49	1475.14	2527.14	1309.08	2169.59	RPS6KA4
ENSG00000274767	0.754459	0.0118536	0.0987736	41.6593	85.0009	38.5474	54.7824	34.873	54.359	AC243829.1
ENSG00000273129	0.752937	0.209494	0.535528	11.3616	9.8078	9.4018	14.2911	4.4709	18.1197	PACERR
ENSG00000227917	0.751979	0.00379311	0.0444488	39.7657	75.1931	46.0688	82.1736	49.1799	70.5714	AL449043.1
ENSG00000183049	0.751805	9.14833e-08	5.87599e-06	488.55	896.869	499.236	706.217	412.217	753.397	CAMK1D
ENSG00000162571	0.751479	0.181501	0.501197	9.46802	11.9873	8.46162	11.9092	8.9418	20.9807	TTLL10
ENSG00000280081	0.751476	4.21563e-05	0.00121872	120.244	209.233	120.343	186.975	100.148	177.382	LINC01667
ENSG00000121858	0.7501	0.00549087	0.0577331	44.4997	61.0263	47.9492	79.7918	48.2857	95.3667	TNFSF10
ENSG00000019582	0.749443	4.54709e-10	4.74846e-08	1794.19	3616.9	1915.15	2791.52	1902.82	3025.99	CD74
ENSG00000148841	0.748926	0.000102463	0.00253696	1288.6	2235.09	1231.64	1892.37	791.349	1438.13	ITPRIP
ENSG00000250645	0.748837	0.0831279	0.333219	9.46802	28.3336	25.3849	27.3912	20.5661	37.193	AC010442.3
ENSG00000231507	0.748543	0.0047988	0.0525845	47.3401	120.963	57.351	73.8371	63.4868	87.7374	LINC01353
ENSG00000140092	0.74777	0.322336	0.652622	44.4997	93.719	36.667	40.4913	109.09	185.011	FBLN5
ENSG00000070961	0.747719	0.0822776	0.331101	3923.55	8504.45	2583.62	3095.21	4276.86	6507.83	ATP2B1
ENSG00000186594	0.747473	0.00545416	0.0575356	244.275	398.85	114.702	238.184	157.376	229.834	MIR22HG
ENSG00000144642	0.74735	0.152896	0.459318	13.2552	21.7951	9.4018	19.0547	8.9418	12.3977	RBMS3
ENSG00000185338	0.747044	0.048456	0.241744	25.5636	28.3336	22.5643	40.4913	31.2963	63.8957	SOCS1
ENSG00000113302	0.746999	0.030557	0.183091	1049.06	2227.46	945.821	1019.43	1149.92	2030.36	IL12B
ENSG00000111229	0.745786	9.54609e-14	2.03531e-11	4157.41	7197.83	3929.01	6199.94	4104.29	7042.83	ARPC3
ENSG00000221869	0.745744	1.50338e-05	0.000500615	1612.4	3055.67	1290.87	1886.42	1693.58	2764.68	CEBPD
ENSG00000204103	0.745739	0.155942	0.46487	1864.25	3622.35	1045.48	1261.19	1049.77	1755.7	MAFB
ENSG00000246214	0.744907	0.0965133	0.363549	17.9892	28.3336	10.342	27.3912	16.0952	19.0733	AC022113.1
ENSG00000155659	0.744827	0.0304671	0.182877	57.7549	85.0009	38.5474	44.0641	26.8254	76.2934	VSIG4
ENSG00000118514	0.744019	0.25526	0.587833	20.8296	7.62829	3.76072	19.0547	8.04762	27.6564	ALDH8A1
ENSG00000251615	0.743523	0.196697	0.519528	7.57441	8.71804	8.46162	15.482	11.6243	21.9344	AC104825.1
ENSG00000185267	0.743182	0.122539	0.409847	18.936	18.5258	11.2822	25.0094	8.9418	21.9344	CDNF
ENSG00000167191	0.742191	0.0711585	0.305042	38.8189	67.5648	17.8634	29.773	49.1799	79.1544	GPRC5B
ENSG00000223749	0.7414	0.178121	0.49614	7.57441	11.9873	7.52144	20.2457	14.3069	17.166	MIR503HG
ENSG00000104951	0.741197	0.0453499	0.232418	1376.65	2767.98	950.522	1414.82	1679.27	2513.87	IL4I1
ENSG00000245213	0.740854	0.0834188	0.333219	19.8828	20.7054	18.8036	26.2003	14.3069	41.0077	AC105285.1
ENSG00000116035	0.740115	0.0227768	0.153961	52.0741	73.0136	25.3849	48.8278	35.7672	66.7567	VAX2
ENSG00000245156	0.739757	0.0831326	0.333219	17.9892	18.5258	21.6241	38.1095	14.3069	33.3784	AP001107.1
ENSG00000065413	0.739533	0.0163947	0.124498	35.0317	73.0136	57.351	71.4553	29.5079	59.1274	ANKRD44
ENSG00000270083	0.739521	0.211591	0.537681	12.3084	22.8849	7.52144	7.14553	8.04762	16.2123	AL021878.2
ENSG00000169403	0.7392	0.000618921	0.0110369	321.913	576.481	223.763	315.594	304.915	526.424	PTAFR
ENSG00000264769	0.737817	0.0763068	0.31788	40.7125	47.9492	17.8634	38.1095	14.3069	35.2857	AC145207.8
ENSG00000100628	0.737757	0.123486	0.411668	13.2552	26.1541	11.2822	15.482	12.5185	20.027	ASB2
ENSG00000155324	0.737507	4.43156e-05	0.00127634	1325.52	2670.99	1086.85	1555.34	1457.51	2224.91	GRAMD2B
ENSG00000161911	0.737164	0.0207097	0.145586	58.7017	78.4624	26.325	58.3552	38.4497	68.6641	TREML1
ENSG00000181826	0.736677	0.00439627	0.0494412	88.9994	144.937	49.8296	125.047	82.2646	99.1814	RELL1
ENSG00000131669	0.736476	0.000104706	0.00258416	6698.62	12014.6	4605.94	6700.13	5466.12	9225.78	NINJ1
ENSG00000232640	0.736458	0.0167357	0.125937	32.1913	51.2185	36.667	50.0187	25.9312	56.2664	AL354892.2
ENSG00000163666	0.735525	0.0155215	0.119843	26.5105	55.5775	37.6072	55.9733	33.0847	50.5444	HESX1
ENSG00000167703	0.735346	0.000216715	0.00473901	3046.81	4421.14	1721.47	2947.53	1946.63	3808.95	SLC43A2
ENSG00000272145	0.73476	1.70998e-07	1.00961e-05	422.274	665.841	411.799	688.353	333.529	589.366	NFYC-AS1
ENSG00000169245	0.733589	0.180953	0.500237	1633.23	3712.8	1723.35	2225.83	3627.69	5674.32	CXCL10
ENSG00000091513	0.733549	0.0996228	0.370742	21.7764	27.2439	15.0429	27.3912	9.83598	22.888	TF
ENSG00000182287	0.732967	8.88854e-05	0.00227413	3616.78	6746.68	2615.58	3794.28	2974.04	4759.75	AP1S2
ENSG00000280287	0.731779	0.00922098	0.0831188	38.8189	63.2058	41.3679	79.7918	39.3439	56.2664	AC131212.3
ENSG00000049860	0.73119	3.03513e-09	2.66241e-07	1366.23	2317.91	1140.44	1864.98	1256.32	2062.78	HEXB
ENSG00000164574	0.731124	2.06864e-05	0.000661579	271.732	439.171	254.789	435.877	201.191	333.784	GALNT10
ENSG00000101336	0.730958	0.000204686	0.00454554	3674.54	6553.79	2461.39	3558.47	3102.8	5220.38	HCK
ENSG00000148498	0.730224	3.93405e-05	0.00114813	202.616	302.952	216.241	362.04	154.693	287.054	PARD3
ENSG00000261474	0.73	0.0252535	0.164474	29.3509	58.8468	28.2054	45.255	28.6138	39.1004	AC026471.4
ENSG00000272669	0.729963	0.0998511	0.371101	19.8828	19.6156	11.2822	26.2003	19.672	38.1467	AL021707.6
ENSG00000092445	0.729789	0.000213117	0.00467366	117.403	159.104	131.625	236.993	124.291	223.158	TYRO3
ENSG00000144724	0.729693	0.000793122	0.0133647	137.286	237.567	151.369	221.511	92.1005	172.614	PTPRG
ENSG00000119866	0.72953	0.00117816	0.01838	91.8398	168.912	82.7359	121.474	114.455	187.872	BCL11A
ENSG00000019549	0.729128	0.119489	0.405303	19.8828	18.5258	11.2822	21.4366	11.6243	30.5174	SNAI2
ENSG00000167614	0.728278	0.213181	0.539204	17.0424	7.62829	7.52144	34.5367	11.6243	18.1197	TTYH1
ENSG00000114013	0.728196	0.0248336	0.162604	53.9677	93.719	28.2054	50.0187	47.3915	70.5714	CD86
ENSG00000188452	0.726631	7.38879e-06	0.000272657	202.616	379.235	288.635	441.832	249.476	405.309	CERKL
ENSG00000162643	0.72479	0.000101597	0.00251958	123.084	210.323	139.147	228.657	168.106	271.795	WDR63
ENSG00000234373	0.722708	0.0454526	0.232659	19.8828	30.5132	23.5045	40.4913	28.6138	47.6834	SNX18P7
ENSG00000132510	0.722234	5.21569e-09	4.35141e-07	2933.19	4603.13	2923.02	4358.77	2245.29	4402.13	KDM6B
ENSG00000263006	0.721776	0.137012	0.432862	17.0424	39.2312	15.0429	10.7183	16.9894	30.5174	ROCK1P1
ENSG00000240280	0.721615	0.148259	0.452865	14.202	32.6927	13.1625	32.1549	17.8836	10.4903	TCAM1P
ENSG00000182389	0.721475	0.0103076	0.0900066	46.3933	57.757	54.5305	108.374	52.7566	87.7374	CACNB4
ENSG00000229153	0.721383	0.0925744	0.356152	17.0424	46.8595	30.0858	39.3004	16.9894	20.027	EPHA1-AS1
ENSG00000185507	0.721128	6.82193e-07	3.40011e-05	816.143	1496.23	732.4	1138.52	944.254	1473.42	IRF7
ENSG00000238072	0.720378	0.0838483	0.334055	17.0424	22.8849	15.9831	30.964	15.2011	25.749	AC009244.1
ENSG00000226328	0.719602	0.0913574	0.353103	19.8828	30.5132	10.342	28.5821	20.5661	24.7954	NUP50-AS1
ENSG00000123728	0.719451	5.84885e-07	2.98783e-05	3634.77	6550.52	3294.39	4399.26	3386.26	6032.9	RAP2C
ENSG00000229124	0.718742	0.00256155	0.0327687	62.4889	105.706	77.0948	100.037	50.0741	105.857	VIM-AS1
ENSG00000162888	0.717928	0.00263987	0.0336305	72.9037	106.796	50.7697	98.8465	58.1217	93.4594	C1orf147
ENSG00000154099	0.717093	5.31715e-05	0.00148677	331.381	581.929	284.875	373.949	261.995	486.37	DNAAF1
ENSG00000179094	0.717054	6.7494e-05	0.0018082	175.158	271.349	223.763	370.377	170.788	295.637	PER1
ENSG00000259529	0.716439	0.0492543	0.244931	35.9785	47.9492	32.9063	57.1642	16.9894	36.2394	AL136295.5
ENSG00000136928	0.716378	0.0900018	0.349964	32.1913	28.3336	14.1027	35.7277	14.3069	35.2857	GABBR2
ENSG00000224080	0.715965	0.12966	0.420989	17.9892	27.2439	21.6241	28.5821	7.15344	20.9807	UBE2FP1
ENSG00000145911	0.715536	0.00484365	0.0528464	71.0101	151.476	83.676	109.565	118.032	185.965	N4BP3
ENSG00000180113	0.714565	0.262721	0.595815	13.2552	11.9873	3.76072	10.7183	6.25926	15.2587	TDRD6
ENSG00000277957	0.714271	0.179576	0.498584	10.4148	14.1668	10.342	17.8638	8.04762	15.2587	SENP3-EIF4A1
ENSG00000263432	0.714092	0.122408	0.409742	17.9892	30.5132	13.1625	22.6275	11.6243	17.166	RN7SL689P
ENSG00000089351	0.712934	0.030363	0.182667	2612.23	4980.18	1860.62	2509.27	2899.83	4594.77	GRAMD1A
ENSG00000227082	0.712081	0.000870584	0.0144636	140.127	255.003	99.6591	177.447	130.55	174.521	AC244021.1
ENSG00000268218	0.712045	0.221194	0.54793	13.2552	8.71804	18.8036	22.6275	5.36508	29.5637	AC137932.3
ENSG00000112297	0.71099	0.115107	0.397539	123.084	313.85	158.89	211.984	285.243	402.448	CRYBG1
ENSG00000187607	0.71087	0.0612188	0.277723	17.9892	33.7824	23.5045	30.964	30.4021	52.4517	ZNF286A
ENSG00000136114	0.710472	0.223303	0.550581	6.62761	11.9873	10.342	13.1001	7.15344	14.305	THSD1
ENSG00000273855	0.710254	0.223116	0.550297	16.0956	15.2566	6.58126	27.3912	8.9418	9.53667	AC020658.5
ENSG00000272031	0.709989	0.187576	0.506862	11.3616	13.0771	10.342	17.8638	7.15344	16.2123	ANKRD34A
ENSG00000117461	0.709132	2.13525e-05	0.000675841	140.127	244.105	129.745	216.748	152.011	228.88	PIK3R3
ENSG00000149131	0.709012	0.00422403	0.0481389	71.0101	114.424	48.8894	83.3645	62.5926	100.135	SERPING1
ENSG00000003989	0.708967	0.00075315	0.0127753	175.158	359.619	209.66	206.029	175.259	348.089	SLC7A2
ENSG00000181381	0.708868	2.50673e-06	0.000106301	2739.1	5490.19	2682.33	3475.11	2836.34	4530.87	DDX60L
ENSG00000183889	0.708485	0.0850013	0.337346	17.9892	26.1541	15.0429	23.8184	16.9894	31.471	AC138969.1
ENSG00000216775	0.707718	0.0303682	0.182667	77.6377	130.771	97.7787	138.147	170.788	295.637	AL109918.1
ENSG00000109944	0.70721	0.0308173	0.184076	38.8189	41.4107	47.009	82.1736	29.5079	64.8494	JHY
ENSG00000239569	0.707027	0.053222	0.257083	29.3509	67.5648	38.5474	47.6369	22.3545	32.4247	KMT2E-AS1
ENSG00000267121	0.70584	0.0190479	0.137812	39.7657	49.039	28.2054	63.1189	35.7672	57.22	AC008105.3
ENSG00000119139	0.705826	7.344e-06	0.000272052	150.541	269.17	173.933	251.284	160.952	270.842	TJP2
ENSG00000179630	0.705615	0.000928837	0.0152825	1171.19	2298.29	879.069	1099.22	963.926	1517.28	LACC1
ENSG00000121316	0.705595	8.50706e-05	0.00219482	147.701	201.605	158.89	248.903	143.963	283.239	PLBD1
ENSG00000115607	0.704968	0.131073	0.422976	442.156	819.496	229.404	332.267	428.312	640.865	IL18RAP
ENSG00000215267	0.704595	0.0607373	0.276588	30.2977	85.0009	39.4876	29.773	31.2963	49.5907	AKR1C7P
ENSG00000142405	0.704404	0.000576167	0.0104424	471.507	780.265	321.542	490.66	312.069	529.285	NLRP12
ENSG00000197632	0.704316	0.0272073	0.171242	25.5636	44.68	34.7867	54.7824	28.6138	45.776	SERPINB2
ENSG00000197405	0.704074	0.00628508	0.0635588	122.137	204.874	83.676	111.947	78.6878	145.911	C5AR1
ENSG00000101000	0.703763	0.00146725	0.0216992	82.3718	137.309	65.8126	111.947	71.5344	108.718	PROCR
ENSG00000187912	0.701401	0.240322	0.570993	17.9892	32.6927	12.2223	7.14553	6.25926	19.0733	CLEC17A
ENSG00000126759	0.701302	0.0503051	0.248626	934.493	1484.25	528.381	819.354	609.831	1066.2	CFP
ENSG00000121807	0.700092	0.160348	0.46989	330.434	462.056	309.319	569.261	143.963	242.232	CCR2
ENSG00000187764	0.699728	6.0287e-05	0.00164967	326.647	446.8	314.96	569.261	236.958	411.984	SEMA4D
ENSG00000064225	0.699394	0.000126412	0.00304161	498.018	923.023	370.431	585.933	520.413	745.768	ST3GAL6
ENSG00000259581	0.699113	0.20415	0.530273	17.0424	19.6156	10.342	20.2457	5.36508	13.3513	TYRO3P
ENSG00000215252	0.697848	0.00194323	0.0266106	64.3825	99.1677	75.2144	120.283	60.8042	105.857	GOLGA8B
ENSG00000280106	0.697618	0.351392	0.67707	2.84041	8.71804	2.82054	11.9092	18.7778	19.0733	AC008555.8
ENSG00000215630	0.69697	0.197232	0.520314	13.2552	20.7054	17.8634	13.1001	5.36508	24.7954	GUSBP9
ENSG00000270419	0.696168	0.0718138	0.306823	25.5636	45.7697	23.5045	35.7277	16.9894	25.749	CAHM
ENSG00000205592	0.696093	0.113081	0.394883	21.7764	28.3336	35.7268	52.4006	11.6243	31.471	MUC19
ENSG00000215861	0.695972	0.123632	0.411953	46.3933	117.694	30.0858	20.2457	55.4392	75.3397	AC245297.1
ENSG00000100036	0.694982	0.279536	0.612848	7.57441	19.6156	6.58126	17.8638	11.6243	4.76834	SLC35E4
ENSG00000171714	0.694292	0.0451047	0.231755	32.1913	78.4624	31.9661	33.3458	42.9206	61.0347	ANO5
ENSG00000178860	0.693971	0.000230463	0.00501109	3703.89	5589.36	2467.03	3520.36	3067.04	5832.63	MSC
ENSG00000273066	0.69336	0.00885734	0.0808858	60.5953	101.347	46.0688	70.2644	47.3915	77.2471	AL355987.4
ENSG00000028277	0.692868	0.00120479	0.0187193	683.591	1210.72	656.246	831.263	945.148	1649.84	POU2F2
ENSG00000182612	0.692313	0.0936603	0.358191	17.9892	27.2439	14.1027	27.3912	16.9894	24.7954	TSPAN10
ENSG00000254087	0.692107	0.000138471	0.00326022	4545.6	8848.81	3883.88	4763.69	4464.64	7218.31	LYN
ENSG00000178104	0.691398	0.0920976	0.355126	448.784	899.048	320.601	358.467	459.609	726.695	PDE4DIP
ENSG00000052802	0.69115	6.33599e-06	0.000243159	182.733	342.183	208.72	320.358	196.72	288.008	MSMO1
ENSG00000239388	0.690988	0.221337	0.548024	9.46802	17.4361	5.64108	11.9092	12.5185	15.2587	ASB14
ENSG00000261375	0.690912	0.234376	0.564909	14.202	9.8078	6.58126	19.0547	7.15344	16.2123	AC135983.4
ENSG00000145936	0.690872	1.72681e-05	0.000568848	143.914	269.17	159.831	245.33	170.788	251.768	KCNMB1
ENSG00000267475	0.689406	0.0345498	0.197165	46.3933	65.3853	31.0259	50.0187	25.037	49.5907	AC008736.1
ENSG00000127124	0.689321	5.46795e-06	0.000216895	7551.69	10615.3	6381	9753.65	4749.88	9756.02	HIVEP3
ENSG00000255050	0.688847	0.0102435	0.0896507	40.7125	79.5521	40.4278	71.4553	53.6508	66.7567	AC067930.5
ENSG00000141655	0.688312	0.0359715	0.202345	22.7232	50.1288	29.1456	40.4913	33.9788	47.6834	TNFRSF11A
ENSG00000135049	0.688002	9.33357e-08	5.96998e-06	418.486	645.135	392.055	643.098	352.307	585.552	AGTPBP1
ENSG00000068615	0.687671	0.112909	0.394523	11.3616	22.8849	22.5643	28.5821	15.2011	27.6564	REEP1
ENSG00000183023	0.686992	0.000105662	0.00260031	765.016	1346.94	607.356	821.736	602.677	1009.93	SLC8A1
ENSG00000091409	0.686751	0.00502058	0.0541609	261.317	428.274	188.036	252.475	140.386	267.981	ITGA6
ENSG00000188687	0.68674	0.139091	0.436732	17.9892	27.2439	10.342	17.8638	13.4127	21.9344	SLC4A5
ENSG00000140105	0.686637	4.10985e-08	2.80401e-06	3568.5	6249.75	3243.62	4707.71	3638.42	5861.24	WARS
ENSG00000103313	0.685807	9.60051e-08	6.06491e-06	847.388	1525.66	825.478	1144.48	810.127	1322.74	MEFV
ENSG00000253669	0.685645	0.0181024	0.133217	70.0633	117.694	57.351	95.2737	43.8148	62.9421	GASAL1
ENSG00000162881	0.684934	0.0528719	0.255875	29.3509	29.4234	35.7268	67.8825	35.7672	64.8494	OXER1
ENSG00000161955	0.684829	0.00255516	0.0327141	68.1697	111.155	62.9921	104.801	59.9101	91.5521	TNFSF13
ENSG00000148600	0.684619	0.204479	0.530679	10.4148	14.1668	7.52144	13.1001	11.6243	20.027	CDHR1
ENSG00000270344	0.684501	0.152871	0.459318	15.1488	34.8722	12.2223	25.0094	17.8836	13.3513	POC1B-AS1
ENSG00000274008	0.684169	0.0871407	0.342824	23.67	38.1414	22.5643	30.964	13.4127	26.7027	RF00017
ENSG00000038382	0.68414	0.00518612	0.0555563	70.0633	92.6292	75.2144	126.238	51.8624	98.2277	TRIO
ENSG00000137825	0.684007	0.0140607	0.112186	45.4465	55.5775	38.5474	80.9827	42.9206	67.7104	ITPKA
ENSG00000115232	0.683519	2.12841e-05	0.000675066	1234.63	1940.85	1592.67	2599.78	1157.96	1861.56	ITGA4
ENSG00000138829	0.68346	0.000630094	0.0111307	403.338	550.327	593.254	864.609	473.915	946.038	FBN2
ENSG00000108370	0.683409	0.212292	0.538415	17.9892	16.3463	12.2223	19.0547	4.4709	20.027	RGS9
ENSG00000109063	0.683393	0.211193	0.537115	5.68081	14.1668	19.7438	21.4366	9.83598	20.9807	MYH3
ENSG00000242113	0.682863	0.0838605	0.334055	16.0956	25.0644	18.8036	30.964	23.2487	37.193	RN7SL124P
ENSG00000067066	0.681976	5.19034e-10	5.34744e-08	1044.32	1635.72	1021.98	1586.31	895.074	1528.73	SP100
ENSG00000259834	0.681693	0.00331066	0.0400804	95.627	156.925	74.2742	102.419	92.9947	161.17	AL365361.1
ENSG00000177721	0.681239	0.00479909	0.0525845	50.1805	102.437	65.8126	101.228	61.6984	82.0154	ANXA2R
ENSG00000196189	0.681149	6.37063e-06	0.000243879	813.303	1310.98	650.605	1007.52	620.561	1023.29	SEMA4A
ENSG00000177738	0.681088	0.00115086	0.0180089	186.52	241.926	208.72	367.995	140.386	249.861	AC025171.1
ENSG00000259081	0.680621	0.208996	0.535074	12.3084	13.0771	8.46162	21.4366	8.9418	13.3513	AF111169.3
ENSG00000232628	0.680485	0.174084	0.489892	13.2552	18.5258	15.0429	19.0547	7.15344	19.0733	AC092809.2
ENSG00000162722	0.680322	2.45255e-05	0.000766785	225.339	390.132	301.798	415.632	217.286	387.189	TRIM58
ENSG00000257557	0.680257	0.102553	0.376433	27.4573	46.8595	13.1625	30.964	23.2487	24.7954	PPP1R12A-AS1
ENSG00000184226	0.679788	0.0445735	0.230309	115.51	199.425	69.5733	80.9827	54.545	102.996	PCDH9
ENSG00000154122	0.679676	0.000430902	0.00828919	248.062	274.618	257.609	418.014	208.344	450.131	ANKH
ENSG00000137500	0.679663	2.8557e-06	0.000119125	348.423	662.571	358.209	528.769	429.206	627.513	CCDC90B
ENSG00000077585	0.679098	0.00116973	0.0182671	252.796	484.941	225.643	278.676	301.339	483.509	GPR137B
ENSG00000183486	0.678919	1.48027e-07	8.86912e-06	597.432	836.932	529.321	831.263	549.921	1013.75	MX2
ENSG00000123095	0.678702	0.0391687	0.213295	83.3186	136.219	47.009	61.9279	45.6032	82.9691	BHLHE41
ENSG00000134827	0.678683	0.00436879	0.0491681	65.3293	99.1677	51.7099	84.5554	56.3333	93.4594	TCN1
ENSG00000117594	0.678347	0.0118943	0.0989112	45.4465	95.8985	59.2314	88.1282	84.9471	119.208	HSD11B1
ENSG00000267149	0.677837	0.244965	0.575521	6.62761	14.1668	8.46162	11.9092	8.9418	12.3977	AC011476.2
ENSG00000213694	0.67659	0.000395753	0.00768041	270.785	350.901	204.959	359.658	160.952	307.081	S1PR3
ENSG00000136514	0.676339	0.0272543	0.171468	35.9785	94.8087	46.0688	48.8278	52.7566	71.5251	RTP4
ENSG00000205755	0.67587	0.0430649	0.226323	67.2229	68.6546	36.667	57.1642	28.6138	84.8764	CRLF2
ENSG00000132530	0.675707	1.92293e-06	8.40992e-05	274.573	416.287	314.02	457.314	270.042	496.861	XAF1
ENSG00000222047	0.675328	0.017578	0.130484	82.3718	105.706	53.5903	108.374	43.8148	73.4324	C10orf55
ENSG00000235703	0.674481	0.138359	0.435145	18.936	28.3336	14.1027	21.4366	10.7302	20.027	LINC00894
ENSG00000197122	0.674423	0.000503725	0.00940978	1891.71	2548.94	1134.8	1893.57	1092.69	2130.49	SRC
ENSG00000229644	0.672115	0.258184	0.590492	13.2552	19.6156	10.342	9.52737	4.4709	15.2587	NAMPTP1
ENSG00000152926	0.671589	5.2301e-07	2.72097e-05	1327.42	2084.7	1142.32	1849.5	1036.35	1650.8	ZNF117
ENSG00000138185	0.671496	0.00215187	0.0287247	135.393	172.181	87.4368	147.674	111.773	211.714	ENTPD1
ENSG00000159388	0.671246	3.27e-10	3.63752e-08	20041.9	37003.7	21263.1	31465.3	23363.1	34511.3	BTG2
ENSG00000151704	0.670727	0.315693	0.647211	11.3616	6.53853	7.52144	23.8184	5.36508	8.58301	KCNJ1
ENSG00000116761	0.670721	0.0220203	0.150925	67.2229	152.566	64.8724	69.0735	95.6773	140.189	CTH
ENSG00000112149	0.670175	3.83472e-07	2.0801e-05	7624.59	13516.2	7149.13	9498.79	6996.96	11626.2	CD83
ENSG00000275180	0.66989	0.0803877	0.32669	25.5636	44.68	16.9232	27.3912	23.2487	32.4247	AC048341.2
ENSG00000273486	0.669627	0.254543	0.587279	6.62761	7.62829	14.1027	25.0094	9.83598	16.2123	AC096992.2
ENSG00000091129	0.668992	0.0233327	0.156274	39.7657	56.6673	40.4278	59.5461	50.9683	91.5521	NRCAM
ENSG00000210049	0.668629	0.000164575	0.00377073	203.562	321.478	172.053	241.757	199.402	349.042	MT-TF
ENSG00000173166	0.668255	0.219257	0.546398	17.9892	25.0644	5.64108	20.2457	12.5185	12.3977	RAPH1
ENSG00000221949	0.668152	0.0132317	0.107756	65.3293	127.501	57.351	83.3645	55.4392	72.4787	LINC01465
ENSG00000124731	0.668013	0.0405187	0.217687	79.5314	122.053	62.0519	59.5461	35.7672	99.1814	TREM1
ENSG00000273010	0.667501	0.182036	0.50174	15.1488	21.7951	8.46162	19.0547	11.6243	15.2587	AL360270.3
ENSG00000141664	0.667495	7.84374e-07	3.83469e-05	290.668	479.492	273.592	412.059	288.82	462.529	ZCCHC2
ENSG00000281571	0.667469	0.0539412	0.258604	38.8189	76.2829	37.6072	32.1549	44.709	82.9691	AC241585.3
ENSG00000134070	0.66722	0.0463573	0.235266	3235.22	5429.16	2083.44	2698.63	2997.29	5077.33	IRAK2
ENSG00000115165	0.666992	0.0065755	0.0656738	174.212	263.721	107.181	171.493	102.831	174.521	CYTIP
ENSG00000251442	0.666411	0.152963	0.459337	30.2977	41.4107	13.1625	21.4366	12.5185	25.749	LINC01094
ENSG00000271857	0.666167	0.159787	0.469559	12.3084	20.7054	25.3849	23.8184	9.83598	30.5174	AL096865.1
ENSG00000255874	0.665643	0.00483847	0.0528464	118.35	225.579	110.001	152.438	90.3122	127.791	LINC00346
ENSG00000109756	0.665503	9.44395e-06	0.000336367	534.943	952.446	504.877	655.007	480.175	802.034	RAPGEF2
ENSG00000185811	0.663726	0.000128187	0.00306511	2944.55	5174.16	2585.5	3164.28	3068.83	5281.41	IKZF1
ENSG00000169047	0.663262	7.79357e-05	0.00204162	532.103	818.406	468.21	695.498	353.201	629.421	IRS1
ENSG00000166886	0.663232	0.00143586	0.0213791	602.166	1428.67	636.502	721.699	816.386	1103.39	NAB2
ENSG00000271781	0.661969	0.0160835	0.12296	53.9677	64.2956	53.5903	78.6008	56.3333	115.394	AC026740.1
ENSG00000273387	0.661788	0.225709	0.552938	8.52122	17.4361	8.46162	16.6729	11.6243	11.444	AC005005.3
ENSG00000141540	0.66169	0.107976	0.385645	19.8828	34.8722	16.9232	19.0547	22.3545	39.1004	TTYH2
ENSG00000189350	0.661671	0.199049	0.522592	17.0424	23.9746	8.46162	16.6729	9.83598	15.2587	TOGARAM2
ENSG00000164691	0.661328	0.000274069	0.00573974	501.805	715.969	381.713	578.788	302.233	579.83	TAGAP
ENSG00000112309	0.661187	0.281023	0.614198	13.2552	11.9873	3.76072	14.2911	8.04762	13.3513	B3GAT2
ENSG00000143369	0.660931	1.67541e-05	0.00055549	1250.73	1744.7	1400.87	2143.66	1495.07	2666.45	ECM1
ENSG00000265982	0.660662	0.0571513	0.26699	27.4573	43.5902	21.6241	40.4913	25.037	33.3784	AC103810.3
ENSG00000217130	0.66064	0.0351971	0.199524	37.8721	67.5648	29.1456	41.6823	36.6614	54.359	AL139100.1
ENSG00000250995	0.659715	0.282268	0.61547	17.0424	16.3463	11.2822	20.2457	2.68254	12.3977	AL391280.1
ENSG00000117318	0.6593	0.00463072	0.0513628	89.9462	138.399	112.822	159.584	131.444	228.88	ID3
ENSG00000135604	0.658927	1.11315e-05	0.000384863	1496.89	2543.49	1270.18	1838.78	1193.73	1871.1	STX11
ENSG00000273117	0.657502	0.122973	0.410473	19.8828	39.2312	24.4447	28.5821	12.5185	21.9344	AC144652.1
ENSG00000130164	0.65647	0.115097	0.397539	1317.95	1832.97	1263.6	2218.69	676	1083.37	LDLR
ENSG00000197746	0.656468	1.39846e-06	6.35142e-05	14851.5	24135.9	12214.8	17500.6	12410.3	20585.9	PSAP
ENSG00000232973	0.65586	0.166838	0.479881	10.4148	18.5258	20.684	19.0547	16.0952	36.2394	CYP1B1-AS1
ENSG00000232600	0.655502	0.252926	0.585621	6.62761	17.4361	7.52144	10.7183	13.4127	15.2587	TONSL-AS1
ENSG00000110844	0.655123	0.0454128	0.232533	50.1805	42.5005	45.1287	66.6916	33.9788	93.4594	PRPF40B
ENSG00000272434	0.654946	0.198551	0.521911	6.62761	17.4361	17.8634	29.773	16.0952	17.166	AC137630.3
ENSG00000136048	0.6548	0.0018584	0.0257708	5836.09	10846.3	4273.12	5147.16	5512.62	8600.17	DRAM1
ENSG00000105419	0.654583	0.107378	0.384641	31.2445	40.321	15.0429	48.8278	25.037	23.8417	MEIS3
ENSG00000173110	0.654366	0.070938	0.304541	104.148	126.412	43.2483	72.6462	35.7672	88.6911	HSPA6
ENSG00000102385	0.653728	0.235256	0.565229	6.62761	17.4361	9.4018	14.2911	12.5185	13.3513	DRP2
ENSG00000180316	0.652757	0.0133202	0.10816	145.807	253.913	116.582	119.092	149.328	272.749	PNPLA1
ENSG00000213760	0.652723	0.153288	0.460052	11.3616	19.6156	15.9831	28.5821	15.2011	19.0733	ATP6V1G2
ENSG00000107902	0.651966	0.0581698	0.269696	46.3933	70.8341	26.325	52.4006	30.4021	39.1004	LHPP
ENSG00000260997	0.651849	2.9019e-05	0.000885559	249.009	360.709	278.293	370.377	222.651	445.363	AC004847.1
ENSG00000277867	0.651771	0.154853	0.462662	11.3616	19.6156	12.2223	25.0094	22.3545	27.6564	AC138649.4
ENSG00000266369	0.651723	0.112468	0.393758	16.0956	21.7951	17.8634	32.1549	17.8836	27.6564	AC090774.3
ENSG00000170873	0.651651	0.0138034	0.110887	159.063	234.297	85.5564	125.047	117.138	207.9	MTSS1
ENSG00000121797	0.651147	0.0134485	0.108738	79.5314	141.668	68.6332	72.6462	67.9577	123.977	CCRL2
ENSG00000158050	0.650834	0.000173015	0.00394645	290.668	525.262	424.961	570.452	284.349	474.926	DUSP2
ENSG00000273749	0.650146	5.28568e-11	6.81852e-09	1402.21	2184.96	1356.68	2022.19	1295.67	2154.33	CYFIP1
ENSG00000137727	0.649801	0.0264283	0.168341	99.4142	152.566	50.7697	78.6008	76.0053	123.023	ARHGAP20
ENSG00000249242	0.649543	0.0421714	0.223232	34.0849	41.4107	31.9661	45.255	30.4021	63.8957	TMEM150C
ENSG00000008226	0.649492	0.0980727	0.367292	18.936	27.2439	19.7438	27.3912	16.9894	32.4247	DLEC1
ENSG00000211698	0.649466	0.221787	0.548549	12.3084	19.6156	7.52144	10.7183	14.3069	22.888	TRGV4
ENSG00000159128	0.649325	1.15191e-05	0.000396487	5976.21	9455.81	4802.44	6597.71	4671.2	8176.74	IFNGR2
ENSG00000224014	0.647745	0.0661767	0.291828	23.67	39.2312	42.3081	52.4006	22.3545	46.7297	AL390728.3
ENSG00000169071	0.647315	0.265695	0.598485	7.57441	23.9746	11.2822	9.52737	9.83598	11.444	ROR2
ENSG00000257176	0.647254	0.121491	0.40792	16.0956	20.7054	15.0429	32.1549	23.2487	32.4247	AC009318.1
ENSG00000143153	0.646657	0.156646	0.465225	188.414	429.364	196.498	140.529	202.979	349.996	ATP1B1
ENSG00000266389	0.646135	0.108934	0.387184	22.7232	50.1288	19.7438	20.2457	27.7196	39.1004	AC002091.2
ENSG00000170525	0.645288	0.000480081	0.00905372	1530.98	2448.68	1230.7	1887.61	991.646	1534.45	PFKFB3
ENSG00000171488	0.644735	0.000768045	0.0129706	505.592	698.533	658.126	1099.22	452.455	730.509	LRRC8C
ENSG00000082196	0.644236	0.0377348	0.208866	30.2977	44.68	30.0858	52.4006	40.2381	60.081	C1QTNF3
ENSG00000224034	0.644061	0.111026	0.390909	18.936	33.7824	20.684	20.2457	17.8836	35.2857	LINC02561
ENSG00000229628	0.644043	0.246005	0.5767	8.52122	10.8976	13.1625	21.4366	8.04762	14.305	AC073115.1
ENSG00000109576	0.643791	0.189068	0.508299	17.9892	14.1668	10.342	27.3912	11.6243	20.9807	AADAT
ENSG00000165915	0.643594	3.20078e-06	0.000131378	570.921	900.138	484.193	700.262	530.249	874.513	SLC39A13
ENSG00000005249	0.64349	3.79436e-05	0.00111371	231.02	433.723	229.404	332.267	263.783	365.255	PRKAR2B
ENSG00000130066	0.643395	0.00165089	0.0236186	2053.61	3259.46	1290.87	1926.91	1372.57	2181.04	SAT1
ENSG00000101333	0.643289	0.202876	0.528393	10.4148	28.3336	14.1027	14.2911	12.5185	15.2587	PLCB4
ENSG00000274847	0.643049	0.288749	0.62168	7.57441	15.2566	11.2822	13.1001	5.36508	9.53667	MAFIP
ENSG00000166126	0.643019	0.203174	0.528728	13.2552	21.7951	8.46162	15.482	12.5185	16.2123	AMN
ENSG00000279811	0.643007	0.146744	0.450478	16.0956	42.5005	26.325	26.2003	14.3069	20.027	AC093330.2
ENSG00000273226	0.642784	0.209264	0.535335	7.57441	23.9746	17.8634	13.1001	12.5185	21.9344	AL391834.2
ENSG00000110324	0.642623	0.0892074	0.348188	1530.03	2377.85	905.394	1254.04	929.053	1620.28	IL10RA
ENSG00000005379	0.642176	0.00312718	0.0385895	172.318	186.348	187.096	358.467	164.529	273.703	TSPOAP1
ENSG00000245556	0.641556	0.0768962	0.318519	20.8296	29.4234	34.7867	48.8278	29.5079	54.359	SCAMP1-AS1
ENSG00000189171	0.641525	0.00394188	0.0456693	83.3186	134.04	64.8724	117.901	100.148	135.421	S100A13
ENSG00000168140	0.641138	0.115162	0.397539	15.1488	30.5132	15.9831	27.3912	22.3545	25.749	VASN
ENSG00000118298	0.641118	0.206975	0.533459	37.8721	64.2956	16.9232	21.4366	14.3069	21.9344	CA14
ENSG00000119900	0.640588	0.00147891	0.0218122	8205.93	15046.3	6317.07	7317.02	7127.51	11387.7	OGFRL1
ENSG00000116701	0.640393	6.50683e-05	0.00175595	482.869	810.778	452.227	574.024	373.767	654.216	NCF2
ENSG00000104635	0.640364	6.03669e-10	6.13703e-08	1087.88	1794.83	1052.06	1589.88	1094.48	1656.52	SLC39A14
ENSG00000213085	0.640148	0.241746	0.572646	9.46802	13.0771	13.1625	22.6275	8.04762	12.3977	CFAP45
ENSG00000253210	0.64	3.80532e-05	0.0011148	223.445	342.183	207.78	284.63	190.46	340.459	AC040970.1
ENSG00000135083	0.639811	0.166372	0.47935	33.1381	57.757	16.9232	14.2911	25.9312	45.776	CCNJL
ENSG00000172771	0.639801	0.143584	0.444566	19.8828	35.9619	11.2822	32.1549	25.037	20.027	EFCAB12
ENSG00000260778	0.638989	0.259452	0.591981	4.73401	19.6156	9.4018	16.6729	18.7778	15.2587	AC009065.4
ENSG00000108984	0.638829	0.07176	0.306678	27.4573	32.6927	34.7867	52.4006	20.5661	43.8687	MAP2K6
ENSG00000026652	0.638551	0.00177347	0.0248399	435.529	773.726	321.542	414.441	395.228	604.625	AGPAT4
ENSG00000162148	0.638529	0.0443077	0.229709	33.1381	56.6673	27.2652	39.3004	35.7672	53.4054	PPP1R32
ENSG00000266651	0.638436	0.279407	0.612705	10.4148	13.0771	6.58126	13.1001	7.15344	11.444	AC093484.4
ENSG00000188522	0.638123	5.97573e-06	0.000232826	214.924	324.747	220.002	352.513	224.439	349.042	FAM83G
ENSG00000237522	0.638112	0.0576269	0.268232	32.1913	39.2312	22.5643	58.3552	35.7672	43.8687	NONOP2
ENSG00000073910	0.637631	9.90252e-09	7.63887e-07	3605.42	5746.28	3892.35	5123.35	3203.85	5777.32	FRY
ENSG00000228393	0.637603	0.0574068	0.267533	28.4041	33.7824	36.667	66.6916	34.873	55.3127	LINC01004
ENSG00000172348	0.637491	0.292625	0.625377	10.4148	17.4361	4.7009	8.33645	10.7302	14.305	RCAN2
ENSG00000230641	0.635733	0.303896	0.636051	9.46802	18.5258	5.64108	8.33645	8.9418	10.4903	USP12-AS2
ENSG00000153048	0.635426	6.08596e-06	0.000235923	611.634	737.764	571.63	961.074	548.132	989.907	CARHSP1
ENSG00000111817	0.635306	0.00042623	0.00821992	200.722	322.568	158.89	233.421	166.317	260.351	DSE
ENSG00000255893	0.634702	0.209872	0.535567	24.6168	19.6156	5.64108	25.0094	16.9894	28.61	AP000786.1
ENSG00000210077	0.633713	0.00269328	0.0340845	182.733	236.477	139.147	194.12	169	329.015	MT-TV
ENSG00000267365	0.633541	0.00802117	0.0752187	370.2	664.751	369.491	476.369	218.18	345.228	KCNJ2-AS1
ENSG00000229528	0.631886	0.254035	0.586804	14.202	13.0771	10.342	21.4366	6.25926	13.3513	AC119677.1
ENSG00000146374	0.631731	0.148292	0.452865	16.0956	34.8722	12.2223	21.4366	27.7196	30.5174	RSPO3
ENSG00000178623	0.631582	0.0466211	0.236198	100.361	141.668	54.5305	96.4647	47.3915	75.3397	GPR35
ENSG00000223865	0.631509	0.214011	0.540055	14.202	25.0644	10.342	14.2911	10.7302	15.2587	HLA-DPB1
ENSG00000136828	0.631417	0.124784	0.413727	23.67	28.3336	19.7438	23.8184	13.4127	35.2857	RALGPS1
ENSG00000082074	0.631393	3.12794e-05	0.00094151	256.583	439.171	301.798	445.405	247.688	365.255	FYB1
ENSG00000182600	0.631297	0.28826	0.621413	5.68081	15.2566	7.52144	11.9092	11.6243	11.444	SNORC
ENSG00000167680	0.631036	0.0212136	0.147751	218.711	243.015	113.762	242.948	93.8889	174.521	SEMA6B
ENSG00000279873	0.630978	0.244766	0.575494	9.46802	22.8849	12.2223	8.33645	11.6243	20.027	LINC01126
ENSG00000227502	0.630422	2.38902e-05	0.000748445	316.232	500.198	279.234	393.004	265.571	438.687	LINC01268
ENSG00000069956	0.62995	1.32026e-09	1.23581e-07	3398.07	5496.73	3361.14	4962.57	3063.46	4741.63	MAPK6
ENSG00000141574	0.629879	0.0102952	0.0899495	62.4889	85.0009	51.7099	78.6008	49.1799	88.6911	SECTM1
ENSG00000173890	0.628829	2.0608e-08	1.49223e-06	1698.56	3096	1892.58	2549.76	1848.27	2764.68	GPR160
ENSG00000232043	0.628678	0.127069	0.416905	20.8296	30.5132	14.1027	30.964	18.7778	21.9344	AL133230.1
ENSG00000018236	0.62862	0.0405673	0.217761	33.1381	42.5005	31.0259	52.4006	33.0847	55.3127	CNTN1
ENSG00000100918	0.627241	0.000624759	0.0111003	209.243	256.093	144.788	277.485	149.328	244.139	REC8
ENSG00000234883	0.627189	9.23439e-05	0.00233537	1266.82	2409.45	1267.36	1713.74	1678.38	2382.26	MIR155HG
ENSG00000168944	0.626577	0.000724903	0.0124753	821.824	1657.52	875.308	942.019	997.011	1558.29	CEP120
ENSG00000240288	0.62655	0.110442	0.390078	25.5636	27.2439	16.9232	33.3458	30.4021	51.498	GHRLOS
ENSG00000188848	0.626164	0.0201361	0.143221	38.8189	66.4751	58.2912	73.8371	46.4974	81.0617	BEND4
ENSG00000160200	0.625628	8.16881e-05	0.00212182	170.424	261.541	168.292	287.012	169.894	237.463	CBS
ENSG00000122642	0.625097	7.92864e-06	0.000287736	485.709	615.712	494.535	789.581	463.185	820.154	FKBP9
ENSG00000251136	0.624243	0.00270097	0.0341537	197.882	290.965	175.814	209.602	201.191	383.374	AF117829.1
ENSG00000243819	0.624098	0.310229	0.641204	4.73401	14.1668	9.4018	8.33645	9.83598	14.305	RN7SL832P
ENSG00000011007	0.623901	6.99095e-06	0.000262893	2190.9	3842.48	2114.47	2734.36	2380.31	3724.07	ELOA
ENSG00000237296	0.623156	0.0793331	0.324326	27.4573	61.0263	37.6072	35.7277	23.2487	39.1004	SMG1P1
ENSG00000110446	0.622983	0.000325836	0.00661629	915.557	1362.19	618.639	937.255	690.307	1125.33	SLC15A3
ENSG00000234535	0.622139	0.377343	0.696811	4.73401	17.4361	9.4018	2.38184	10.7302	18.1197	AL161719.1
ENSG00000085563	0.621086	0.0833742	0.333219	26.5105	50.1288	34.7867	29.773	21.4603	46.7297	ABCB1
ENSG00000008300	0.620714	0.000999422	0.0161666	105.095	171.092	130.685	163.156	103.725	186.919	CELSR3
ENSG00000272821	0.620572	0.00109431	0.0174441	108.882	166.733	99.6591	145.292	93.8889	152.587	U62317.3
ENSG00000236154	0.620452	0.0195258	0.140197	44.4997	75.1931	40.4278	64.3098	49.1799	66.7567	AL450311.2
ENSG00000153044	0.620424	2.09658e-05	0.000667729	207.35	301.862	208.72	319.167	189.566	309.942	CENPH
ENSG00000173846	0.620316	0.000565137	0.0102876	895.674	1499.5	716.417	883.664	702.826	1173.96	PLK3
ENSG00000135919	0.61968	0.204348	0.530502	2336.71	4448.38	1553.18	1736.36	2973.15	4360.17	SERPINE2
ENSG00000250539	0.61967	0.113919	0.396807	33.1381	53.398	15.0429	45.255	34.873	29.5637	KRT8P33
ENSG00000226332	0.619637	0.0615607	0.278684	32.1913	59.9366	32.9063	34.5367	27.7196	47.6834	AL354836.1
ENSG00000258839	0.618972	0.00404345	0.0465649	72.9037	116.604	74.2742	122.665	73.3228	100.135	MC1R
ENSG00000279968	0.61852	0.274315	0.606861	8.52122	17.4361	8.46162	8.33645	14.3069	21.9344	GVQW2
ENSG00000118849	0.618192	0.300386	0.632926	8.52122	15.2566	5.64108	8.33645	12.5185	17.166	RARRES1
ENSG00000230069	0.617959	0.060993	0.277341	38.8189	57.757	35.7268	42.8732	22.3545	47.6834	LRRC37A15P
ENSG00000225177	0.61732	0.0140497	0.112156	115.51	197.246	83.676	101.228	94.7831	151.633	AL590617.2
ENSG00000225138	0.617136	1.25448e-06	5.74851e-05	663.708	936.1	556.587	1045.63	639.339	872.606	SLC9A3-AS1
ENSG00000167470	0.617002	1.92106e-07	1.11284e-05	551.039	817.317	473.851	794.345	541.873	791.544	MIDN
ENSG00000267787	0.615979	0.210936	0.536727	15.1488	20.7054	12.2223	16.6729	8.9418	18.1197	AC027097.2
ENSG00000249274	0.615688	0.195564	0.517643	17.0424	33.7824	14.1027	14.2911	13.4127	20.027	PDLIM1P4
ENSG00000111215	0.615613	0.207623	0.534051	15.1488	13.0771	13.1625	32.1549	13.4127	19.0733	PRR4
ENSG00000226696	0.615233	0.0636534	0.284872	35.9785	50.1288	27.2652	36.9186	25.037	47.6834	LENG8-AS1
ENSG00000213928	0.614873	0.00121113	0.0187799	137.286	187.438	104.36	170.302	105.513	173.567	IRF9
ENSG00000112033	0.614192	0.000484665	0.00910659	3025.03	3939.47	1969.68	3082.11	1841.12	3440.83	PPARD
ENSG00000279130	0.614044	0.210793	0.536719	27.4573	27.2439	7.52144	20.2457	14.3069	27.6564	AC091925.1
ENSG00000198910	0.613734	0.193584	0.515117	27.4573	13.0771	15.9831	35.7277	16.0952	41.9614	L1CAM
ENSG00000281376	0.613101	0.0946432	0.359735	26.5105	50.1288	27.2652	27.3912	21.4603	37.193	ABALON
ENSG00000174130	0.612934	0.0038448	0.0448833	211.137	274.618	140.087	228.657	123.397	222.205	TLR6
ENSG00000174804	0.612077	0.155745	0.464602	16.0956	20.7054	22.5643	29.773	12.5185	27.6564	FZD4
ENSG00000084234	0.611908	5.15921e-13	9.54205e-11	21050.2	33917.5	21691.8	31869.1	21331.6	32135.7	APLP2
ENSG00000198756	0.611326	0.0412868	0.219875	40.7125	50.1288	42.3081	71.4553	31.2963	53.4054	COLGALT2
ENSG00000108448	0.611317	0.0212511	0.147814	195.988	316.029	146.668	196.502	272.725	426.289	TRIM16L
ENSG00000115267	0.610467	0.000620631	0.0110473	582.283	1061.42	552.826	739.562	776.148	1115.79	IFIH1
ENSG00000260279	0.610321	0.229098	0.558242	10.4148	20.7054	15.9831	19.0547	8.9418	14.305	AC137932.1
ENSG00000259514	0.61	0.149396	0.454404	24.6168	37.0517	16.9232	29.773	15.2011	20.027	AC027243.1
ENSG00000160191	0.609198	0.0920693	0.355115	30.2977	30.5132	23.5045	39.3004	19.672	41.9614	PDE9A
ENSG00000280011	0.609006	0.272964	0.605518	23.67	17.4361	7.52144	32.1549	9.83598	13.3513	AL031595.2
ENSG00000092964	0.608877	6.4781e-05	0.00175388	1872.77	3140.68	1692.32	2049.58	1773.16	2948.74	DPYSL2
ENSG00000188372	0.60853	0.00615957	0.0626611	102.255	166.733	86.4966	113.138	79.582	128.745	ZP3
ENSG00000107242	0.608494	0.112681	0.394113	19.8828	37.0517	23.5045	25.0094	18.7778	32.4247	PIP5K1B
ENSG00000155629	0.608028	0.000502049	0.00940978	6261.2	12610.7	6056.64	7002.62	7017.53	9856.15	PIK3AP1
ENSG00000266601	0.607847	0.212588	0.538487	20.8296	25.0644	12.2223	16.6729	8.9418	21.9344	AC018521.6
ENSG00000263884	0.607651	0.31257	0.644063	6.62761	18.5258	7.52144	8.33645	11.6243	12.3977	AP000845.1
ENSG00000166579	0.607119	5.64641e-06	0.000221883	441.21	617.891	346.927	591.888	389.863	584.598	NDEL1
ENSG00000274512	0.606888	0.185172	0.504557	20.8296	18.5258	10.342	22.6275	16.0952	30.5174	TBC1D3L
ENSG00000154319	0.60562	0.165787	0.478742	18.936	26.1541	10.342	26.2003	27.7196	34.332	FAM167A
ENSG00000107742	0.604148	0.199532	0.523488	12.3084	17.4361	14.1027	23.8184	12.5185	18.1197	SPOCK2
ENSG00000213398	0.60404	0.0460189	0.234618	49.2337	52.3083	29.1456	58.3552	36.6614	63.8957	LCAT
ENSG00000267348	0.603973	0.268643	0.601157	17.0424	19.6156	8.46162	16.6729	7.15344	13.3513	GEMIN7-AS1
ENSG00000176788	0.603657	4.70663e-09	3.96986e-07	4794.6	7918.16	4729.11	6588.18	4931.4	7457.68	BASP1
ENSG00000163993	0.603606	0.102741	0.376433	27.4573	70.8341	26.325	38.1095	40.2381	34.332	S100P
ENSG00000275294	0.603411	0.290831	0.623627	17.0424	13.0771	4.7009	16.6729	9.83598	18.1197	LINC02340
ENSG00000135205	0.603393	0.104037	0.378625	17.0424	30.5132	27.2652	36.9186	23.2487	35.2857	CCDC146
ENSG00000236165	0.603361	0.293966	0.62702	7.57441	10.8976	14.1027	11.9092	8.04762	21.9344	PRADC1P1
ENSG00000123610	0.601714	0.119861	0.405553	4922.42	10250.2	4005.17	4418.32	6605.31	8902.49	TNFAIP6
ENSG00000269918	0.60148	0.0956997	0.362379	17.9892	33.7824	25.3849	40.4913	28.6138	35.2857	AF131215.6
ENSG00000108771	0.600775	0.00167408	0.0238837	109.829	188.528	116.582	197.693	157.376	196.455	DHX58
ENSG00000060642	0.600457	0.0017212	0.0243427	315.285	579.75	304.618	328.694	328.164	527.378	PIGV
ENSG00000129226	0.600265	0.0758683	0.316913	26.5105	40.321	31.0259	39.3004	37.5556	63.8957	CD68
ENSG00000111331	0.600196	3.17311e-07	1.74589e-05	1301.85	1917.97	1355.74	1981.69	1461.09	2342.21	OAS3
ENSG00000138744	0.599761	2.34372e-06	0.000100498	313.391	510.006	352.568	495.423	340.683	519.749	NAAA
ENSG00000187010	0.599717	0.294198	0.627167	5.68081	14.1668	11.2822	19.0547	11.6243	10.4903	RHD
ENSG00000234684	0.599677	0.0212394	0.1478	45.4465	66.4751	43.2483	72.6462	48.2857	68.6641	SDCBP2-AS1
ENSG00000281183	0.599422	0.13154	0.423566	26.5105	40.321	15.9831	36.9186	23.2487	22.888	NPTN-IT1
ENSG00000063322	0.598795	5.02761e-09	4.21742e-07	963.844	1455.91	943.001	1380.28	888.815	1397.12	MED29
ENSG00000225217	0.598654	0.0319304	0.188099	205.456	293.144	106.24	139.338	126.974	230.788	HSPA7
ENSG00000223361	0.598238	0.165933	0.47889	31.2445	32.6927	9.4018	29.773	25.9312	38.1467	FTH1P10
ENSG00000188157	0.597928	6.06648e-07	3.06337e-05	1383.28	2107.59	1697.03	2421.14	1407.44	2264.01	AGRN
ENSG00000188676	0.597877	0.326761	0.656557	13.2552	9.8078	9.4018	8.33645	8.04762	27.6564	IDO2
ENSG00000168615	0.597689	3.57441e-08	2.46057e-06	930.706	1419.95	872.487	1255.23	853.942	1344.67	ADAM9
ENSG00000104946	0.597527	0.000325347	0.00661509	341.795	561.224	292.396	384.668	344.259	533.1	TBC1D17
ENSG00000112137	0.597452	0.0117986	0.0985417	122.137	192.887	102.48	133.383	76.8995	129.699	PHACTR1
ENSG00000204086	0.597355	0.236731	0.566209	17.0424	27.2439	7.52144	13.1001	20.5661	27.6564	RPA4
ENSG00000125730	0.59692	0.0824398	0.331465	4307	5760.45	2316.6	3439.38	2828.29	5095.45	C3
ENSG00000215769	0.596665	0.00468298	0.0517928	101.308	116.604	79.9153	134.574	80.4762	144.004	ARHGAP27P1-BPTFP1-KPNA2P3
ENSG00000265298	0.596568	0.0150149	0.117131	55.8613	99.1677	52.6501	76.219	61.6984	82.0154	AC132812.1
ENSG00000165312	0.596435	0.00191667	0.0263645	594.592	724.687	385.474	637.143	333.529	623.699	OTUD1
ENSG00000113269	0.596082	9.04377e-05	0.00229852	964.791	1570.34	770.008	1092.08	845.894	1237.86	RNF130
ENSG00000233791	0.596016	0.101538	0.374718	22.7232	40.321	27.2652	34.5367	19.672	30.5174	LINC01136
ENSG00000233621	0.595998	0.0113514	0.0960084	81.425	130.771	75.2144	88.1282	84.9471	144.957	LINC01137
ENSG00000214425	0.59549	0.0179318	0.13247	85.2122	118.783	127.865	201.266	85.8413	132.56	LRRC37A4P
ENSG00000066230	0.595171	0.0130082	0.106444	104.148	135.13	67.693	156.011	87.6296	102.042	SLC9A3
ENSG00000137193	0.594136	0.00430213	0.0488115	1084.09	1647.71	804.794	1074.21	1250.96	2016.05	PIM1
ENSG00000203395	0.593801	0.137183	0.432955	22.7232	46.8595	20.684	27.3912	21.4603	23.8417	AC015969.1
ENSG00000198838	0.593333	0.205234	0.531409	23.67	26.1541	26.325	26.2003	7.15344	33.3784	RYR3
ENSG00000205702	0.592846	0.31298	0.644214	11.3616	20.7054	14.1027	11.9092	4.4709	12.3977	CYP2D7
ENSG00000255864	0.592652	0.236516	0.565891	11.3616	18.5258	15.0429	15.482	8.9418	19.0733	NA
ENSG00000161944	0.592206	0.00678146	0.0672495	88.0526	115.514	65.8126	109.565	71.5344	114.44	ASGR2
ENSG00000159588	0.590946	0.0999816	0.371267	31.2445	37.0517	16.9232	40.4913	33.0847	44.8224	CCDC17
ENSG00000132522	0.59064	0.00655229	0.0656435	134.446	173.271	90.2573	138.147	90.3122	162.123	GPS2
ENSG00000276649	0.590526	0.0223861	0.152534	63.4357	87.1804	41.3679	75.0281	58.1217	82.9691	AL117335.1
ENSG00000007237	0.59004	0.00153904	0.0224431	1971.24	2609.96	1645.32	2373.51	1070.33	2071.37	GAS7
ENSG00000141576	0.589767	0.000222539	0.00485945	165.69	241.926	172.053	262.003	152.011	233.649	RNF157
ENSG00000092621	0.589554	1.09475e-05	0.000380215	3219.13	5191.6	3253.02	4768.45	4132.01	5995.71	PHGDH
ENSG00000184014	0.589454	0.00531414	0.0565332	5293.57	8819.39	3594.31	4373.06	4875.07	7514.9	DENND5A
ENSG00000104774	0.588962	4.47815e-07	2.39526e-05	4937.57	7713.29	4480.9	6174.93	4258.09	6682.35	MAN2B1
ENSG00000123384	0.588268	0.0110313	0.0940259	204.509	207.054	234.105	321.549	132.339	329.015	LRP1
ENSG00000232860	0.588194	0.2615	0.594622	12.3084	17.4361	9.4018	10.7183	12.5185	22.888	SMG7-AS1
ENSG00000172824	0.588027	0.0876426	0.344093	20.8296	34.8722	28.2054	41.6823	30.4021	42.915	CES4A
ENSG00000239827	0.587926	0.16111	0.470708	15.1488	44.68	28.2054	29.773	20.5661	21.9344	SUGT1P3
ENSG00000133055	0.587795	3.36939e-05	0.00100239	741.346	998.216	848.043	1375.51	731.439	1115.79	MYBPH
ENSG00000258317	0.587319	0.338466	0.666556	11.3616	15.2566	16.9232	17.8638	2.68254	13.3513	AC034102.6
ENSG00000122859	0.586512	0.0123845	0.102488	53.0209	94.8087	68.6332	100.037	66.1693	87.7374	NEUROG3
ENSG00000157470	0.58599	0.113986	0.396871	21.7764	25.0644	27.2652	47.6369	25.9312	40.054	FAM81A
ENSG00000021826	0.585867	0.165048	0.477327	17.9892	19.6156	16.9232	40.4913	30.4021	38.1467	CPS1
ENSG00000115828	0.585041	0.0382681	0.210935	55.8613	83.9112	36.667	57.1642	50.0741	72.4787	QPCT
ENSG00000127528	0.584727	0.00799024	0.0749744	120.244	177.63	147.608	195.311	84.9471	156.401	KLF2
ENSG00000188641	0.584662	1.56828e-07	9.29524e-06	757.441	1118.09	773.768	1055.16	684.048	1147.26	DPYD
ENSG00000085465	0.584173	0.2021	0.527626	27.4573	35.9619	10.342	20.2457	16.9894	25.749	OVGP1
ENSG00000187634	0.583599	0.00579718	0.0598873	377.774	338.914	327.183	578.788	363.037	681.872	SAMD11
ENSG00000183655	0.583415	0.305658	0.637723	8.52122	22.8849	9.4018	8.33645	12.5185	14.305	KLHL25
ENSG00000238142	0.583382	0.344193	0.672487	5.68081	7.62829	9.4018	11.9092	13.4127	22.888	BX284668.5
ENSG00000182487	0.58314	0.00128615	0.0196259	949.642	1348.03	653.425	894.382	655.434	1139.63	NCF1B
ENSG00000205413	0.583094	0.000118652	0.00289115	736.612	1195.46	704.195	869.373	794.032	1280.78	SAMD9
ENSG00000157765	0.582997	0.186445	0.505832	14.202	30.5132	20.684	17.8638	27.7196	44.8224	SLC34A2
ENSG00000260325	0.58296	0.363162	0.686733	10.4148	18.5258	11.2822	10.7183	3.57672	8.58301	HSPB9
ENSG00000179571	0.582876	0.0927731	0.356396	24.6168	44.68	25.3849	39.3004	26.8254	31.471	NBPF17P
ENSG00000273702	0.582513	0.310881	0.641847	10.4148	22.8849	8.46162	13.1001	10.7302	8.58301	AC091271.1
ENSG00000275342	0.58251	0.000653966	0.0114601	144.861	198.335	152.309	229.848	128.762	209.807	PRAG1
ENSG00000279520	0.582348	0.114427	0.397325	36.9253	44.68	24.4447	46.4459	19.672	30.5174	AC093525.8
ENSG00000140961	0.582193	0.325868	0.655939	414.699	730.136	221.883	210.793	439.937	670.428	OSGIN1
ENSG00000167910	0.581152	0.0512776	0.251403	66.2761	138.399	57.351	65.5007	96.5715	124.93	CYP7A1
ENSG00000124201	0.580915	6.73341e-06	0.000255853	1432.51	2055.28	1273	1760.18	1419.96	2352.7	ZNFX1
ENSG00000132429	0.580177	0.00123688	0.0190828	186.52	308.401	160.771	247.712	169	216.483	POPDC3
ENSG00000100276	0.579665	0.274574	0.607242	8.52122	17.4361	14.1027	11.9092	19.672	33.3784	RASL10A
ENSG00000143341	0.579398	0.131475	0.423566	20.8296	32.6927	35.7268	30.964	26.8254	60.081	HMCN1
ENSG00000244513	0.579285	0.24082	0.571734	10.4148	19.6156	9.4018	17.8638	20.5661	22.888	AC109587.1
ENSG00000166592	0.579217	0.0514092	0.251492	81.425	150.386	54.5305	65.5007	77.7937	102.996	RRAD
ENSG00000164236	0.578841	0.000862473	0.0143599	2698.39	4615.11	2507.46	2940.39	3142.15	4911.39	ANKRD33B
ENSG00000164776	0.577878	0.114889	0.397539	26.5105	34.8722	20.684	36.9186	20.5661	29.5637	PHKG1
ENSG00000271383	0.57776	0.00211995	0.0283974	2053.61	3364.08	1493.95	1873.32	1820.55	2773.26	NBPF19
ENSG00000232104	0.57739	0.0579573	0.269199	31.2445	43.5902	41.3679	57.1642	33.9788	58.1737	RFX3-AS1
ENSG00000271605	0.57716	1.76929e-05	0.000579114	343.689	477.313	358.209	546.633	309.386	485.417	MILR1
ENSG00000237471	0.577055	0.24626	0.577008	12.3084	17.4361	17.8634	21.4366	8.04762	18.1197	AC073115.2
ENSG00000198814	0.577002	8.68858e-05	0.00223414	215.871	382.504	256.669	348.94	266.466	370.977	GK
ENSG00000158517	0.576546	0.000141767	0.00332762	1962.72	2887.85	1515.57	2044.81	1533.52	2539.62	NCF1
ENSG00000080947	0.576261	0.132177	0.424575	16.0956	35.9619	22.5643	28.5821	25.037	30.5174	CROCCP3
ENSG00000231752	0.576041	0.00723732	0.0699689	76.6909	160.194	104.36	120.283	101.937	141.143	EMBP1
ENSG00000152217	0.575667	0.0385661	0.211893	41.6593	86.0907	48.8894	59.5461	47.3915	60.081	SETBP1
ENSG00000055130	0.57558	6.55135e-06	0.000250174	800.994	1443.93	1030.44	1364.8	1033.67	1461.02	CUL1
ENSG00000260916	0.575294	6.12428e-05	0.00166987	354.104	624.43	370.431	487.087	417.582	589.366	CCPG1
ENSG00000124588	0.574916	0.00152805	0.0223355	454.465	684.366	318.721	447.787	371.085	571.247	NQO2
ENSG00000074660	0.574854	0.0565295	0.265134	39.7657	56.6673	28.2054	48.8278	42.0265	58.1737	SCARF1
ENSG00000132182	0.574566	8.38579e-05	0.0021745	5108.94	7619.57	7000.58	9423.76	4972.54	8396.09	NUP210
ENSG00000107551	0.574367	6.21852e-07	3.12985e-05	1121.01	1773.03	1155.48	1575.59	1254.53	1907.33	RASSF4
ENSG00000229848	0.573538	0.244848	0.575511	27.4573	25.0644	13.1625	20.2457	8.04762	26.7027	AC139149.1
ENSG00000233024	0.572725	0.30359	0.635903	14.202	27.2439	12.2223	9.52737	8.04762	14.305	AC126755.2
ENSG00000196209	0.572172	0.0648329	0.287811	31.2445	46.8595	37.6072	52.4006	28.6138	45.776	SIRPB2
ENSG00000206190	0.571902	0.00196254	0.0267759	1103.02	1509.31	1108.47	1814.96	774.36	1115.79	ATP10A
ENSG00000078814	0.57181	0.139959	0.438299	34.0849	26.1541	18.8036	42.8732	20.5661	40.054	MYH7B
ENSG00000189369	0.571751	0.360872	0.684569	5.68081	10.8976	11.2822	7.14553	8.9418	20.027	GSPT2
ENSG00000130997	0.571251	0.122129	0.409164	20.8296	32.6927	24.4447	33.3458	19.672	30.5174	POLN
ENSG00000226822	0.570819	0.298161	0.631216	5.68081	15.2566	13.1625	13.1001	12.5185	18.1197	AL390036.1
ENSG00000273599	0.570414	0.0306409	0.18338	70.0633	83.9112	64.8724	96.4647	41.1323	81.0617	AL731571.1
ENSG00000169413	0.570317	0.17382	0.489772	29.3509	21.7951	15.0429	39.3004	17.8836	31.471	RNASE6
ENSG00000283196	0.57028	0.336895	0.665801	5.68081	16.3463	21.6241	22.6275	7.15344	12.3977	AC006453.2
ENSG00000223804	0.570212	0.0854281	0.338602	27.4573	64.2956	33.8465	57.1642	45.6032	38.1467	AC244669.1
ENSG00000173083	0.569394	0.00235448	0.0307049	94.6802	152.566	107.181	158.393	113.561	157.355	HPSE
ENSG00000073150	0.568683	0.017352	0.129369	83.3186	103.527	76.1546	98.8465	52.7566	111.579	PANX2
ENSG00000245025	0.568598	0.271092	0.604277	11.3616	13.0771	15.9831	20.2457	8.04762	19.0733	AC107959.1
ENSG00000188897	0.568507	0.191707	0.512254	39.7657	44.68	15.0429	29.773	16.0952	30.5174	AC099489.1
ENSG00000117009	0.568381	0.0544068	0.260024	64.3825	101.347	53.5903	50.0187	56.3333	105.857	KMO
ENSG00000101265	0.568352	2.48095e-06	0.000105499	1479.85	2227.46	1491.13	2142.47	1243.8	1880.63	RASSF2
ENSG00000271931	0.567489	0.319113	0.650126	16.0956	28.3336	4.7009	17.8638	17.8836	11.444	AL353135.1
ENSG00000261341	0.567459	0.250828	0.582582	23.67	28.3336	12.2223	17.8638	8.9418	20.027	AC010325.1
ENSG00000234350	0.567335	0.197937	0.521369	22.7232	42.5005	31.0259	26.2003	53.6508	89.6447	AC007405.1
ENSG00000124713	0.566821	0.121621	0.408087	29.3509	30.5132	18.8036	45.255	25.9312	34.332	GNMT
ENSG00000180346	0.566477	0.0031382	0.0386786	106.042	192.887	115.642	153.629	136.81	184.058	TIGD2
ENSG00000246596	0.565984	0.116036	0.399658	22.7232	28.3336	33.8465	47.6369	25.037	44.8224	AC139795.1
ENSG00000249592	0.565189	0.156674	0.465225	17.9892	38.1414	27.2652	26.2003	16.9894	27.6564	AC139887.2
ENSG00000010810	0.56473	8.73812e-05	0.00224313	295.402	528.531	347.867	421.586	331.741	491.139	FYN
ENSG00000238058	0.564201	0.279967	0.613354	17.0424	21.7951	16.9232	19.0547	5.36508	17.166	AL355574.1
ENSG00000271918	0.564186	0.255762	0.58838	17.9892	28.3336	9.4018	13.1001	14.3069	20.027	AC034236.2
ENSG00000251322	0.563957	0.217914	0.545087	19.8828	17.4361	18.8036	27.3912	9.83598	26.7027	SHANK3
ENSG00000154736	0.563854	0.0640552	0.285597	38.8189	56.6673	40.4278	47.6369	27.7196	53.4054	ADAMTS5
ENSG00000224186	0.563833	0.0918538	0.354462	27.4573	40.321	32.9063	58.3552	30.4021	36.2394	C5orf66
ENSG00000131724	0.563759	6.25844e-08	4.1057e-06	1270.61	1865.66	1185.57	1668.48	1185.68	1847.25	IL13RA1
ENSG00000278384	0.563691	0.103882	0.378557	30.2977	33.7824	26.325	35.7277	25.037	50.5444	AL354822.1
ENSG00000198929	0.563347	0.113841	0.396667	36.9253	57.757	36.667	35.7277	19.672	43.8687	NOS1AP
ENSG00000021355	0.563321	0.000452378	0.00863738	1203.39	1997.52	1025.74	1306.44	993.434	1457.2	SERPINB1
ENSG00000188015	0.56328	0.205592	0.531483	17.0424	25.0644	22.5643	20.2457	10.7302	28.61	S100A3
ENSG00000235890	0.563254	0.115861	0.399322	24.6168	44.68	21.6241	33.3458	27.7196	31.471	TSPEAR-AS1
ENSG00000145819	0.563002	0.00166971	0.0238434	572.815	858.727	528.381	632.379	368.402	679.011	ARHGAP26
ENSG00000162734	0.562855	0.000302051	0.0062072	5595.6	9133.24	4611.58	5848.62	5382.96	8046.09	PEA15
ENSG00000171611	0.562656	0.223612	0.550786	29.3509	18.5258	11.2822	33.3458	15.2011	30.5174	PTCRA
ENSG00000273373	0.561356	0.28566	0.618341	9.46802	10.8976	10.342	22.6275	19.672	24.7954	AL355488.1
ENSG00000141279	0.560868	4.6829e-07	2.47035e-05	1102.08	1512.58	947.702	1411.24	955.879	1508.7	NPEPPS
ENSG00000129194	0.560425	0.199015	0.522592	21.7764	26.1541	12.2223	21.4366	15.2011	24.7954	SOX15
ENSG00000182718	0.560189	0.000567087	0.0103022	3803.3	4975.82	2679.51	4036.03	3623.22	5886.99	ANXA2
ENSG00000172543	0.560026	0.0770242	0.318938	60.5953	82.8214	32.9063	58.3552	38.4497	53.4054	CTSW
ENSG00000167601	0.559849	0.00320635	0.0392218	790.579	946.997	532.142	862.227	437.254	784.868	AXL
ENSG00000095951	0.559351	0.00196039	0.026774	2653.89	4374.28	2210.36	2479.5	2557.36	4080.74	HIVEP1
ENSG00000170581	0.559107	0.000692073	0.0120293	870.111	1404.69	727.7	949.165	943.36	1388.54	STAT2
ENSG00000138760	0.558227	4.59935e-07	2.44307e-05	1004.56	1465.72	1084.97	1612.51	961.244	1415.24	SCARB2
ENSG00000175899	0.557696	0.0047611	0.0523362	150.541	234.297	180.515	188.166	162.741	302.313	A2M
ENSG00000117226	0.557289	0.000275154	0.00575461	499.911	864.176	531.202	656.198	621.455	909.799	GBP3
ENSG00000260101	0.557004	0.0788822	0.322998	35.0317	96.9882	56.4108	52.4006	70.6402	88.6911	AC008074.3
ENSG00000075420	0.556876	0.00020649	0.00457406	1646.49	2607.78	1433.77	1735.17	1408.33	2258.28	FNDC3B
ENSG00000267344	0.554676	0.317612	0.648976	23.67	18.5258	8.46162	25.0094	7.15344	14.305	AC003070.1
ENSG00000238000	0.554439	0.100477	0.372276	36.9253	42.5005	20.684	47.6369	32.1905	41.9614	AC116347.1
ENSG00000066336	0.554407	5.47122e-05	0.00151604	9582.58	13818.1	7353.15	10384.8	8157.61	12646.6	SPI1
ENSG00000259972	0.554233	0.117706	0.401716	29.3509	31.6029	37.6072	59.5461	24.1429	42.915	AC009120.2
ENSG00000165997	0.553868	0.000595714	0.0107291	1340.67	2122.84	1405.57	1987.65	1046.19	1458.16	ARL5B
ENSG00000234329	0.55316	0.233715	0.564114	14.202	19.6156	10.342	19.0547	18.7778	24.7954	AL604028.2
ENSG00000205930	0.552968	0.322743	0.653016	17.0424	22.8849	12.2223	15.482	5.36508	12.3977	C21orf62-AS1
ENSG00000160219	0.552548	0.00727114	0.0701834	98.4674	130.771	108.121	156.011	80.4762	134.467	GAB3
ENSG00000256591	0.552363	0.112706	0.394113	41.6593	51.2185	30.0858	34.5367	22.3545	51.498	AP003108.2
ENSG00000211445	0.55181	0.0133046	0.10816	120.244	187.438	94.018	114.328	105.513	165.938	GPX3
ENSG00000177374	0.551329	0.115772	0.399127	36.9253	57.757	36.667	36.9186	20.5661	42.915	HIC1
ENSG00000204839	0.551328	0.000283156	0.00588191	260.37	365.068	211.541	319.167	221.757	331.876	MROH6
ENSG00000185633	0.551032	0.00586449	0.0605012	93.7334	146.027	82.7359	129.81	100.148	129.699	NDUFA4L2
ENSG00000221955	0.550875	0.103893	0.378557	31.2445	46.8595	24.4447	42.8732	47.3915	61.0347	SLC12A8
ENSG00000234380	0.550541	0.127327	0.417203	19.8828	31.6029	23.5045	35.7277	25.9312	34.332	LINC01426
ENSG00000204257	0.550195	0.0234953	0.156952	114.563	129.681	62.0519	139.338	84.9471	114.44	HLA-DMA
ENSG00000149557	0.549434	0.148096	0.452691	1202.44	2383.3	908.214	1075.4	1563.92	1918.78	FEZ1
ENSG00000184221	0.549329	0.439198	0.743507	616.368	1383.99	439.064	408.486	1288.51	1637.45	OLIG1
ENSG00000179965	0.548828	0.142756	0.443306	25.5636	29.4234	20.684	50.0187	41.1323	48.637	ZNF771
ENSG00000207650	0.548491	0.307821	0.639153	12.3084	8.71804	11.2822	28.5821	13.4127	17.166	MIR570
ENSG00000197935	0.548404	0.273035	0.605518	8.52122	15.2566	14.1027	16.6729	14.3069	21.9344	ZNF311
ENSG00000266017	0.548322	0.355641	0.680474	4.73401	13.0771	12.2223	10.7183	9.83598	15.2587	MIR4477B
ENSG00000186567	0.547796	0.0972931	0.365438	29.3509	46.8595	29.1456	45.255	27.7196	34.332	CEACAM19
ENSG00000149177	0.547499	2.93977e-07	1.64103e-05	3381.03	4970.37	3144.9	4215.86	2999.08	4733.05	PTPRJ
ENSG00000130309	0.547205	2.64712e-07	1.4885e-05	5042.67	7138.99	4949.11	6902.58	4192.81	6685.21	COLGALT1
ENSG00000265972	0.547131	0.00177765	0.024853	8685.01	15122.5	8210.59	9726.26	10956.4	15846.1	TXNIP
ENSG00000279331	0.546893	0.345208	0.673681	15.1488	22.8849	12.2223	15.482	5.36508	9.53667	RBM12B-AS1
ENSG00000136868	0.546358	2.02831e-05	0.00065193	902.302	1358.93	775.649	1064.68	826.222	1232.14	SLC31A1
ENSG00000272654	0.546232	0.339201	0.666701	11.3616	23.9746	9.4018	5.95461	16.9894	24.7954	AL358472.2
ENSG00000076641	0.546195	0.00210107	0.0281937	976.153	1391.62	925.137	1256.42	613.408	1024.24	PAG1
ENSG00000137462	0.546118	2.0044e-06	8.74136e-05	4862.77	7016.94	4389.7	5949.84	4775.82	7513.95	TLR2
ENSG00000177409	0.545512	9.03385e-05	0.00229852	417.54	596.096	491.714	724.08	501.635	739.092	SAMD9L
ENSG00000214110	0.545116	0.332512	0.662477	13.2552	11.9873	8.46162	20.2457	8.04762	11.444	LDHAP4
ENSG00000188906	0.54441	0.0492371	0.244925	37.8721	54.4878	45.1287	69.0735	44.709	62.9421	LRRK2
ENSG00000125245	0.54433	0.146003	0.449608	21.7764	34.8722	19.7438	29.773	22.3545	28.61	GPR18
ENSG00000111275	0.544147	3.55547e-06	0.000145159	2533.64	3851.2	2343.87	3288.13	2769.28	4009.22	ALDH2
ENSG00000136603	0.544088	0.000293934	0.00605661	3362.09	4976.91	2697.38	3603.73	2510.86	3914.8	SKIL
ENSG00000270562	0.544039	0.157617	0.465721	24.6168	40.321	16.9232	26.2003	25.037	30.5174	AC097634.1
ENSG00000116039	0.543423	0.0394825	0.214623	63.4357	66.4751	61.1117	92.8919	43.8148	85.8301	ATP6V1B1
ENSG00000120217	0.543317	0.133833	0.427214	26.5105	42.5005	31.9661	26.2003	25.9312	53.4054	CD274
ENSG00000178460	0.543256	0.169759	0.484651	19.8828	38.1414	19.7438	21.4366	22.3545	30.5174	MCMDC2
ENSG00000167207	0.542505	0.0786684	0.322553	50.1805	45.7697	37.6072	63.1189	30.4021	62.9421	NOD2
ENSG00000198502	0.542216	0.000334889	0.00673004	449.731	600.455	345.046	489.469	362.143	593.181	HLA-DRB5
ENSG00000183734	0.54218	0.427086	0.735	9.46802	4.35902	14.1027	17.8638	3.57672	17.166	ASCL2
ENSG00000244274	0.542139	0.175314	0.491373	29.3509	29.4234	26.325	48.8278	16.0952	26.7027	DBNDD2
ENSG00000281005	0.542087	0.0413691	0.220048	79.5314	108.976	88.3769	105.992	44.709	94.4131	LINC00921
ENSG00000140836	0.542079	0.115003	0.397539	50.1805	34.8722	42.3081	67.8825	29.5079	74.3861	ZFHX3
ENSG00000161929	0.541765	0.168086	0.481929	20.8296	26.1541	17.8634	33.3458	19.672	25.749	SCIMP
ENSG00000204634	0.541712	5.14608e-08	3.44967e-06	1690.99	2407.27	1706.43	2500.94	1555.87	2303.11	TBC1D8
ENSG00000075618	0.541368	8.23412e-07	3.98851e-05	6157.05	9294.52	6172.28	7717.17	5935.57	9567.19	FSCN1
ENSG00000006062	0.540065	0.0379603	0.209841	66.2761	73.0136	54.5305	85.7464	42.9206	79.1544	MAP3K14
ENSG00000280239	0.539875	0.0539678	0.258613	45.4465	55.5775	44.1885	73.8371	38.4497	57.22	AC011498.7
ENSG00000165178	0.539818	0.000103702	0.00256349	1281.97	1808.99	1038.9	1400.52	1005.06	1624.1	NCF1C
ENSG00000162654	0.539785	0.000827676	0.0138708	186.52	234.297	177.694	258.43	178.836	295.637	GBP4
ENSG00000266993	0.538961	0.143906	0.445292	36.9253	38.1414	42.3081	54.7824	16.9894	46.7297	AL050343.1
ENSG00000166927	0.538854	9.73753e-05	0.0024425	6711.88	10808.2	6435.53	7621.9	6928.11	10733.5	MS4A7
ENSG00000134243	0.538279	0.0281281	0.174251	89.9462	96.9882	87.4368	119.092	54.545	120.162	SORT1
ENSG00000261716	0.53822	0.00244848	0.0316129	178.946	219.041	137.266	227.466	135.021	208.853	AC239868.1
ENSG00000260686	0.537857	0.268641	0.601157	10.4148	15.2566	16.9232	20.2457	11.6243	20.9807	AC008669.1
ENSG00000119938	0.537818	0.0858708	0.339611	40.7125	64.2956	46.0688	64.3098	75.1111	105.857	PPP1R3C
ENSG00000125347	0.537569	3.31766e-07	1.81891e-05	1122.91	1528.93	1016.33	1483.89	983.598	1519.19	IRF1
ENSG00000189057	0.537308	0.0077883	0.0738469	106.989	153.656	119.403	171.493	143.963	211.714	FAM111B
ENSG00000271870	0.537294	0.284885	0.618012	13.2552	13.0771	9.4018	20.2457	13.4127	19.0733	AC024060.1
ENSG00000100379	0.537161	0.00591194	0.060868	118.35	166.733	103.42	166.729	100.148	134.467	KCTD17
ENSG00000103522	0.536871	0.0771855	0.319061	45.4465	52.3083	31.0259	77.4099	51.8624	57.22	IL21R
ENSG00000104888	0.536724	0.181782	0.501535	17.0424	28.3336	15.9831	27.3912	27.7196	32.4247	SLC17A7
ENSG00000034152	0.536465	5.27938e-05	0.0014816	765.963	1325.14	799.153	1002.76	876.296	1212.11	MAP2K3
ENSG00000173546	0.53632	0.0371934	0.206991	95.627	91.5395	115.642	183.402	84.0529	153.54	CSPG4
ENSG00000254415	0.536245	0.104083	0.378625	54.9145	56.6673	30.0858	57.1642	27.7196	49.5907	SIGLEC14
ENSG00000254912	0.536181	0.0654976	0.289756	46.3933	55.5775	39.4876	76.219	39.3439	50.5444	AC135983.3
ENSG00000139438	0.535714	0.00228831	0.0301526	185.573	331.286	185.216	227.466	195.825	262.259	FAM222A
ENSG00000276045	0.535451	0.00051831	0.00962101	1105.86	1612.84	855.564	1125.42	904.016	1413.34	ORAI1
ENSG00000170802	0.535188	0.00791167	0.0745562	989.408	1595.4	841.461	1026.57	636.656	953.667	FOXN2
ENSG00000242741	0.534805	0.0745919	0.313544	52.0741	103.527	52.6501	46.4459	57.2275	83.9227	LINC02005
ENSG00000170571	0.534689	2.19294e-07	1.25611e-05	3987.93	5946.8	4604.06	6305.93	3936.18	5896.53	EMB
ENSG00000135749	0.534607	0.0228062	0.154093	67.2229	83.9112	62.0519	115.519	77.7937	101.089	PCNX2
ENSG00000145569	0.534525	0.00792693	0.0745627	1737.38	2175.15	2229.17	3623.97	1494.17	2112.37	FAM105A
ENSG00000126895	0.533756	0.0739433	0.312013	88.0526	130.771	63.9323	91.701	48.2857	67.7104	AVPR2
ENSG00000172061	0.533234	0.226282	0.553835	50.1805	22.8849	46.0688	88.1282	20.5661	58.1737	LRRC15
ENSG00000023839	0.533067	0.186404	0.505832	29.3509	35.9619	15.0429	32.1549	19.672	24.7954	ABCC2
ENSG00000053918	0.532091	0.00147915	0.0218122	760.282	1094.11	600.775	833.645	527.566	802.988	KCNQ1
ENSG00000249898	0.531956	0.189416	0.508787	25.5636	26.1541	18.8036	30.964	14.3069	27.6564	MCPH1-AS1
ENSG00000181481	0.531879	0.00268837	0.034065	208.296	229.938	170.173	323.931	185.989	263.212	RNF135
ENSG00000272195	0.531609	0.135128	0.429591	33.1381	33.7824	30.0858	40.4913	18.7778	43.8687	AL356512.1
ENSG00000183873	0.531606	0.246627	0.577218	15.1488	18.5258	11.2822	32.1549	24.1429	22.888	SCN5A
ENSG00000233223	0.531489	0.178489	0.496553	28.4041	35.9619	15.0429	26.2003	21.4603	31.471	AC016876.1
ENSG00000050438	0.531458	0.0330336	0.191865	52.0741	80.6419	47.9492	75.0281	61.6984	78.2007	SLC4A8
ENSG00000183087	0.531137	0.0018356	0.0255701	7722.12	13194.8	6527.67	8189.97	6425.58	8492.41	GAS6
ENSG00000055732	0.531118	0.00156816	0.0227853	180.839	241.926	154.19	210.793	157.376	257.49	MCOLN3
ENSG00000177340	0.530694	0.110763	0.390492	37.8721	47.9492	27.2652	38.1095	25.037	43.8687	AC024940.1
ENSG00000095370	0.530439	0.0958042	0.362463	39.7657	44.68	35.7268	57.1642	25.9312	44.8224	SH2D3C
ENSG00000253477	0.529947	0.41461	0.725815	5.68081	17.4361	3.76072	13.1001	21.4603	14.305	AC012213.1
ENSG00000279491	0.529851	0.059941	0.274551	79.5314	131.86	50.7697	78.6008	68.8519	77.2471	AP003733.4
ENSG00000100299	0.529557	2.74345e-05	0.000846992	590.804	817.317	547.185	737.181	480.175	780.1	ARSA
ENSG00000259820	0.52951	0.114331	0.397269	28.4041	42.5005	23.5045	39.3004	30.4021	37.193	AC083843.3
ENSG00000172803	0.529293	0.00925442	0.0832735	97.5206	119.873	82.7359	131.001	95.6773	146.865	SNX32
ENSG00000168938	0.529282	7.89063e-07	3.84537e-05	1242.2	1916.88	1319.07	1897.14	1466.46	1998.89	PPIC
ENSG00000085514	0.529275	0.0256153	0.165499	111.723	203.784	93.0778	111.947	109.984	138.282	PILRA
ENSG00000175611	0.5291	0.051362	0.251492	55.8613	67.5648	42.3081	63.1189	40.2381	68.6641	LINC00476
ENSG00000197818	0.529012	0.000125533	0.00302997	973.312	1451.55	836.76	1083.74	813.704	1249.3	SLC9A8
ENSG00000237520	0.528996	0.219172	0.546328	22.7232	37.0517	21.6241	27.3912	13.4127	19.0733	AL391832.1
ENSG00000163249	0.52887	2.09473e-05	0.000667729	373.04	589.558	414.619	563.306	384.497	538.822	CCNYL1
ENSG00000136052	0.528862	0.17526	0.491356	27.4573	50.1288	20.684	21.4366	29.5079	40.054	SLC41A2
ENSG00000258082	0.528358	0.0460409	0.234648	137.286	181.989	125.984	198.884	76.8995	110.625	AL391832.3
ENSG00000137478	0.528072	5.38344e-05	0.00149712	1200.54	1650.98	1242.92	1742.32	952.302	1503.93	FCHSD2
ENSG00000180891	0.528053	0.00861373	0.0791319	229.126	257.182	230.344	371.568	159.164	264.166	CUEDC1
ENSG00000265975	0.527568	0.18735	0.506757	22.7232	57.757	33.8465	27.3912	22.3545	28.61	AC002091.1
ENSG00000141448	0.52754	0.160071	0.469878	21.7764	44.68	21.6241	27.3912	27.7196	30.5174	GATA6
ENSG00000187164	0.527467	0.00106902	0.0171055	177.999	232.118	155.13	232.23	152.011	234.602	SHTN1
ENSG00000112320	0.527404	0.00576621	0.0597043	124.978	183.079	152.309	207.22	110.878	169.753	SOBP
ENSG00000280987	0.526788	0.075499	0.315542	53.9677	69.7443	46.0688	86.9373	41.1323	47.6834	MATR3
ENSG00000070540	0.526571	0.183029	0.503108	37.8721	25.0644	33.8465	59.5461	18.7778	45.776	WIPI1
ENSG00000274307	0.526443	0.0753677	0.31525	40.7125	68.6546	52.6501	67.8825	34.873	48.637	AC023449.2
ENSG00000255398	0.525998	0.156148	0.465172	39.7657	59.9366	31.0259	32.1549	20.5661	39.1004	HCAR3
ENSG00000201457	0.525818	0.280966	0.614198	24.6168	26.1541	16.9232	23.8184	7.15344	20.027	SNORA55
ENSG00000277199	0.525793	0.0278951	0.17379	94.6802	105.706	101.539	132.192	60.8042	131.606	LINC01632
ENSG00000255491	0.525763	0.364808	0.687962	11.3616	13.0771	10.342	17.8638	6.25926	9.53667	AC100858.3
ENSG00000215835	0.525531	0.332215	0.662144	11.3616	26.1541	14.1027	7.14553	12.5185	20.9807	AL596087.1
ENSG00000248334	0.52528	0.00627445	0.0634932	117.403	193.976	167.352	188.166	118.926	198.363	WHAMMP2
ENSG00000143622	0.524517	0.0195111	0.140197	1258.3	1914.7	774.709	934.874	1040.83	1570.69	RIT1
ENSG00000167702	0.524002	0.00299616	0.0371819	582.283	773.726	419.32	653.816	386.286	568.386	KIFC2
ENSG00000146674	0.523658	0.00878368	0.0804524	3710.52	5711.41	2410.62	3208.34	3523.96	4944.77	IGFBP3
ENSG00000197872	0.522757	0.00397205	0.0459062	309.604	355.26	235.985	316.785	250.37	469.204	FAM49A
ENSG00000180509	0.522506	0.225656	0.552921	18.936	47.9492	21.6241	30.964	25.9312	17.166	KCNE1
ENSG00000278133	0.521289	0.0218514	0.150354	68.1697	108.976	86.4966	103.61	62.5926	99.1814	AC135050.6
ENSG00000173376	0.521211	0.389602	0.706447	17.0424	28.3336	15.0429	3.57277	9.83598	27.6564	NDNF
ENSG00000125772	0.520781	0.00020885	0.00460641	540.624	770.457	601.715	894.382	495.376	686.641	GPCPD1
ENSG00000096996	0.520593	0.0171782	0.128322	74.7973	120.963	97.7787	151.247	94.7831	112.533	IL12RB1
ENSG00000167483	0.520559	0.336683	0.665801	14.202	17.4361	7.52144	10.7183	10.7302	18.1197	FAM129C
ENSG00000171790	0.520473	0.125003	0.413741	33.1381	30.5132	31.0259	61.9279	36.6614	52.4517	SLFNL1
ENSG00000197191	0.519598	0.379375	0.698128	15.1488	7.62829	5.64108	16.6729	14.3069	25.749	CYSRT1
ENSG00000187479	0.519564	0.0118256	0.0986601	126.871	168.912	88.3769	136.956	102.831	149.726	C11orf96
ENSG00000148154	0.519452	0.00578561	0.059808	836.026	1389.44	635.562	794.345	724.286	963.204	UGCG
ENSG00000118407	0.519442	0.277255	0.610175	11.3616	16.3463	15.0429	21.4366	12.5185	18.1197	FILIP1
ENSG00000146733	0.519393	0.00131462	0.0199218	295.402	464.236	298.037	338.222	308.492	488.278	PSPH
ENSG00000148680	0.518982	0.00460578	0.0512112	221.552	404.299	291.456	281.058	259.312	419.614	HTR7
ENSG00000179715	0.518142	0.0658758	0.290926	39.7657	58.8468	46.0688	73.8371	42.9206	52.4517	PCED1B
ENSG00000145358	0.518078	0.00210044	0.0281937	699.687	963.344	660.007	827.691	808.339	1311.29	DDIT4L
ENSG00000086062	0.518021	0.00473857	0.052257	4459.44	7310.08	3555.76	4007.45	3641.1	5372.96	B4GALT1
ENSG00000154874	0.517954	0.0834133	0.333219	78.5845	106.796	80.8555	115.519	42.0265	66.7567	CCDC144B
ENSG00000008086	0.51795	0.13521	0.429734	20.8296	50.1288	38.5474	48.8278	33.9788	35.2857	CDKL5
ENSG00000124299	0.517928	0.000337062	0.00675489	385.348	637.507	365.73	488.278	382.709	497.814	PEPD
ENSG00000130783	0.517905	0.365247	0.688282	10.4148	14.1668	11.2822	15.482	6.25926	10.4903	CCDC62
ENSG00000231858	0.517577	0.353161	0.678352	23.67	34.8722	4.7009	13.1001	25.9312	29.5637	AC067945.3
ENSG00000188315	0.517473	0.000462301	0.00880434	256.583	333.465	243.507	382.286	224.439	322.34	C3orf62
ENSG00000167460	0.516988	8.80048e-08	5.67631e-06	7489.2	10906.3	7321.18	9645.28	6845.84	10436	TPM4
ENSG00000233086	0.516792	0.359342	0.683574	8.52122	13.0771	6.58126	13.1001	15.2011	17.166	AL358975.1
ENSG00000188766	0.516314	0.346525	0.674971	23.67	21.7951	5.64108	22.6275	11.6243	14.305	SPRED3
ENSG00000150995	0.515506	1.34927e-05	0.000454224	1206.23	1873.29	1416.85	1940.01	1203.57	1658.43	ITPR1
ENSG00000229647	0.515066	0.268547	0.601118	14.202	23.9746	11.2822	16.6729	16.9894	20.027	MYOSLID
ENSG00000067840	0.514937	0.141741	0.441442	52.0741	65.3853	31.0259	54.7824	26.8254	37.193	PDZD4
ENSG00000185168	0.514877	0.0280197	0.174127	88.0526	101.347	72.3939	139.338	73.3228	94.4131	LINC00482
ENSG00000257949	0.514505	0.370371	0.691966	11.3616	13.0771	6.58126	11.9092	8.9418	13.3513	TEN1
ENSG00000187824	0.513542	0.421158	0.730778	11.3616	10.8976	14.1027	17.8638	2.68254	11.444	TMEM220
ENSG00000254995	0.513433	0.267046	0.599945	14.202	18.5258	11.2822	19.0547	19.672	26.7027	STX16-NPEPL1
ENSG00000226179	0.51328	0.38335	0.701275	8.52122	8.71804	8.46162	25.0094	14.3069	11.444	LINC00685
ENSG00000272908	0.51313	0.032675	0.190575	60.5953	99.1677	58.2912	79.7918	76.8995	100.135	AC006033.2
ENSG00000120129	0.513088	0.0169864	0.127324	626.783	915.395	502.996	599.034	348.73	595.088	DUSP1
ENSG00000157514	0.513046	2.89747e-05	0.000885559	528.315	767.188	484.193	669.298	535.614	771.517	TSC22D3
ENSG00000153898	0.512929	0.00130486	0.0198443	2021.42	3369.52	1989.42	2433.05	2579.71	3600.09	MCOLN2
ENSG00000281026	0.512819	0.321551	0.652065	9.46802	11.9873	12.2223	16.6729	12.5185	20.027	N4BP2L2-IT2
ENSG00000200913	0.512498	0.23831	0.568281	17.9892	27.2439	15.0429	22.6275	15.2011	19.0733	SNORD46
ENSG00000210194	0.512325	0.102153	0.375966	35.9785	47.9492	28.2054	40.4913	34.873	52.4517	MT-TE
ENSG00000184465	0.512181	1.7624e-05	0.000578201	473.401	628.789	455.047	699.071	447.984	636.096	WDR27
ENSG00000214595	0.511483	0.30336	0.635903	13.2552	19.6156	14.1027	22.6275	10.7302	12.3977	EML6
ENSG00000204291	0.510431	0.0271197	0.170967	78.5845	104.617	59.2314	88.1282	74.2169	108.718	COL15A1
ENSG00000185304	0.510371	0.0248328	0.162604	96.5738	141.668	77.0948	94.0828	87.6296	135.421	RGPD2
ENSG00000198223	0.510254	7.61957e-05	0.00200288	528.315	773.726	500.176	682.398	452.455	653.262	CSF2RA
ENSG00000147174	0.51016	0.0653227	0.289399	38.8189	58.8468	43.2483	57.1642	49.1799	70.5714	GCNA
ENSG00000247774	0.510086	0.000900631	0.0148822	231.966	326.927	239.746	351.322	283.455	396.726	PCED1B-AS1
ENSG00000261008	0.509981	0.166332	0.47935	29.3509	33.7824	21.6241	27.3912	23.2487	43.8687	LINC01572
ENSG00000101439	0.509918	5.65151e-06	0.000221883	5321.97	8227.65	4809.96	6646.53	5276.56	7066.68	CST3
ENSG00000125966	0.509781	0.159256	0.468701	36.9253	56.6673	32.9063	50.0187	24.1429	27.6564	MMP24
ENSG00000247151	0.509756	0.39397	0.709959	5.68081	7.62829	10.342	20.2457	13.4127	14.305	CSTF3-AS1
ENSG00000105499	0.509628	0.0412936	0.219875	133.499	176.54	91.1975	102.419	89.418	166.892	PLA2G4C
ENSG00000128487	0.509566	0.00171572	0.0242971	389.136	544.878	451.287	683.589	356.778	477.787	SPECC1
ENSG00000077150	0.508543	0.00776314	0.0736995	10579.6	17275.9	7783.75	9862.02	11464.3	15294	NFKB2
ENSG00000261097	0.508359	0.264921	0.597929	20.8296	26.1541	10.342	19.0547	16.0952	21.9344	LINC00563
ENSG00000242125	0.508299	0.000173999	0.00395707	479.082	676.738	419.32	653.816	422.947	550.266	SNHG3
ENSG00000257354	0.508162	0.0335722	0.19382	86.159	102.437	69.5733	100.037	54.545	96.3204	AC048341.1
ENSG00000184602	0.507967	0.156221	0.465208	1264.93	1878.74	771.888	1028.96	845	1190.18	SNN
ENSG00000222042	0.507961	0.218627	0.545596	23.67	27.2439	20.684	34.5367	14.3069	21.9344	AP001341.1
ENSG00000204420	0.507856	0.407187	0.720194	9.46802	13.0771	11.2822	16.6729	5.36508	7.62934	MPIG6B
ENSG00000249572	0.507795	0.177823	0.49587	39.7657	42.5005	23.5045	54.7824	24.1429	27.6564	AC034231.1
ENSG00000231760	0.507336	0.306885	0.638919	10.4148	16.3463	10.342	19.0547	16.0952	17.166	AL355312.2
ENSG00000228624	0.507074	0.113942	0.396807	42.6061	70.8341	37.6072	65.5007	82.2646	94.4131	HDAC2-AS2
ENSG00000059145	0.507035	0.0109597	0.0937802	546.305	808.599	455.047	588.315	694.778	1011.84	UNKL
ENSG00000267493	0.506912	0.128968	0.41991	25.5636	49.039	37.6072	40.4913	46.4974	65.8031	CIRBP-AS1
ENSG00000121716	0.506749	0.0142861	0.113335	122.137	135.13	84.6162	160.774	101.937	143.05	PILRB
ENSG00000242687	0.506702	0.288249	0.621413	26.5105	23.9746	30.0858	36.9186	7.15344	29.5637	NA
ENSG00000111252	0.50642	0.000131652	0.00313331	4681.93	7082.32	4106.71	5368.68	3888.79	5557.02	SH2B3
ENSG00000260912	0.506381	0.257187	0.589618	11.3616	18.5258	16.9232	28.5821	21.4603	23.8417	AL158206.1
ENSG00000127415	0.506092	0.0217145	0.149681	356.944	441.351	195.557	325.122	219.074	329.015	IDUA
ENSG00000196126	0.50595	4.47698e-05	0.00128221	1379.49	1951.75	1183.69	1562.49	1203.57	1832.95	HLA-DRB1
ENSG00000261490	0.505694	0.272256	0.605184	18.936	21.7951	11.2822	19.0547	13.4127	20.9807	AC005674.2
ENSG00000068079	0.50542	5.20015e-05	0.00146204	514.113	729.046	456.928	634.761	505.212	730.509	IFI35
ENSG00000003402	0.504969	0.000240001	0.00517561	5280.31	8107.78	4553.29	5680.7	5032.45	7306.05	CFLAR
ENSG00000227908	0.50469	0.262438	0.595807	17.0424	27.2439	15.9831	25.0094	14.3069	15.2587	AC016596.1
ENSG00000213047	0.503996	0.00265921	0.0337927	363.572	495.839	468.21	681.207	357.672	511.166	DENND1B
ENSG00000018625	0.503901	0.449354	0.751658	11.3616	20.7054	11.2822	15.482	5.36508	3.81467	ATP1A2
ENSG00000165457	0.503284	0.253449	0.586212	39.7657	53.398	15.0429	20.2457	25.037	39.1004	FOLR2
ENSG00000187950	0.502857	0.188471	0.507654	17.0424	32.6927	21.6241	32.1549	33.9788	38.1467	OVCH1
ENSG00000229127	0.502833	0.304	0.636051	16.0956	17.4361	16.9232	22.6275	8.04762	18.1197	AC007038.1
ENSG00000232811	0.502759	0.127025	0.416905	25.5636	46.8595	28.2054	38.1095	35.7672	41.9614	AL360270.1
ENSG00000185829	0.502637	0.231204	0.560786	17.0424	17.4361	18.8036	33.3458	21.4603	30.5174	ARL17A
ENSG00000249264	0.502537	0.348461	0.676236	7.57441	18.5258	9.4018	17.8638	17.8836	13.3513	EEF1A1P9
ENSG00000262904	0.502333	0.358672	0.682954	12.3084	14.1668	11.2822	11.9092	7.15344	17.166	TMPOP2
ENSG00000139190	0.501893	0.133462	0.426984	25.5636	37.0517	29.1456	39.3004	26.8254	39.1004	VAMP1
ENSG00000241839	0.501733	0.00472707	0.0521677	996.982	1417.77	695.733	924.155	743.958	1107.21	PLEKHO2
ENSG00000174282	0.501597	0.00847574	0.078333	526.422	564.493	488.894	901.528	409.534	553.127	ZBTB4
ENSG00000276980	0.501456	0.347008	0.675148	27.4573	38.1414	4.7009	22.6275	38.4497	39.1004	AC008760.2
ENSG00000115548	0.501021	0.00320908	0.0392218	507.486	636.417	538.723	831.263	396.122	575.061	KDM3A
ENSG00000171763	0.500956	0.000278266	0.00579601	516.954	807.509	502.056	625.234	560.651	801.081	SPATA5L1
ENSG00000171928	0.500926	0.000691805	0.0120293	294.455	427.184	277.353	344.176	287.926	443.455	TVP23B
ENSG00000173559	0.49974	0.0028758	0.0358913	780.165	1321.87	694.793	812.209	712.662	958.436	NABP1
ENSG00000026559	0.499371	0.00344383	0.0412051	298.243	471.864	303.678	360.849	367.508	535.961	KCNG1
ENSG00000135094	0.49936	0.29403	0.627071	25.5636	41.4107	12.2223	20.2457	17.8836	17.166	SDS
ENSG00000209082	0.499253	0.000325288	0.00661509	854.962	1166.04	698.554	1078.98	946.937	1288.4	MT-TL1
ENSG00000273356	0.498613	0.211949	0.538325	32.1913	47.9492	27.2652	25.0094	16.0952	33.3784	LINC02019
ENSG00000154864	0.498548	0.00730431	0.0704324	175.158	256.093	254.789	331.076	185.095	282.286	PIEZO2
ENSG00000253626	0.498419	0.143231	0.44401	24.6168	41.4107	28.2054	36.9186	26.8254	34.332	EIF5AL1
ENSG00000151117	0.498031	0.0700868	0.30205	53.0209	54.4878	41.3679	78.6008	48.2857	68.6641	TMEM86A
ENSG00000137496	0.497866	0.0305122	0.182966	133.499	172.181	88.3769	135.765	86.7355	127.791	IL18BP
ENSG00000143248	0.49774	0.254064	0.586804	17.0424	26.1541	15.9831	36.9186	23.2487	17.166	RGS5
ENSG00000169967	0.497657	0.000500855	0.0093993	790.579	1107.19	801.974	1134.95	629.503	896.447	MAP3K2
ENSG00000177731	0.497618	1.37201e-07	8.2595e-06	2445.59	3211.51	2434.13	3532.27	2378.52	3503.77	FLII
ENSG00000186815	0.497414	4.92326e-05	0.00139086	3821.29	4851.59	3323.54	4680.32	2841.7	4565.21	TPCN1
ENSG00000225339	0.497298	0.315253	0.64687	12.3084	21.7951	16.9232	26.2003	12.5185	11.444	AL354740.1
ENSG00000135069	0.497221	0.000333906	0.00673004	3211.55	5731.02	3611.23	4340.91	4180.29	5457.84	PSAT1
ENSG00000139537	0.496648	0.3966	0.711738	7.57441	15.2566	9.4018	11.9092	8.9418	9.53667	CCDC65
ENSG00000137767	0.496575	2.76616e-05	0.000849267	649.506	929.561	634.622	824.118	662.587	990.86	SQOR
ENSG00000155158	0.496244	0.00475934	0.0523362	145.807	225.579	144.788	206.029	185.989	240.324	TTC39B
ENSG00000197019	0.495806	0.0340183	0.19544	221.552	367.248	186.156	178.638	228.016	349.042	SERTAD1
ENSG00000264112	0.495611	0.0759757	0.316976	126.871	86.0907	119.403	198.884	97.4656	199.316	AC015813.1
ENSG00000140379	0.495556	0.162326	0.472326	1589.68	2552.21	1115.99	1165.91	1406.55	2079	BCL2A1
ENSG00000218537	0.495172	0.195462	0.517513	31.2445	25.0644	25.3849	41.6823	17.8836	38.1467	MIF-AS1
ENSG00000111249	0.494419	0.174223	0.490078	35.9785	26.1541	25.3849	50.0187	25.9312	46.7297	CUX2
ENSG00000179532	0.494319	0.00445353	0.0499752	190.307	232.118	205.899	298.921	159.164	251.768	DNHD1
ENSG00000125810	0.494279	0.00547534	0.0576485	1260.19	1799.19	1218.47	1639.9	834.27	1228.32	CD93
ENSG00000170004	0.494261	0.000240941	0.00518162	2203.21	2846.44	2662.59	3868.11	2307.88	3391.24	CHD3
ENSG00000071553	0.493012	2.94472e-06	0.000122174	2557.31	3826.13	2450.11	3257.17	2675.39	3727.89	ATP6AP1
ENSG00000260360	0.492925	0.00712442	0.0693468	242.381	358.53	188.036	241.757	204.767	292.776	AL353708.1
ENSG00000107890	0.492897	0.0110154	0.093943	105.095	177.63	105.3	141.72	126.974	155.448	ANKRD26
ENSG00000183718	0.492527	0.00692041	0.0681869	178.946	203.784	124.104	216.748	148.434	214.575	TRIM52
ENSG00000223855	0.4922	0.200685	0.525271	21.7764	28.3336	17.8634	39.3004	27.7196	27.6564	AC147651.1
ENSG00000135269	0.492034	0.000270897	0.00571227	974.259	1285.91	817.017	1242.13	758.265	1058.57	TES
ENSG00000205436	0.491739	0.146922	0.450539	27.4573	45.7697	30.0858	53.5915	34.873	31.471	EXOC3L4
ENSG00000269940	0.491609	0.171653	0.48744	27.4573	34.8722	29.1456	35.7277	40.2381	64.8494	AL049840.3
ENSG00000281896	0.491258	0.138806	0.436196	35.0317	33.7824	35.7268	52.4006	25.9312	49.5907	AC018638.8
ENSG00000168970	0.491191	0.0803467	0.326643	76.6909	74.1034	38.5474	92.8919	67.9577	90.5984	JMJD7-PLA2G4B
ENSG00000082269	0.490976	0.00235623	0.0307049	225.339	302.952	179.574	270.339	189.566	262.259	FAM135A
ENSG00000164604	0.490857	0.00749502	0.071955	178.946	284.426	151.369	219.13	170.788	201.224	GPR85
ENSG00000156265	0.490637	0.235316	0.565229	13.2552	22.8849	25.3849	29.773	20.5661	30.5174	MAP3K7CL
ENSG00000271303	0.490161	0.0301767	0.181949	216.818	301.862	135.386	182.211	197.614	287.054	SRXN1
ENSG00000206573	0.490069	0.000585475	0.0105861	340.849	414.107	274.533	439.45	283.455	409.123	THUMPD3-AS1
ENSG00000238099	0.489999	0.371308	0.692581	6.62761	9.8078	14.1027	21.4366	14.3069	18.1197	LINC01625
ENSG00000100583	0.489895	0.219351	0.546474	26.5105	33.7824	22.5643	27.3912	14.3069	27.6564	SAMD15
ENSG00000023191	0.489706	9.76248e-09	7.56888e-07	5566.25	7559.63	5379.71	7640.95	5480.43	7863.94	RNH1
ENSG00000173193	0.489584	0.000503866	0.00940978	1113.44	1468.99	1169.58	1598.22	1335.91	2012.24	PARP14
ENSG00000243323	0.489357	0.34519	0.673681	23.67	13.0771	10.342	21.4366	9.83598	26.7027	PTPRVP
ENSG00000186104	0.48899	0.0263176	0.167888	105.095	159.104	103.42	114.328	77.7937	127.791	CYP2R1
ENSG00000271780	0.488668	0.460503	0.759091	14.202	22.8849	9.4018	15.482	6.25926	3.81467	AL118558.3
ENSG00000183091	0.48817	0.0450131	0.231489	65.3293	93.719	94.018	110.756	90.3122	144.957	NEB
ENSG00000095383	0.487206	0.0788595	0.322992	72.9037	119.873	75.2144	114.328	61.6984	61.0347	TBC1D2
ENSG00000267702	0.486898	0.135068	0.429591	27.4573	46.8595	38.5474	36.9186	29.5079	49.5907	AP005131.6
ENSG00000206559	0.486259	0.178482	0.496553	28.4041	42.5005	21.6241	27.3912	25.9312	36.2394	ZCWPW2
ENSG00000127125	0.485524	1.00358e-07	6.28815e-06	3150.01	4573.7	3057.47	4208.72	3153.77	4323.93	PPCS
ENSG00000163739	0.485111	0.154683	0.462421	5199.84	8087.08	3235.16	3981.25	4620.23	6204.56	CXCL1
ENSG00000182628	0.484774	6.53216e-05	0.00175921	748.92	1188.92	927.018	1202.83	924.582	1247.4	SKA2
ENSG00000256073	0.484726	0.10674	0.383289	53.9677	61.0263	32.9063	57.1642	35.7672	53.4054	URB1-AS1
ENSG00000141314	0.484237	0.184329	0.504204	32.1913	34.8722	25.3849	45.255	20.5661	29.5637	RHBDL3
ENSG00000156232	0.483979	0.00499834	0.0540134	177.052	243.015	147.608	226.275	199.402	263.212	WHAMM
ENSG00000184923	0.483907	0.361116	0.684636	15.1488	10.8976	10.342	19.0547	8.9418	18.1197	NUTM2A
ENSG00000157483	0.483591	0.00157108	0.0227853	245.222	329.106	265.131	364.422	211.027	315.664	MYO1E
ENSG00000274605	0.483472	0.131706	0.423622	55.8613	75.1931	40.4278	42.8732	59.9101	99.1814	AL355338.1
ENSG00000106397	0.483141	1.90296e-07	1.10653e-05	2072.55	2797.4	2043.01	2786.76	2009.22	2975.44	PLOD3
ENSG00000275888	0.482711	0.178649	0.496907	65.3293	62.1161	52.6501	90.5101	25.037	47.6834	AC132872.3
ENSG00000173821	0.482149	0.00479781	0.0525845	1540.45	1994.25	2137.97	2698.63	1351.11	2332.67	RNF213
ENSG00000188219	0.482136	0.285213	0.618056	20.8296	32.6927	16.9232	27.3912	15.2011	14.305	POTEE
ENSG00000112972	0.481821	8.99654e-05	0.00229412	3327.06	5276.6	3938.41	5311.51	3384.47	4286.74	HMGCS1
ENSG00000225721	0.481464	0.391547	0.70805	16.0956	17.4361	10.342	17.8638	6.25926	10.4903	AL592166.1
ENSG00000260233	0.481393	0.185171	0.504557	35.9785	50.1288	21.6241	28.5821	27.7196	40.054	SSSCA1-AS1
ENSG00000146232	0.481384	7.14592e-05	0.00189459	2396.36	3640.87	2383.36	3097.59	2799.68	3841.37	NFKBIE
ENSG00000129757	0.481381	0.0353722	0.200221	103.201	100.258	71.4537	120.283	78.6878	132.56	CDKN1C
ENSG00000182224	0.481376	0.295031	0.62792	32.1913	31.6029	26.325	34.5367	8.04762	26.7027	CYB5D1
ENSG00000100147	0.481319	0.145968	0.449608	32.1913	34.8722	46.0688	66.6916	33.9788	55.3127	CCDC134
ENSG00000183255	0.481178	7.78627e-06	0.000283912	5319.13	8221.12	5419.2	6806.12	5771.93	8017.48	PTTG1IP
ENSG00000107263	0.480543	0.000207406	0.00458773	4750.1	6269.36	4023.03	5288.88	3532.01	5609.47	RAPGEF1
ENSG00000157827	0.480358	0.0617435	0.279183	108.882	159.104	98.7189	96.4647	64.381	123.023	FMNL2
ENSG00000205560	0.480128	0.10585	0.381972	64.3825	58.8468	43.2483	60.737	37.5556	82.0154	CPT1B
ENSG00000110057	0.479949	2.91259e-06	0.000121169	2702.17	3397.86	2444.47	3575.15	2298.94	3411.27	UNC93B1
ENSG00000231952	0.479247	0.44691	0.749676	5.68081	7.62829	14.1027	14.2911	6.25926	14.305	DPY19L1P2
ENSG00000137177	0.479092	0.131897	0.423943	32.1913	49.039	31.9661	35.7277	33.9788	51.498	KIF13A
ENSG00000064601	0.478944	9.59464e-07	4.61716e-05	1986.39	2600.16	1956.52	2746.27	2002.96	2939.2	CTSA
ENSG00000204577	0.478661	0.336075	0.665432	28.4041	30.5132	9.4018	14.2911	15.2011	28.61	LILRB3
ENSG00000108590	0.478332	0.0980738	0.367292	42.6061	57.757	43.2483	46.4459	40.2381	70.5714	MED31
ENSG00000279649	0.478261	0.320311	0.650928	17.9892	16.3463	12.2223	22.6275	10.7302	18.1197	AC020978.9
ENSG00000180061	0.478258	0.136272	0.43141	55.8613	65.3853	26.325	59.5461	61.6984	75.3397	TMEM150B
ENSG00000228265	0.478157	0.140815	0.439913	30.2977	49.039	26.325	39.3004	37.5556	42.915	NA
ENSG00000205212	0.478029	0.00791699	0.0745606	138.233	198.335	159.831	228.657	135.021	177.382	CCDC144NL
ENSG00000226564	0.478011	0.188304	0.507399	38.8189	55.5775	27.2652	26.2003	38.4497	62.9421	FTH1P20
ENSG00000005187	0.477725	0.224548	0.551437	22.7232	31.6029	18.8036	21.4366	25.037	39.1004	ACSM3
ENSG00000267152	0.477551	0.410414	0.722425	4.73401	13.0771	11.2822	11.9092	14.3069	17.166	AC093227.1
ENSG00000237973	0.477417	0.0196971	0.141031	248.062	299.683	160.771	273.912	270.937	371.93	MTCO1P12
ENSG00000239887	0.477284	0.0669249	0.293868	53.9677	89.3599	99.6591	110.756	66.1693	105.857	C1orf226
ENSG00000110944	0.47653	0.183055	0.503108	5007.63	10305.8	4672.7	4822.04	7179.37	8330.29	IL23A
ENSG00000242338	0.476188	0.0823483	0.331184	56.8081	59.9366	43.2483	78.6008	43.8148	61.9884	BMS1P4
ENSG00000165246	0.475729	0.0139476	0.111748	186.52	308.401	172.993	217.939	162.741	200.27	NLGN4Y
ENSG00000184588	0.47572	0.00849069	0.0783642	3739.87	5210.12	2825.24	3778.79	2388.36	3461.81	PDE4B
ENSG00000009335	0.475666	1.56198e-06	7.05232e-05	2675.66	3925.3	2689.86	3651.37	2546.62	3426.53	UBE3C
ENSG00000081913	0.475583	0.00272653	0.0343919	1930.53	3076.38	1837.11	1966.21	2018.16	3000.24	PHLPP1
ENSG00000122641	0.475466	0.0201173	0.143171	254.69	321.478	186.156	231.039	240.534	392.911	INHBA
ENSG00000138678	0.475423	0.134137	0.427651	45.4465	65.3853	30.0858	51.2096	37.5556	41.0077	GPAT3
ENSG00000235919	0.474	0.0283253	0.174768	79.5314	111.155	75.2144	104.801	70.6402	97.2741	ASH1L-AS1
ENSG00000054965	0.473892	0.00013059	0.00311286	611.634	846.74	660.947	922.964	565.122	783.915	FAM168A
ENSG00000153046	0.473525	0.00114874	0.0179942	290.668	351.991	253.849	347.749	244.111	393.865	CDYL
ENSG00000237149	0.472694	0.108626	0.386992	40.7125	49.039	36.667	48.8278	33.9788	56.2664	ZNF503-AS2
ENSG00000129749	0.472658	0.197556	0.52081	23.67	28.3336	20.684	33.3458	24.1429	33.3784	CHRNA10
ENSG00000149564	0.472651	0.198156	0.521564	21.7764	25.0644	26.325	41.6823	29.5079	41.0077	ESAM
ENSG00000253304	0.472357	0.258697	0.590962	15.1488	29.4234	24.4447	19.0547	23.2487	38.1467	TMEM200B
ENSG00000178567	0.471572	0.00179725	0.0250814	1448.61	2230.73	1359.5	1616.08	1144.55	1633.63	EPM2AIP1
ENSG00000279667	0.471482	0.228176	0.556962	20.8296	21.7951	30.0858	41.6823	32.1905	51.498	AL603839.4
ENSG00000166262	0.470528	0.28334	0.616722	15.1488	23.9746	22.5643	22.6275	12.5185	22.888	FAM227B
ENSG00000167971	0.47027	0.371628	0.692762	17.9892	11.9873	13.1625	28.5821	8.9418	15.2587	CASKIN1
ENSG00000164111	0.470096	0.000731146	0.0125126	4720.75	6950.46	4149.96	5009.02	4767.77	6930.3	ANXA5
ENSG00000204397	0.469847	0.0277176	0.173105	174.212	323.657	170.173	176.256	175.259	219.344	CARD16
ENSG00000063245	0.469079	1.58701e-06	7.09342e-05	2838.51	3567.86	2570.45	3710.91	2500.13	3668.76	EPN1
ENSG00000258227	0.468875	0.236473	0.565891	36.9253	51.2185	20.684	21.4366	27.7196	44.8224	CLEC5A
ENSG00000255363	0.468789	0.0388094	0.212621	90.893	129.681	88.3769	95.2737	67.9577	116.347	AP001189.5
ENSG00000145349	0.468709	0.000592174	0.0106947	737.559	1125.72	806.675	1042.06	655.434	877.374	CAMK2D
ENSG00000224596	0.468283	0.422901	0.73191	9.46802	13.0771	6.58126	9.52737	10.7302	14.305	ZMIZ1-AS1
ENSG00000224892	0.468228	0.359369	0.683574	10.4148	16.3463	11.2822	17.8638	12.5185	13.3513	RPS4XP16
ENSG00000197982	0.467567	0.00535746	0.0569152	950.589	1463.54	738.982	938.446	946.937	1242.63	C1orf122
ENSG00000108352	0.467313	0.0371555	0.206882	118.35	112.245	78.035	138.147	94.7831	151.633	RAPGEFL1
ENSG00000090530	0.46724	0.32486	0.654997	10.4148	14.1668	22.5643	26.2003	16.9894	28.61	P3H2
ENSG00000230489	0.467089	0.336848	0.665801	14.202	15.2566	12.2223	20.2457	11.6243	17.166	VAV3-AS1
ENSG00000167476	0.467045	0.295133	0.627939	19.8828	23.9746	17.8634	30.964	13.4127	16.2123	JSRP1
ENSG00000039319	0.467033	0.0178478	0.131976	564.294	829.304	404.278	468.032	458.714	674.243	ZFYVE16
ENSG00000148814	0.46702	0.0600504	0.274551	62.4889	77.3726	65.8126	108.374	59.9101	75.3397	LRRC27
ENSG00000168913	0.466926	0.0751073	0.314792	50.1805	68.6546	63.9323	67.8825	53.6508	94.4131	ENHO
ENSG00000129493	0.466903	0.0694249	0.300464	65.3293	88.2702	51.7099	66.6916	68.8519	101.089	HEATR5A
ENSG00000136111	0.466823	0.219705	0.54654	29.3509	21.7951	31.9661	46.4459	24.1429	49.5907	TBC1D4
ENSG00000251619	0.466702	0.50632	0.784732	5.68081	17.4361	2.82054	10.7183	17.8836	8.58301	LINC02508
ENSG00000178809	0.466688	0.157218	0.465225	46.3933	68.6546	38.5474	35.7277	30.4021	54.359	TRIM73
ENSG00000203814	0.466552	0.194934	0.51668	25.5636	63.2058	30.0858	34.5367	41.1323	36.2394	HIST2H2BF
ENSG00000177272	0.466313	0.0413922	0.220094	248.062	366.158	239.746	264.385	141.28	238.417	KCNA3
ENSG00000175895	0.466277	0.0023121	0.0303057	2697.44	4251.14	2729.34	3032.09	3181.49	4607.17	PLEKHF2
ENSG00000102908	0.466225	0.02328	0.156088	1634.18	2364.77	1120.69	1324.3	1079.28	1606.93	NFAT5
ENSG00000108387	0.46617	0.346604	0.674971	12.3084	22.8849	14.1027	10.7183	19.672	29.5637	2004-09-01
ENSG00000117500	0.466108	1.05467e-05	0.000367961	1587.79	2422.53	1577.62	2059.1	1671.22	2199.16	TMED5
ENSG00000174951	0.466104	0.411866	0.723237	8.52122	19.6156	8.46162	13.1001	13.4127	9.53667	FUT1
ENSG00000258922	0.466036	0.208792	0.534829	33.1381	47.9492	20.684	26.2003	27.7196	38.1467	AC106028.2
ENSG00000131398	0.465958	0.000451325	0.00862801	470.56	579.75	464.449	653.816	388.074	594.135	KCNC3
ENSG00000173988	0.465211	0.480355	0.771493	10.4148	7.62829	14.1027	15.482	2.68254	14.305	LRRC63
ENSG00000263327	0.465157	0.0597287	0.274437	50.1805	71.9239	60.1715	78.6008	61.6984	86.7837	TAPT1-AS1
ENSG00000155849	0.465152	0.00109779	0.0174452	454.465	642.956	412.739	537.106	368.402	525.471	ELMO1
ENSG00000184497	0.465075	0.033524	0.193687	127.818	209.233	99.6591	138.147	126.974	142.096	TMEM255B
ENSG00000116514	0.465026	0.00715691	0.069511	1482.69	2150.09	1088.73	1336.21	1209.83	1731.86	RNF19B
ENSG00000232713	0.46463	0.34979	0.676236	7.57441	18.5258	22.5643	26.2003	15.2011	18.1197	AC010733.1
ENSG00000180914	0.464327	0.372872	0.693588	16.0956	22.8849	6.58126	19.0547	31.2963	32.4247	OXTR
ENSG00000172572	0.464312	0.446172	0.749364	12.3084	7.62829	5.64108	13.1001	8.9418	16.2123	PDE3A
ENSG00000131480	0.464191	0.426015	0.734005	15.1488	17.4361	7.52144	25.0094	12.5185	6.67567	AOC2
ENSG00000185896	0.464091	2.07366e-06	8.96699e-05	3132.97	4205.37	2785.75	3890.74	2880.15	4040.69	LAMP1
ENSG00000166825	0.464016	7.77925e-06	0.000283912	4186.76	5320.19	4492.18	6142.77	4021.13	6054.83	ANPEP
ENSG00000168961	0.463703	3.68723e-07	2.00719e-05	1919.17	2660.09	1865.32	2579.54	1934.11	2646.43	LGALS9
ENSG00000270558	0.463281	0.146528	0.450229	31.2445	49.039	33.8465	35.7277	31.2963	47.6834	AC025449.1
ENSG00000138650	0.463115	0.208134	0.534585	34.0849	70.8341	38.5474	25.0094	33.9788	50.5444	PCDH10
ENSG00000267169	0.462596	0.0199659	0.142556	123.084	148.207	96.8386	154.82	96.5715	133.513	AC022098.1
ENSG00000224905	0.46242	0.131367	0.423423	37.8721	49.039	32.9063	54.7824	33.9788	41.0077	AP001347.1
ENSG00000174238	0.462228	0.000747878	0.0127563	1397.48	2080.34	1203.43	1504.13	1251.85	1722.32	PITPNA
ENSG00000064687	0.46162	0.00333381	0.0403288	297.296	359.619	302.738	453.741	249.476	357.625	ABCA7
ENSG00000224950	0.461334	0.388102	0.705644	14.202	22.8849	6.58126	11.9092	16.9894	17.166	AL390066.1
ENSG00000157601	0.460463	5.41801e-05	0.00150401	770.697	1024.37	727.7	983.701	790.455	1139.63	MX1
ENSG00000166881	0.460399	0.00012762	0.00306109	1780.93	2818.11	1927.37	2333.02	2101.32	2840.98	NEMP1
ENSG00000198216	0.460158	0.0742362	0.312647	117.403	126.412	185.216	252.475	121.608	205.039	CACNA1E
ENSG00000159110	0.45965	0.000309157	0.00632783	922.185	1380.72	924.197	1134.95	802.08	1126.28	IFNAR2
ENSG00000131094	0.459646	0.209409	0.535506	28.4041	29.4234	23.5045	34.5367	19.672	34.332	C1QL1
ENSG00000260563	0.459515	0.26526	0.598298	21.7764	31.6029	16.9232	20.2457	17.8836	25.749	AC132872.1
ENSG00000233328	0.459065	0.307233	0.638941	16.0956	17.4361	19.7438	20.2457	13.4127	29.5637	PFN1P1
ENSG00000049449	0.458876	1.92362e-05	0.000620366	2148.29	3197.34	2244.21	2868.93	2442.9	3327.35	RCN1
ENSG00000126709	0.458753	0.000751001	0.012767	2053.61	3257.28	2098.48	2708.16	2653.93	3387.43	IFI6
ENSG00000156515	0.458671	0.000268196	0.00567091	806.675	1043.99	663.767	918.201	667.953	975.602	HK1
ENSG00000167716	0.458428	0.0057459	0.0596912	550.092	605.904	565.048	896.764	454.243	655.17	WDR81
ENSG00000237984	0.458273	0.218552	0.545527	17.9892	30.5132	27.2652	38.1095	25.9312	29.5637	PTENP1
ENSG00000102096	0.45827	0.300407	0.632926	1279.13	2330.99	1010.69	964.647	1729.34	2225.86	PIM2
ENSG00000197503	0.458094	0.137306	0.433195	67.2229	82.8214	35.7268	71.4553	46.4974	51.498	LINC00477
ENSG00000227199	0.45785	0.172683	0.488726	60.5953	63.2058	45.1287	67.8825	25.037	48.637	ST7-AS1
ENSG00000163840	0.457764	0.00547907	0.0576485	708.208	1131.17	759.666	796.727	851.259	1255.03	DTX3L
ENSG00000229358	0.457607	0.0449198	0.231117	68.1697	95.8985	79.9153	117.901	71.5344	88.6911	DPY19L1P1
ENSG00000183831	0.457588	0.0105623	0.091419	113.616	178.72	141.027	178.638	129.656	170.706	ANKRD45
ENSG00000164620	0.457456	0.016532	0.125139	109.829	156.925	141.027	178.638	109.984	160.216	RELL2
ENSG00000234773	0.457071	0.469031	0.764164	9.46802	17.4361	6.58126	4.76369	10.7302	14.305	AC012618.3
ENSG00000162496	0.45673	0.0534919	0.2579	365.465	384.684	227.524	371.568	169.894	290.869	DHRS3
ENSG00000130489	0.456702	0.000570526	0.0103524	328.54	451.159	301.798	460.887	356.778	443.455	SCO2
ENSG00000106804	0.456582	0.00236856	0.0308122	257.53	391.222	338.465	443.023	296.868	391.957	C5
ENSG00000170296	0.456521	0.000618278	0.0110369	507.486	659.302	455.987	574.024	465.868	725.741	GABARAP
ENSG00000107821	0.456376	0.0802656	0.326643	50.1805	91.5395	91.1975	110.756	68.8519	86.7837	KAZALD1
ENSG00000263069	0.456102	0.408559	0.721473	6.62761	15.2566	12.2223	14.2911	11.6243	12.3977	AC124319.2
ENSG00000244879	0.455519	0.00300116	0.0372139	193.148	273.529	226.583	317.976	221.757	288.961	GABPB1-AS1
ENSG00000145545	0.455425	0.0378024	0.209119	88.9994	102.437	73.3341	109.565	68.8519	104.903	SRD5A1
ENSG00000283317	0.455365	0.392509	0.708787	5.68081	13.0771	17.8634	22.6275	16.9894	20.027	AL831711.1
ENSG00000132003	0.455332	0.00615492	0.0626552	254.69	278.977	220.002	350.131	195.825	290.869	ZSWIM4
ENSG00000251867	0.455183	0.109725	0.388736	64.3825	83.9112	62.9921	90.5101	41.1323	57.22	AC009812.1
ENSG00000183578	0.455148	0.212385	0.53845	21.7764	29.4234	27.2652	30.964	22.3545	37.193	TNFAIP8L3
ENSG00000121210	0.454692	0.000627282	0.0111179	715.782	881.612	739.922	1001.57	575.852	901.216	TMEM131L
ENSG00000152270	0.454424	1.81364e-05	0.000591108	1772.41	2316.82	1925.49	2709.35	1777.63	2477.63	PDE3B
ENSG00000267034	0.454176	0.0275164	0.172171	1835.85	2670.99	1318.13	1389.81	1640.82	2506.24	AC010980.2
ENSG00000099399	0.454169	0.0863398	0.340983	79.5314	180.899	174.874	211.984	192.249	219.344	MAGEB2
ENSG00000134343	0.454162	0.371941	0.693174	13.2552	29.4234	11.2822	14.2911	16.9894	13.3513	ANO3
ENSG00000064547	0.454121	0.00488876	0.0531873	542.517	552.506	387.354	724.08	436.36	596.042	LPAR2
ENSG00000138172	0.452691	0.215132	0.541215	34.0849	30.5132	27.2652	57.1642	25.9312	32.4247	CALHM2
ENSG00000154803	0.452485	0.023417	0.156634	220.605	290.965	181.455	209.602	224.439	354.764	FLCN
ENSG00000255624	0.452357	0.239373	0.569808	24.6168	23.9746	18.8036	33.3458	21.4603	31.471	AC073585.1
ENSG00000006837	0.452327	0.321043	0.651552	18.936	27.2439	19.7438	13.1001	14.3069	31.471	CDKL3
ENSG00000140350	0.452075	9.48394e-06	0.000337009	4052.31	6196.35	4242.09	5428.22	4571.05	5974.73	ANP32A
ENSG00000227741	0.452018	0.116506	0.400287	63.4357	80.6419	47.9492	86.9373	47.3915	50.5444	AL121987.2
ENSG00000270574	0.451996	0.110453	0.390078	38.8189	58.8468	43.2483	53.5915	38.4497	52.4517	AC010680.2
ENSG00000073670	0.451932	0.0174546	0.12994	159.063	177.63	111.881	173.875	128.762	194.548	ADAM11
ENSG00000170537	0.45145	0.504955	0.784732	13.2552	5.44878	9.4018	19.0547	3.57672	11.444	TMC7
ENSG00000054690	0.451428	0.0315009	0.186851	90.893	114.424	113.762	138.147	92.1005	152.587	PLEKHH1
ENSG00000210191	0.450865	0.316019	0.647519	11.3616	20.7054	26.325	34.5367	34.873	43.8687	MT-TL2
ENSG00000123643	0.450797	0.000883683	0.0146495	513.167	721.418	457.868	609.752	435.466	591.274	SLC36A1
ENSG00000164849	0.450765	0.21756	0.544468	25.5636	26.1541	29.1456	44.0641	22.3545	35.2857	GPR146
ENSG00000174576	0.450759	0.172566	0.488576	27.4573	54.4878	40.4278	42.8732	30.4021	37.193	NPAS4
ENSG00000281741	0.450609	0.143456	0.444493	40.7125	67.5648	35.7268	44.0641	57.2275	70.5714	AC241377.3
ENSG00000227671	0.450455	2.56983e-05	0.000800192	1387.06	1927.78	1234.46	1723.26	1319.81	1734.72	AL390728.4
ENSG00000006695	0.450135	0.00432419	0.0488812	235.754	282.247	182.395	284.63	219.074	303.266	COX10
ENSG00000129535	0.450076	0.186127	0.505704	26.5105	37.0517	25.3849	35.7277	35.7672	46.7297	NRL
ENSG00000136040	0.45001	0.0244432	0.161042	417.54	472.954	293.336	407.295	227.122	400.54	PLXNC1
ENSG00000104765	0.449906	5.80159e-05	0.00159036	679.804	876.163	691.032	993.229	661.693	907.891	BNIP3L
ENSG00000075826	0.44964	0.0201429	0.143221	157.169	183.079	137.266	215.557	116.243	163.077	SEC31B
ENSG00000158296	0.449455	0.42689	0.734745	6.62761	10.8976	10.342	13.1001	12.5185	16.2123	SLC13A3
ENSG00000164211	0.449412	0.00226891	0.0299227	1147.52	1961.56	1167.7	1327.88	1321.6	1675.59	STARD4
ENSG00000233297	0.449091	0.380204	0.698591	8.52122	13.0771	14.1027	19.0547	13.4127	17.166	RASA4DP
ENSG00000184979	0.44878	0.00914367	0.0826159	141.073	174.361	139.147	207.22	150.222	205.992	USP18
ENSG00000189159	0.448697	0.000101344	0.00251958	1091.66	1470.08	1131.04	1604.17	1278.68	1704.2	JPT1
ENSG00000128016	0.448347	0.000703341	0.0121451	2775.08	3465.42	3071.57	4382.59	2450.05	3474.21	ZFP36
ENSG00000258461	0.448343	0.294858	0.627811	22.7232	27.2439	18.8036	21.4366	12.5185	24.7954	AC012651.1
ENSG00000109762	0.448337	0.0431137	0.226347	68.1697	125.322	90.2573	101.228	92.9947	116.347	SNX25
ENSG00000139572	0.448259	0.00472673	0.0521677	880.526	1077.77	627.1	887.237	612.513	926.965	GPR84
ENSG00000272764	0.448056	0.45077	0.752627	10.4148	14.1668	9.4018	11.9092	6.25926	9.53667	AL596094.1
ENSG00000186312	0.447744	0.00527768	0.0562622	171.371	258.272	174.874	229.848	202.085	259.398	CA5BP1
ENSG00000247572	0.447641	0.154429	0.461844	34.0849	68.6546	41.3679	61.9279	48.2857	39.1004	CKMT2-AS1
ENSG00000213965	0.447449	0.000735234	0.0125686	338.955	490.39	377.012	440.641	333.529	498.768	NUDT19
ENSG00000167723	0.447315	0.309758	0.641022	17.9892	16.3463	14.1027	25.0094	17.8836	26.7027	TRPV3
ENSG00000132535	0.446892	0.0047628	0.0523362	209.243	281.157	188.036	287.012	244.111	306.127	DLG4
ENSG00000147036	0.446692	0.00984313	0.0872412	236.7	338.914	211.541	236.993	219.074	331.876	LANCL3
ENSG00000281357	0.446363	0.314102	0.645659	12.3084	19.6156	26.325	26.2003	16.0952	28.61	ARRDC3-AS1
ENSG00000258674	0.445959	0.133483	0.426984	73.8505	82.8214	40.4278	59.5461	43.8148	72.4787	AC011448.1
ENSG00000111801	0.445916	0.21194	0.538325	25.5636	32.6927	27.2652	30.964	21.4603	37.193	BTN3A3
ENSG00000158161	0.445865	0.0079029	0.0745193	708.208	1069.05	601.715	691.926	736.804	1025.19	EYA3
ENSG00000083807	0.445808	0.0695578	0.300868	62.4889	70.8341	52.6501	79.7918	60.8042	88.6911	SLC27A5
ENSG00000187775	0.445638	0.0721435	0.307659	194.094	263.721	122.223	141.72	126.974	197.409	DNAH17
ENSG00000228340	0.445594	0.242298	0.57285	16.0956	32.6927	25.3849	34.5367	28.6138	28.61	MIR646HG
ENSG00000210195	0.445282	0.128658	0.419558	44.4997	53.398	36.667	60.737	36.6614	46.7297	MT-TT
ENSG00000176927	0.445215	0.400304	0.714372	18.936	11.9873	18.8036	35.7277	8.9418	16.2123	EFCAB5
ENSG00000135912	0.444818	0.00735862	0.0709116	607.847	915.395	465.389	620.47	596.418	736.231	TTLL4
ENSG00000165521	0.444814	0.0699093	0.301802	55.8613	88.2702	62.9921	80.9827	56.3333	69.6177	EML5
ENSG00000125538	0.444622	0.0106021	0.0915886	83008	118831	59552	73086.9	63945.5	89125.9	IL1B
ENSG00000140368	0.444287	0.0153924	0.11933	157.169	232.118	182.395	279.867	176.153	191.687	PSTPIP1
ENSG00000101363	0.444259	0.000858496	0.0143248	377.774	470.774	331.884	462.078	366.614	530.239	MANBAL
ENSG00000229152	0.444009	0.106436	0.382555	42.6061	67.5648	42.3081	61.9279	49.1799	53.4054	ANKRD10-IT1
ENSG00000213214	0.443831	0.460254	0.759089	14.202	11.9873	6.58126	25.0094	11.6243	7.62934	ARHGEF35
ENSG00000263004	0.443787	0.345234	0.673681	12.3084	15.2566	13.1625	22.6275	16.9894	20.027	AC007114.1
ENSG00000235513	0.443781	0.124704	0.413643	47.3401	53.398	39.4876	50.0187	36.6614	63.8957	AL035681.1
ENSG00000169604	0.443565	0.0242841	0.160476	156.222	201.605	115.642	153.629	143.069	207.9	ANTXR1
ENSG00000137275	0.443489	0.000463417	0.00880434	449.731	547.057	428.722	578.788	382.709	588.413	RIPK1
ENSG00000160345	0.443387	0.187946	0.507206	26.5105	35.9619	25.3849	38.1095	31.2963	39.1004	C9orf116
ENSG00000178999	0.443346	0.000730226	0.0125108	342.742	432.633	354.448	510.905	354.095	486.37	AURKB
ENSG00000198870	0.443162	0.449826	0.751991	12.3084	17.4361	7.52144	17.8638	10.7302	6.67567	STKLD1
ENSG00000283486	0.443031	0.115121	0.397539	52.0741	62.1161	56.4108	82.1736	39.3439	57.22	FAM95C
ENSG00000176933	0.442706	0.300272	0.632909	17.0424	21.7951	16.9232	20.2457	16.0952	25.749	TOB2P1
ENSG00000204382	0.44262	0.349188	0.676236	22.7232	38.1414	22.5643	27.3912	12.5185	13.3513	XAGE1B
ENSG00000118496	0.442579	0.0128338	0.105297	1186.34	1774.12	914.795	1069.45	1164.22	1592.62	FBXO30
ENSG00000105771	0.442408	0.00336314	0.0405558	873.898	1227.06	769.067	1017.05	1030.1	1386.63	SMG9
ENSG00000258643	0.442324	0.263228	0.596517	29.3509	30.5132	18.8036	26.2003	16.9894	31.471	BCL2L2-PABPN1
ENSG00000205927	0.442195	0.431614	0.737544	563.347	1237.96	462.569	433.496	1039.04	1133.91	OLIG2
ENSG00000176273	0.44209	0.00593429	0.0610163	266.998	428.274	305.559	334.649	326.376	456.807	SLC35G1
ENSG00000134602	0.441956	0.00168807	0.0240163	1524.35	2539.13	1627.45	1781.62	1753.49	2341.25	STK26
ENSG00000166347	0.441354	0.00093377	0.0153144	284.041	401.03	306.499	410.868	322.799	428.197	CYB5A
ENSG00000130766	0.441291	0.00175713	0.0246785	1842.48	2785.41	1768.48	1978.12	1545.14	2236.35	SESN2
ENSG00000122644	0.441163	0.00344325	0.0412051	349.37	476.223	366.67	521.624	308.492	394.818	ARL4A
ENSG00000272734	0.441084	0.0293069	0.178502	172.318	175.451	157.95	296.54	188.672	233.649	ADIRF-AS1
ENSG00000130528	0.441004	0.294776	0.627789	29.3509	25.0644	14.1027	46.4459	27.7196	25.749	HRC
ENSG00000100364	0.440453	0.000385145	0.00754127	7008.23	9148.5	6734.51	9399.95	5606.51	7710.4	KIAA0930
ENSG00000237135	0.440261	0.265863	0.598692	22.7232	28.3336	20.684	34.5367	18.7778	21.9344	DDX10P1
ENSG00000103485	0.440226	6.99846e-05	0.00186196	2319.66	3038.24	2556.35	3533.46	2620.84	3600.09	QPRT
ENSG00000180425	0.439582	0.103247	0.377549	44.4997	86.0907	62.0519	61.9279	51.8624	66.7567	C11orf71
ENSG00000254701	0.439312	0.132654	0.425664	44.4997	55.5775	53.5903	60.737	32.1905	60.081	AC138866.2
ENSG00000122126	0.438713	0.000807906	0.013584	508.433	758.47	592.314	853.891	631.291	737.185	OCRL
ENSG00000133424	0.438663	0.379653	0.698186	20.8296	26.1541	14.1027	19.0547	8.9418	14.305	LARGE1
ENSG00000160796	0.438414	0.00346112	0.0413476	1199.6	1465.72	1453.52	1965.02	1065.86	1609.79	NBEAL2
ENSG00000158104	0.43832	0.391732	0.708301	11.3616	21.7951	14.1027	9.52737	13.4127	20.9807	HPD
ENSG00000221963	0.43808	0.000126032	0.00303723	1610.51	2373.49	1597.37	1893.57	1591.64	2233.49	APOL6
ENSG00000136378	0.437701	0.435228	0.740554	10.4148	8.71804	7.52144	17.8638	14.3069	17.166	ADAMTS7
ENSG00000172250	0.437599	0.194202	0.516134	39.7657	50.1288	22.5643	39.3004	33.9788	41.0077	SERHL
ENSG00000109320	0.437581	0.0386389	0.212057	14784.3	22833.6	10616.5	11194.7	14658.3	20223.5	NFKB1
ENSG00000116128	0.437093	0.0356398	0.20129	106.989	136.219	136.326	161.965	91.2064	154.494	BCL9
ENSG00000197081	0.437016	0.00407656	0.0468417	5133.56	6256.29	6600.07	8244.75	4544.22	7535.88	IGF2R
ENSG00000130649	0.437004	0.372112	0.693286	14.202	14.1668	14.1027	26.2003	12.5185	15.2587	CYP2E1
ENSG00000149212	0.43674	0.000749964	0.0127635	1174.98	1599.76	1444.12	1998.37	1268.84	1666.06	SESN3
ENSG00000196562	0.436669	0.011469	0.0967365	686.431	760.649	512.398	677.634	412.217	741	SULF2
ENSG00000164327	0.436591	0.0100925	0.0887587	1008.34	1205.27	1136.68	1655.38	803.868	1132	RICTOR
ENSG00000240038	0.436269	0.257139	0.589596	38.8189	46.8595	16.9232	35.7277	27.7196	30.5174	AMY2B
ENSG00000230062	0.435607	0.431586	0.737544	16.0956	30.5132	13.1625	11.9092	9.83598	10.4903	ANKRD66
ENSG00000237732	0.435253	0.0385844	0.211917	1203.39	1617.2	806.675	857.464	894.18	1450.53	AC010980.1
ENSG00000120875	0.435184	0.290632	0.623627	762.175	856.548	328.123	495.423	428.312	700.946	DUSP4
ENSG00000231731	0.434924	0.321647	0.652065	17.0424	17.4361	15.0429	23.8184	16.0952	23.8417	AC010976.1
ENSG00000205744	0.434366	0.00237048	0.0308122	373.04	434.812	327.183	481.132	294.185	428.197	DENND1C
ENSG00000276570	0.434359	0.335598	0.664918	18.936	32.6927	12.2223	16.6729	22.3545	22.888	AC010327.5
ENSG00000124107	0.434258	0.246075	0.576717	307.711	609.173	571.63	731.226	728.757	832.552	SLPI
ENSG00000197165	0.434032	0.417149	0.727981	22.7232	18.5258	10.342	11.9092	8.9418	25.749	SULT1A2
ENSG00000115008	0.43398	0.275596	0.608447	5258.54	7467	3265.25	3827.62	3154.67	4482.24	IL1A
ENSG00000254343	0.433555	0.317893	0.649279	19.8828	17.4361	13.1625	28.5821	21.4603	27.6564	AC091563.1
ENSG00000115216	0.433281	6.72937e-06	0.000255853	1325.52	1745.79	1257.02	1787.57	1323.39	1741.4	NRBP1
ENSG00000277247	0.433161	0.469022	0.764164	9.46802	10.8976	6.58126	9.52737	16.9894	23.8417	AC083809.1
ENSG00000131018	0.432594	0.141247	0.440599	36.9253	50.1288	34.7867	50.0187	38.4497	48.637	SYNE1
ENSG00000168152	0.432589	0.131138	0.42301	53.9677	57.757	49.8296	54.7824	37.5556	77.2471	THAP9
ENSG00000084764	0.432376	0.295876	0.628861	23.67	25.0644	18.8036	33.3458	16.0952	20.9807	MAPRE3
ENSG00000250138	0.432314	0.357832	0.682526	17.0424	22.8849	12.2223	15.482	13.4127	19.0733	AC139495.3
ENSG00000274565	0.432007	0.148881	0.453556	53.0209	59.9366	69.5733	109.565	48.2857	61.9884	AC080038.1
ENSG00000118785	0.431998	0.0492148	0.244925	1103.97	1324.05	637.442	762.19	725.18	1239.77	SPP1
ENSG00000150540	0.431925	0.00126886	0.0194389	506.539	750.842	475.731	583.552	523.095	695.224	HNMT
ENSG00000205542	0.431697	2.70601e-05	0.000837499	36931.9	53315.2	36141.5	43771.1	35376.4	49191.1	TMSB4X
ENSG00000170222	0.43144	0.0751716	0.314792	69.1165	102.437	63.9323	90.5101	62.5926	71.5251	ADPRM
ENSG00000136630	0.431241	0.00106737	0.0171055	300.136	391.222	294.276	412.059	285.243	383.374	HLX
ENSG00000181101	0.431094	0.273141	0.605518	17.0424	32.6927	22.5643	26.2003	22.3545	24.7954	SDCCAG3P2
ENSG00000100154	0.430817	0.0231882	0.15574	224.392	239.746	214.361	326.313	160.952	243.185	TTC28
ENSG00000274897	0.430685	0.272699	0.605518	23.67	28.3336	15.9831	25.0094	24.1429	32.4247	PANO1
ENSG00000140545	0.430435	0.0582686	0.269964	85.2122	92.6292	66.7528	100.037	81.3704	121.116	MFGE8
ENSG00000181104	0.430095	0.238183	0.568281	36.9253	41.4107	32.9063	59.5461	25.037	27.6564	F2R
ENSG00000168884	0.429666	7.52455e-05	0.0019847	1442.93	1889.64	1329.41	1760.18	1464.67	2055.15	TNIP2
ENSG00000198569	0.429643	0.372325	0.6933	24.6168	21.7951	13.1625	33.3458	13.4127	14.305	SLC34A3
ENSG00000178199	0.4288	0.0163986	0.124498	137.286	204.874	183.335	225.084	145.751	198.363	ZC3H12D
ENSG00000111058	0.42866	0.0347091	0.19756	102.255	142.758	140.087	177.447	106.407	149.726	ACSS3
ENSG00000143514	0.42862	0.00577169	0.0597043	4194.33	5981.67	3325.42	3902.65	3704.59	5221.33	TP53BP2
ENSG00000169508	0.428531	0.0225631	0.153088	417.54	519.813	477.612	571.642	273.619	481.602	GPR183
ENSG00000244932	0.42845	0.322316	0.652622	12.3084	21.7951	19.7438	23.8184	18.7778	22.888	AL449212.1
ENSG00000013288	0.428364	5.1359e-06	0.000204252	1702.35	2255.79	1728.05	2288.95	1615.78	2245.89	MAN2B2
ENSG00000225963	0.428253	0.347645	0.675498	25.5636	17.4361	15.9831	26.2003	11.6243	27.6564	AC009950.1
ENSG00000160326	0.427541	0.0288475	0.177064	7437.13	11851.1	5640.14	6460.75	8190.69	10291	SLC2A6
ENSG00000141391	0.427518	0.210599	0.536411	30.2977	28.3336	32.9063	48.8278	30.4021	48.637	PRELID3A
ENSG00000231721	0.427257	0.28688	0.61982	25.5636	37.0517	23.5045	33.3458	17.8836	20.027	LINC-PINT
ENSG00000166839	0.427064	0.0447351	0.230642	139.18	163.463	97.7787	142.911	93.8889	138.282	ANKDD1A
ENSG00000106003	0.427054	0.0592786	0.273105	128.765	167.822	89.3171	110.756	112.667	164.984	LFNG
ENSG00000189127	0.427039	0.484412	0.773557	4.73401	16.3463	7.52144	15.482	19.672	11.444	ANKRD34B
ENSG00000254887	0.426898	0.244168	0.57497	27.4573	41.4107	24.4447	25.0094	34.873	49.5907	AC010247.1
ENSG00000178878	0.426819	0.167531	0.481063	47.3401	54.4878	59.2314	79.7918	79.582	115.394	APOLD1
ENSG00000152503	0.426718	0.0160839	0.12296	641.932	1017.83	591.373	680.016	805.656	1041.4	TRIM36
ENSG00000135930	0.425868	1.11289e-05	0.000384863	1862.36	2449.77	1703.61	2302.05	1754.38	2394.66	EIF4E2
ENSG00000267898	0.425855	0.506338	0.784732	9.46802	16.3463	7.52144	3.57277	11.6243	18.1197	AC026803.2
ENSG00000115355	0.42565	0.000115345	0.00282402	861.59	1082.13	891.291	1168.29	862.884	1261.7	CCDC88A
ENSG00000178226	0.425517	0.0171651	0.128287	177.052	198.335	143.848	256.048	185.095	226.019	PRSS36
ENSG00000129235	0.425456	0.0166043	0.125563	219.658	270.259	187.096	263.194	251.265	349.042	TXNDC17
ENSG00000121743	0.425198	0.0886414	0.346949	54.9145	71.9239	75.2144	103.61	67.0635	89.6447	GJA3
ENSG00000275895	0.425092	0.116343	0.400087	50.1805	68.6546	41.3679	66.6916	50.0741	55.3127	U2AF1L5
ENSG00000281207	0.424976	0.0319928	0.188099	97.5206	115.514	95.8984	133.383	92.9947	135.421	SLFNL1-AS1
ENSG00000170345	0.424976	0.0112475	0.0953926	603.113	1010.2	581.031	676.444	560.651	656.123	FOS
ENSG00000135549	0.424721	0.000356276	0.00706615	534.943	708.341	490.774	643.098	484.646	675.197	PKIB
ENSG00000205746	0.424303	0.0166313	0.125565	245.222	335.645	285.815	375.14	203.873	276.564	AC126755.1
ENSG00000177640	0.424081	0.401187	0.715288	22.7232	35.9619	14.1027	20.2457	13.4127	11.444	CASC2
ENSG00000277449	0.424008	0.267558	0.599992	18.936	23.9746	27.2652	40.4913	33.0847	41.9614	CEBPB-AS1
ENSG00000186834	0.423721	0.00429975	0.0488115	924.079	1425.4	802.914	980.129	940.677	1172.06	HEXIM1
ENSG00000211670	0.423534	0.202971	0.528552	48.2869	88.2702	31.0259	53.5915	65.2751	52.4517	IGLV3-9
ENSG00000161642	0.423453	6.10917e-05	0.00166872	1437.25	1745.79	1420.61	2053.15	1387.77	1895.89	ZNF385A
ENSG00000011028	0.423441	2.18939e-05	0.000691549	9616.67	11321.5	9320.95	13109.7	8977.57	13006.1	MRC2
ENSG00000175806	0.423232	0.00435778	0.0491162	346.529	523.083	343.166	385.859	357.672	494	MSRA
ENSG00000271551	0.423192	0.46238	0.760425	7.57441	11.9873	8.46162	10.7183	11.6243	14.305	AL355297.4
ENSG00000256594	0.423134	0.0471623	0.238154	111.723	181.989	98.7189	120.283	115.349	134.467	AC010186.2
ENSG00000170043	0.422728	0.000398535	0.00770517	685.484	915.395	665.648	921.773	779.725	1018.52	TRAPPC1
ENSG00000087076	0.422316	0.290348	0.623323	35.9785	53.398	16.9232	26.2003	32.1905	34.332	HSD17B14
ENSG00000169213	0.422258	0.121108	0.407256	43.5529	66.4751	63.9323	84.5554	50.9683	61.9884	RAB3B
ENSG00000145284	0.421888	0.165927	0.47889	36.9253	50.1288	42.3081	76.219	49.1799	46.7297	SCD5
ENSG00000139160	0.421411	0.300092	0.632909	21.7764	25.0644	15.9831	23.8184	18.7778	26.7027	ETFBKMT
ENSG00000147145	0.420883	0.0173279	0.129252	165.69	247.374	184.275	207.22	142.175	204.085	LPAR4
ENSG00000170270	0.420819	0.00497119	0.0538551	296.349	365.068	278.293	328.694	252.159	411.031	GON7
ENSG00000130598	0.420777	0.501897	0.784505	16.0956	19.6156	6.58126	9.52737	6.25926	9.53667	TNNI2
ENSG00000154978	0.420758	0.00159513	0.0230027	1333.1	1891.82	1151.72	1512.47	1144.55	1454.34	VOPP1
ENSG00000225434	0.420373	0.392284	0.708632	13.2552	14.1668	11.2822	29.773	21.4603	18.1197	LINC01504
ENSG00000267395	0.420085	0.410305	0.722425	15.1488	21.7951	11.2822	10.7183	11.6243	18.1197	DM1-AS
ENSG00000259305	0.419837	0.409157	0.721611	11.3616	11.9873	12.2223	20.2457	12.5185	16.2123	ZHX1-C8orf76
ENSG00000213073	0.419834	0.154249	0.461484	45.4465	44.68	49.8296	61.9279	37.5556	70.5714	AL353625.1
ENSG00000243970	0.419813	0.515102	0.789864	15.1488	13.0771	6.58126	8.33645	4.4709	13.3513	PPIEL
ENSG00000101230	0.419638	0.32164	0.652065	19.8828	38.1414	27.2652	16.6729	32.1905	50.5444	ISM1
ENSG00000171522	0.419332	0.0271414	0.170967	15460.3	19465.2	15207.4	20579.1	9473.84	13638.4	PTGER4
ENSG00000164976	0.419157	0.143055	0.443645	39.7657	67.5648	53.5903	63.1189	41.1323	49.5907	MYORG
ENSG00000249937	0.419017	0.316077	0.647519	21.7764	35.9619	26.325	17.8638	16.0952	31.471	LINC02223
ENSG00000115641	0.418899	0.0315707	0.186976	95.627	149.296	124.104	138.147	116.243	161.17	FHL2
ENSG00000271853	0.418778	0.220464	0.547082	31.2445	41.4107	22.5643	33.3458	32.1905	40.054	AL162258.1
ENSG00000171223	0.418631	3.09982e-05	0.00093672	3944.38	5635.13	4424.49	5335.33	3809.21	5307.16	JUNB
ENSG00000167216	0.41853	0.0529188	0.256021	92.7866	119.873	130.685	166.729	118.032	169.753	KATNAL2
ENSG00000124508	0.418416	0.0320506	0.188293	105.095	140.578	120.343	183.402	129.656	151.633	BTN2A2
ENSG00000196233	0.418274	0.000348002	0.00692889	985.621	1494.05	1179.93	1360.03	998.799	1374.23	LCOR
ENSG00000116032	0.418132	0.0346474	0.197361	166.637	162.374	122.223	226.275	160.952	212.668	GRIN3B
ENSG00000171940	0.418061	0.000227674	0.00495749	793.42	1042.9	758.725	937.255	705.508	1034.73	ZNF217
ENSG00000140678	0.417932	0.00146571	0.0216974	809.516	980.78	793.512	1006.33	617.878	979.416	ITGAX
ENSG00000164088	0.417693	0.0328645	0.191172	117.403	128.591	112.822	153.629	114.455	177.382	PPM1M
ENSG00000228477	0.417505	0.010992	0.0938741	420.38	521.993	329.063	507.333	317.434	396.726	AL663070.1
ENSG00000279086	0.417431	0.354557	0.679332	15.1488	39.2312	24.4447	29.773	22.3545	14.305	AC073130.3
ENSG00000256546	0.417182	0.280668	0.614111	22.7232	25.0644	18.8036	27.3912	21.4603	31.471	AC156455.1
ENSG00000136059	0.416768	0.0253552	0.164648	1340.67	2094.51	1050.18	1405.29	1719.51	1986.49	VILL
ENSG00000136997	0.416693	0.0230634	0.155215	953.429	1433.03	717.358	830.072	876.296	1135.82	MYC
ENSG00000204745	0.416168	0.253218	0.585854	25.5636	47.9492	45.1287	45.255	23.2487	32.4247	AC083899.1
ENSG00000276517	0.416141	0.43774	0.742476	16.0956	20.7054	18.8036	30.964	9.83598	8.58301	AL133243.3
ENSG00000253522	0.416085	0.0242171	0.160102	2978.64	4007.03	1793.86	2854.64	2469.73	2801.87	MIR3142HG
ENSG00000262879	0.415925	0.0399453	0.216144	147.701	201.605	155.13	211.984	117.138	147.818	AC068152.1
ENSG00000275713	0.415479	0.224666	0.551462	33.1381	67.5648	62.0519	69.0735	91.2064	111.579	HIST1H2BH
ENSG00000172936	0.415429	0.00330488	0.040042	1594.41	2196.95	1325.65	1569.63	1394.92	1986.49	MYD88
ENSG00000100209	0.415313	0.0888537	0.347249	57.7549	89.3599	72.3939	73.8371	71.5344	104.903	HSCB
ENSG00000197860	0.414736	0.0180765	0.133154	312.445	443.53	234.105	310.831	303.127	377.652	SGTB
ENSG00000127666	0.414716	0.00594973	0.0611341	1594.41	2213.29	1333.18	1529.14	1261.69	1840.58	TICAM1
ENSG00000165169	0.414577	0.0141239	0.112573	444.05	645.135	357.268	428.732	438.148	576.969	DYNLT3
ENSG00000130958	0.414371	0.00326815	0.0398169	324.753	462.056	301.798	410.868	307.598	372.884	SLC35D2
ENSG00000254893	0.414274	0.323431	0.653789	25.5636	32.6927	24.4447	22.6275	12.5185	27.6564	AC113404.3
ENSG00000145604	0.414219	0.00656392	0.0656435	680.75	965.523	864.966	1187.35	971.974	1202.57	SKP2
ENSG00000196418	0.41409	0.00397006	0.0459062	391.029	482.762	415.56	512.096	420.265	638.004	ZNF124
ENSG00000071575	0.4138	0.366055	0.689063	26.5105	28.3336	19.7438	27.3912	9.83598	19.0733	TRIB2
ENSG00000100697	0.413668	0.00172906	0.0243959	674.123	850.009	767.187	1063.49	656.328	882.142	DICER1
ENSG00000261408	0.413643	0.19414	0.516127	37.8721	51.2185	26.325	51.2096	43.8148	41.9614	TEN1-CDK3
ENSG00000197989	0.41302	0.00291182	0.0362819	329.487	396.671	270.772	394.195	304.915	413.892	SNHG12
ENSG00000253821	0.412585	0.00349725	0.0416017	770.697	1111.55	705.135	791.963	706.402	999.443	AC090796.1
ENSG00000254413	0.412546	0.155364	0.463737	57.7549	57.757	34.7867	65.5007	42.9206	57.22	CHKB-CPT1B
ENSG00000155962	0.412107	0.114658	0.397539	43.5529	65.3853	54.5305	65.5007	56.3333	74.3861	CLIC2
ENSG00000187091	0.411998	0.0439671	0.22856	103.201	154.745	116.582	116.71	93.8889	144.957	PLCD1
ENSG00000223764	0.411954	0.207685	0.534121	55.8613	44.68	48.8894	100.037	81.3704	102.996	AL645608.1
ENSG00000110697	0.411952	0.000344626	0.00687769	598.379	724.687	577.271	819.354	565.122	772.471	PITPNM1
ENSG00000232630	0.411212	0.220122	0.546939	40.7125	40.321	26.325	50.0187	28.6138	37.193	PRPS1P2
ENSG00000159733	0.41108	0.447216	0.749724	29.3509	18.5258	10.342	22.6275	7.15344	20.9807	ZFYVE28
ENSG00000183682	0.410923	0.302147	0.634595	23.67	27.2439	25.3849	44.0641	20.5661	21.9344	BMP8A
ENSG00000213023	0.410625	0.12188	0.4086	66.2761	68.6546	58.2912	70.2644	42.9206	82.9691	SYT3
ENSG00000126804	0.410486	0.00121574	0.0188247	479.082	652.764	470.09	639.525	439.042	554.081	ZBTB1
ENSG00000189067	0.410397	0.00553943	0.0581641	3875.26	5922.82	3609.35	3831.2	3793.11	5232.77	LITAF
ENSG00000145901	0.410156	0.0321431	0.188403	9336.41	14136.3	7105.88	8010.14	10134.6	13168.2	TNIP1
ENSG00000273024	0.410022	0.4988	0.782209	10.4148	15.2566	11.2822	15.482	6.25926	6.67567	INTS4P2
ENSG00000173227	0.409588	0.46587	0.76203	20.8296	19.6156	6.58126	14.2911	8.9418	14.305	SYT12
ENSG00000185420	0.408948	3.42054e-05	0.00101368	1727.91	2256.88	1678.22	2268.71	1586.28	2103.79	SMYD3
ENSG00000174125	0.40886	0.189714	0.509294	226.286	247.374	118.463	152.438	79.582	163.077	TLR1
ENSG00000228302	0.408817	0.491366	0.777144	12.3084	5.44878	11.2822	22.6275	8.9418	15.2587	AL512770.1
ENSG00000006016	0.40881	0.146797	0.450478	51.1273	66.4751	38.5474	59.5461	43.8148	51.498	CRLF1
ENSG00000100911	0.408792	8.09422e-05	0.00210601	1661.64	2364.77	1759.08	2322.3	1943.05	2433.76	PSME2
ENSG00000085491	0.40864	0.000129191	0.00308431	1050.95	1340.4	1051.12	1387.42	936.207	1305.57	SLC25A24
ENSG00000101347	0.408558	0.00422295	0.0481389	7148.35	9715.17	5867.66	7202.69	5496.53	7654.13	SAMHD1
ENSG00000213465	0.407897	0.000450855	0.00862801	649.506	847.83	641.203	844.364	703.72	952.714	ARL2
ENSG00000131507	0.407424	0.000328911	0.0066699	663.708	901.228	660.007	832.454	606.254	825.876	NDFIP1
ENSG00000101306	0.407206	0.492329	0.777625	19.8828	13.0771	4.7009	23.8184	11.6243	11.444	MYLK2
ENSG00000122877	0.407185	0.000111287	0.00272902	1646.49	2431.24	1705.49	2076.97	1658.7	2136.22	EGR2
ENSG00000133858	0.407165	0.00488228	0.0531873	453.518	662.571	473.851	618.088	595.524	738.139	ZFC3H1
ENSG00000162482	0.40697	0.428586	0.736104	15.1488	10.8976	11.2822	20.2457	10.7302	18.1197	AKR7A3
ENSG00000160781	0.406904	0.0383942	0.211327	161.903	158.015	117.523	207.22	128.762	176.428	PAQR6
ENSG00000280407	0.406768	0.194413	0.516211	92.7866	88.2702	78.9751	111.947	36.6614	76.2934	AC132872.4
ENSG00000205559	0.406651	0.334586	0.664111	26.5105	31.6029	23.5045	17.8638	15.2011	36.2394	CHKB-AS1
ENSG00000240970	0.406435	0.456184	0.756687	12.3084	19.6156	11.2822	13.1001	8.9418	10.4903	RPL23AP64
ENSG00000244558	0.40627	0.418202	0.728697	9.46802	18.5258	18.8036	20.2457	11.6243	14.305	KCNK15-AS1
ENSG00000230207	0.405634	0.452658	0.753987	13.2552	14.1668	8.46162	14.2911	9.83598	13.3513	RPL4P5
ENSG00000279198	0.405609	0.350745	0.676589	23.67	22.8849	14.1027	30.964	16.9894	19.0733	AC008894.3
ENSG00000169992	0.405459	0.0442117	0.229521	114.563	131.86	110.941	157.202	90.3122	129.699	NLGN2
ENSG00000271646	0.40501	0.183902	0.503761	49.2337	78.4624	40.4278	45.255	42.0265	50.5444	AC099343.3
ENSG00000172164	0.404917	0.00295474	0.0367868	574.709	715.969	644.964	834.836	500.741	727.648	SNTB1
ENSG00000250959	0.404748	0.023452	0.156752	140.127	174.361	141.967	166.729	118.926	188.826	GLUD1P3
ENSG00000144036	0.404709	0.0601469	0.274551	85.2122	113.335	75.2144	104.801	76.8995	96.3204	EXOC6B
ENSG00000228060	0.403805	0.310974	0.641847	16.0956	35.9619	29.1456	32.1549	23.2487	22.888	AL365277.1
ENSG00000088812	0.403715	0.0102935	0.0899495	1340.67	1542	1230.7	1622.04	869.143	1387.59	ATRN
ENSG00000229715	0.403644	0.448185	0.7506	11.3616	10.8976	9.4018	14.2911	14.3069	20.9807	EEF1DP3
ENSG00000162614	0.403357	0.117991	0.40214	47.3401	76.2829	75.2144	97.6556	74.2169	86.7837	NEXN
ENSG00000267106	0.403168	0.0972749	0.365438	56.8081	88.2702	68.6332	89.3191	61.6984	70.5714	ZNF561-AS1
ENSG00000184313	0.403127	0.267973	0.600709	32.1913	29.4234	31.9661	45.255	19.672	36.2394	MROH7
ENSG00000187791	0.402638	0.021383	0.14853	299.189	373.786	210.6	298.921	231.593	307.081	FAM205C
ENSG00000196296	0.402489	0.136356	0.431588	89.9462	93.719	62.9921	92.8919	47.3915	78.2007	ATP2A1
ENSG00000229180	0.402187	0.121587	0.408087	59.6485	63.2058	64.8724	78.6008	47.3915	84.8764	AC006001.3
ENSG00000229036	0.402179	0.180877	0.500237	38.8189	50.1288	35.7268	45.255	33.0847	46.7297	VDAC1P8
ENSG00000273018	0.402079	0.315746	0.647218	35.0317	37.0517	62.0519	65.5007	18.7778	50.5444	AC107983.2
ENSG00000113749	0.401927	0.152138	0.458383	96.5738	111.155	117.523	188.166	77.7937	87.7374	HRH2
ENSG00000254860	0.401821	0.361065	0.684623	17.0424	25.0644	15.0429	16.6729	16.9894	22.888	TMEM9B-AS1
ENSG00000218226	0.401815	0.0231099	0.155392	218.711	290.965	224.703	283.439	166.317	231.741	TATDN2P2
ENSG00000179300	0.401688	0.0972211	0.365347	111.723	181.989	80.8555	114.328	130.55	130.652	RTL3
ENSG00000161013	0.401541	0.00175375	0.0246623	1479.85	1684.76	1104.71	1605.36	1211.61	1723.28	MGAT4B
ENSG00000135824	0.401522	0.370572	0.691966	16.0956	15.2566	18.8036	23.8184	14.3069	25.749	RGS8
ENSG00000124942	0.401483	0.283266	0.616722	7763.77	8172.08	11073.4	13782.5	5230.06	9835.17	AHNAK
ENSG00000145022	0.40126	0.000903696	0.0149168	417.54	601.545	434.363	550.206	438.148	552.173	TCTA
ENSG00000143367	0.401034	0.19126	0.511593	42.6061	87.1804	62.0519	42.8732	53.6508	78.2007	TUFT1
ENSG00000164543	0.400824	0.00937244	0.083844	890.94	1332.77	760.606	883.664	875.402	1118.65	STK17A
ENSG00000129255	0.400544	0.00393828	0.045662	647.612	885.971	556.587	726.462	701.037	901.216	MPDU1
ENSG00000233276	0.400528	3.29047e-05	0.000984641	15145	20106	13569.6	18035.3	14827.3	19332.7	GPX1
ENSG00000188277	0.400496	0.491709	0.777156	11.3616	17.4361	7.52144	20.2457	14.3069	6.67567	C15orf62
ENSG00000224680	0.4004	0.421144	0.730778	18.936	11.9873	11.2822	36.9186	22.3545	20.9807	PLA2G12AP1
ENSG00000124357	0.400015	0.0243377	0.160678	246.168	358.53	221.883	247.712	266.466	361.44	NAGK
ENSG00000184261	0.39982	0.473532	0.767304	10.4148	11.9873	10.342	10.7183	8.9418	16.2123	KCNK12
ENSG00000254531	0.399669	0.09934	0.370138	77.6377	110.065	58.2912	89.3191	94.7831	104.903	AP001816.1
ENSG00000146457	0.399308	0.0442444	0.229613	14284.4	22216.8	10638.1	11481.7	14494.7	18286.6	WTAP
ENSG00000229809	0.398843	0.0654902	0.289756	124.978	140.578	103.42	140.529	79.582	124.93	ZNF688
ENSG00000104881	0.398667	0.0886962	0.34695	84.2654	82.8214	65.8126	111.947	69.746	95.3667	PPP1R13L
ENSG00000115596	0.398637	0.344666	0.67298	21.7764	19.6156	25.3849	46.4459	20.5661	23.8417	WNT6
ENSG00000184557	0.398579	0.0169643	0.127285	4939.46	7103.03	3866.96	4426.66	4838.41	6455.37	SOCS3
ENSG00000157933	0.398572	0.029333	0.178541	4769.04	4793.83	4249.61	6511.96	2924.86	4439.32	SKI
ENSG00000237686	0.398486	0.494082	0.778872	28.4041	19.6156	11.2822	29.773	6.25926	11.444	AL109615.3
ENSG00000163931	0.398464	6.47632e-05	0.00175388	4423.46	5740.83	3890.47	5271.02	4351.08	5681	TKT
ENSG00000143126	0.398177	0.0667031	0.293398	152.435	184.169	220.942	253.666	129.656	225.066	CELSR2
ENSG00000166444	0.398171	0.367091	0.689661	17.0424	21.7951	17.8634	26.2003	14.3069	17.166	ST5
ENSG00000169169	0.398154	0.517832	0.791593	16.0956	8.71804	4.7009	13.1001	8.9418	17.166	CPT1C
ENSG00000147894	0.397999	0.185308	0.504674	62.4889	69.7443	48.8894	75.0281	35.7672	49.5907	C9orf72
ENSG00000109689	0.397796	0.00785012	0.0742039	217.764	263.721	193.677	267.957	207.45	283.239	STIM2
ENSG00000163683	0.397732	0.00834716	0.0774711	257.53	292.054	230.344	306.067	209.238	319.479	SMIM14
ENSG00000138378	0.39764	0.416076	0.72656	450.678	760.649	317.781	276.294	559.757	712.39	STAT4
ENSG00000010295	0.397634	0.0107977	0.0928273	230.073	272.439	194.617	276.294	188.672	259.398	IFFO1
ENSG00000236871	0.397542	0.17373	0.489772	61.5421	54.4878	40.4278	77.4099	42.0265	58.1737	LINC00106
ENSG00000162889	0.397451	0.00151678	0.0222176	2397.3	3053.49	2170.88	2979.69	1916.23	2509.1	MAPKAPK2
ENSG00000006747	0.396958	0.0785686	0.322402	70.0633	90.4497	85.5564	114.328	91.2064	120.162	SCIN
ENSG00000188878	0.396798	0.0414886	0.220454	113.616	131.86	127.865	161.965	119.82	181.197	FBF1
ENSG00000145075	0.396716	0.238135	0.568281	31.2445	31.6029	28.2054	40.4913	33.9788	50.5444	CCDC39
ENSG00000268785	0.396121	0.053644	0.258228	117.403	127.501	105.3	169.111	98.3598	126.838	RPL7P50
ENSG00000120093	0.396117	0.445679	0.748946	10.4148	18.5258	9.4018	17.8638	16.9894	12.3977	HOXB3
ENSG00000108700	0.396019	0.348608	0.676236	71.9569	91.5395	27.2652	28.5821	36.6614	58.1737	CCL8
ENSG00000163975	0.396018	0.00496754	0.0538536	313.391	359.619	276.413	387.05	261.101	372.884	MELTF
ENSG00000226824	0.395664	0.333307	0.663106	26.5105	23.9746	14.1027	26.2003	22.3545	32.4247	AC006001.2
ENSG00000160285	0.395631	0.0115314	0.0969966	988.461	1293.54	1254.2	1809.01	1361.84	1640.31	LSS
ENSG00000117758	0.395605	0.0207269	0.145586	989.408	1374.18	720.178	889.619	825.328	1070.01	STX12
ENSG00000114626	0.395147	0.0182748	0.134036	265.105	293.144	194.617	346.558	244.111	287.054	ABTB1
ENSG00000210135	0.394693	0.0220509	0.150983	1306.59	1996.43	1296.51	1455.31	1751.7	2271.64	MT-TN
ENSG00000231925	0.394671	0.00167841	0.0239232	5176.17	6732.51	5359.97	7136	6396.96	8391.32	TAPBP
ENSG00000120885	0.394604	0.44086	0.744597	12.3084	9.8078	19.7438	22.6275	11.6243	24.7954	CLU
ENSG00000235887	0.39458	0.373383	0.693754	16.0956	29.4234	16.9232	23.8184	18.7778	15.2587	AC239859.3
ENSG00000236017	0.394442	0.103956	0.378625	94.6802	89.3599	64.8724	110.756	64.381	94.4131	ASMTL-AS1
ENSG00000182985	0.394247	0.309803	0.641028	31.2445	33.7824	20.684	22.6275	28.6138	48.637	CADM1
ENSG00000259917	0.394227	0.410992	0.722778	13.2552	17.4361	18.8036	25.0094	11.6243	15.2587	HNRNPLP2
ENSG00000248593	0.394192	0.42944	0.736643	17.0424	11.9873	14.1027	17.8638	10.7302	24.7954	DSTNP2
ENSG00000091436	0.394175	0.0103969	0.0905803	503.699	737.764	736.161	890.809	609.831	802.988	MAP3K20
ENSG00000112096	0.393916	0.0513255	0.251403	139535	216190	104757	108630	140989	181420	SOD2
ENSG00000151176	0.393757	0.000261946	0.00556943	753.654	921.933	726.759	955.119	696.566	982.277	PLBD2
ENSG00000178695	0.393207	0.0177406	0.131339	638.144	981.87	537.783	644.289	591.053	694.27	KCTD12
ENSG00000091490	0.393198	0.00387977	0.0452227	1483.64	1969.19	1932.07	2537.85	1715.93	2233.49	SEL1L3
ENSG00000251562	0.392433	0.00200796	0.0271253	6180.72	6290.07	5388.17	8253.09	5738.85	8174.84	MALAT1
ENSG00000230551	0.392385	0.0166455	0.125565	292.562	349.812	233.165	297.73	214.603	323.293	AC021078.1
ENSG00000067836	0.392206	0.000596178	0.0107291	627.73	869.625	611.117	847.936	694.778	821.108	ROGDI
ENSG00000235978	0.392006	0.503974	0.78458	12.3084	8.71804	9.4018	17.8638	7.15344	11.444	AC018816.1
ENSG00000272870	0.391579	0.442099	0.745707	10.4148	15.2566	15.9831	23.8184	12.5185	12.3977	AC097534.2
ENSG00000161681	0.391453	0.020026	0.142787	403.338	527.442	567.869	697.88	409.534	586.505	SHANK1
ENSG00000129116	0.391359	0.128898	0.41991	77.6377	99.1677	55.4706	73.8371	56.3333	75.3397	PALLD
ENSG00000215417	0.391107	0.0118681	0.0987736	248.062	293.144	219.062	309.64	199.402	271.795	MIR17HG
ENSG00000198624	0.391039	0.00975506	0.0867485	449.731	551.416	382.653	498.996	327.27	470.158	CCDC69
ENSG00000106785	0.390891	0.00223163	0.0295835	972.365	1402.52	1259.84	1591.07	1108.78	1388.54	TRIM14
ENSG00000138413	0.390574	0.00509474	0.0548069	493.284	771.547	568.809	777.672	679.577	735.278	IDH1
ENSG00000135677	0.390534	0.00159644	0.0230027	1465.65	1890.73	1366.08	1798.29	1186.58	1579.27	GNS
ENSG00000231551	0.390503	0.181529	0.501197	38.8189	47.9492	47.009	54.7824	34.873	55.3127	AC245100.4
ENSG00000137094	0.390496	0.230832	0.560326	34.0849	56.6673	32.9063	34.5367	33.9788	41.0077	DNAJB5
ENSG00000163521	0.390418	0.209756	0.535567	38.8189	38.1414	31.0259	54.7824	40.2381	51.498	GLB1L
ENSG00000027697	0.390258	0.00484246	0.0528464	1511.1	1827.52	1251.38	1698.25	1095.37	1530.64	IFNGR1
ENSG00000119977	0.390205	0.00221948	0.0294488	593.645	860.907	722.999	837.218	712.662	960.343	TCTN3
ENSG00000156398	0.390088	0.0255779	0.165408	125.925	163.463	130.685	181.02	133.233	166.892	SFXN2
ENSG00000141753	0.390078	0.00195597	0.0267374	447.837	528.531	440.945	633.57	447.984	590.32	IGFBP4
ENSG00000106772	0.390016	0.174048	0.489885	48.2869	64.2956	64.8724	80.9827	40.2381	56.2664	PRUNE2
ENSG00000242258	0.390008	0.0551428	0.26183	83.3186	116.604	97.7787	120.283	87.6296	115.394	LINC00996
ENSG00000279713	0.389977	0.100271	0.372003	90.893	89.3599	70.5135	122.665	69.746	91.5521	AC080038.3
ENSG00000197536	0.389461	0.28083	0.614111	25.5636	28.3336	27.2652	34.5367	21.4603	34.332	C5orf56
ENSG00000148408	0.389306	0.469445	0.764378	18.936	21.7951	12.2223	11.9092	7.15344	16.2123	CACNA1B
ENSG00000147119	0.389165	0.20598	0.531874	46.3933	77.3726	48.8894	38.1095	51.8624	76.2934	CHST7
ENSG00000101224	0.38881	0.0377286	0.208866	287.828	292.054	339.405	450.168	309.386	483.509	CDC25B
ENSG00000197582	0.388779	8.40402e-05	0.00217555	3485.18	4749.15	3284.99	4348.06	3727.84	4647.22	GPX1P1
ENSG00000146197	0.388687	0.462383	0.760425	14.202	15.2566	14.1027	17.8638	7.15344	13.3513	SCUBE3
ENSG00000146828	0.388544	0.0012069	0.0187331	664.655	872.894	681.631	908.673	608.042	778.193	SLC12A9
ENSG00000151490	0.388362	0.0131061	0.107074	210.19	234.297	188.036	277.485	192.249	261.305	PTPRO
ENSG00000112379	0.388252	0.232302	0.562206	34.0849	37.0517	38.5474	54.7824	28.6138	41.0077	ARFGEF3
ENSG00000158023	0.387999	0.478398	0.770527	12.3084	9.8078	12.2223	15.482	8.04762	17.166	WDR66
ENSG00000117450	0.38794	0.00150297	0.0220785	3647.08	5215.57	3679.87	4518.36	4386.85	5592.31	PRDX1
ENSG00000100418	0.387896	0.000634133	0.0111892	941.121	1308.8	911.975	1139.71	1017.58	1306.52	DESI1
ENSG00000100284	0.387723	0.0373741	0.207525	1288.6	1751.24	940.18	1055.16	1218.77	1702.3	TOM1
ENSG00000250312	0.387643	0.102536	0.376433	88.0526	130.771	78.035	90.5101	110.878	140.189	ZNF718
ENSG00000257576	0.387367	0.267575	0.599992	22.7232	41.4107	26.325	38.1095	38.4497	35.2857	HSPD1P4
ENSG00000205189	0.387221	0.00199985	0.0271144	8880.05	11991.7	8173.93	9308.24	8782.64	12488.3	ZBTB10
ENSG00000171517	0.386904	0.490066	0.776228	17.0424	15.2566	13.1625	8.33645	8.04762	25.749	LPAR3
ENSG00000183458	0.386858	0.0303883	0.182667	328.54	422.825	314.02	348.94	217.286	351.903	AC138932.1
ENSG00000134321	0.386801	0.0798309	0.325494	90.893	159.104	146.668	138.147	134.127	187.872	RSAD2
ENSG00000214212	0.386521	0.14513	0.448086	66.2761	80.6419	44.1885	72.6462	55.4392	63.8957	C19orf38
ENSG00000266947	0.38624	0.431797	0.737544	17.0424	25.0644	13.1625	14.2911	11.6243	15.2587	AC022916.1
ENSG00000235776	0.386176	0.47274	0.76648	23.67	9.8078	9.4018	22.6275	11.6243	25.749	AC000089.1
ENSG00000168209	0.385972	0.046175	0.235024	4192.44	6467.7	3728.75	3952.67	5401.74	6987.52	DDIT4
ENSG00000153317	0.385749	0.00110294	0.017509	1104.92	1332.77	1206.25	1501.75	987.175	1474.37	ASAP1
ENSG00000133639	0.385727	0.00782714	0.0740323	1747.8	2529.32	1584.2	1803.06	1445	1908.29	BTG1
ENSG00000224460	0.385625	0.273928	0.606542	49.2337	74.1034	36.667	41.6823	30.4021	36.2394	NA
ENSG00000135899	0.38556	0.0264887	0.168585	160.01	210.323	195.557	214.366	173.471	265.12	SP110
ENSG00000099785	0.385481	0.0139013	0.111493	267.945	350.901	256.669	308.449	211.027	301.359	2002-03-01
ENSG00000078124	0.385332	0.0110668	0.0941762	424.167	633.148	384.534	456.123	401.487	491.139	ACER3
ENSG00000138623	0.385219	0.142244	0.44256	52.0741	61.0263	53.5903	61.9279	47.3915	76.2934	SEMA7A
ENSG00000033867	0.384352	0.0371446	0.206882	181.786	263.721	214.361	275.103	272.725	333.784	SLC4A7
ENSG00000171552	0.384243	0.0295997	0.17967	502.752	760.649	483.253	506.142	602.677	804.895	BCL2L1
[truncated: 13,352 more rows]
