# Supplementary material for: Transcriptional Profiling of Monocytes Deficient in Nuclear Orphan Receptors NR4A2 and NR4A3 Reveals Distinct Signalling Roles Related to Antigen Presentation and Viral Response
Source: Front Immunol. 2021 Jun 25;12:676644. doi: 10.3389/fimmu.2021.676644 (PMC8267906; doi:10.3389/fimmu.2021.676644)
Supplement: Supplementary Table 5 — _shNR4A2 Gene ontology analysis. [file Table_5.xlsx]

## Sheet: Table 5_1Vs5_GO_analysis
Genes	Process_name	Significant_genes_count	Total_genes_group_count	Percent_significant_genes	P-value	Padj-value
MYO9A; GFRA2; LAMTOR5; A2M; SPTA1; PDGFA; KIT; MCF2; NCAM1; KITLG; ITGA6; IL2RG; CHN2; PTK2; RGS1; FNBP1L; ARTN; FGD2; RGS22; ARHGEF40; RAB3IP; TBC1D2; ADAP2; PLCB1;	GO:0043547~positive regulation of GTPase activity	24	563	4.26288	1.80833e-12	3.09767e-09		Comparison	Cell type	Stimulus
NRP1; PDGFA; SERPINE1; HMOX1; SCG2; CTGF; EPHB2; KDR; MEOX2; CAV1; PTK2; ECM1; CSPG4; HOXB13; ERAP1;	GO:0001525~angiogenesis	15	215	6.97674	1.5523e-11	8.86365e-09		Teatment 1	shNT	Control
NRP1; PDE9A; PGR; IGF1R; KIT; IL7R; CD53; KITLG; SDC4; HIVEP2; IL2RG; FCGR2B; FCGR2C; GUCY1A2; CEACAM6; TNFSF10; HUNK; RGS1; RPS6KA2; CHRNA6; ECM1; ARTN; SYDE2; SYDE1; LILRB1; SECTM1; SORL1; GDF15; PLCB1; TNFRSF11A;	GO:0007165~signal transduction	30	1073	2.7959	1.16309e-11	8.86365e-09		Treatment 5	shNR4A2	Control
ADAMDEC1; HLA-DRA; C1QC; IGF1R; PRG2; CD36; IL7R; HLA-DPA1; IL2RG; FCGR2B; FCGR2C; GBP2; TNFSF10; RGS1; SECTM1; CMKLR1;	GO:0006955~immune response	16	385	4.15584	4.59857e-09	1.96934e-06
LILRA1; LILRB3; TSPAN9; CD14; PRLR; CD36; IL7R; CD53; EDNRB; TNFSF10; ADGRD1; ADGRG3; CD101;	GO:0007166~cell surface receptor signaling pathway	13	269	4.83271	2.42466e-08	8.30689e-06
NRP1; SPTA1; NCAM1; EPHB2; L1CAM; PTK2; POU4F2; ARTN; UNC5A; KIF26A;	GO:0007411~axon guidance	10	156	6.41026	8.56607e-08	2.44561e-05
GFRA2; SPTA1; PDGFA; KIT; SCG2; NCAM1; KITLG; IL2RG; CAV1; PTK2; POU4F2; ARTN;	GO:0000165~MAPK cascade	12	262	4.58015	1.46254e-07	3.13166e-05
CD14; KIT; SCG2; FPR2; PTGER1; LYZ; NAIP; ECM1; CD180; CLEC7A; CYP26B1; TLR8; TLR7; TNFRSF11A;	GO:0006954~inflammatory response	14	370	3.78378	1.28913e-07	3.13166e-05
SIGLEC16; NCAM1; VCAN; CD36; KITLG; TNXB; FPR2; CTGF; L1CAM; APBA1; MYBPH; DSG2; SIGLEC11; SLAMF7; NTM;	GO:0007155~cell adhesion	15	452	3.31858	2.33581e-07	4.22414e-05
DLL1; PDGFA; IGF1R; KIT; EDNRB; DPP4; CTGF; KDR; CEACAM6; AKR1C3; AKR1C2; PTK2; GCNT2; OSMR; TNFRSF11A;	GO:0008284~positive regulation of cell proliferation	15	454	3.30396	2.46593e-07	4.22414e-05
PDE2A; PDE9A; CD36; EDNRB;	GO:0019934~cGMP-mediated signaling	4	8	50	6.35443e-07	9.89558e-05
VIM; KIT; IL7R; CTGF; ANK2; CAV1; NOG; RPS6KA2; LILRB1; TESC; CYP26B1;	GO:0010628~positive regulation of gene expression	11	250	4.4	7.07095e-07	0.000100938
SRD5A1; AKR1C3; AKR1C2; AKR1C1;	GO:0042448~progesterone metabolic process	4	9	44.4444	9.13464e-07	0.000120366
MYO9A; SGK1; HMOX1; MCF2; SCG2; CTGF; GUCY1A2; CHN2; HUNK; RPS6KA2; CSPG4; CD209; PLCB1;	GO:0035556~intracellular signal transduction	13	383	3.39426	1.17224e-06	0.000143432
SIGLEC16; C1QA; C1QC; SERPING1; CD14; PTK2; NAIP; CLEC10A; CD180; CLEC7A; CD209; TLR8; TLR7;	GO:0045087~innate immune response	13	404	3.21782	2.06946e-06	0.000236332
KIT; SRD5A1; KITLG; AKR1C3; TNFSF10; RXFP2; TESC;	GO:0008584~male gonad development	7	92	7.6087	2.63459e-06	0.000282066
BIN1; HMOX1; MCF2; ITGA6; NTSR1; TNFSF10; RPS6KA2; FGD2; LILRB1; OSGIN1; PHLDA3;	GO:0043065~positive regulation of apoptotic process	11	290	3.7931	2.81819e-06	0.000283974
SNAI2; PDGFA; IGF1R; KIT; ITGA6; KDR; CEACAM6; PTK2; GCNT2;	GO:0030335~positive regulation of cell migration	9	183	4.91803	3.07497e-06	0.000292635
SPTA1; KIT; KDR; PTK2; DMTN; FGD2; FERMT2; EPB41L3;	GO:0008360~regulation of cell shape	8	137	5.83942	3.28675e-06	0.000296327
SOCS2; LAMTOR5; FCMR; IGF1R; PRLR; EDNRB; NTSR1; KDR; PTK2; NAIP; FFAR4; TWIST2; RXFP2;	GO:0043066~negative regulation of apoptotic process	13	445	2.92135	5.70932e-06	0.000489003
LILRA1; LILRB3; CLEC10A; LILRB1; CD209; SLAMF7; ERAP1; TNFRSF11A;	GO:0002250~adaptive immune response	8	153	5.22876	7.12232e-06	0.000557119
HOXB7; VCAN; HIVEP2; MEOX2; HUNK; HIC1; ALX1; IGSF10; PAQR7; GCNT2; TWIST2; CREB3L1; OSGIN1;	GO:0007275~multicellular organism development	13	462	2.81385	8.41774e-06	0.000557119
DDAH1; SASH1; SERPINE1; HMOX1; KDR; ECM1; ERAP1;	GO:0045766~positive regulation of angiogenesis	7	109	6.42202	7.55627e-06	0.000557119
HLA-DRA; HLA-DPB1; NCAM1; HLA-DPA1; HLA-F; GBP2;	GO:0060333~interferon-gamma-mediated signaling pathway	6	71	8.4507	7.89827e-06	0.000557119
SERPINE1; CD14; CD36; EDNRB; LILRB1; CD180; PLSCR4;	GO:0071222~cellular response to lipopolysaccharide	7	111	6.30631	8.45598e-06	0.000557119
AKR1C3; AKR1C2; AKR1C1;	GO:0071395~cellular response to jasmonic acid stimulus	3	4	75	7.62079e-06	0.000557119
SGK1; SOCS2; CTGF; HTRA3; H2AFY2; EPB41L3;	GO:0001558~regulation of cell growth	6	75	8	1.05935e-05	0.000659677
NRP1; EPHB2; POU4F2; EPHA7;	GO:0031290~retinal ganglion cell axon guidance	4	19	21.0526	1.07828e-05	0.000659677
PDE2A; SNAI2; MSC; MAF; CD36; CCND1; EDNRB; CAV1; POU4F2; NOG; HIC1; ALX1; ZNF366; MDFI; H2AFY2; TRPS1;	GO:0000122~negative regulation of transcription from RNA polymerase II promoter	16	707	2.26308	1.13854e-05	0.000672522
FSCN2; ABLIM3; PDGFA; TNXB; DMTN; FGD2; SHROOM4;	GO:0030036~actin cytoskeleton organization	7	123	5.69106	1.59232e-05	0.000909212
EML1; TULP3; SIX3; EPHA7; MDGA1; CADM1; H2AFY2; SHROOM4;	GO:0007420~brain development	8	183	4.37158	2.45637e-05	0.00135734
MYO9A; A2M; MCF2; CHN2; SYDE2; SYDE1; FGD2;	GO:0051056~regulation of small GTPase mediated signal transduction	7	134	5.22388	2.69107e-05	0.00144056
ADAMTS4; VCAN; EVC; NOG; CMKLR1; ANKH; TRPS1;	GO:0001501~skeletal system development	7	137	5.10949	3.08027e-05	0.00159894
MAF; CTGF; TRPS1;	GO:0032330~regulation of chondrocyte differentiation	3	8	37.5	3.52834e-05	0.0016789
AKR1C3; AKR1C2; AKR1C1;	GO:0044597~daunorubicin metabolic process	3	8	37.5	3.52834e-05	0.0016789
AKR1C3; AKR1C2; AKR1C1;	GO:0044598~doxorubicin metabolic process	3	8	37.5	3.52834e-05	0.0016789
SLC12A8; ABCC3; ABCB1; DMTN; PANX2; ANKH; ABCC13; ABCD2;	GO:0055085~transmembrane transport	8	199	4.0201	4.35027e-05	0.00201406
A2M; PDGFA; SERPINE1; SERPING1; CD36; ECM1;	GO:0002576~platelet degranulation	6	101	5.94059	5.16897e-05	0.00233012
SGK1; DLL1; HMOX1; EDNRB; ERAP1;	GO:0008217~regulation of blood pressure	5	63	7.93651	6.09759e-05	0.0025476
DLL1; CCND1; CAV1;	GO:0030857~negative regulation of epithelial cell differentiation	3	10	30	6.06086e-05	0.0025476
HMOX1; SRD5A1; CCND1; CAV1; ZNF366;	GO:0043627~response to estrogen	5	63	7.93651	6.09759e-05	0.0025476
CD14; CD36; TLR8; TLR7;	GO:0002755~MyD88-dependent toll-like receptor signaling pathway	4	33	12.1212	7.52095e-05	0.00299614
SDC4; CLEC4G; LILRB1; VSIG4;	GO:0042130~negative regulation of T cell proliferation	4	33	12.1212	7.52095e-05	0.00299614
KIT; ITGA6; CLMP; TRPS1;	GO:0048565~digestive tract development	4	35	11.4286	9.2773e-05	0.00361182
RGS1; RGS22; DDIT4L; KIF26A;	GO:0009968~negative regulation of signal transduction	4	37	10.8108	0.000113139	0.00430681
NRP1; C1QA; PDGFA; PGR; CTGF; CEACAM6; TNFSF10; GDF15; TNFRSF11A;	GO:0007267~cell-cell signaling	9	298	3.02013	0.000123039	0.00448606
HOXB7; HOXB6; ALX1; MDFI;	GO:0048704~embryonic skeletal system morphogenesis	4	38	10.5263	0.000124452	0.00448606		Significantly differentially expressed genes were clustered by their gene ontology and the enrichment of gene ontology terms was tested using Fisher exact test (GeneSCF v1.1-p2). Figure above shows all gene ontology terms, if any, that are significantly enriched with an adjusted P-value less than 0.05 in the differentially expressed gene sets.
NRP1; PDGFA; CD36; CTGF; KDR; FFAR4; GCNT2;	GO:0070374~positive regulation of ERK1 and ERK2 cascade	7	173	4.04624	0.000125704	0.00448606
MLNR; TULP3; GABBR2; GNAZ; FPR2; ADORA2B; NTSR1; PTGER1; AKR1C3; AKR1C2; RGS1; FFAR4; ADGRD1; ADGRG3; GPR82; CMKLR1;	GO:0007186~G-protein coupled receptor signaling pathway	16	873	1.83276	0.000130289	0.00455479
SERPINE1; CD36; DMTN;	GO:0030194~positive regulation of blood coagulation	3	14	21.4286	0.000141529	0.00475371
SNAI2; MSC; EPHB2; MEOX2; ALX1;	GO:0060021~palate development	5	76	6.57895	0.000140531	0.00475371
HLA-DRA; HLA-DPB1; HLA-DPA1; DPP4; CAV1;	GO:0031295~T cell costimulation	5	80	6.25	0.000176387	0.00581061
CD36; MSR1; CAV1;	GO:0030301~cholesterol transport	3	16	18.75	0.00019987	0.00590307
CD36; ADORA2B; RAB7B; TLR7;	GO:0032755~positive regulation of interleukin-6 production	4	43	9.30233	0.000193641	0.00590307
KIT; KITLG; KDR;	GO:0035162~embryonic hemopoiesis	3	16	18.75	0.00019987	0.00590307
PRLR; DPP4; NLRC3; CLEC7A;	GO:0042110~T cell activation	4	43	9.30233	0.000193641	0.00590307
PDGFA; AKR1C3; AKR1C2; PTK2; GCNT2;	GO:0051897~positive regulation of protein kinase B signaling	5	81	6.17284	0.000186352	0.00590307
SNAI2; CAV1; PTK2;	GO:2000811~negative regulation of anoikis	3	16	18.75	0.00019987	0.00590307
A2M; SERPING1;	GO:0001869~negative regulation of complement activation, lectin pathway	2	2	100	0.000218662	0.00594554
SIX3; CCND1; HIC1; MDFI;	GO:0030178~negative regulation of Wnt signaling pathway	4	44	9.09091	0.000210239	0.00594554
CD36; MSR1;	GO:0034381~plasma lipoprotein particle clearance	2	2	100	0.000218662	0.00594554
IL7R; IL2RG;	GO:0038111~interleukin-7-mediated signaling pathway	2	2	100	0.000218662	0.00594554
DLL1; NRP1;	GO:0097102~endothelial tip cell fate specification	2	2	100	0.000218662	0.00594554
EDNRB; HTR7; CAV1;	GO:0042310~vasoconstriction	3	17	17.6471	0.000234085	0.00626544
HLA-DRA; HLA-DPB1; HLA-DPA1; AP1S2; KIF26A;	GO:0019886~antigen processing and presentation of exogenous peptide antigen via MHC class II	5	92	5.43478	0.000326608	0.00860737
KITLG; CD101;	GO:0002763~positive regulation of myeloid leukocyte differentiation	2	3	66.6667	0.000362973	0.00901119
CACNA1A; APBA1;	GO:0014051~gamma-aminobutyric acid secretion	2	3	66.6667	0.000362973	0.00901119
PIGR; KIT;	GO:0038093~Fc receptor signaling pathway	2	3	66.6667	0.000362973	0.00901119
CTGF; CREB3L1;	GO:0070278~extracellular matrix constituent secretion	2	3	66.6667	0.000362973	0.00901119
PTK2; SYDE2; SYDE1; FGD2;	GO:0043087~regulation of GTPase activity	4	54	7.40741	0.000437077	0.0106959
VCAN; CLEC7A; CADM1;	GO:0008037~cell recognition	3	22	13.6364	0.000461775	0.0110286
KIT; EPHB2; KDR; PTK2; EPHA7; ABI2;	GO:0018108~peptidyl-tyrosine phosphorylation	6	154	3.8961	0.000463551	0.0110286
SNAI2; VCAN; NOG; TMEM119; CREB3L1;	GO:0001649~osteoblast differentiation	5	101	4.9505	0.000491289	0.0115285
HMOX1; CD36; TNFSF10; ECM1; WLS; SECTM1;	GO:0043123~positive regulation of I-kappaB kinase/NF-kappaB signaling	6	157	3.82166	0.000511324	0.0118365
CD14; CD36;	GO:0038124~toll-like receptor TLR6:TLR2 signaling pathway	2	4	50	0.000542272	0.0119091
TLR8; TLR7;	GO:0045356~positive regulation of interferon-alpha biosynthetic process	2	4	50	0.000542272	0.0119091
TRIM16; AKR1C1;	GO:0046683~response to organophosphorus	2	4	50	0.000542272	0.0119091
CD14; CD36;	GO:0071726~cellular response to diacyl bacterial lipopeptide	2	4	50	0.000542272	0.0119091
ANK2; DMTN; TUBB2A; FGD2; FMNL2; ABI2;	GO:0007010~cytoskeleton organization	6	160	3.75	0.000562843	0.0120519
BIN1; HLA-DRA; VIM; IL2RG; FCGR2B; KDR; CD93; ABI2;	GO:0016032~viral process	8	293	2.73038	0.00055642	0.0120519
PDGFA; IGF1R; KIT; KITLG; CA8;	GO:0048015~phosphatidylinositol-mediated signaling	5	105	4.7619	0.000581759	0.0123031
CD14; TIFAB; NLRC3; TLR8;	GO:0007249~I-kappaB kinase/NF-kappaB signaling	4	59	6.77966	0.000599215	0.0125177
CD36; TUB; CLEC7A;	GO:0006910~phagocytosis, recognition	3	25	12	0.000648922	0.0132334
CACNA1A; CAV1; CHRNA6;	GO:0051899~membrane depolarization	3	25	12	0.000648922	0.0132334
DLL1; MEOX2;	GO:0001757~somite specification	2	5	40	0.000756132	0.0134922
IL7R; LILRB1;	GO:0001915~negative regulation of T cell mediated cytotoxicity	2	5	40	0.000756132	0.0134922
NRP1; PDGFA; CTGF; HOXB13;	GO:0009611~response to wounding	4	61	6.55738	0.000674628	0.0134922
ABCC3; AKR1C1; SLC51A;	GO:0015721~bile acid and bile salt transport	3	26	11.5385	0.000720555	0.0134922
NRP1; PLXNA4;	GO:0021637~trigeminal nerve structural organization	2	5	40	0.000756132	0.0134922
CACNA1A; KCNK5; CLIC6; KCNK13; KCNQ5;	GO:0034765~regulation of ion transmembrane transport	5	111	4.5045	0.00074018	0.0134922
PDE2A; DCSTAMP;	GO:0036006~cellular response to macrophage colony-stimulating factor stimulus	2	5	40	0.000756132	0.0134922
PTK2; UNC5A;	GO:0038007~netrin-activated signaling pathway	2	5	40	0.000756132	0.0134922
SCG2; DPP4; PTK2;	GO:0043542~endothelial cell migration	3	26	11.5385	0.000720555	0.0134922
KIT; EPHB2;	GO:0048170~positive regulation of long-term neuronal synaptic plasticity	2	5	40	0.000756132	0.0134922
PTK2; EPHA7;	GO:0051964~negative regulation of synapse assembly	2	5	40	0.000756132	0.0134922
TULP3; TUB;	GO:0097500~receptor localization to non-motile cilium	2	5	40	0.000756132	0.0134922
PDGFA; KIT; KDR; PTK2;	GO:0014068~positive regulation of phosphatidylinositol 3-kinase signaling	4	64	6.25	0.000799993	0.0138423
NRP1; MCF2; IGSF9;	GO:0016358~dendrite development	3	27	11.1111	0.000797031	0.0138423
SIX3; SRD5A1; NOG;	GO:0021983~pituitary gland development	3	27	11.1111	0.000797031	0.0138423
CD180; TLR8; TLR7;	GO:0002224~toll-like receptor signaling pathway	3	28	10.7143	0.000878477	0.01461
VCAN; SDC4; CSPG4;	GO:0030203~glycosaminoglycan metabolic process	3	28	10.7143	0.000878477	0.01461
FSCN2; MYO1B; DMTN;	GO:0051017~actin filament bundle assembly	3	28	10.7143	0.000878477	0.01461
SERPINE1; SCG2; KDR;	GO:2000352~negative regulation of endothelial cell apoptotic process	3	28	10.7143	0.000878477	0.01461
GABBR2; NTSR1; HTR7; APBA1; CHRNA6; SYN2; KCNQ5;	GO:0007268~chemical synaptic transmission	7	243	2.88066	0.00090455	0.0148337
CPE; WNT7B; HIC1; AMER1; WLS; FERMT2;	GO:0016055~Wnt signaling pathway	6	176	3.40909	0.000909248	0.0148337
NRP1; SCG2; KDR; ECM1;	GO:0001938~positive regulation of endothelial cell proliferation	4	67	5.97015	0.000940958	0.0152062
CYP19A1; PRLR; SRD5A1;	GO:0006694~steroid biosynthetic process	3	29	10.3448	0.000965015	0.0154493
PDGFA; SORL1;	GO:0014910~regulation of smooth muscle cell migration	2	6	33.3333	0.00100413	0.0154962
CYP19A1; SRD5A1;	GO:0030540~female genitalia development	2	6	33.3333	0.00100413	0.0154962
CYP19A1; AKR1C3;	GO:0061370~testosterone biosynthetic process	2	6	33.3333	0.00100413	0.0154962
AKR1C3; AKR1C2;	GO:0071799~cellular response to prostaglandin D stimulus	2	6	33.3333	0.00100413	0.0154962
LILRA1; HLA-F; FCGR2B; NCR3LG1; LILRB1; SLAMF7;	GO:0050776~regulation of immune response	6	180	3.33333	0.00101713	0.0155566
PTK2; TLR8; TLR7;	GO:0001932~regulation of protein phosphorylation	3	30	10	0.00105677	0.0157412
DLL1; SRD5A1; NOG;	GO:0021510~spinal cord development	3	30	10	0.00105677	0.0157412
CCND1; FFAR4; PLCB1; ERAP1;	GO:0045444~fat cell differentiation	4	69	5.7971	0.0010441	0.0157412
NRP1; KDR; PTK2; CYFIP2;	GO:0048010~vascular endothelial growth factor receptor signaling pathway	4	70	5.71429	0.00109854	0.0162224
ITGA6; FPR2; L1CAM; CEACAM6; CAV1;	GO:0050900~leukocyte migration	5	122	4.09836	0.00111147	0.0162731
CCND1; EDNRB; KDR; PTK2; EPHA7;	GO:0001934~positive regulation of protein phosphorylation	5	124	4.03226	0.00119153	0.0172082
CD36; MSR1;	GO:0010886~positive regulation of cholesterol storage	2	7	28.5714	0.00128585	0.0172082
NRP1; PLXNA4;	GO:0021612~facial nerve structural organization	2	7	28.5714	0.00128585	0.0172082
FNBP1L; MLPH;	GO:0030050~vesicle transport along actin filament	2	7	28.5714	0.00128585	0.0172082
ANK2; EPB41L3;	GO:0030913~paranodal junction assembly	2	7	28.5714	0.00128585	0.0172082
TLR8; TLR7;	GO:0045359~positive regulation of interferon-beta biosynthetic process	2	7	28.5714	0.00128585	0.0172082
PDE2A; PDE9A;	GO:0046069~cGMP catabolic process	2	7	28.5714	0.00128585	0.0172082
VIM; WNT7B;	GO:0070307~lens fiber cell development	2	7	28.5714	0.00128585	0.0172082
NRP1; EPHB2;	GO:0071679~commissural neuron axon guidance	2	7	28.5714	0.00128585	0.0172082
TULP3; TUB;	GO:1903546~protein localization to photoreceptor outer segment	2	7	28.5714	0.00128585	0.0172082
NTSR1; ANK2;	GO:2001259~positive regulation of cation channel activity	2	7	28.5714	0.00128585	0.0172082
TULP3; SDC4; NOG; ALX1;	GO:0001843~neural tube closure	4	74	5.40541	0.00133625	0.0177442
SASH1; FGD2; TNFRSF11A;	GO:0043507~positive regulation of JUN kinase activity	3	33	9.09091	0.00136447	0.0178422
SERPINE1; HMOX1; TNFSF10;	GO:1902042~negative regulation of extrinsic apoptotic signaling pathway via death domain receptors	3	33	9.09091	0.00136447	0.0178422
CTGF; ECM1; IGSF10; TNFRSF11A;	GO:0001503~ossification	4	75	5.33333	0.00140086	0.0180427
PDGFA; SERPINE1; VCAN; ITGA6; KDR; PTK2;	GO:0030198~extracellular matrix organization	6	192	3.125	0.00140039	0.0180427
CYP19A1; SRD5A1; AOC1; AKR1C3; AKR1C2; SESN3; AKR1C1; MSRB3; CYP26B1; PCYOX1; OSGIN1;	GO:0055114~oxidation-reduction process	11	599	1.83639	0.00141253	0.0180572
ABCB1; BRSK2; PHLDA1; PLCB1; USH1C;	GO:0000086~G2/M transition of mitotic cell cycle	5	132	3.78788	0.00155494	0.0183601
CAV1; ECM1;	GO:0001960~negative regulation of cytokine-mediated signaling pathway	2	8	25	0.00160086	0.0183601
CACNA1A; CD36; EDNRB; FPR2; PTGER1;	GO:0007204~positive regulation of cytosolic calcium ion concentration	5	133	3.7594	0.0016055	0.0183601
TULP3; HOXB7; HOXB6; ALX1;	GO:0009952~anterior/posterior pattern specification	4	77	5.19481	0.00153656	0.0183601
PDGFA; KIT; KITLG; C3orf58;	GO:0014066~regulation of phosphatidylinositol 3-kinase signaling	4	78	5.12821	0.00160772	0.0183601
SASH1; CD180;	GO:0031666~positive regulation of lipopolysaccharide-mediated signaling pathway	2	8	25	0.00160086	0.0183601
SNAI2; SERPINE1;	GO:0033629~negative regulation of cell adhesion mediated by integrin	2	8	25	0.00160086	0.0183601
CD36; NTSR1;	GO:0033993~response to lipid	2	8	25	0.00160086	0.0183601
HMOX1; HOXB6;	GO:0034101~erythrocyte homeostasis	2	8	25	0.00160086	0.0183601
KIT; KITLG;	GO:0035234~ectopic germ cell programmed cell death	2	8	25	0.00160086	0.0183601
CACNA1A; NRP1; HMOX1; NAIP; BHLHB9;	GO:0043524~negative regulation of neuron apoptotic process	5	130	3.84615	0.00145734	0.0183601
TLR8; TLR7;	GO:0045416~positive regulation of interleukin-8 biosynthetic process	2	8	25	0.00160086	0.0183601
RAB7B; TESC;	GO:0045654~positive regulation of megakaryocyte differentiation	2	8	25	0.00160086	0.0183601
SOCS2; PTK2;	GO:0060396~growth hormone receptor signaling pathway	2	8	25	0.00160086	0.0183601
ANK2; CAV1; DSG2;	GO:0086091~regulation of heart rate by cardiac conduction	3	35	8.57143	0.00159776	0.0183601
SYDE2; SYDE1; TBC1D5; TBC1D2;	GO:0090630~activation of GTPase activity	4	78	5.12821	0.00160772	0.0183601
NCAM1; DPP4; CLEC4G; CD209;	GO:0046718~viral entry into host cell	4	79	5.06329	0.00168114	0.0190715
KCNK5; HMOX1; ADORA2B;	GO:0007588~excretion	3	36	8.33333	0.00172318	0.0194197
NRP1; SCG2; ITGA6;	GO:2001237~negative regulation of extrinsic apoptotic signaling pathway	3	37	8.10811	0.00185458	0.020764
SGK1; CD14; TNFSF10; NAIP; EPHA7; UNC5A; PHLDA1; CYFIP2; CADM1; EPB41L3;	GO:0006915~apoptotic process	10	530	1.88679	0.00189511	0.020864
C1QL1; HPRT1; APBA1; ANKH;	GO:0007626~locomotory behavior	4	82	4.87805	0.00191532	0.020864
NRP1; PLXNA4;	GO:0021785~branchiomotor neuron axon guidance	2	9	22.2222	0.00194877	0.020864
CD36; AKR1C1;	GO:0030299~intestinal cholesterol absorption	2	9	22.2222	0.00194877	0.020864
HMOX1; CD36;	GO:0034383~low-density lipoprotein particle clearance	2	9	22.2222	0.00194877	0.020864
CD14; CD36;	GO:0071223~cellular response to lipoteichoic acid	2	9	22.2222	0.00194877	0.020864
ABCB1; WNT7B;	GO:0072089~stem cell proliferation	2	9	22.2222	0.00194877	0.020864
ITGA6; CTGF; PTK2; FERMT2;	GO:0007229~integrin-mediated signaling pathway	4	83	4.81928	0.00199814	0.0212597
NRP1; CD36; KITLG; CSPG4;	GO:0050731~positive regulation of peptidyl-tyrosine phosphorylation	4	84	4.7619	0.00208341	0.0220301
SOCS2; LEPROT; CAV1;	GO:0046426~negative regulation of JAK-STAT cascade	3	39	7.69231	0.00213572	0.0223079
MAF; GDF15; TRPS1;	GO:0048468~cell development	3	39	7.69231	0.00213572	0.0223079
AP1S2; APBA1; WLS; TBC1D5; MLPH; TBC1D2;	GO:0006886~intracellular protein transport	6	210	2.85714	0.0021704	0.0225326
TULP3; RGS1; PLCB1;	GO:0008277~regulation of G-protein coupled receptor protein signaling pathway	3	40	7.5	0.00228566	0.0234451
PDGFA; IGF1R; KITLG;	GO:0045740~positive regulation of DNA replication	3	40	7.5	0.00228566	0.0234451
PTGDS; AKR1C3;	GO:0019371~cyclooxygenase pathway	2	10	20	0.00232916	0.0237491
SDC4; GCNT2; HS3ST3B1;	GO:0006024~glycosaminoglycan biosynthetic process	3	41	7.31707	0.00244196	0.0243202
CD36; CAV1; LILRB1;	GO:0031623~receptor internalization	3	41	7.31707	0.00244196	0.0243202
IGF1R; KDR; PTK2;	GO:0038083~peptidyl-tyrosine autophosphorylation	3	41	7.31707	0.00244196	0.0243202
TULP3; SRD5A1; AMER1;	GO:0060348~bone development	3	41	7.31707	0.00244196	0.0243202
SRD5A1; EPHB2;	GO:0001655~urogenital system development	2	11	18.1818	0.00274162	0.0256634
PTK2; GCNT2; FERMT2; GDF15;	GO:0007179~transforming growth factor beta receptor signaling pathway	4	90	4.44444	0.00264832	0.0256634
PRLR; CCND1; CAV1;	GO:0007595~lactation	3	42	7.14286	0.00260472	0.0256634
NRP1; PDGFA; E2F5; TRPS1;	GO:0009887~animal organ morphogenesis	4	90	4.44444	0.00264832	0.0256634
HMOX1; LZTS1;	GO:0016242~negative regulation of macroautophagy	2	11	18.1818	0.00274162	0.0256634
PTK2; TESC;	GO:0033628~regulation of cell adhesion mediated by integrin	2	11	18.1818	0.00274162	0.0256634
SNAI2; PTK2;	GO:0045667~regulation of osteoblast differentiation	2	11	18.1818	0.00274162	0.0256634
EDNRB; KIF26A;	GO:0048484~enteric nervous system development	2	11	18.1818	0.00274162	0.0256634
DMTN; SAMSN1;	GO:0050732~negative regulation of peptidyl-tyrosine phosphorylation	2	11	18.1818	0.00274162	0.0256634
TRIM16; SRD5A1;	GO:0060416~response to growth hormone	2	11	18.1818	0.00274162	0.0256634
CAV1; DSG2;	GO:0098911~regulation of ventricular cardiac muscle cell action potential	2	11	18.1818	0.00274162	0.0256634
SERPING1; HTR7; MEOX2;	GO:0008015~blood circulation	3	43	6.97674	0.00277403	0.025686
HLA-DPB1; CD14; HLA-DPA1;	GO:0032729~positive regulation of interferon-gamma production	3	43	6.97674	0.00277403	0.025686
DLL1; MAF; ABLIM3; SIX3; SERPINE1; PGR; ITGA6; MEOX2; POU4F2; NOG; E2F5; ALX1; LILRB1; TRPS1;	GO:0045944~positive regulation of transcription from RNA polymerase II promoter	14	962	1.4553	0.00287307	0.02646
NRP1; SASH1; KDR;	GO:0010595~positive regulation of endothelial cell migration	3	45	6.66667	0.00313261	0.0283385
VCAN; CSPG4;	GO:0030208~dermatan sulfate biosynthetic process	2	12	16.6667	0.00318576	0.0283385
DLL1; PRG2;	GO:0032693~negative regulation of interleukin-10 production	2	12	16.6667	0.00318576	0.0283385
AKR1C3; AKR1C1;	GO:0042574~retinal metabolic process	2	12	16.6667	0.00318576	0.0283385
TLR8; TLR7;	GO:0045078~positive regulation of interferon-gamma biosynthetic process	2	12	16.6667	0.00318576	0.0283385
PDGFA; KIT; KITLG; PI4K2B;	GO:0046854~phosphatidylinositol phosphorylation	4	95	4.21053	0.00319284	0.0283385
NRP1; PLXNA4;	GO:1902287~semaphorin-plexin signaling pathway involved in axon guidance	2	12	16.6667	0.00318576	0.0283385
KITLG; EDNRB; ALX1;	GO:0001755~neural crest cell migration	3	46	6.52174	0.00332205	0.0293334
AKR1C3; AKR1C2;	GO:0006693~prostaglandin metabolic process	2	13	15.3846	0.00366117	0.0301519
ADORA2B; PTGER1; RXFP2;	GO:0007189~adenylate cyclase-activating G-protein coupled receptor signaling pathway	3	47	6.38298	0.00351837	0.0301519
GNAZ; RGS1; RXFP2;	GO:0007193~adenylate cyclase-inhibiting G-protein coupled receptor signaling pathway	3	47	6.38298	0.00351837	0.0301519
GFRA2; EDNRB; EPHB2; L1CAM; APBA1; NAIP; NOG;	GO:0007399~nervous system development	7	311	2.2508	0.00350833	0.0301519
CD14; CCND1;	GO:0032026~response to magnesium ion	2	13	15.3846	0.00366117	0.0301519
CD36; MSR1;	GO:0042953~lipoprotein transport	2	13	15.3846	0.00366117	0.0301519
TRIM16; H2AFY2;	GO:0045618~positive regulation of keratinocyte differentiation	2	13	15.3846	0.00366117	0.0301519
SGK1; WNT7B; EPB41L3;	GO:0048812~neuron projection morphogenesis	3	47	6.38298	0.00351837	0.0301519
SCG2; ARTN;	GO:0050930~induction of positive chemotaxis	2	13	15.3846	0.00366117	0.0301519
SPTA1; DMTN;	GO:0051693~actin filament capping	2	13	15.3846	0.00366117	0.0301519
FCER2; KDR;	GO:0051770~positive regulation of nitric-oxide synthase biosynthetic process	2	13	15.3846	0.00366117	0.0301519
WNT7B; NOG;	GO:0060425~lung morphogenesis	2	13	15.3846	0.00366117	0.0301519
MAF; SIX3;	GO:0070306~lens fiber cell differentiation	2	13	15.3846	0.00366117	0.0301519
DLL1; CD36;	GO:2000505~regulation of energy homeostasis	2	13	15.3846	0.00366117	0.0301519
TLR8; TLR7;	GO:0001774~microglial cell activation	2	14	14.2857	0.00416747	0.0332041
DMTN; GCNT2;	GO:0010812~negative regulation of cell-substrate adhesion	2	14	14.2857	0.00416747	0.0332041
LAMTOR5; CD209;	GO:0019079~viral genome replication	2	14	14.2857	0.00416747	0.0332041
VCAN; CSPG4;	GO:0030207~chondroitin sulfate catabolic process	2	14	14.2857	0.00416747	0.0332041
IGF1R; PLCB1;	GO:0048009~insulin-like growth factor receptor signaling pathway	2	14	14.2857	0.00416747	0.0332041
PDGFA; EPHA7;	GO:0050730~regulation of peptidyl-tyrosine phosphorylation	2	14	14.2857	0.00416747	0.0332041
CCND1; TNFRSF11A;	GO:0060749~mammary gland alveolus development	2	14	14.2857	0.00416747	0.0332041
FSCN2; CTGF; SDC4; CSPG4; ABI2;	GO:0016477~cell migration	5	169	2.95858	0.00435634	0.0345482
NRP1; KDR;	GO:0002042~cell migration involved in sprouting angiogenesis	2	15	13.3333	0.00470427	0.0366291
SORL1; TESC;	GO:0051604~protein maturation	2	15	13.3333	0.00470427	0.0366291
CD36; CTGF;	GO:0070542~response to fatty acid	2	15	13.3333	0.00470427	0.0366291
CPE; FERMT2;	GO:0072657~protein localization to membrane	2	15	13.3333	0.00470427	0.0366291
MSC; MAF; SIX3; HIVEP2; MEOX2; POU4F2; ALX1; CREB3L1; TRPS1;	GO:0006366~transcription from RNA polymerase II promoter	9	513	1.75439	0.00498849	0.0386665
DLL1; SPTA1; KIT;	GO:0030097~hemopoiesis	3	54	5.55556	0.00509111	0.039108
MSR1; ITGA6; P2RY6;	GO:0071407~cellular response to organic cyclic compound	3	54	5.55556	0.00509111	0.039108
EML1; ARTN;	GO:0007405~neuroblast proliferation	2	16	12.5	0.00527117	0.0394302
CAV1; GCNT2;	GO:0010608~posttranscriptional regulation of gene expression	2	16	12.5	0.00527117	0.0394302
CD36; MSR1;	GO:0010744~positive regulation of macrophage derived foam cell differentiation	2	16	12.5	0.00527117	0.0394302
KCNK5; KCNK13;	GO:0030322~stabilization of membrane potential	2	16	12.5	0.00527117	0.0394302
TLR8; TLR7;	GO:0034162~toll-like receptor 9 signaling pathway	2	16	12.5	0.00527117	0.0394302
IL7R; TNFRSF11A;	GO:0048535~lymph node development	2	16	12.5	0.00527117	0.0394302
KDR; CAV1; PTK2;	GO:0001570~vasculogenesis	3	55	5.45455	0.00534497	0.0398084
DLL1; SNAI2; FCER2; DTX4;	GO:0007219~Notch signaling pathway	4	112	3.57143	0.00560553	0.0415683
DLL1; CYP26B1;	GO:0001709~cell fate determination	2	17	11.7647	0.00586779	0.0421096
MLNR; AKR1C2; AKR1C1;	GO:0007586~digestion	3	57	5.26316	0.00587519	0.0421096
C1QA; CCND1;	GO:0010039~response to iron ion	2	17	11.7647	0.00586779	0.0421096
ADORA2B; TLR7;	GO:0032722~positive regulation of chemokine production	2	17	11.7647	0.00586779	0.0421096
DLL1; CD14;	GO:0045807~positive regulation of endocytosis	2	17	11.7647	0.00586779	0.0421096
ITGA6; FGD2;	GO:0046847~filopodium assembly	2	17	11.7647	0.00586779	0.0421096
DLL1; TUB; POU4F2;	GO:0060041~retina development in camera-type eye	3	57	5.26316	0.00587519	0.0421096
CD53; GDF15;	GO:1901741~positive regulation of myoblast fusion	2	17	11.7647	0.00586779	0.0421096
SPTA1; HLA-DPB1; HLA-DPA1;	GO:0042102~positive regulation of T cell proliferation	3	58	5.17241	0.00615167	0.0439075
SDC4; AKR1C3; AKR1C1;	GO:0001523~retinoid metabolic process	3	59	5.08475	0.00643579	0.0443179
RPS6KA2; RXFP2;	GO:0001556~oocyte maturation	2	18	11.1111	0.00649376	0.0443179
LILRA1; LILRB3; HCP5;	GO:0006952~defense response	3	59	5.08475	0.00643579	0.0443179
NRP1; EPHB2;	GO:0007413~axonal fasciculation	2	18	11.1111	0.00649376	0.0443179
A2M; SERPING1;	GO:0007597~blood coagulation, intrinsic pathway	2	18	11.1111	0.00649376	0.0443179
DLL1; VIM;	GO:0014002~astrocyte development	2	18	11.1111	0.00649376	0.0443179
ITGA6; ADORA2B;	GO:0031668~cellular response to extracellular stimulus	2	18	11.1111	0.00649376	0.0443179
SLC37A2; ANKH;	GO:0035435~phosphate ion transmembrane transport	2	18	11.1111	0.00649376	0.0443179
KDR; DMTN;	GO:0035584~calcium-mediated signaling using intracellular calcium source	2	18	11.1111	0.00649376	0.0443179
HLA-DPB1; HLA-DPA1;	GO:0050870~positive regulation of T cell activation	2	18	11.1111	0.00649376	0.0443179
HMOX1; AKR1C3;	GO:0071276~cellular response to cadmium ion	2	18	11.1111	0.00649376	0.0443179
ANK2; GOLGA7B; EPB41L3;	GO:0072659~protein localization to plasma membrane	3	60	5	0.00672762	0.0457318
MYO1B; SORL1;	GO:0006892~post-Golgi vesicle-mediated transport	2	19	10.5263	0.00714869	0.0472807
DDAH1; CD36;	GO:0007263~nitric oxide mediated signal transduction	2	19	10.5263	0.00714869	0.0472807
NRP1; P2RY6;	GO:0014911~positive regulation of smooth muscle cell migration	2	19	10.5263	0.00714869	0.0472807
POU4F2; PADI2;	GO:0030520~intracellular estrogen receptor signaling pathway	2	19	10.5263	0.00714869	0.0472807
CAV1; AKR1C1; LIPG;	GO:0042632~cholesterol homeostasis	3	61	4.91803	0.0070272	0.0472807
EPHB2; PTK2;	GO:0050771~negative regulation of axonogenesis	2	19	10.5263	0.00714869	0.0472807
HOXB7; NOG;	GO:0090190~positive regulation of branching involved in ureteric bud morphogenesis	2	19	10.5263	0.00714869	0.0472807
DLL1; SRD5A1; CTGF; IGSF10; TWIST2; CADM1; OSGIN1; USH1C;	GO:0030154~cell differentiation	8	449	1.78174	0.00725445	0.0477956
MYO1B; SPTA1; SHROOM4;	GO:0007015~actin filament organization	3	63	4.7619	0.00764982	0.0502074
LAMTOR5; IL7R;	GO:0008361~regulation of cell size	2	20	10	0.00783222	0.0506287
KIT; EDNRB;	GO:0030318~melanocyte differentiation	2	20	10	0.00783222	0.0506287
CACNA1A; PIGR;	GO:0043113~receptor clustering	2	20	10	0.00783222	0.0506287
DLL1; FNBP1L;	GO:0072583~clathrin-dependent endocytosis	2	20	10	0.00783222	0.0506287
CTGF; ALX1;	GO:0001502~cartilage condensation	2	21	9.52381	0.00854398	0.0520933
HMOX1;	GO:0002246~wound healing involved in inflammatory response	1	1	100	0.0121034	0.0520933
KIT;	GO:0002371~dendritic cell cytokine production	1	1	100	0.0121034	0.0520933
ECM1;	GO:0002828~regulation of type 2 immune response	1	1	100	0.0121034	0.0520933
ADORA2B;	GO:0002882~positive regulation of chronic inflammatory response to non-antigenic stimulus	1	1	100	0.0121034	0.0520933
DSG2;	GO:0003165~Purkinje myocyte development	1	1	100	0.0121034	0.0520933
AK5;	GO:0006173~dADP biosynthetic process	1	1	100	0.0121034	0.0520933
ADAM19; ERAP1;	GO:0006509~membrane protein ectodomain proteolysis	2	22	9.09091	0.00928359	0.0520933
SGPP1;	GO:0006668~sphinganine-1-phosphate metabolic process	1	1	100	0.0121034	0.0520933
AOC1; AKR1C1; CYP26B1;	GO:0006805~xenobiotic metabolic process	3	75	4	0.0120594	0.0520933
ABCC3; ABCB1; PTGDS; CHRNA6; SLC51A; SLC4A4;	GO:0006810~transport	6	295	2.0339	0.010611	0.0520933
GABBR2; EDNRB;	GO:0007194~negative regulation of adenylate cyclase activity	2	23	8.69565	0.0100507	0.0520933
EDNRB; FPR2; P2RY6;	GO:0007200~phospholipase C-activating G-protein coupled receptor signaling pathway	3	66	4.54545	0.00864303	0.0520933
CACNA1A; GABBR2;	GO:0007214~gamma-aminobutyric acid signaling pathway	2	25	8	0.011666	0.0520933
EDNRB; ARTN;	GO:0007422~peripheral nervous system development	2	23	8.69565	0.0100507	0.0520933
SNAI2; TUB; POU4F2; USH1C;	GO:0007605~sensory perception of sound	4	132	3.0303	0.00971706	0.0520933
CAV1; ERAP1;	GO:0009617~response to bacterium	2	23	8.69565	0.0100507	0.0520933
SIX3;	GO:0009946~proximal/distal axis specification	1	1	100	0.0121034	0.0520933
DLL1; CYP26B1;	GO:0009954~proximal/distal pattern formation	2	24	8.33333	0.010845	0.0520933
HMOX1; KDR;	GO:0016239~positive regulation of macroautophagy	2	21	9.52381	0.00854398	0.0520933
WNT7B;	GO:0016332~establishment or maintenance of polarity of embryonic epithelium	1	1	100	0.0121034	0.0520933
HPRT1; LYZ;	GO:0019835~cytolysis	2	21	9.52381	0.00854398	0.0520933
CD36; CAV1;	GO:0019915~lipid storage	2	23	8.69565	0.0100507	0.0520933
CACNA1A;	GO:0021590~cerebellum maturation	1	1	100	0.0121034	0.0520933
NRP1;	GO:0021649~vestibulocochlear nerve structural organization	1	1	100	0.0121034	0.0520933
CACNA1A;	GO:0021679~cerebellar molecular layer development	1	1	100	0.0121034	0.0520933
DLL1;	GO:0021688~cerebellar molecular layer formation	1	1	100	0.0121034	0.0520933
PLXNA4;	GO:0021793~chemorepulsion of branchiomotor axon	1	1	100	0.0121034	0.0520933
PTK2; BRSK2;	GO:0030010~establishment of cell polarity	2	25	8	0.011666	0.0520933
VCAN; CSPG4;	GO:0030206~chondroitin sulfate biosynthetic process	2	25	8	0.011666	0.0520933
DCSTAMP; TNFRSF11A;	GO:0030316~osteoclast differentiation	2	21	9.52381	0.00854398	0.0520933
PCYOX1;	GO:0030329~prenylcysteine metabolic process	1	1	100	0.0121034	0.0520933
SGK1; ADGRG3; PLXNA4;	GO:0030334~regulation of cell migration	3	67	4.47761	0.00899009	0.0520933
FMNL2; EPB41L3;	GO:0030866~cortical actin cytoskeleton organization	2	24	8.33333	0.010845	0.0520933
CYP19A1; CAV1;	GO:0030879~mammary gland development	2	22	9.09091	0.00928359	0.0520933
ECM1; TMEM119;	GO:0031214~biomineral tissue development	2	24	8.33333	0.010845	0.0520933
EDNRB;	GO:0031620~regulation of fever generation	1	1	100	0.0121034	0.0520933
CACNA1A;	GO:0032353~negative regulation of hormone biosynthetic process	1	1	100	0.0121034	0.0520933
WNT7B;	GO:0032536~regulation of cell projection size	1	1	100	0.0121034	0.0520933
CD36; PLCB1;	GO:0032735~positive regulation of interleukin-12 production	2	25	8	0.011666	0.0520933
SERPINE1; TLR7;	GO:0032757~positive regulation of interleukin-8 production	2	25	8	0.011666	0.0520933
LILRB1;	GO:0032945~negative regulation of mononuclear cell proliferation	1	1	100	0.0121034	0.0520933
CTGF; CREB3L1;	GO:0032967~positive regulation of collagen biosynthetic process	2	22	9.09091	0.00928359	0.0520933
CAV1; DMTN;	GO:0033137~negative regulation of peptidyl-serine phosphorylation	2	24	8.33333	0.010845	0.0520933
TLR8;	GO:0034158~toll-like receptor 8 signaling pathway	1	1	100	0.0121034	0.0520933
RAB7B;	GO:0034164~negative regulation of toll-like receptor 9 signaling pathway	1	1	100	0.0121034	0.0520933
ANK2; MRAP2;	GO:0034394~protein localization to cell surface	2	22	9.09091	0.00928359	0.0520933
CD14; TNFRSF11A;	GO:0034612~response to tumor necrosis factor	2	25	8	0.011666	0.0520933
SERPINE1;	GO:0035491~positive regulation of leukotriene production involved in inflammatory response	1	1	100	0.0121034	0.0520933
LILRB1;	GO:0035548~negative regulation of interferon-beta secretion	1	1	100	0.0121034	0.0520933
EDNRB;	GO:0035645~enteric smooth muscle cell differentiation	1	1	100	0.0121034	0.0520933
PLCB1;	GO:0035723~interleukin-15-mediated signaling pathway	1	1	100	0.0121034	0.0520933
AOC1;	GO:0035874~cellular response to copper ion starvation	1	1	100	0.0121034	0.0520933
SNAI2;	GO:0035921~desmosome disassembly	1	1	100	0.0121034	0.0520933
NRP1; KDR;	GO:0035924~cellular response to vascular endothelial growth factor stimulus	2	22	9.09091	0.00928359	0.0520933
DPP4;	GO:0036343~psychomotor behavior	1	1	100	0.0121034	0.0520933
ANK2;	GO:0036371~protein localization to T-tubule	1	1	100	0.0121034	0.0520933
PDGFA; SDC4; NOG;	GO:0042060~wound healing	3	75	4	0.0120594	0.0520933
SERPINE1; SERPING1;	GO:0042730~fibrinolysis	2	21	9.52381	0.00854398	0.0520933
SNAI2; KIT;	GO:0043473~pigmentation	2	21	9.52381	0.00854398	0.0520933
WNT7B;	GO:0044237~cellular metabolic process	1	1	100	0.0121034	0.0520933
AKR1C3;	GO:0044259~multicellular organismal macromolecule metabolic process	1	1	100	0.0121034	0.0520933
TRIB2;	GO:0045081~negative regulation of interleukin-10 biosynthetic process	1	1	100	0.0121034	0.0520933
PHLDA1;	GO:0045210~FasL biosynthetic process	1	1	100	0.0121034	0.0520933
CCND1; MAPRE3;	GO:0045737~positive regulation of cyclin-dependent protein serine/threonine kinase activity	2	24	8.33333	0.010845	0.0520933
DLL1;	GO:0048631~regulation of skeletal muscle tissue growth	1	1	100	0.0121034	0.0520933
CD14; CADM1;	GO:0050715~positive regulation of cytokine secretion	2	25	8	0.011666	0.0520933
PDE2A; SERPINE1; TLR7;	GO:0050729~positive regulation of inflammatory response	3	71	4.22535	0.0104592	0.0520933
PLXNA4;	GO:0050923~regulation of negative chemotaxis	1	1	100	0.0121034	0.0520933
DDAH1; CAV1;	GO:0050999~regulation of nitric-oxide synthase activity	2	24	8.33333	0.010845	0.0520933
SGK1; HMOX1;	GO:0051090~regulation of sequence-specific DNA binding transcription factor activity	2	24	8.33333	0.010845	0.0520933
IGF1R;	GO:0051389~inactivation of MAPKK activity	1	1	100	0.0121034	0.0520933
SDC4; KDR;	GO:0051894~positive regulation of focal adhesion assembly	2	21	9.52381	0.00854398	0.0520933
CAV1;	GO:0052547~regulation of peptidase activity	1	1	100	0.0121034	0.0520933
BICDL1;	GO:0055107~Golgi to secretory granule transport	1	1	100	0.0121034	0.0520933
MEOX2; NOG;	GO:0060173~limb development	2	23	8.69565	0.0100507	0.0520933
NRP1;	GO:0060301~positive regulation of cytokine activity	1	1	100	0.0121034	0.0520933
LEPROT;	GO:0060400~negative regulation of growth hormone receptor signaling pathway	1	1	100	0.0121034	0.0520933
PLCB1;	GO:0060466~activation of meiosis involved in egg activation	1	1	100	0.0121034	0.0520933
WNT7B;	GO:0060482~lobar bronchus development	1	1	100	0.0121034	0.0520933
PDGFA;	GO:0060683~regulation of branching involved in salivary gland morphogenesis by epithelial-mesenchymal signaling	1	1	100	0.0121034	0.0520933
NOG;	GO:0060825~fibroblast growth factor receptor signaling pathway involved in neural plate anterior/posterior pattern formation	1	1	100	0.0121034	0.0520933
DLL1;	GO:0060853~Notch signaling pathway involved in arterial endothelial cell fate commitment	1	1	100	0.0121034	0.0520933
SERPINE1;	GO:0061044~negative regulation of vascular wound healing	1	1	100	0.0121034	0.0520933
WLS;	GO:0061355~Wnt protein secretion	1	1	100	0.0121034	0.0520933
TULP3;	GO:0061548~ganglion development	1	1	100	0.0121034	0.0520933
KIT;	GO:0070662~mast cell proliferation	1	1	100	0.0121034	0.0520933
PDE2A; TLR8; TLR7;	GO:0071260~cellular response to mechanical stimulus	3	71	4.22535	0.0104592	0.0520933
WNT7B; TESC; CYP26B1;	GO:0071300~cellular response to retinoic acid	3	68	4.41176	0.0093452	0.0520933
AKR1C3;	GO:0071384~cellular response to corticosteroid stimulus	1	1	100	0.0121034	0.0520933
NTSR1;	GO:0071545~inositol phosphate catabolic process	1	1	100	0.0121034	0.0520933
NEBL;	GO:0071691~cardiac muscle thin filament assembly	1	1	100	0.0121034	0.0520933
WNT7B;	GO:0072060~outer medullary collecting duct development	1	1	100	0.0121034	0.0520933
PDGFA;	GO:0072124~regulation of glomerular mesangial cell proliferation	1	1	100	0.0121034	0.0520933
ANK2; TESC;	GO:0072661~protein targeting to plasma membrane	2	24	8.33333	0.010845	0.0520933
ANK2;	GO:0086066~atrial cardiac muscle cell to AV node cell communication	1	1	100	0.0121034	0.0520933
ANK2;	GO:0086070~SA node cell to atrial cardiac muscle cell communication	1	1	100	0.0121034	0.0520933
NOG;	GO:0090193~positive regulation of glomerulus development	1	1	100	0.0121034	0.0520933
AOC1;	GO:0097185~cellular response to azide	1	1	100	0.0121034	0.0520933
CD14; CAV1; TNFRSF11A;	GO:0097190~apoptotic signaling pathway	3	65	4.61538	0.008304	0.0520933
KIT;	GO:0097326~melanocyte adhesion	1	1	100	0.0121034	0.0520933
SIX3;	GO:0097402~neuroblast migration	1	1	100	0.0121034	0.0520933
DLL1;	GO:0098773~skin epidermis development	1	1	100	0.0121034	0.0520933
SASH1;	GO:1900044~regulation of protein K63-linked ubiquitination	1	1	100	0.0121034	0.0520933
AKR1C3;	GO:1900053~negative regulation of retinoic acid biosynthetic process	1	1	100	0.0121034	0.0520933
CAV1;	GO:1900085~negative regulation of peptidyl-tyrosine autophosphorylation	1	1	100	0.0121034	0.0520933
SNAI2;	GO:1900387~negative regulation of cell-cell adhesion by negative regulation of transcription from RNA polymerase II promoter	1	1	100	0.0121034	0.0520933
ANK2;	GO:1901021~positive regulation of calcium ion transmembrane transporter activity	1	1	100	0.0121034	0.0520933
PADI2;	GO:1901624~negative regulation of lymphocyte chemotaxis	1	1	100	0.0121034	0.0520933
DMTN;	GO:1901731~positive regulation of platelet aggregation	1	1	100	0.0121034	0.0520933
SIX3;	GO:1901987~regulation of cell cycle phase transition	1	1	100	0.0121034	0.0520933
NRP1;	GO:1902378~VEGF-activated neuropilin signaling pathway involved in axon guidance	1	1	100	0.0121034	0.0520933
SASH1;	GO:1902498~regulation of protein autoubiquitination	1	1	100	0.0121034	0.0520933
SORL1;	GO:1902771~positive regulation of choline O-acetyltransferase activity	1	1	100	0.0121034	0.0520933
NRP1;	GO:1902946~protein localization to early endosome	1	1	100	0.0121034	0.0520933
SORL1;	GO:1902948~negative regulation of tau-protein kinase activity	1	1	100	0.0121034	0.0520933
SORL1;	GO:1902955~positive regulation of early endosome to recycling endosome transport	1	1	100	0.0121034	0.0520933
SORL1;	GO:1902960~negative regulation of aspartic-type endopeptidase activity involved in amyloid precursor protein catabolic process	1	1	100	0.0121034	0.0520933
SORL1;	GO:1902997~negative regulation of neurofibrillary tangle assembly	1	1	100	0.0121034	0.0520933
HMOX1;	GO:1904036~negative regulation of epithelial cell apoptotic process	1	1	100	0.0121034	0.0520933
BRSK2;	GO:1904152~regulation of retrograde protein transport, ER to cytosol	1	1	100	0.0121034	0.0520933
NRP1;	GO:1904835~dorsal root ganglion morphogenesis	1	1	100	0.0121034	0.0520933
CAV1; AMER1;	GO:1904886~beta-catenin destruction complex disassembly	2	22	9.09091	0.00928359	0.0520933
NRP1;	GO:1905040~otic placode development	1	1	100	0.0121034	0.0520933
NTSR1;	GO:1990123~L-glutamate import into cell	1	1	100	0.0121034	0.0520933
PDGFA;	GO:1990401~embryonic lung development	1	1	100	0.0121034	0.0520933
AKR1C3;	GO:2000224~regulation of testosterone biosynthetic process	1	1	100	0.0121034	0.0520933
NOG;	GO:2000313~regulation of fibroblast growth factor receptor signaling pathway involved in neural plate anterior/posterior pattern formation	1	1	100	0.0121034	0.0520933
PLCB1;	GO:2000438~negative regulation of monocyte extravasation	1	1	100	0.0121034	0.0520933
PPP1R3F;	GO:2000465~regulation of glycogen (starch) synthase activity	1	1	100	0.0121034	0.0520933
PLCB1;	GO:2000560~positive regulation of CD24 biosynthetic process	1	1	100	0.0121034	0.0520933
LILRB1;	GO:2001193~positive regulation of gamma-delta T cell activation involved in immune response	1	1	100	0.0121034	0.0520933
TNFSF10; CAV1;	GO:2001238~positive regulation of extrinsic apoptotic signaling pathway	2	24	8.33333	0.010845	0.0520933
GOLGA7B; RAB3IP;	GO:0006612~protein targeting to membrane	2	26	7.69231	0.0125135	0.0530583
CACNA1A; CHRNA6;	GO:0007274~neuromuscular synaptic transmission	2	26	7.69231	0.0125135	0.0530583
SOCS2; NAIP;	GO:0009966~regulation of signal transduction	2	26	7.69231	0.0125135	0.0530583
CAV1; FNBP1L;	GO:0016050~vesicle organization	2	26	7.69231	0.0125135	0.0530583
A2M; KIT;	GO:0048863~stem cell differentiation	2	26	7.69231	0.0125135	0.0530583
EDNRB; NTSR1;	GO:0051930~regulation of sensory perception of pain	2	26	7.69231	0.0125135	0.0530583
SIX3; AKR1C3;	GO:0000060~protein import into nucleus, translocation	2	29	6.89655	0.015211	0.0583911
SERPINE1;	GO:0001300~chronological cell aging	1	2	50	0.0181002	0.0583911
NOG; WLS;	GO:0001707~mesoderm formation	2	28	7.14286	0.0142863	0.0583911
SCG2; CAV1;	GO:0001937~negative regulation of endothelial cell proliferation	2	28	7.14286	0.0142863	0.0583911
RPS6KA2;	GO:0002035~brain renin-angiotensin system	1	2	50	0.0181002	0.0583911
KIT;	GO:0002327~immature B cell differentiation	1	2	50	0.0181002	0.0583911
PIGR;	GO:0002415~immunoglobulin transcytosis in epithelial cells mediated by polymeric immunoglobulin receptor	1	2	50	0.0181002	0.0583911
HLA-F; ERAP1;	GO:0002474~antigen processing and presentation of peptide antigen via MHC class I	2	29	6.89655	0.015211	0.0583911
HLA-DRA;	GO:0002506~polysaccharide assembly with MHC class II protein complex	1	2	50	0.0181002	0.0583911
CLEC4G;	GO:0002710~negative regulation of T cell mediated immunity	1	2	50	0.0181002	0.0583911
CAV1; PANX2;	GO:0002931~response to ischemia	2	30	6.66667	0.0161607	0.0583911
CAV1;	GO:0003057~regulation of the force of heart contraction by chemical signal	1	2	50	0.0181002	0.0583911
SIX3;	GO:0003404~optic vesicle morphogenesis	1	2	50	0.0181002	0.0583911
HPRT1;	GO:0006166~purine ribonucleoside salvage	1	2	50	0.0181002	0.0583911
AK5;	GO:0006172~ADP biosynthetic process	1	2	50	0.0181002	0.0583911
HPRT1;	GO:0006178~guanine salvage	1	2	50	0.0181002	0.0583911
ADAMDEC1; ADAMTS4; C1QA; C1QC; DPP4; HTRA3; FGL2; ADAM28;	GO:0006508~proteolysis	8	508	1.5748	0.0142733	0.0583911
HMOX1;	GO:0006788~heme oxidation	1	2	50	0.0181002	0.0583911
VIM; FPR2; ABI2;	GO:0006928~movement of cell or subcellular component	3	85	3.52941	0.0166438	0.0583911
GFRA2; KDR; CSPG4;	GO:0007169~transmembrane receptor protein tyrosine kinase signaling pathway	3	87	3.44828	0.017662	0.0583911
EDNRB;	GO:0007497~posterior midgut development	1	2	50	0.0181002	0.0583911
H2AFY2;	GO:0007549~dosage compensation	1	2	50	0.0181002	0.0583911
AK5;	GO:0009220~pyrimidine ribonucleotide biosynthetic process	1	2	50	0.0181002	0.0583911
CLEC7A;	GO:0009756~carbohydrate mediated signaling	1	2	50	0.0181002	0.0583911
PDGFA;	GO:0010512~negative regulation of phosphatidylinositol biosynthetic process	1	2	50	0.0181002	0.0583911
PADI2;	GO:0010848~regulation of chromatin disassembly	1	2	50	0.0181002	0.0583911
LIPG;	GO:0010983~positive regulation of high-density lipoprotein particle clearance	1	2	50	0.0181002	0.0583911
SIX3;	GO:0014016~neuroblast differentiation	1	2	50	0.0181002	0.0583911
CACNA1A;	GO:0014056~regulation of acetylcholine secretion, neurotransmission	1	2	50	0.0181002	0.0583911
HMOX1;	GO:0014806~smooth muscle hyperplasia	1	2	50	0.0181002	0.0583911
AKR1C3;	GO:0016488~farnesol catabolic process	1	2	50	0.0181002	0.0583911
PADI2;	GO:0018101~protein citrullination	1	2	50	0.0181002	0.0583911
PLXNA4;	GO:0021644~vagus nerve morphogenesis	1	2	50	0.0181002	0.0583911
DLL1;	GO:0021693~cerebellar Purkinje cell layer structural organization	1	2	50	0.0181002	0.0583911
CACNA1A;	GO:0021750~vestibular nucleus development	1	2	50	0.0181002	0.0583911
PLXNA4;	GO:0021784~postganglionic parasympathetic fiber development	1	2	50	0.0181002	0.0583911
NRP1;	GO:0021828~gonadotrophin-releasing hormone neuronal migration to the hypothalamus	1	2	50	0.0181002	0.0583911
ABLIM3; KIT;	GO:0030032~lamellipodium assembly	2	29	6.89655	0.015211	0.0583911
KIT; IL7R;	GO:0030217~T cell differentiation	2	30	6.66667	0.0161607	0.0583911
PCYOX1;	GO:0030328~prenylcysteine catabolic process	1	2	50	0.0181002	0.0583911
HPRT1;	GO:0032263~GMP salvage	1	2	50	0.0181002	0.0583911
LEPROT;	GO:0032511~late endosome to vacuole transport via multivesicular body sorting pathway	1	2	50	0.0181002	0.0583911
KIT;	GO:0032762~mast cell cytokine production	1	2	50	0.0181002	0.0583911
HMOX1;	GO:0032764~negative regulation of mast cell cytokine production	1	2	50	0.0181002	0.0583911
KITLG;	GO:0033026~negative regulation of mast cell apoptotic process	1	2	50	0.0181002	0.0583911
CAV1;	GO:0033484~nitric oxide homeostasis	1	2	50	0.0181002	0.0583911
CTGF;	GO:0034059~response to anoxia	1	2	50	0.0181002	0.0583911
HMOX1;	GO:0034395~regulation of transcription from RNA polymerase II promoter in response to iron	1	2	50	0.0181002	0.0583911
MCF2; FGD2; ARHGEF40;	GO:0035023~regulation of Rho protein signal transduction	3	81	3.7037	0.0147091	0.0583911
DMTN;	GO:0035585~calcium-mediated signaling using extracellular calcium source	1	2	50	0.0181002	0.0583911
ANK2;	GO:0036309~protein localization to M-band	1	2	50	0.0181002	0.0583911
PADI2;	GO:0036413~histone H3-R26 citrullination	1	2	50	0.0181002	0.0583911
KIT;	GO:0038109~Kit signaling pathway	1	2	50	0.0181002	0.0583911
KIT;	GO:0038162~erythropoietin-mediated signaling pathway	1	2	50	0.0181002	0.0583911
NRP1;	GO:0038190~VEGF-activated neuropilin signaling pathway	1	2	50	0.0181002	0.0583911
SRD5A1;	GO:0042747~circadian sleep/wake cycle, REM sleep	1	2	50	0.0181002	0.0583911
CTGF; NAIP;	GO:0043200~response to amino acid	2	30	6.66667	0.0161607	0.0583911
EPB41L3;	GO:0043217~myelin maintenance	1	2	50	0.0181002	0.0583911
HMOX1; MDFI;	GO:0043392~negative regulation of DNA binding	2	28	7.14286	0.0142863	0.0583911
PDGFA; KIT; KDR;	GO:0043410~positive regulation of MAPK cascade	3	82	3.65854	0.0151801	0.0583911
KIT; PTK2;	GO:0043552~positive regulation of phosphatidylinositol 3-kinase activity	2	29	6.89655	0.015211	0.0583911
CAV1;	GO:0044860~protein localization to plasma membrane raft	1	2	50	0.0181002	0.0583911
HPRT1;	GO:0046038~GMP catabolic process	1	2	50	0.0181002	0.0583911
HPRT1;	GO:0046100~hypoxanthine metabolic process	1	2	50	0.0181002	0.0583911
DLL1;	GO:0046331~lateral inhibition	1	2	50	0.0181002	0.0583911
LILRB1;	GO:0046636~negative regulation of alpha-beta T cell activation	1	2	50	0.0181002	0.0583911
FFAR4;	GO:0046879~hormone secretion	1	2	50	0.0181002	0.0583911
NRP1; PDGFA;	GO:0048008~platelet-derived growth factor receptor signaling pathway	2	28	7.14286	0.0142863	0.0583911
EPHB2; PTK2; EPHA7;	GO:0048013~ephrin receptor signaling pathway	3	87	3.44828	0.017662	0.0583911
WNT7B;	GO:0048144~fibroblast proliferation	1	2	50	0.0181002	0.0583911
NCAM1; LZTS1;	GO:0048167~regulation of synaptic plasticity	2	31	6.45161	0.0171352	0.0583911
CTGF;	GO:0050867~positive regulation of cell activation	1	2	50	0.0181002	0.0583911
FFAR4;	GO:0050912~detection of chemical stimulus involved in sensory perception of taste	1	2	50	0.0181002	0.0583911
CADM1;	GO:0051606~detection of stimulus	1	2	50	0.0181002	0.0583911
CD36;	GO:0055096~low-density lipoprotein particle mediated signaling	1	2	50	0.0181002	0.0583911
SNAI2; CCND1; WNT7B;	GO:0060070~canonical Wnt signaling pathway	3	83	3.61446	0.0156595	0.0583911
TNFRSF11A;	GO:0060086~circadian temperature homeostasis	1	2	50	0.0181002	0.0583911
NOG;	GO:0060302~negative regulation of cytokine activity	1	2	50	0.0181002	0.0583911
CTGF;	GO:0060401~cytosolic calcium ion transport	1	2	50	0.0181002	0.0583911
TULP3;	GO:0060434~bronchus morphogenesis	1	2	50	0.0181002	0.0583911
WNT7B;	GO:0060560~developmental growth involved in morphogenesis	1	2	50	0.0181002	0.0583911
NRP1;	GO:0060978~angiogenesis involved in coronary vascular morphogenesis	1	2	50	0.0181002	0.0583911
BIN1;	GO:0060988~lipid tube assembly	1	2	50	0.0181002	0.0583911
WLS;	GO:0061357~positive regulation of Wnt protein secretion	1	2	50	0.0181002	0.0583911
NRP1;	GO:0061441~renal artery morphogenesis	1	2	50	0.0181002	0.0583911
CD36;	GO:0070543~response to linoleic acid	1	2	50	0.0181002	0.0583911
DMTN;	GO:0070560~protein secretion by platelet	1	2	50	0.0181002	0.0583911
SNAI2;	GO:0070563~negative regulation of vitamin D receptor signaling pathway	1	2	50	0.0181002	0.0583911
AKR1C3;	GO:0071379~cellular response to prostaglandin stimulus	1	2	50	0.0181002	0.0583911
TNFRSF11A;	GO:0071812~positive regulation of fever generation by positive regulation of prostaglandin secretion	1	2	50	0.0181002	0.0583911
TNFRSF11A;	GO:0071848~positive regulation of ERK1 and ERK2 cascade via TNFSF11-mediated signaling	1	2	50	0.0181002	0.0583911
WNT7B;	GO:0072053~renal inner medulla development	1	2	50	0.0181002	0.0583911
WNT7B;	GO:0072054~renal outer medulla development	1	2	50	0.0181002	0.0583911
DLL1;	GO:0072070~loop of Henle development	1	2	50	0.0181002	0.0583911
WNT7B;	GO:0072236~metanephric loop of Henle development	1	2	50	0.0181002	0.0583911
CAV1;	GO:0086098~angiotensin-activated signaling pathway involved in heart process	1	2	50	0.0181002	0.0583911
EDNRB;	GO:0086100~endothelin receptor signaling pathway	1	2	50	0.0181002	0.0583911
NRP1;	GO:0090259~regulation of retinal ganglion cell axon guidance	1	2	50	0.0181002	0.0583911
ARTN;	GO:0097021~lymphocyte migration into lymphoid organs	1	2	50	0.0181002	0.0583911
KIT;	GO:0097324~melanocyte migration	1	2	50	0.0181002	0.0583911
NRP1;	GO:0097374~sensory neuron axon guidance	1	2	50	0.0181002	0.0583911
HMOX1; CCND1;	GO:0097421~liver regeneration	2	28	7.14286	0.0142863	0.0583911
ABCC3; SLC4A4;	GO:0098656~anion transmembrane transport	2	30	6.66667	0.0161607	0.0583911
NTSR1;	GO:0098900~regulation of action potential	1	2	50	0.0181002	0.0583911
ANK2;	GO:0098907~regulation of SA node cell action potential	1	2	50	0.0181002	0.0583911
ABCB1;	GO:0099040~ceramide translocation	1	2	50	0.0181002	0.0583911
C1QL1;	GO:0099558~maintenance of synapse structure	1	2	50	0.0181002	0.0583911
ANK2;	GO:1901019~regulation of calcium ion transmembrane transporter activity	1	2	50	0.0181002	0.0583911
CAV1;	GO:1901979~regulation of inward rectifier potassium channel activity	1	2	50	0.0181002	0.0583911
NRP1;	GO:1902336~positive regulation of retinal ganglion cell axon guidance	1	2	50	0.0181002	0.0583911
SIX3;	GO:1902692~regulation of neuroblast proliferation	1	2	50	0.0181002	0.0583911
SORL1;	GO:1902963~negative regulation of metalloendopeptidase activity involved in amyloid precursor protein catabolic process	1	2	50	0.0181002	0.0583911
TMEM119;	GO:1903012~positive regulation of bone development	1	2	50	0.0181002	0.0583911
MAPRE3;	GO:1903033~positive regulation of microtubule plus-end binding	1	2	50	0.0181002	0.0583911
GFRA2;	GO:1903263~positive regulation of serine phosphorylation of STAT3 protein	1	2	50	0.0181002	0.0583911
NRP1;	GO:1903375~facioacoustic ganglion development	1	2	50	0.0181002	0.0583911
USH1C;	GO:1904106~protein localization to microvillus	1	2	50	0.0181002	0.0583911
NOG;	GO:1905006~negative regulation of epithelial to mesenchymal transition involved in endocardial cushion formation	1	2	50	0.0181002	0.0583911
KIT;	GO:1905065~positive regulation of vascular smooth muscle cell differentiation	1	2	50	0.0181002	0.0583911
SERPINE1;	GO:2000098~negative regulation of smooth muscle cell-matrix adhesion	1	2	50	0.0181002	0.0583911
CD36;	GO:2000334~positive regulation of blood microparticle formation	1	2	50	0.0181002	0.0583911
CD36; AKR1C3;	GO:2000379~positive regulation of reactive oxygen species metabolic process	2	29	6.89655	0.015211	0.0583911
ECM1;	GO:2000404~regulation of T cell migration	1	2	50	0.0181002	0.0583911
CYP26B1;	GO:2001037~positive regulation of tongue muscle cell differentiation	1	2	50	0.0181002	0.0583911
LILRB1;	GO:2001183~negative regulation of interleukin-12 secretion	1	2	50	0.0181002	0.0583911
LILRB1;	GO:2001186~negative regulation of CD8-positive, alpha-beta T cell activation	1	2	50	0.0181002	0.0583911
LILRB1;	GO:2001202~negative regulation of transforming growth factor-beta secretion	1	2	50	0.0181002	0.0583911
SNAI2; CAV1; NOG; AMER1;	GO:0090090~negative regulation of canonical Wnt signaling pathway	4	162	2.46914	0.0189022	0.0608638
ALX1; GCNT2;	GO:0010718~positive regulation of epithelial to mesenchymal transition	2	33	6.06061	0.0191569	0.0611094
PDGFA; ITGA6;	GO:0043588~skin development	2	33	6.06061	0.0191569	0.0611094
DLL1; KIT;	GO:0045747~positive regulation of Notch signaling pathway	2	33	6.06061	0.0191569	0.0611094
PDGFA; EPHA7;	GO:0050919~negative chemotaxis	2	33	6.06061	0.0191569	0.0611094
NRP1; PLXNA4;	GO:0071526~semaphorin-plexin signaling pathway	2	33	6.06061	0.0191569	0.0611094
SOCS2; CCND1; CTGF;	GO:0032355~response to estradiol	3	90	3.33333	0.0192532	0.0613023
ITGA6; CTGF; FERMT2;	GO:0007160~cell-matrix adhesion	3	91	3.2967	0.0198006	0.0629283
CACNA1A; C2CD4C;	GO:0017158~regulation of calcium ion-dependent exocytosis	2	34	5.88235	0.0202035	0.0638534
HMOX1; CHRNA6;	GO:0035094~response to nicotine	2	34	5.88235	0.0202035	0.0638534
TUB; USH1C;	GO:0045494~photoreceptor cell maintenance	2	34	5.88235	0.0202035	0.0638534
IGF1R; KIT; KDR; PTK2;	GO:0046777~protein autophosphorylation	4	166	2.40964	0.0204256	0.0644364
DDAH1;	GO:0000052~citrulline metabolic process	1	3	33.3333	0.0240607	0.0651122
CCND1;	GO:0000320~re-entry into mitotic cell cycle	1	3	33.3333	0.0240607	0.0651122
KIF26A;	GO:0001560~regulation of cell growth by extracellular stimulus	1	3	33.3333	0.0240607	0.0651122
SNAI2; NOG;	GO:0001837~epithelial to mesenchymal transition	2	35	5.71429	0.0212735	0.0651122
PRG2;	GO:0002215~defense response to nematode	1	3	33.3333	0.0240607	0.0651122
CLEC7A;	GO:0002366~leukocyte activation involved in immune response	1	3	33.3333	0.0240607	0.0651122
HLA-DRA;	GO:0002503~peptide antigen assembly with MHC class II protein complex	1	3	33.3333	0.0240607	0.0651122
HLA-DRA;	GO:0002504~antigen processing and presentation of peptide or polysaccharide antigen via MHC class II	1	3	33.3333	0.0240607	0.0651122
LILRB1;	GO:0002767~immune response-inhibiting cell surface receptor signaling pathway	1	3	33.3333	0.0240607	0.0651122
LILRB1;	GO:0002774~Fc receptor mediated inhibitory signaling pathway	1	3	33.3333	0.0240607	0.0651122
SAMSN1;	GO:0002820~negative regulation of adaptive immune response	1	3	33.3333	0.0240607	0.0651122
HPRT1;	GO:0006168~adenine salvage	1	3	33.3333	0.0240607	0.0651122
SOCS2; TRIB2; TESC;	GO:0006469~negative regulation of protein kinase activity	3	97	3.09278	0.0232643	0.0651122
SGPP1;	GO:0006670~sphingosine metabolic process	1	3	33.3333	0.0240607	0.0651122
C1QA; C1QC; SERPING1;	GO:0006958~complement activation, classical pathway	3	96	3.125	0.0226656	0.0651122
GNAZ; RXFP2;	GO:0007188~adenylate cyclase-modulating G-protein coupled receptor signaling pathway	2	36	5.55556	0.0223666	0.0651122
CHRNA6; LYNX1;	GO:0007271~synaptic transmission, cholinergic	2	37	5.40541	0.0234825	0.0651122
RPS6KA2; ADAM19; ADAP2; TRPS1;	GO:0007507~heart development	4	172	2.32558	0.0228485	0.0651122
CACNA1A; HMOX1;	GO:0008219~cell death	2	36	5.55556	0.0223666	0.0651122
EDNRB;	GO:0014043~negative regulation of neuron maturation	1	3	33.3333	0.0240607	0.0651122
MSC;	GO:0014707~branchiomeric skeletal muscle development	1	3	33.3333	0.0240607	0.0651122
ITGA6; CYFIP2; CD93;	GO:0016337~single organismal cell-cell adhesion	3	95	3.15789	0.0220755	0.0651122
CD209;	GO:0019062~virion attachment to host cell	1	3	33.3333	0.0240607	0.0651122
CAV1;	GO:0019065~receptor-mediated endocytosis of virus by host cell	1	3	33.3333	0.0240607	0.0651122
NOG;	GO:0021533~cell differentiation in hindbrain	1	3	33.3333	0.0240607	0.0651122
TULP3;	GO:0021914~negative regulation of smoothened signaling pathway involved in ventral spinal cord patterning	1	3	33.3333	0.0240607	0.0651122
CPE;	GO:0030070~insulin processing	1	3	33.3333	0.0240607	0.0651122
WNT7B; POU4F2; BRSK2;	GO:0030182~neuron differentiation	3	94	3.19149	0.021494	0.0651122
PCYOX1;	GO:0030327~prenylated protein catabolic process	1	3	33.3333	0.0240607	0.0651122
ANKH;	GO:0030505~inorganic diphosphate transport	1	3	33.3333	0.0240607	0.0651122
RXFP2; MRAP2;	GO:0030819~positive regulation of cAMP biosynthetic process	2	35	5.71429	0.0212735	0.0651122
EPB41L3;	GO:0030865~cortical cytoskeleton organization	1	3	33.3333	0.0240607	0.0651122
SNAI2;	GO:0032642~regulation of chemokine production	1	3	33.3333	0.0240607	0.0651122
PDE2A;	GO:0033159~negative regulation of protein import into nucleus, translocation	1	3	33.3333	0.0240607	0.0651122
ANK2;	GO:0033292~T-tubule organization	1	3	33.3333	0.0240607	0.0651122
DPP4;	GO:0033632~regulation of cell-cell adhesion mediated by integrin	1	3	33.3333	0.0240607	0.0651122
DCSTAMP;	GO:0034241~positive regulation of macrophage fusion	1	3	33.3333	0.0240607	0.0651122
RAB7B;	GO:0034499~late endosome to Golgi transport	1	3	33.3333	0.0240607	0.0651122
KIT;	GO:0035701~hematopoietic stem cell migration	1	3	33.3333	0.0240607	0.0651122
PLCB1;	GO:0035722~interleukin-12-mediated signaling pathway	1	3	33.3333	0.0240607	0.0651122
PDGFA;	GO:0035793~positive regulation of metanephric mesenchymal cell migration by platelet-derived growth factor receptor-beta signaling pathway	1	3	33.3333	0.0240607	0.0651122
NRP1;	GO:0036486~ventral trunk neural crest cell migration	1	3	33.3333	0.0240607	0.0651122
CD14;	GO:0038123~toll-like receptor TLR1:TLR2 signaling pathway	1	3	33.3333	0.0240607	0.0651122
PRLR;	GO:0038161~prolactin signaling pathway	1	3	33.3333	0.0240607	0.0651122
SGK1; SIX3; KIT; PTK2;	GO:0042127~regulation of cell proliferation	4	168	2.38095	0.0212147	0.0651122
CAV1;	GO:0042524~negative regulation of tyrosine phosphorylation of Stat5 protein	1	3	33.3333	0.0240607	0.0651122
PRLR;	GO:0042977~activation of JAK2 kinase activity	1	3	33.3333	0.0240607	0.0651122
ADORA2B; LYZ; CKAP4;	GO:0044267~cellular protein metabolic process	3	93	3.22581	0.020921	0.0651122
CTGF; POU4F2;	GO:0045597~positive regulation of cell differentiation	2	35	5.71429	0.0212735	0.0651122
DLL1;	GO:0045605~negative regulation of epidermal cell differentiation	1	3	33.3333	0.0240607	0.0651122
DLL1;	GO:0045608~negative regulation of auditory receptor cell differentiation	1	3	33.3333	0.0240607	0.0651122
RPS6KA2; LILRB1;	GO:0045786~negative regulation of cell cycle	2	35	5.71429	0.0212735	0.0651122
PDE9A;	GO:0046068~cGMP metabolic process	1	3	33.3333	0.0240607	0.0651122
CD209;	GO:0046968~peptide antigen transport	1	3	33.3333	0.0240607	0.0651122
AKR1C3;	GO:0048385~regulation of retinoic acid receptor signaling pathway	1	3	33.3333	0.0240607	0.0651122
DLL1;	GO:0048630~skeletal muscle tissue growth	1	3	33.3333	0.0240607	0.0651122
CACNA1A; HPRT1;	GO:0048813~dendrite morphogenesis	2	35	5.71429	0.0212735	0.0651122
LIPG;	GO:0050746~regulation of lipoprotein metabolic process	1	3	33.3333	0.0240607	0.0651122
CACNA1A;	GO:0050883~musculoskeletal movement, spinal reflex action	1	3	33.3333	0.0240607	0.0651122
NRP1; SCG2;	GO:0050918~positive chemotaxis	2	35	5.71429	0.0212735	0.0651122
BIN1;	GO:0051647~nucleus localization	1	3	33.3333	0.0240607	0.0651122
FCER2;	GO:0051712~positive regulation of killing of cells of other organism	1	3	33.3333	0.0240607	0.0651122
KIT;	GO:0060374~mast cell differentiation	1	3	33.3333	0.0240607	0.0651122
SGK1;	GO:0060453~regulation of gastric acid secretion	1	3	33.3333	0.0240607	0.0651122
SNAI2;	GO:0060693~regulation of branching involved in salivary gland morphogenesis	1	3	33.3333	0.0240607	0.0651122
HOXB13;	GO:0060743~epithelial cell maturation involved in prostate gland development	1	3	33.3333	0.0240607	0.0651122
SIX3;	GO:0061074~regulation of neural retina development	1	3	33.3333	0.0240607	0.0651122
ARTN;	GO:0061146~Peyer's patch morphogenesis	1	3	33.3333	0.0240607	0.0651122
CCND1;	GO:0070141~response to UV-A	1	3	33.3333	0.0240607	0.0651122
CYP26B1;	GO:0070268~cornification	1	3	33.3333	0.0240607	0.0651122
KITLG;	GO:0070668~positive regulation of mast cell proliferation	1	3	33.3333	0.0240607	0.0651122
CLEC7A;	GO:0071226~cellular response to molecule of fungal origin	1	3	33.3333	0.0240607	0.0651122
RPS6KA2;	GO:0071322~cellular response to carbohydrate stimulus	1	3	33.3333	0.0240607	0.0651122
CD14;	GO:0071727~cellular response to triacyl bacterial lipopeptide	1	3	33.3333	0.0240607	0.0651122
TNFRSF11A;	GO:0071847~TNFSF11-mediated signaling pathway	1	3	33.3333	0.0240607	0.0651122
DLL1;	GO:0072014~proximal tubule development	1	3	33.3333	0.0240607	0.0651122
WNT7B;	GO:0072061~inner medullary collecting duct development	1	3	33.3333	0.0240607	0.0651122
AMER1;	GO:0072161~mesenchymal cell differentiation involved in kidney development	1	3	33.3333	0.0240607	0.0651122
CAV1;	GO:0098903~regulation of membrane repolarization during action potential	1	3	33.3333	0.0240607	0.0651122
ANK2;	GO:0098910~regulation of atrial cardiac muscle cell action potential	1	3	33.3333	0.0240607	0.0651122
PTK2;	GO:1900024~regulation of substrate adhesion-dependent cell spreading	1	3	33.3333	0.0240607	0.0651122
DLL1;	GO:1900746~regulation of vascular endothelial growth factor signaling pathway	1	3	33.3333	0.0240607	0.0651122
H2AFY2;	GO:1901837~negative regulation of transcription of nuclear large rRNA transcript from RNA polymerase I promoter	1	3	33.3333	0.0240607	0.0651122
TBC1D5; TBC1D2;	GO:1902017~regulation of cilium assembly	2	37	5.40541	0.0234825	0.0651122
CAV1;	GO:1903598~positive regulation of gap junction assembly	1	3	33.3333	0.0240607	0.0651122
USH1C;	GO:1904970~brush border assembly	1	3	33.3333	0.0240607	0.0651122
CAV1;	GO:2000286~receptor internalization involved in canonical Wnt signaling pathway	1	3	33.3333	0.0240607	0.0651122
LILRB1;	GO:2000669~negative regulation of dendritic cell apoptotic process	1	3	33.3333	0.0240607	0.0651122
LILRB1;	GO:2001180~negative regulation of interleukin-10 secretion	1	3	33.3333	0.0240607	0.0651122
LILRB1;	GO:2001189~negative regulation of T cell activation via T cell receptor contact with antigen bound to MHC molecule on antigen presenting cell	1	3	33.3333	0.0240607	0.0651122
PTK2; MDFI;	GO:0009790~embryo development	2	38	5.26316	0.0246208	0.0663135
RAB3C; CD209;	GO:0019882~antigen processing and presentation	2	38	5.26316	0.0246208	0.0663135
ALX1; CYP26B1;	GO:0030326~embryonic limb morphogenesis	2	38	5.26316	0.0246208	0.0663135
NRP1; PTK2; MDGA1;	GO:0001764~neuron migration	3	100	3	0.0251113	0.0675285
CAV1; DSG2;	GO:0032570~response to progesterone	2	39	5.12821	0.0257812	0.0688974
NOG; TWIST2;	GO:0045668~negative regulation of osteoblast differentiation	2	39	5.12821	0.0257812	0.0688974
CACNA1A; C2CD4C;	GO:0048791~calcium ion-regulated exocytosis of neurotransmitter	2	39	5.12821	0.0257812	0.0688974
HLA-DRA; SHROOM4;	GO:0050890~cognition	2	39	5.12821	0.0257812	0.0688974
KIT; ADORA2B; CSPG4;	GO:0000187~activation of MAPK activity	3	105	2.85714	0.0283601	0.0690385
KIT; KITLG;	GO:0001541~ovarian follicle development	2	42	4.7619	0.0293923	0.0690385
NOG;	GO:0001839~neural plate morphogenesis	1	4	25	0.0299852	0.0690385
PIGR; LYZ;	GO:0001895~retina homeostasis	2	40	5	0.0269635	0.0690385
SIX3;	GO:0002070~epithelial cell maturation	1	4	25	0.0299852	0.0690385
EPB41L3;	GO:0002175~protein localization to paranode region of axon	1	4	25	0.0299852	0.0690385
CYP19A1;	GO:0002677~negative regulation of chronic inflammatory response	1	4	25	0.0299852	0.0690385
FCER2;	GO:0002925~positive regulation of humoral immune response mediated by circulating immunoglobulin	1	4	25	0.0299852	0.0690385
SNAI2;	GO:0003273~cell migration involved in endocardial cushion formation	1	4	25	0.0299852	0.0690385
WNT7B;	GO:0003338~metanephros morphogenesis	1	4	25	0.0299852	0.0690385
SPTA1;	GO:0006779~porphyrin-containing compound biosynthetic process	1	4	25	0.0299852	0.0690385
CD14; CD36; MSR1; SORL1;	GO:0006898~receptor-mediated endocytosis	4	185	2.16216	0.0286763	0.0690385
SNAI2;	GO:0006933~negative regulation of cell adhesion involved in substrate-bound cell migration	1	4	25	0.0299852	0.0690385
KIT; POU4F2; TMEM119; CADM1; CYP26B1; ADAM28;	GO:0007283~spermatogenesis	6	371	1.61725	0.0284422	0.0690385
DLL1;	GO:0007386~compartment pattern specification	1	4	25	0.0299852	0.0690385
NTM;	GO:0008038~neuron recognition	1	4	25	0.0299852	0.0690385
APBA1;	GO:0008088~axo-dendritic transport	1	4	25	0.0299852	0.0690385
AKR1C3; AKR1C2;	GO:0008202~steroid metabolic process	2	40	5	0.0269635	0.0690385
ITGA6;	GO:0010668~ectodermal cell differentiation	1	4	25	0.0299852	0.0690385
DPP4;	GO:0010716~negative regulation of extracellular matrix disassembly	1	4	25	0.0299852	0.0690385
CYP19A1;	GO:0010760~negative regulation of macrophage chemotaxis	1	4	25	0.0299852	0.0690385
SNAI2;	GO:0010957~negative regulation of vitamin D biosynthetic process	1	4	25	0.0299852	0.0690385
NTSR1;	GO:0014054~positive regulation of gamma-aminobutyric acid secretion	1	4	25	0.0299852	0.0690385
LILRB1;	GO:0014063~negative regulation of serotonin secretion	1	4	25	0.0299852	0.0690385
EDNRB;	GO:0014826~vein smooth muscle contraction	1	4	25	0.0299852	0.0690385
PI4K2B; EPHB2; EPHA7;	GO:0016310~phosphorylation	3	102	2.94118	0.0263853	0.0690385
PLXNA4;	GO:0021615~glossopharyngeal nerve morphogenesis	1	4	25	0.0299852	0.0690385
EPHB2;	GO:0021631~optic nerve morphogenesis	1	4	25	0.0299852	0.0690385
WNT7B;	GO:0021871~forebrain regionalization	1	4	25	0.0299852	0.0690385
TULP3;	GO:0021953~central nervous system neuron differentiation	1	4	25	0.0299852	0.0690385
PTK2;	GO:0021955~central nervous system neuron axonogenesis	1	4	25	0.0299852	0.0690385
WNT7B;	GO:0022009~central nervous system vasculogenesis	1	4	25	0.0299852	0.0690385
TBC1D5; TBC1D2;	GO:0031338~regulation of vesicle fusion	2	42	4.7619	0.0293923	0.0690385
HMOX1;	GO:0031670~cellular response to nutrient	1	4	25	0.0299852	0.0690385
EPHA7;	GO:0031952~regulation of protein autophosphorylation	1	4	25	0.0299852	0.0690385
EDNRB;	GO:0032269~negative regulation of cellular protein metabolic process	1	4	25	0.0299852	0.0690385
LIPG;	GO:0032376~positive regulation of cholesterol transport	1	4	25	0.0299852	0.0690385
TESC;	GO:0032417~positive regulation of sodium:proton antiporter activity	1	4	25	0.0299852	0.0690385
CAV1;	GO:0032507~maintenance of protein location in cell	1	4	25	0.0299852	0.0690385
SOCS2; FFAR4;	GO:0032870~cellular response to hormone stimulus	2	42	4.7619	0.0293923	0.0690385
TLR7;	GO:0034154~toll-like receptor 7 signaling pathway	1	4	25	0.0299852	0.0690385
CYP26B1;	GO:0034653~retinoic acid catabolic process	1	4	25	0.0299852	0.0690385
PPP1R14C;	GO:0035304~regulation of protein dephosphorylation	1	4	25	0.0299852	0.0690385
CD36;	GO:0035634~response to stilbenoid	1	4	25	0.0299852	0.0690385
IL2RG;	GO:0035771~interleukin-4-mediated signaling pathway	1	4	25	0.0299852	0.0690385
GCNT2;	GO:0036438~maintenance of lens transparency	1	4	25	0.0299852	0.0690385
IL2RG;	GO:0038110~interleukin-2-mediated signaling pathway	1	4	25	0.0299852	0.0690385
OSMR;	GO:0038165~oncostatin-M-mediated signaling pathway	1	4	25	0.0299852	0.0690385
PTK2;	GO:0040023~establishment of nucleus localization	1	4	25	0.0299852	0.0690385
CACNA1A;	GO:0042133~neurotransmitter metabolic process	1	4	25	0.0299852	0.0690385
CADM1;	GO:0042271~susceptibility to natural killer cell mediated cytotoxicity	1	4	25	0.0299852	0.0690385
CD36;	GO:0042992~negative regulation of transcription factor import into nucleus	1	4	25	0.0299852	0.0690385
HPRT1;	GO:0043103~hypoxanthine salvage	1	4	25	0.0299852	0.0690385
CTGF; TNFSF10;	GO:0043280~positive regulation of cysteine-type endopeptidase activity involved in apoptotic process	2	42	4.7619	0.0293923	0.0690385
CYP26B1;	GO:0043587~tongue morphogenesis	1	4	25	0.0299852	0.0690385
LZTS1;	GO:0044772~mitotic cell cycle phase transition	1	4	25	0.0299852	0.0690385
LILRB1;	GO:0045077~negative regulation of interferon-gamma biosynthetic process	1	4	25	0.0299852	0.0690385
LILRB1;	GO:0045919~positive regulation of cytolysis	1	4	25	0.0299852	0.0690385
LILRB1;	GO:0045953~negative regulation of natural killer cell mediated cytotoxicity	1	4	25	0.0299852	0.0690385
HPRT1;	GO:0045964~positive regulation of dopamine metabolic process	1	4	25	0.0299852	0.0690385
HPRT1;	GO:0046040~IMP metabolic process	1	4	25	0.0299852	0.0690385
KIT;	GO:0048070~regulation of developmental pigmentation	1	4	25	0.0299852	0.0690385
NOG;	GO:0048318~axial mesoderm development	1	4	25	0.0299852	0.0690385
TRIM16;	GO:0048386~positive regulation of retinoic acid receptor signaling pathway	1	4	25	0.0299852	0.0690385
CAV1;	GO:0048550~negative regulation of pinocytosis	1	4	25	0.0299852	0.0690385
NOG;	GO:0048570~notochord morphogenesis	1	4	25	0.0299852	0.0690385
DLL1;	GO:0048633~positive regulation of skeletal muscle tissue growth	1	4	25	0.0299852	0.0690385
DLL1; MAF;	GO:0048839~inner ear development	2	40	5	0.0269635	0.0690385
EPHB2;	GO:0050878~regulation of body fluid levels	1	4	25	0.0299852	0.0690385
CACNA1A; POU4F2;	GO:0050885~neuromuscular process controlling balance	2	42	4.7619	0.0293923	0.0690385
NTSR1;	GO:0051280~negative regulation of release of sequestered calcium ion into cytosol	1	4	25	0.0299852	0.0690385
CTGF;	GO:0051385~response to mineralocorticoid	1	4	25	0.0299852	0.0690385
CTGF; SDC4;	GO:0051496~positive regulation of stress fiber assembly	2	42	4.7619	0.0293923	0.0690385
CACNA1A;	GO:0060024~rhythmic synaptic transmission	1	4	25	0.0299852	0.0690385
SIX3;	GO:0060235~lens induction in camera-type eye	1	4	25	0.0299852	0.0690385
CAV1;	GO:0060355~positive regulation of cell adhesion molecule production	1	4	25	0.0299852	0.0690385
EDNRB;	GO:0060406~positive regulation of penile erection	1	4	25	0.0299852	0.0690385
SNAI2;	GO:0060429~epithelium development	1	4	25	0.0299852	0.0690385
NOG;	GO:0060513~prostatic bud formation	1	4	25	0.0299852	0.0690385
WNT7B;	GO:0060535~trachea cartilage morphogenesis	1	4	25	0.0299852	0.0690385
WNT7B;	GO:0060669~embryonic placenta morphogenesis	1	4	25	0.0299852	0.0690385
NOG;	GO:0060676~ureteric bud formation	1	4	25	0.0299852	0.0690385
NRP1;	GO:0061551~trigeminal ganglion development	1	4	25	0.0299852	0.0690385
AKR1C3;	GO:0070293~renal absorption	1	4	25	0.0299852	0.0690385
SGK1;	GO:0070294~renal sodium ion absorption	1	4	25	0.0299852	0.0690385
CTGF;	GO:0070318~positive regulation of G0 to G1 transition	1	4	25	0.0299852	0.0690385
NTSR1;	GO:0070779~D-aspartate import	1	4	25	0.0299852	0.0690385
EPB41L3;	GO:0071205~protein localization to juxtaparanode region of axon	1	4	25	0.0299852	0.0690385
DCSTAMP;	GO:0072675~osteoclast fusion	1	4	25	0.0299852	0.0690385
NRP1;	GO:0097490~sympathetic neuron projection extension	1	4	25	0.0299852	0.0690385
NRP1;	GO:0097491~sympathetic neuron projection guidance	1	4	25	0.0299852	0.0690385
SESN3;	GO:1901031~regulation of response to reactive oxygen species	1	4	25	0.0299852	0.0690385
NRP1;	GO:1901166~neural crest cell migration involved in autonomic nervous system development	1	4	25	0.0299852	0.0690385
NRP1;	GO:1902285~semaphorin-plexin signaling pathway involved in neuron projection guidance	1	4	25	0.0299852	0.0690385
SIX3;	GO:1902742~apoptotic process involved in development	1	4	25	0.0299852	0.0690385
SORL1;	GO:1902953~positive regulation of ER to Golgi vesicle-mediated transport	1	4	25	0.0299852	0.0690385
SORL1;	GO:1902966~positive regulation of protein localization to early endosome	1	4	25	0.0299852	0.0690385
SDC4;	GO:1903553~positive regulation of extracellular exosome assembly	1	4	25	0.0299852	0.0690385
SIX3;	GO:1990086~lens fiber cell apoptotic process	1	4	25	0.0299852	0.0690385
PTGDS;	GO:2000255~negative regulation of male germ cell proliferation	1	4	25	0.0299852	0.0690385
PDGFA;	GO:2000278~regulation of DNA biosynthetic process	1	4	25	0.0299852	0.0690385
SORL1;	GO:2001137~positive regulation of endocytic recycling	1	4	25	0.0299852	0.0690385
LILRB1;	GO:2001205~negative regulation of osteoclast development	1	4	25	0.0299852	0.0690385
LAMTOR5; LILRB1; TLR8;	GO:0009615~response to virus	3	108	2.77778	0.0304113	0.0699256
HMOX1; HIC1;	GO:0008630~intrinsic apoptotic signaling pathway in response to DNA damage	2	43	4.65116	0.0306382	0.0700712
HTRA3; NOG;	GO:0030514~negative regulation of BMP signaling pathway	2	43	4.65116	0.0306382	0.0700712
CCND1; CREB3L1;	GO:0030968~endoplasmic reticulum unfolded protein response	2	43	4.65116	0.0306382	0.0700712
CD14; CD36;	GO:0032760~positive regulation of tumor necrosis factor production	2	43	4.65116	0.0306382	0.0700712
MEOX2; CAV1;	GO:0007519~skeletal muscle tissue development	2	44	4.54545	0.0319048	0.0728705
SPTA1;	GO:0002260~lymphocyte homeostasis	1	5	20	0.0358738	0.0751244
LILRB1;	GO:0002309~T cell proliferation involved in immune response	1	5	20	0.0358738	0.0751244
CD180;	GO:0002322~B cell proliferation involved in immune response	1	5	20	0.0358738	0.0751244
KIT;	GO:0002551~mast cell chemotaxis	1	5	20	0.0358738	0.0751244
DSG2;	GO:0002934~desmosome organization	1	5	20	0.0358738	0.0751244
ANK2;	GO:0003283~atrial septum development	1	5	20	0.0358738	0.0751244
KIT; NEU1;	GO:0006687~glycosphingolipid metabolic process	2	45	4.44444	0.0331917	0.0751244
TCN1;	GO:0006824~cobalt ion transport	1	5	20	0.0358738	0.0751244
CD14; CD93;	GO:0006909~phagocytosis	2	45	4.44444	0.0331917	0.0751244
CADM1; CD209;	GO:0007157~heterophilic cell-cell adhesion via plasma membrane cell adhesion molecules	2	47	4.25532	0.0358252	0.0751244
PDE2A; CPE;	GO:0008152~metabolic process	2	46	4.34783	0.0344986	0.0751244
PTK2;	GO:0010632~regulation of epithelial cell migration	1	5	20	0.0358738	0.0751244
HMOX1;	GO:0010656~negative regulation of muscle cell apoptotic process	1	5	20	0.0358738	0.0751244
SERPINE1;	GO:0010757~negative regulation of plasminogen activation	1	5	20	0.0358738	0.0751244
HS3ST3B1;	GO:0015015~heparan sulfate proteoglycan biosynthetic process, enzymatic modification	1	5	20	0.0358738	0.0751244
SRD5A1;	GO:0016101~diterpenoid metabolic process	1	5	20	0.0358738	0.0751244
CAV1;	GO:0019217~regulation of fatty acid metabolic process	1	5	20	0.0358738	0.0751244
SIX3;	GO:0021797~forebrain anterior/posterior pattern specification	1	5	20	0.0358738	0.0751244
PLXNA4;	GO:0021960~anterior commissure morphogenesis	1	5	20	0.0358738	0.0751244
P2RY6;	GO:0030321~transepithelial chloride transport	1	5	20	0.0358738	0.0751244
CACNA1A;	GO:0030644~cellular chloride ion homeostasis	1	5	20	0.0358738	0.0751244
KIT; BRSK2;	GO:0031532~actin cytoskeleton reorganization	2	47	4.25532	0.0358252	0.0751244
HPRT1;	GO:0032264~IMP salvage	1	5	20	0.0358738	0.0751244
SRD5A1;	GO:0032354~response to follicle-stimulating hormone	1	5	20	0.0358738	0.0751244
SORL1;	GO:0032460~negative regulation of protein oligomerization	1	5	20	0.0358738	0.0751244
PDGFA; DMTN;	GO:0032956~regulation of actin cytoskeleton organization	2	46	4.34783	0.0344986	0.0751244
UNC5A;	GO:0033564~anterior/posterior axon guidance	1	5	20	0.0358738	0.0751244
CD36;	GO:0034197~triglyceride transport	1	5	20	0.0358738	0.0751244
GFRA2;	GO:0035860~glial cell-derived neurotrophic factor receptor signaling pathway	1	5	20	0.0358738	0.0751244
KDR;	GO:0038033~positive regulation of endothelial cell chemotaxis by VEGF-activated vascular endothelial growth factor receptor signaling pathway	1	5	20	0.0358738	0.0751244
SESN3;	GO:0038203~TORC2 signaling	1	5	20	0.0358738	0.0751244
SORL1;	GO:0045053~protein retention in Golgi apparatus	1	5	20	0.0358738	0.0751244
SNAI2; CMKLR1;	GO:0045600~positive regulation of fat cell differentiation	2	47	4.25532	0.0358252	0.0751244
KITLG;	GO:0045636~positive regulation of melanocyte differentiation	1	5	20	0.0358738	0.0751244
HPRT1;	GO:0046651~lymphocyte proliferation	1	5	20	0.0358738	0.0751244
SIX3;	GO:0048512~circadian behavior	1	5	20	0.0358738	0.0751244
TMEM119;	GO:0048515~spermatid differentiation	1	5	20	0.0358738	0.0751244
PLCB1;	GO:0048639~positive regulation of developmental growth	1	5	20	0.0358738	0.0751244
EPHA7;	GO:0048755~branching morphogenesis of a nerve	1	5	20	0.0358738	0.0751244
DLL1;	GO:0051302~regulation of cell division	1	5	20	0.0358738	0.0751244
NRP1;	GO:0060385~axonogenesis involved in innervation	1	5	20	0.0358738	0.0751244
NRP1;	GO:0060666~dichotomous subdivision of terminal units involved in salivary gland branching	1	5	20	0.0358738	0.0751244
LAMTOR5;	GO:0061462~protein localization to lysosome	1	5	20	0.0358738	0.0751244
C1QL1;	GO:0061743~motor learning	1	5	20	0.0358738	0.0751244
PADI2;	GO:0070100~negative regulation of chemokine-mediated signaling pathway	1	5	20	0.0358738	0.0751244
ANK2;	GO:0070296~sarcoplasmic reticulum calcium ion transport	1	5	20	0.0358738	0.0751244
CAV1;	GO:0070836~caveola assembly	1	5	20	0.0358738	0.0751244
SRD5A1;	GO:0071394~cellular response to testosterone stimulus	1	5	20	0.0358738	0.0751244
CD36;	GO:0071447~cellular response to hydroperoxide	1	5	20	0.0358738	0.0751244
AOC1;	GO:0071504~cellular response to heparin	1	5	20	0.0358738	0.0751244
DLL1;	GO:0072006~nephron development	1	5	20	0.0358738	0.0751244
EPHA7;	GO:0072178~nephric duct morphogenesis	1	5	20	0.0358738	0.0751244
WNT7B;	GO:0072207~metanephric epithelium development	1	5	20	0.0358738	0.0751244
CAV1;	GO:0072584~caveolin-mediated endocytosis	1	5	20	0.0358738	0.0751244
PLCB1;	GO:0080154~regulation of fertilization	1	5	20	0.0358738	0.0751244
ANK2;	GO:0086046~membrane depolarization during SA node cell action potential	1	5	20	0.0358738	0.0751244
NTSR1;	GO:0090238~positive regulation of arachidonic acid secretion	1	5	20	0.0358738	0.0751244
CD36;	GO:1900227~positive regulation of NLRP3 inflammasome complex assembly	1	5	20	0.0358738	0.0751244
KITLG;	GO:1902035~positive regulation of hematopoietic stem cell proliferation	1	5	20	0.0358738	0.0751244
SORL1;	GO:1902430~negative regulation of beta-amyloid formation	1	5	20	0.0358738	0.0751244
CAV1;	GO:1903361~protein localization to basolateral plasma membrane	1	5	20	0.0358738	0.0751244
DLL1;	GO:1903672~positive regulation of sprouting angiogenesis	1	5	20	0.0358738	0.0751244
AMER1;	GO:1904885~beta-catenin destruction complex assembly	1	5	20	0.0358738	0.0751244
LYNX1;	GO:2000272~negative regulation of receptor activity	1	5	20	0.0358738	0.0751244
CAV1;	GO:2000535~regulation of entry of bacterium into host cell	1	5	20	0.0358738	0.0751244
SNAI2;	GO:2000647~negative regulation of stem cell proliferation	1	5	20	0.0358738	0.0751244
DMTN;	GO:2001046~positive regulation of integrin-mediated signaling pathway	1	5	20	0.0358738	0.0751244
LILRB1;	GO:2001199~negative regulation of dendritic cell differentiation	1	5	20	0.0358738	0.0751244
APBA1; DMTN; KCNQ5;	GO:0006461~protein complex assembly	3	116	2.58621	0.0362518	0.0758235
FPR2; L1CAM; CMKLR1;	GO:0006935~chemotaxis	3	117	2.5641	0.0370196	0.0769946
SRD5A1; AKR1C3;	GO:0009267~cellular response to starvation	2	48	4.16667	0.0371714	0.0769946
ELOVL7; SGPP1;	GO:0030148~sphingolipid biosynthetic process	2	48	4.16667	0.0371714	0.0769946
OSMR; TNFRSF11A;	GO:0034097~response to cytokine	2	48	4.16667	0.0371714	0.0769946
WNT7B; TRPS1;	GO:0045165~cell fate commitment	2	48	4.16667	0.0371714	0.0769946
SERPINE1; LYZ;	GO:0050829~defense response to Gram-negative bacterium	2	48	4.16667	0.0371714	0.0769946
LAMTOR5; SESN3;	GO:0071230~cellular response to amino acid stimulus	2	48	4.16667	0.0371714	0.0769946
CAV1; AMER1; WLS;	GO:0090263~positive regulation of canonical Wnt signaling pathway	3	117	2.5641	0.0370196	0.0769946
PDE2A; CAV1;	GO:0071560~cellular response to transforming growth factor beta stimulus	2	49	4.08163	0.0385367	0.0797262
IL7R;	GO:0000018~regulation of DNA recombination	1	6	16.6667	0.0417267	0.0798635
CYP26B1;	GO:0001768~establishment of T cell polarity	1	6	16.6667	0.0417267	0.0798635
KIT;	GO:0002318~myeloid progenitor cell differentiation	1	6	16.6667	0.0417267	0.0798635
KIT;	GO:0002320~lymphoid progenitor cell differentiation	1	6	16.6667	0.0417267	0.0798635
HMOX1;	GO:0002686~negative regulation of leukocyte migration	1	6	16.6667	0.0417267	0.0798635
LILRB1;	GO:0002740~negative regulation of cytokine secretion involved in immune response	1	6	16.6667	0.0417267	0.0798635
KDR;	GO:0003158~endothelium development	1	6	16.6667	0.0417267	0.0798635
NOG;	GO:0003223~ventricular compact myocardium morphogenesis	1	6	16.6667	0.0417267	0.0798635
EVC;	GO:0003416~endochondral bone growth	1	6	16.6667	0.0417267	0.0798635
NEU1;	GO:0006689~ganglioside catabolic process	1	6	16.6667	0.0417267	0.0798635
APBA1; SYN2;	GO:0007269~neurotransmitter secretion	2	50	4	0.0399209	0.0798635
SRD5A1;	GO:0007530~sex determination	1	6	16.6667	0.0417267	0.0798635
CD209;	GO:0009988~cell-cell recognition	1	6	16.6667	0.0417267	0.0798635
FNBP1L;	GO:0010324~membrane invagination	1	6	16.6667	0.0417267	0.0798635
PTK2;	GO:0010594~regulation of endothelial cell migration	1	6	16.6667	0.0417267	0.0798635
RPS6KA2;	GO:0010659~cardiac muscle cell apoptotic process	1	6	16.6667	0.0417267	0.0798635
GOLGA7B;	GO:0018230~peptidyl-L-cysteine S-palmitoylation	1	6	16.6667	0.0417267	0.0798635
ERAP1;	GO:0019885~antigen processing and presentation of endogenous peptide antigen via MHC class I	1	6	16.6667	0.0417267	0.0798635
SIX3;	GO:0021978~telencephalon regionalization	1	6	16.6667	0.0417267	0.0798635
EPHB2;	GO:0022038~corpus callosum development	1	6	16.6667	0.0417267	0.0798635
PDGFA;	GO:0030031~cell projection assembly	1	6	16.6667	0.0417267	0.0798635
MSRB3;	GO:0030091~protein repair	1	6	16.6667	0.0417267	0.0798635
C1QC;	GO:0030853~negative regulation of granulocyte differentiation	1	6	16.6667	0.0417267	0.0798635
WNT7B;	GO:0032364~oxygen homeostasis	1	6	16.6667	0.0417267	0.0798635
SGK1;	GO:0032411~positive regulation of transporter activity	1	6	16.6667	0.0417267	0.0798635
ADGRG3;	GO:0032792~negative regulation of CREB transcription factor activity	1	6	16.6667	0.0417267	0.0798635
CCND1;	GO:0033601~positive regulation of mammary gland epithelial cell proliferation	1	6	16.6667	0.0417267	0.0798635
ITGA6;	GO:0035878~nail development	1	6	16.6667	0.0417267	0.0798635
DLL1; HOXB13;	GO:0040008~regulation of growth	2	51	3.92157	0.0413237	0.0798635
EDNRB;	GO:0042045~epithelial fluid transport	1	6	16.6667	0.0417267	0.0798635
LILRB1;	GO:0042536~negative regulation of tumor necrosis factor biosynthetic process	1	6	16.6667	0.0417267	0.0798635
ABCD2;	GO:0042760~very long-chain fatty acid catabolic process	1	6	16.6667	0.0417267	0.0798635
HMOX1;	GO:0043619~regulation of transcription from RNA polymerase II promoter in response to oxidative stress	1	6	16.6667	0.0417267	0.0798635
PTGDS;	GO:0045187~regulation of circadian sleep/wake cycle, sleep	1	6	16.6667	0.0417267	0.0798635
SDC4; PTK2;	GO:0045860~positive regulation of protein kinase activity	2	51	3.92157	0.0413237	0.0798635
EPHA7;	GO:0048671~negative regulation of collateral sprouting	1	6	16.6667	0.0417267	0.0798635
AMER1;	GO:0048856~anatomical structure development	1	6	16.6667	0.0417267	0.0798635
CADM1;	GO:0050798~activated T cell proliferation	1	6	16.6667	0.0417267	0.0798635
USH1C;	GO:0050957~equilibrioception	1	6	16.6667	0.0417267	0.0798635
CAV1;	GO:0060056~mammary gland involution	1	6	16.6667	0.0417267	0.0798635
ADORA2B;	GO:0060087~relaxation of vascular smooth muscle	1	6	16.6667	0.0417267	0.0798635
WNT7B;	GO:0060428~lung epithelium development	1	6	16.6667	0.0417267	0.0798635
HOXB13;	GO:0060527~prostate epithelial cord arborization involved in prostate glandular acinus morphogenesis	1	6	16.6667	0.0417267	0.0798635
SNAI2;	GO:0060536~cartilage morphogenesis	1	6	16.6667	0.0417267	0.0798635
SRD5A1;	GO:0060992~response to fungicide	1	6	16.6667	0.0417267	0.0798635
NOG;	GO:0061037~negative regulation of cartilage development	1	6	16.6667	0.0417267	0.0798635
WNT7B;	GO:0061180~mammary gland epithelium development	1	6	16.6667	0.0417267	0.0798635
NRP1;	GO:0061299~retina vasculature morphogenesis in camera-type eye	1	6	16.6667	0.0417267	0.0798635
NOG;	GO:0061312~BMP signaling pathway involved in heart development	1	6	16.6667	0.0417267	0.0798635
RGS1;	GO:0061737~leukotriene signaling pathway	1	6	16.6667	0.0417267	0.0798635
CD36;	GO:0070508~cholesterol import	1	6	16.6667	0.0417267	0.0798635
ANK2;	GO:0070972~protein localization to endoplasmic reticulum	1	6	16.6667	0.0417267	0.0798635
BIN1;	GO:0071156~regulation of cell cycle arrest	1	6	16.6667	0.0417267	0.0798635
AKR1C3; DMTN;	GO:0071277~cellular response to calcium ion	2	50	4	0.0399209	0.0798635
SRD5A1; DMTN;	GO:0071320~cellular response to cAMP	2	50	4	0.0399209	0.0798635
PDE2A;	GO:0071321~cellular response to cGMP	1	6	16.6667	0.0417267	0.0798635
KCNK5; KCNK13; KCNQ5;	GO:0071805~potassium ion transmembrane transport	3	122	2.45902	0.0409823	0.0798635
HMOX1;	GO:0072719~cellular response to cisplatin	1	6	16.6667	0.0417267	0.0798635
ANK2;	GO:0086015~SA node cell action potential	1	6	16.6667	0.0417267	0.0798635
DSG2;	GO:0086073~bundle of His cell-Purkinje myocyte adhesion involved in cell communication	1	6	16.6667	0.0417267	0.0798635
DMTN;	GO:0090315~negative regulation of protein targeting to membrane	1	6	16.6667	0.0417267	0.0798635
DMTN;	GO:0090527~actin filament reorganization	1	6	16.6667	0.0417267	0.0798635
ANK2;	GO:1901018~positive regulation of potassium ion transmembrane transporter activity	1	6	16.6667	0.0417267	0.0798635
TULP3;	GO:1901621~negative regulation of smoothened signaling pathway involved in dorsal/ventral neural tube patterning	1	6	16.6667	0.0417267	0.0798635
CAV1;	GO:1901844~regulation of cell communication by electrical coupling involved in cardiac conduction	1	6	16.6667	0.0417267	0.0798635
CD36;	GO:1990000~amyloid fibril formation	1	6	16.6667	0.0417267	0.0798635
CD36;	GO:2000121~regulation of removal of superoxide radicals	1	6	16.6667	0.0417267	0.0798635
A2M; SERPINE1; SERPING1;	GO:0010951~negative regulation of endopeptidase activity	3	124	2.41935	0.0426249	0.0814916
KIT; FPR2;	GO:0060326~cell chemotaxis	2	52	3.84615	0.0427448	0.0816297
CCND1; CAV1;	GO:0051592~response to calcium ion	2	53	3.77358	0.044184	0.0842842
DLL1;	GO:0002315~marginal zone B cell differentiation	1	7	14.2857	0.0475442	0.0843098
ABCB1;	GO:0002485~antigen processing and presentation of endogenous peptide antigen via MHC class I via ER pathway, TAP-dependent	1	7	14.2857	0.0475442	0.0843098
ABCB1;	GO:0002489~antigen processing and presentation of endogenous peptide antigen via MHC class Ib via ER pathway, TAP-dependent	1	7	14.2857	0.0475442	0.0843098
ABCB1;	GO:0002591~positive regulation of antigen processing and presentation of peptide antigen via MHC class I	1	7	14.2857	0.0475442	0.0843098
NTSR1;	GO:0003085~negative regulation of systemic arterial blood pressure	1	7	14.2857	0.0475442	0.0843098
HPRT1;	GO:0006164~purine nucleotide biosynthetic process	1	7	14.2857	0.0475442	0.0843098
CYP26B1;	GO:0006766~vitamin metabolic process	1	7	14.2857	0.0475442	0.0843098
BIN1; CLEC10A; CD209;	GO:0006897~endocytosis	3	129	2.32558	0.0468736	0.0843098
FNBP1L;	GO:0006900~membrane budding	1	7	14.2857	0.0475442	0.0843098
ITGA6;	GO:0007044~cell-substrate junction assembly	1	7	14.2857	0.0475442	0.0843098
PIGR; PTK2;	GO:0007173~epidermal growth factor receptor signaling pathway	2	55	3.63636	0.0471156	0.0843098
EPHB2; NTSR1;	GO:0007612~learning	2	55	3.63636	0.0471156	0.0843098
AOC1;	GO:0009308~amine metabolic process	1	7	14.2857	0.0475442	0.0843098
ANK2;	GO:0010882~regulation of cardiac muscle contraction by calcium ion signaling	1	7	14.2857	0.0475442	0.0843098
DLL1;	GO:0014807~regulation of somitogenesis	1	7	14.2857	0.0475442	0.0843098
SLC37A2;	GO:0015760~glucose-6-phosphate transport	1	7	14.2857	0.0475442	0.0843098
CACNA1A; IL7R;	GO:0016049~cell growth	2	54	3.7037	0.045641	0.0843098
CD209;	GO:0019048~modulation by virus of host morphology or physiology	1	7	14.2857	0.0475442	0.0843098
ELOVL7;	GO:0019367~fatty acid elongation, saturated fatty acid	1	7	14.2857	0.0475442	0.0843098
SIX3;	GO:0021798~forebrain dorsal/ventral pattern formation	1	7	14.2857	0.0475442	0.0843098
EPHB2;	GO:0021952~central nervous system projection neuron axonogenesis	1	7	14.2857	0.0475442	0.0843098
TESC;	GO:0030219~megakaryocyte differentiation	1	7	14.2857	0.0475442	0.0843098
TESC;	GO:0030854~positive regulation of granulocyte differentiation	1	7	14.2857	0.0475442	0.0843098
USH1C;	GO:0032532~regulation of microvillus length	1	7	14.2857	0.0475442	0.0843098
LILRB1;	GO:0032609~interferon-gamma production	1	7	14.2857	0.0475442	0.0843098
FERMT2;	GO:0033622~integrin activation	1	7	14.2857	0.0475442	0.0843098
CD14;	GO:0034128~negative regulation of MyD88-independent toll-like receptor signaling pathway	1	7	14.2857	0.0475442	0.0843098
CAV1;	GO:0034141~positive regulation of toll-like receptor 3 signaling pathway	1	7	14.2857	0.0475442	0.0843098
RAB7B;	GO:0034144~negative regulation of toll-like receptor 4 signaling pathway	1	7	14.2857	0.0475442	0.0843098
DLL1;	GO:0034351~negative regulation of glial cell apoptotic process	1	7	14.2857	0.0475442	0.0843098
ELOVL7;	GO:0034625~fatty acid elongation, monounsaturated fatty acid	1	7	14.2857	0.0475442	0.0843098
ELOVL7;	GO:0034626~fatty acid elongation, polyunsaturated fatty acid	1	7	14.2857	0.0475442	0.0843098
PRG2;	GO:0042035~regulation of cytokine biosynthetic process	1	7	14.2857	0.0475442	0.0843098
CD209;	GO:0042129~regulation of T cell proliferation	1	7	14.2857	0.0475442	0.0843098
HMOX1;	GO:0042167~heme catabolic process	1	7	14.2857	0.0475442	0.0843098
ABCB1;	GO:0042908~xenobiotic transport	1	7	14.2857	0.0475442	0.0843098
HMOX1;	GO:0043305~negative regulation of mast cell degranulation	1	7	14.2857	0.0475442	0.0843098
PGR; PAQR7;	GO:0043401~steroid hormone mediated signaling pathway	2	54	3.7037	0.045641	0.0843098
NTSR1;	GO:0043576~regulation of respiratory gaseous exchange	1	7	14.2857	0.0475442	0.0843098
CCND1;	GO:0044321~response to leptin	1	7	14.2857	0.0475442	0.0843098
CD36;	GO:0044539~long-chain fatty acid import	1	7	14.2857	0.0475442	0.0843098
C1QC;	GO:0045650~negative regulation of macrophage differentiation	1	7	14.2857	0.0475442	0.0843098
DCSTAMP;	GO:0045657~positive regulation of monocyte differentiation	1	7	14.2857	0.0475442	0.0843098
TNXB;	GO:0048251~elastic fiber assembly	1	7	14.2857	0.0475442	0.0843098
TULP3;	GO:0048702~embryonic neurocranium morphogenesis	1	7	14.2857	0.0475442	0.0843098
CSPG4;	GO:0048771~tissue remodeling	1	7	14.2857	0.0475442	0.0843098
PLXNA4;	GO:0048841~regulation of axon extension involved in axon guidance	1	7	14.2857	0.0475442	0.0843098
NRP1;	GO:0048842~positive regulation of axon extension involved in axon guidance	1	7	14.2857	0.0475442	0.0843098
SAMSN1;	GO:0050869~negative regulation of B cell activation	1	7	14.2857	0.0475442	0.0843098
CAV1;	GO:0051001~negative regulation of nitric-oxide synthase activity	1	7	14.2857	0.0475442	0.0843098
ANK2;	GO:0051597~response to methylmercury	1	7	14.2857	0.0475442	0.0843098
NOG;	GO:0055009~atrial cardiac muscle tissue morphogenesis	1	7	14.2857	0.0475442	0.0843098
WNT7B;	GO:0060710~chorio-allantoic fusion	1	7	14.2857	0.0475442	0.0843098
NTSR1;	GO:0060732~positive regulation of inositol phosphate biosynthetic process	1	7	14.2857	0.0475442	0.0843098
CYP19A1;	GO:0060736~prostate gland growth	1	7	14.2857	0.0475442	0.0843098
TULP3;	GO:0060831~smoothened signaling pathway involved in dorsal/ventral neural tube patterning	1	7	14.2857	0.0475442	0.0843098
CD36;	GO:0060907~positive regulation of macrophage cytokine production	1	7	14.2857	0.0475442	0.0843098
NOG;	GO:0061384~heart trabecula morphogenesis	1	7	14.2857	0.0475442	0.0843098
NOG;	GO:0061626~pharyngeal arch artery morphogenesis	1	7	14.2857	0.0475442	0.0843098
SORL1;	GO:0070863~positive regulation of protein exit from endoplasmic reticulum	1	7	14.2857	0.0475442	0.0843098
H2AFY2;	GO:0071169~establishment of protein localization to chromatin	1	7	14.2857	0.0475442	0.0843098
CAV1;	GO:0071455~cellular response to hyperoxia	1	7	14.2857	0.0475442	0.0843098
WNT7B;	GO:0072205~metanephric collecting duct development	1	7	14.2857	0.0475442	0.0843098
LILRB1;	GO:0072643~interferon-gamma secretion	1	7	14.2857	0.0475442	0.0843098
NTSR1;	GO:0097151~positive regulation of inhibitory postsynaptic potential	1	7	14.2857	0.0475442	0.0843098
CAV1;	GO:1903071~positive regulation of ER-associated ubiquitin-dependent protein catabolic process	1	7	14.2857	0.0475442	0.0843098
SIX3;	GO:2000177~regulation of neural precursor cell proliferation	1	7	14.2857	0.0475442	0.0843098
ABI2;	GO:2000601~positive regulation of Arp2/3 complex-mediated actin nucleation	1	7	14.2857	0.0475442	0.0843098
SRD5A1; PLCB1;	GO:0021987~cerebral cortex development	2	56	3.57143	0.0486074	0.0858396
CAV1; SORL1;	GO:0032091~negative regulation of protein binding	2	56	3.57143	0.0486074	0.0858396
TULP3; NOG;	GO:0042733~embryonic digit morphogenesis	2	56	3.57143	0.0486074	0.0858396
PDGFA; KITLG;	GO:0043406~positive regulation of MAP kinase activity	2	56	3.57143	0.0486074	0.0858396
DLL1; SIX3;	GO:0045665~negative regulation of neuron differentiation	2	57	3.50877	0.0501162	0.088413
CADM1;	GO:0001913~T cell mediated cytotoxicity	1	8	12.5	0.0533265	0.0900871
CLEC7A;	GO:0002221~pattern recognition receptor signaling pathway	1	8	12.5	0.0533265	0.0900871
ABCB1;	GO:0002481~antigen processing and presentation of exogenous protein antigen via MHC class Ib, TAP-dependent	1	8	12.5	0.0533265	0.0900871
DDAH1;	GO:0003073~regulation of systemic arterial blood pressure	1	8	12.5	0.0533265	0.0900871
PPP1R3F;	GO:0005979~regulation of glycogen biosynthetic process	1	8	12.5	0.0533265	0.0900871
ZNF891; SNAI2; ABLIM3; HOXB7; HOXB6; CCND1; HIC1; E2F5; SPOCD1; ZNF662; ZNF366; BHLHE22; OLIG1; TWIST2; HOXB13; PRDM8; LZTS1;	GO:0006351~transcription, DNA-templated	17	1791	0.94919	0.0515126	0.0900871
DDAH1;	GO:0006527~arginine catabolic process	1	8	12.5	0.0533265	0.0900871
MYBPH;	GO:0006942~regulation of striated muscle contraction	1	8	12.5	0.0533265	0.0900871
FCMR; ADORA2B;	GO:0006968~cellular defense response	2	59	3.38983	0.0531838	0.0900871
PTK2;	GO:0007172~signal complex assembly	1	8	12.5	0.0533265	0.0900871
CAV1; KIF26A;	GO:0008104~protein localization	2	58	3.44828	0.0516417	0.0900871
SOCS2; CHN2;	GO:0009967~positive regulation of signal transduction	2	59	3.38983	0.0531838	0.0900871
PDGFA;	GO:0010544~negative regulation of platelet activation	1	8	12.5	0.0533265	0.0900871
DMTN;	GO:0010591~regulation of lamellipodium assembly	1	8	12.5	0.0533265	0.0900871
NTSR1;	GO:0014049~positive regulation of glutamate secretion	1	8	12.5	0.0533265	0.0900871
TCN1;	GO:0015889~cobalamin transport	1	8	12.5	0.0533265	0.0900871
PLSCR4;	GO:0017121~phospholipid scrambling	1	8	12.5	0.0533265	0.0900871
GUCY1A2;	GO:0030828~positive regulation of cGMP biosynthetic process	1	8	12.5	0.0533265	0.0900871
WLS;	GO:0031017~exocrine pancreas development	1	8	12.5	0.0533265	0.0900871
CAV1; AMER1;	GO:0031398~positive regulation of protein ubiquitination	2	58	3.44828	0.0516417	0.0900871
TNXB;	GO:0032963~collagen metabolic process	1	8	12.5	0.0533265	0.0900871
CCND1;	GO:0033598~mammary gland epithelial cell proliferation	1	8	12.5	0.0533265	0.0900871
PANX2;	GO:0034214~protein hexamerization	1	8	12.5	0.0533265	0.0900871
NRP1;	GO:0035767~endothelial cell chemotaxis	1	8	12.5	0.0533265	0.0900871
SRD5A1;	GO:0042428~serotonin metabolic process	1	8	12.5	0.0533265	0.0900871
WNT7B; TMEM119;	GO:0045669~positive regulation of osteoblast differentiation	2	58	3.44828	0.0516417	0.0900871
RPS6KA2;	GO:0045835~negative regulation of meiotic nuclear division	1	8	12.5	0.0533265	0.0900871
KIT;	GO:0048103~somatic stem cell division	1	8	12.5	0.0533265	0.0900871
CD36;	GO:0050702~interleukin-1 beta secretion	1	8	12.5	0.0533265	0.0900871
EVC; NOG;	GO:0051216~cartilage development	2	58	3.44828	0.0516417	0.0900871
EXOC3L2;	GO:0051601~exocyst localization	1	8	12.5	0.0533265	0.0900871
SESN3;	GO:0051896~regulation of protein kinase B signaling	1	8	12.5	0.0533265	0.0900871
DLL1;	GO:0060042~retina morphogenesis in camera-type eye	1	8	12.5	0.0533265	0.0900871
CD36;	GO:0060100~positive regulation of phagocytosis, engulfment	1	8	12.5	0.0533265	0.0900871
VIM; GDF15;	GO:0060395~SMAD protein signal transduction	2	58	3.44828	0.0516417	0.0900871
CTGF;	GO:0060452~positive regulation of cardiac muscle contraction	1	8	12.5	0.0533265	0.0900871
NRP1;	GO:0060982~coronary artery morphogenesis	1	8	12.5	0.0533265	0.0900871
RPS6KA2;	GO:0070613~regulation of protein processing	1	8	12.5	0.0533265	0.0900871
AOC1;	GO:0071420~cellular response to histamine	1	8	12.5	0.0533265	0.0900871
CAV1;	GO:0098909~regulation of cardiac muscle cell action potential involved in regulation of contraction	1	8	12.5	0.0533265	0.0900871
CAV1;	GO:1901380~negative regulation of potassium ion transmembrane transport	1	8	12.5	0.0533265	0.0900871
HMOX1;	GO:1904706~negative regulation of vascular smooth muscle cell proliferation	1	8	12.5	0.0533265	0.0900871
PKIB;	GO:2000480~negative regulation of cAMP-dependent protein kinase activity	1	8	12.5	0.0533265	0.0900871
IL7R; SHROOM4;	GO:0000902~cell morphogenesis	2	60	3.33333	0.054742	0.0922964
SPTA1; CAV1;	GO:0032092~positive regulation of protein binding	2	60	3.33333	0.054742	0.0922964
PTGDS; WNT7B;	GO:0051384~response to glucocorticoid	2	61	3.27869	0.0563163	0.0947641
EPHB2; BHLHB9;	GO:0051965~positive regulation of synapse assembly	2	61	3.27869	0.0563163	0.0947641
ADORA2B;	GO:0001973~adenosine receptor signaling pathway	1	9	11.1111	0.0590738	0.0954655
FPR2;	GO:0002430~complement receptor mediated signaling pathway	1	9	11.1111	0.0590738	0.0954655
HLA-F;	GO:0002480~antigen processing and presentation of exogenous peptide antigen via MHC class I, TAP-independent	1	9	11.1111	0.0590738	0.0954655
OSMR;	GO:0002675~positive regulation of acute inflammatory response	1	9	11.1111	0.0590738	0.0954655
NTSR1;	GO:0003254~regulation of membrane depolarization	1	9	11.1111	0.0590738	0.0954655
ST8SIA5;	GO:0006688~glycosphingolipid biosynthetic process	1	9	11.1111	0.0590738	0.0954655
CSPG4;	GO:0008347~glial cell migration	1	9	11.1111	0.0590738	0.0954655
KIT;	GO:0008354~germ cell migration	1	9	11.1111	0.0590738	0.0954655
SERPINE1;	GO:0010469~regulation of receptor activity	1	9	11.1111	0.0590738	0.0954655
ADGRD1;	GO:0010579~positive regulation of adenylate cyclase activity involved in G-protein coupled receptor signaling pathway	1	9	11.1111	0.0590738	0.0954655
KIT;	GO:0010863~positive regulation of phospholipase C activity	1	9	11.1111	0.0590738	0.0954655
NRP1;	GO:0021675~nerve development	1	9	11.1111	0.0590738	0.0954655
HPRT1;	GO:0021895~cerebral cortex neuron differentiation	1	9	11.1111	0.0590738	0.0954655
EPHA7;	GO:0022407~regulation of cell-cell adhesion	1	9	11.1111	0.0590738	0.0954655
HTRA3; CAV1;	GO:0030512~negative regulation of transforming growth factor beta receptor signaling pathway	2	62	3.22581	0.0579063	0.0954655
ABCD2;	GO:0032000~positive regulation of fatty acid beta-oxidation	1	9	11.1111	0.0590738	0.0954655
DLL1;	GO:0035265~organ growth	1	9	11.1111	0.0590738	0.0954655
PLCB1;	GO:0040019~positive regulation of embryonic development	1	9	11.1111	0.0590738	0.0954655
PDE2A;	GO:0043117~positive regulation of vascular permeability	1	9	11.1111	0.0590738	0.0954655
TRIB2;	GO:0043405~regulation of MAP kinase activity	1	9	11.1111	0.0590738	0.0954655
BRSK2;	GO:0043462~regulation of ATPase activity	1	9	11.1111	0.0590738	0.0954655
HMOX1;	GO:0045080~positive regulation of chemokine biosynthetic process	1	9	11.1111	0.0590738	0.0954655
CYP26B1;	GO:0045580~regulation of T cell differentiation	1	9	11.1111	0.0590738	0.0954655
PTK2;	GO:0046621~negative regulation of organ growth	1	9	11.1111	0.0590738	0.0954655
NRP1;	GO:0048012~hepatocyte growth factor receptor signaling pathway	1	9	11.1111	0.0590738	0.0954655
SCG2;	GO:0048245~eosinophil chemotaxis	1	9	11.1111	0.0590738	0.0954655
IGSF9;	GO:0050807~regulation of synapse organization	1	9	11.1111	0.0590738	0.0954655
USH1C;	GO:0050953~sensory perception of light stimulus	1	9	11.1111	0.0590738	0.0954655
LIPG;	GO:0055091~phospholipid homeostasis	1	9	11.1111	0.0590738	0.0954655
VIM;	GO:0060020~Bergmann glial cell differentiation	1	9	11.1111	0.0590738	0.0954655
MSC;	GO:0060539~diaphragm development	1	9	11.1111	0.0590738	0.0954655
CAV1;	GO:0060546~negative regulation of necroptotic process	1	9	11.1111	0.0590738	0.0954655
NRP1;	GO:0060627~regulation of vesicle-mediated transport	1	9	11.1111	0.0590738	0.0954655
NRP1;	GO:0061549~sympathetic ganglion development	1	9	11.1111	0.0590738	0.0954655
HMOX1;	GO:0071243~cellular response to arsenic-containing substance	1	9	11.1111	0.0590738	0.0954655
ANK2;	GO:0086014~atrial cardiac muscle cell action potential	1	9	11.1111	0.0590738	0.0954655
ITGA6;	GO:0097186~amelogenesis	1	9	11.1111	0.0590738	0.0954655
CAV1;	GO:1900027~regulation of ruffle assembly	1	9	11.1111	0.0590738	0.0954655
ADGRG3;	GO:1901223~negative regulation of NIK/NF-kappaB signaling	1	9	11.1111	0.0590738	0.0954655
SESN3;	GO:1904262~negative regulation of TORC1 signaling	1	9	11.1111	0.0590738	0.0954655
PLCB1;	GO:2000344~positive regulation of acrosome reaction	1	9	11.1111	0.0590738	0.0954655
SNAI2;	GO:2000810~regulation of bicellular tight junction assembly	1	9	11.1111	0.0590738	0.0954655
CD36; HLA-F;	GO:0002479~antigen processing and presentation of exogenous peptide antigen via MHC class I, TAP-dependent	2	63	3.1746	0.0595117	0.0958116
TNFSF10; SESN3;	GO:0032868~response to insulin	2	63	3.1746	0.0595117	0.0958116
CTGF; PLCB1;	GO:0046330~positive regulation of JNK cascade	2	63	3.1746	0.0595117	0.0958116
HLA-F; GBP2;	GO:0060337~type I interferon signaling pathway	2	63	3.1746	0.0595117	0.0958116
KIT; NOG;	GO:0035019~somatic stem cell population maintenance	2	64	3.125	0.0611324	0.0983284
LAMTOR5; NAIP;	GO:0043154~negative regulation of cysteine-type endopeptidase activity involved in apoptotic process	2	65	3.07692	0.0627681	0.100865
PDGFA;	GO:0001775~cell activation	1	10	10	0.0647863	0.10121
NOG;	GO:0003149~membranous septum morphogenesis	1	10	10	0.0647863	0.10121
CPE;	GO:0003214~cardiac left ventricle morphogenesis	1	10	10	0.0647863	0.10121
EPB41L3;	GO:0007016~cytoskeletal anchoring at plasma membrane	1	10	10	0.0647863	0.10121
SDC4;	GO:0010762~regulation of fibroblast migration	1	10	10	0.0647863	0.10121
ABCD2;	GO:0015909~long-chain fatty acid transport	1	10	10	0.0647863	0.10121
TLR8;	GO:0016064~immunoglobulin mediated immune response	1	10	10	0.0647863	0.10121
C1QL1;	GO:0016322~neuron remodeling	1	10	10	0.0647863	0.10121
LYZ;	GO:0016998~cell wall macromolecule catabolic process	1	10	10	0.0647863	0.10121
SGK1; RPS6KA2; BRSK2;	GO:0018105~peptidyl-serine phosphorylation	3	148	2.02703	0.0648148	0.10121
CCND1;	GO:0031571~mitotic G1 DNA damage checkpoint	1	10	10	0.0647863	0.10121
GFRA2;	GO:0031953~negative regulation of protein autophosphorylation	1	10	10	0.0647863	0.10121
IL7R;	GO:0033089~positive regulation of T cell differentiation in thymus	1	10	10	0.0647863	0.10121
SNAI2;	GO:0035414~negative regulation of catenin import into nucleus	1	10	10	0.0647863	0.10121
CTGF;	GO:0035988~chondrocyte proliferation	1	10	10	0.0647863	0.10121
CD93;	GO:0042116~macrophage activation	1	10	10	0.0647863	0.10121
ANK2;	GO:0043268~positive regulation of potassium ion transport	1	10	10	0.0647863	0.10121
EPHA7;	GO:0043281~regulation of cysteine-type endopeptidase activity involved in apoptotic process	1	10	10	0.0647863	0.10121
SESN3;	GO:0046626~regulation of insulin receptor signaling pathway	1	10	10	0.0647863	0.10121
PADI2;	GO:0048096~chromatin-mediated maintenance of transcription	1	10	10	0.0647863	0.10121
CYP26B1;	GO:0048387~negative regulation of retinoic acid receptor signaling pathway	1	10	10	0.0647863	0.10121
CD36; LYZ;	GO:0050830~defense response to Gram-positive bacterium	2	66	3.0303	0.0644185	0.10121
CMKLR1;	GO:0050848~regulation of calcium-mediated signaling	1	10	10	0.0647863	0.10121
KDR;	GO:0051901~positive regulation of mitochondrial depolarization	1	10	10	0.0647863	0.10121
SERPINE1;	GO:0051918~negative regulation of fibrinolysis	1	10	10	0.0647863	0.10121
NOG;	GO:0060044~negative regulation of cardiac muscle cell proliferation	1	10	10	0.0647863	0.10121
NOG;	GO:0060394~negative regulation of pathway-restricted SMAD protein phosphorylation	1	10	10	0.0647863	0.10121
CD36;	GO:0071404~cellular response to low-density lipoprotein particle stimulus	1	10	10	0.0647863	0.10121
CYFIP2;	GO:0097202~activation of cysteine-type endopeptidase activity	1	10	10	0.0647863	0.10121
LEPROT;	GO:2000009~negative regulation of protein localization to cell surface	1	10	10	0.0647863	0.10121
KDR;	GO:2001214~positive regulation of vasculogenesis	1	10	10	0.0647863	0.10121
AKR1C2; AKR1C1;	GO:0030855~epithelial cell differentiation	2	67	2.98507	0.0660834	0.103004
NLRC3; CMKLR1;	GO:0032088~negative regulation of NF-kappaB transcription factor activity	2	67	2.98507	0.0660834	0.103004
CACNA1A;	GO:0000096~sulfur amino acid metabolic process	1	11	9.09091	0.0704642	0.105696
DLL1;	GO:0003323~type B pancreatic cell development	1	11	9.09091	0.0704642	0.105696
SRD5A1;	GO:0006702~androgen biosynthetic process	1	11	9.09091	0.0704642	0.105696
CYP19A1;	GO:0006703~estrogen biosynthetic process	1	11	9.09091	0.0704642	0.105696
NEU1;	GO:0009313~oligosaccharide catabolic process	1	11	9.09091	0.0704642	0.105696
CAV1;	GO:0010524~positive regulation of calcium ion transport into cytosol	1	11	9.09091	0.0704642	0.105696
CMKLR1;	GO:0010759~positive regulation of macrophage chemotaxis	1	11	9.09091	0.0704642	0.105696
SOCS2; NAIP; KLHL5; KLHL13; DTX4;	GO:0016567~protein ubiquitination	5	356	1.40449	0.0703425	0.105696
CACNA1A;	GO:0021702~cerebellar Purkinje cell differentiation	1	11	9.09091	0.0704642	0.105696
HPRT1;	GO:0021756~striatum development	1	11	9.09091	0.0704642	0.105696
ITGA6;	GO:0022409~positive regulation of cell-cell adhesion	1	11	9.09091	0.0704642	0.105696
SERPINE1;	GO:0030195~negative regulation of blood coagulation	1	11	9.09091	0.0704642	0.105696
ADORA2B;	GO:0031284~positive regulation of guanylate cyclase activity	1	11	9.09091	0.0704642	0.105696
ITGA6;	GO:0031581~hemidesmosome assembly	1	11	9.09091	0.0704642	0.105696
CMKLR1;	GO:0032695~negative regulation of interleukin-12 production	1	11	9.09091	0.0704642	0.105696
VSIG4;	GO:0032703~negative regulation of interleukin-2 production	1	11	9.09091	0.0704642	0.105696
CCND1;	GO:0033197~response to vitamin E	1	11	9.09091	0.0704642	0.105696
CCND1;	GO:0033327~Leydig cell differentiation	1	11	9.09091	0.0704642	0.105696
TMEM119;	GO:0033690~positive regulation of osteoblast proliferation	1	11	9.09091	0.0704642	0.105696
GCNT2;	GO:0034116~positive regulation of heterotypic cell-cell adhesion	1	11	9.09091	0.0704642	0.105696
DPP4;	GO:0035641~locomotory exploration behavior	1	11	9.09091	0.0704642	0.105696
HPRT1;	GO:0042417~dopamine metabolic process	1	11	9.09091	0.0704642	0.105696
KIT;	GO:0042511~positive regulation of tyrosine phosphorylation of Stat1 protein	1	11	9.09091	0.0704642	0.105696
PDE2A;	GO:0043116~negative regulation of vascular permeability	1	11	9.09091	0.0704642	0.105696
ADORA2B;	GO:0043306~positive regulation of mast cell degranulation	1	11	9.09091	0.0704642	0.105696
LILRB1;	GO:0045806~negative regulation of endocytosis	1	11	9.09091	0.0704642	0.105696
PLCB1;	GO:0046488~phosphatidylinositol metabolic process	1	11	9.09091	0.0704642	0.105696
EDNRB;	GO:0048246~macrophage chemotaxis	1	11	9.09091	0.0704642	0.105696
TRPS1;	GO:0048646~anatomical structure formation involved in morphogenesis	1	11	9.09091	0.0704642	0.105696
BIN1;	GO:0048711~positive regulation of astrocyte differentiation	1	11	9.09091	0.0704642	0.105696
KIT;	GO:0050673~epithelial cell proliferation	1	11	9.09091	0.0704642	0.105696
HLA-DRA; HLA-DPB1; HLA-DPA1;	GO:0050852~T cell receptor signaling pathway	3	151	1.98675	0.067898	0.105696
KDR;	GO:0050927~positive regulation of positive chemotaxis	1	11	9.09091	0.0704642	0.105696
ANK2;	GO:0051279~regulation of release of sequestered calcium ion into cytosol	1	11	9.09091	0.0704642	0.105696
DMTN;	GO:0051489~regulation of filopodium assembly	1	11	9.09091	0.0704642	0.105696
NOG;	GO:0060272~embryonic skeletal joint morphogenesis	1	11	9.09091	0.0704642	0.105696
SERPINE1;	GO:0061045~negative regulation of wound healing	1	11	9.09091	0.0704642	0.105696
CAV1;	GO:0061099~negative regulation of protein tyrosine kinase activity	1	11	9.09091	0.0704642	0.105696
MEOX2;	GO:0070997~neuron death	1	11	9.09091	0.0704642	0.105696
AOC1;	GO:0071280~cellular response to copper ion	1	11	9.09091	0.0704642	0.105696
MEOX2;	GO:0090051~negative regulation of cell migration involved in sprouting angiogenesis	1	11	9.09091	0.0704642	0.105696
AMER1;	GO:1903364~positive regulation of cellular protein catabolic process	1	11	9.09091	0.0704642	0.105696
CREB3L1;	GO:1990440~positive regulation of transcription from RNA polymerase II promoter in response to endoplasmic reticulum stress	1	11	9.09091	0.0704642	0.105696
EML1; PTK2;	GO:0000226~microtubule cytoskeleton organization	2	70	2.85714	0.071163	0.106651
DSG2; CADM1; IGSF9;	GO:0007156~homophilic cell adhesion via plasma membrane adhesion molecules	3	155	1.93548	0.0721108	0.107977
NOG;	GO:0001706~endoderm formation	1	12	8.33333	0.0761078	0.110392
SRD5A1; CADM1;	GO:0001889~liver development	2	72	2.77778	0.0746177	0.110392
IL7R;	GO:0002377~immunoglobulin production	1	12	8.33333	0.0761078	0.110392
KITLG;	GO:0002687~positive regulation of leukocyte migration	1	12	8.33333	0.0761078	0.110392
CD14;	GO:0002756~MyD88-independent toll-like receptor signaling pathway	1	12	8.33333	0.0761078	0.110392
EDNRB;	GO:0006885~regulation of pH	1	12	8.33333	0.0761078	0.110392
TLR7;	GO:0007252~I-kappaB phosphorylation	1	12	8.33333	0.0761078	0.110392
AKR1C3; LIPG;	GO:0007584~response to nutrient	2	72	2.77778	0.0746177	0.110392
ABI2;	GO:0008154~actin polymerization or depolymerization	1	12	8.33333	0.0761078	0.110392
MDFI;	GO:0009950~dorsal/ventral axis specification	1	12	8.33333	0.0761078	0.110392
DMTN;	GO:0010763~positive regulation of fibroblast migration	1	12	8.33333	0.0761078	0.110392
SIX3;	GO:0021846~cell proliferation in forebrain	1	12	8.33333	0.0761078	0.110392
HPRT1;	GO:0021954~central nervous system neuron development	1	12	8.33333	0.0761078	0.110392
TULP3;	GO:0031076~embryonic camera-type eye development	1	12	8.33333	0.0761078	0.110392
ZNF366;	GO:0033147~negative regulation of intracellular estrogen receptor signaling pathway	1	12	8.33333	0.0761078	0.110392
FERMT2;	GO:0034329~cell junction assembly	1	12	8.33333	0.0761078	0.110392
CACNA1A;	GO:0042445~hormone metabolic process	1	12	8.33333	0.0761078	0.110392
WNT7B;	GO:0042592~homeostatic process	1	12	8.33333	0.0761078	0.110392
ELOVL7;	GO:0042761~very long-chain fatty acid biosynthetic process	1	12	8.33333	0.0761078	0.110392
MDFI;	GO:0042994~cytoplasmic sequestering of transcription factor	1	12	8.33333	0.0761078	0.110392
HIC1;	GO:0043517~positive regulation of DNA damage response, signal transduction by p53 class mediator	1	12	8.33333	0.0761078	0.110392
CAV1;	GO:0045019~negative regulation of nitric oxide biosynthetic process	1	12	8.33333	0.0761078	0.110392
CACNA1A;	GO:0048266~behavioral response to pain	1	12	8.33333	0.0761078	0.110392
NOG;	GO:0048712~negative regulation of astrocyte differentiation	1	12	8.33333	0.0761078	0.110392
NRP1;	GO:0048846~axon extension involved in axon guidance	1	12	8.33333	0.0761078	0.110392
EDNRB;	GO:0050678~regulation of epithelial cell proliferation	1	12	8.33333	0.0761078	0.110392
TLR8;	GO:0050707~regulation of cytokine secretion	1	12	8.33333	0.0761078	0.110392
FFAR4;	GO:0050710~negative regulation of cytokine secretion	1	12	8.33333	0.0761078	0.110392
KIT;	GO:0050910~detection of mechanical stimulus involved in sensory perception of sound	1	12	8.33333	0.0761078	0.110392
MDFI;	GO:0060707~trophoblast giant cell differentiation	1	12	8.33333	0.0761078	0.110392
EPHB2;	GO:0060997~dendritic spine morphogenesis	1	12	8.33333	0.0761078	0.110392
CAV1;	GO:0071360~cellular response to exogenous dsRNA	1	12	8.33333	0.0761078	0.110392
ANK2;	GO:0086004~regulation of cardiac muscle cell contraction	1	12	8.33333	0.0761078	0.110392
LILRB1;	GO:0097028~dendritic cell differentiation	1	12	8.33333	0.0761078	0.110392
KIT;	GO:0097067~cellular response to thyroid hormone stimulus	1	12	8.33333	0.0761078	0.110392
FNBP1L;	GO:0097320~plasma membrane tubulation	1	12	8.33333	0.0761078	0.110392
FFAR4;	GO:1901652~response to peptide	1	12	8.33333	0.0761078	0.110392
SERPING1; EDNRB; CTGF;	GO:0007568~aging	3	159	1.88679	0.0764379	0.110777
SGK1; SLC4A4;	GO:0006814~sodium ion transport	2	74	2.7027	0.0781248	0.11303
ADAMTS4; A2M;	GO:0022617~extracellular matrix disassembly	2	74	2.7027	0.0781248	0.11303
ABCD2;	GO:0000038~very long-chain fatty acid metabolic process	1	13	7.69231	0.0817172	0.113899
SNAI2;	GO:0003198~epithelial to mesenchymal transition involved in endocardial cushion formation	1	13	7.69231	0.0817172	0.113899
SORL1;	GO:0006622~protein targeting to lysosome	1	13	7.69231	0.0817172	0.113899
EXOC3L2; BRSK2;	GO:0006887~exocytosis	2	75	2.66667	0.0798976	0.113899
VSIG4;	GO:0006957~complement activation, alternative pathway	1	13	7.69231	0.0817172	0.113899
SPTA1;	GO:0007009~plasma membrane organization	1	13	7.69231	0.0817172	0.113899
PRLR;	GO:0007171~activation of transmembrane receptor protein tyrosine kinase activity	1	13	7.69231	0.0817172	0.113899
HTR7;	GO:0007192~adenylate cyclase-activating serotonin receptor signaling pathway	1	13	7.69231	0.0817172	0.113899
SERPINE1; HTR7;	GO:0007623~circadian rhythm	2	76	2.63158	0.0816828	0.113899
AK5;	GO:0009142~nucleoside triphosphate biosynthetic process	1	13	7.69231	0.0817172	0.113899
LIPG;	GO:0009395~phospholipid catabolic process	1	13	7.69231	0.0817172	0.113899
METRN;	GO:0010001~glial cell differentiation	1	13	7.69231	0.0817172	0.113899
CCND1;	GO:0010243~response to organonitrogen compound	1	13	7.69231	0.0817172	0.113899
DMTN;	GO:0010801~negative regulation of peptidyl-threonine phosphorylation	1	13	7.69231	0.0817172	0.113899
CAV1;	GO:0010952~positive regulation of peptidase activity	1	13	7.69231	0.0817172	0.113899
SNAI2;	GO:0014032~neural crest cell development	1	13	7.69231	0.0817172	0.113899
GPAT3;	GO:0016024~CDP-diacylglycerol biosynthetic process	1	13	7.69231	0.0817172	0.113899
MDGA1;	GO:0021527~spinal cord association neuron differentiation	1	13	7.69231	0.0817172	0.113899
PDE2A;	GO:0030818~negative regulation of cAMP biosynthetic process	1	13	7.69231	0.0817172	0.113899
KIT;	GO:0031274~positive regulation of pseudopodium assembly	1	13	7.69231	0.0817172	0.113899
GPAT3;	GO:0032006~regulation of TOR signaling	1	13	7.69231	0.0817172	0.113899
DTX4;	GO:0032479~regulation of type I interferon production	1	13	7.69231	0.0817172	0.113899
EDNRB;	GO:0035810~positive regulation of urine volume	1	13	7.69231	0.0817172	0.113899
EDNRB;	GO:0035815~positive regulation of renal sodium excretion	1	13	7.69231	0.0817172	0.113899
BIN1;	GO:0042692~muscle cell differentiation	1	13	7.69231	0.0817172	0.113899
KIT;	GO:0043069~negative regulation of programmed cell death	1	13	7.69231	0.0817172	0.113899
KIT;	GO:0043303~mast cell degranulation	1	13	7.69231	0.0817172	0.113899
SNAI2;	GO:0043518~negative regulation of DNA damage response, signal transduction by p53 class mediator	1	13	7.69231	0.0817172	0.113899
LIPG;	GO:0044241~lipid digestion	1	13	7.69231	0.0817172	0.113899
ERAP1;	GO:0045088~regulation of innate immune response	1	13	7.69231	0.0817172	0.113899
DCSTAMP;	GO:0045780~positive regulation of bone resorption	1	13	7.69231	0.0817172	0.113899
DLL1;	GO:0048665~neuron fate specification	1	13	7.69231	0.0817172	0.113899
DMTN;	GO:0048821~erythrocyte development	1	13	7.69231	0.0817172	0.113899
SNAI2;	GO:0050872~white fat cell differentiation	1	13	7.69231	0.0817172	0.113899
LILRB1; TLR8; TLR7;	GO:0051607~defense response to virus	3	163	1.84049	0.0808767	0.113899
LILRB1;	GO:0051926~negative regulation of calcium ion transport	1	13	7.69231	0.0817172	0.113899
RPS6KA2;	GO:0060047~heart contraction	1	13	7.69231	0.0817172	0.113899
EPHB2;	GO:0060996~dendritic spine development	1	13	7.69231	0.0817172	0.113899
DLL1;	GO:0070986~left/right axis specification	1	13	7.69231	0.0817172	0.113899
SRD5A1;	GO:0071872~cellular response to epinephrine stimulus	1	13	7.69231	0.0817172	0.113899
ITGA6;	GO:0072001~renal system development	1	13	7.69231	0.0817172	0.113899
DMTN;	GO:0090303~positive regulation of wound healing	1	13	7.69231	0.0817172	0.113899
TNFSF10;	GO:0097296~activation of cysteine-type endopeptidase activity involved in apoptotic signaling pathway	1	13	7.69231	0.0817172	0.113899
DMTN;	GO:1900025~negative regulation of substrate adhesion-dependent cell spreading	1	13	7.69231	0.0817172	0.113899
SASH1;	GO:1901224~positive regulation of NIK/NF-kappaB signaling	1	13	7.69231	0.0817172	0.113899
KIF21A; KIF26A;	GO:0007018~microtubule-based movement	2	77	2.5974	0.0834803	0.116167
CTGF; WNT7B;	GO:0030324~lung development	2	77	2.5974	0.0834803	0.116167
SLC12A8; KCNK5;	GO:0006813~potassium ion transport	2	78	2.5641	0.0852898	0.118589
PTGDS;	GO:0001516~prostaglandin biosynthetic process	1	14	7.14286	0.0872926	0.119244
ST8SIA5; GCNT2;	GO:0006486~protein glycosylation	2	79	2.53165	0.0871111	0.119244
CAV1;	GO:0006940~regulation of smooth muscle contraction	1	14	7.14286	0.0872926	0.119244
HPRT1;	GO:0007625~grooming behavior	1	14	7.14286	0.0872926	0.119244
SNAI2;	GO:0010839~negative regulation of keratinocyte proliferation	1	14	7.14286	0.0872926	0.119244
SERPINE1;	GO:0014912~negative regulation of smooth muscle cell migration	1	14	7.14286	0.0872926	0.119244
SRD5A1;	GO:0021794~thalamus development	1	14	7.14286	0.0872926	0.119244
SRD5A1;	GO:0021854~hypothalamus development	1	14	7.14286	0.0872926	0.119244
PTK2;	GO:0022408~negative regulation of cell-cell adhesion	1	14	7.14286	0.0872926	0.119244
P2RY6;	GO:0035589~G-protein coupled purinergic nucleotide receptor signaling pathway	1	14	7.14286	0.0872926	0.119244
NRP1;	GO:0035729~cellular response to hepatocyte growth factor stimulus	1	14	7.14286	0.0872926	0.119244
EDNRB;	GO:0042311~vasodilation	1	14	7.14286	0.0872926	0.119244
PPP1R14C;	GO:0042325~regulation of phosphorylation	1	14	7.14286	0.0872926	0.119244
CAV1;	GO:0043409~negative regulation of MAPK cascade	1	14	7.14286	0.0872926	0.119244
CD36;	GO:0044130~negative regulation of growth of symbiont in host	1	14	7.14286	0.0872926	0.119244
CD36;	GO:0050892~intestinal absorption	1	14	7.14286	0.0872926	0.119244
NTSR1;	GO:0050965~detection of temperature stimulus involved in sensory perception of pain	1	14	7.14286	0.0872926	0.119244
C3orf58;	GO:0060038~cardiac muscle cell proliferation	1	14	7.14286	0.0872926	0.119244
SDC4;	GO:0060122~inner ear receptor stereocilium organization	1	14	7.14286	0.0872926	0.119244
NOG;	GO:0061053~somite development	1	14	7.14286	0.0872926	0.119244
PLCB1;	GO:0070498~interleukin-1-mediated signaling pathway	1	14	7.14286	0.0872926	0.119244
AKR1C3;	GO:2000353~positive regulation of endothelial cell apoptotic process	1	14	7.14286	0.0872926	0.119244
CTGF; HOXB13;	GO:0008544~epidermis development	2	80	2.5	0.0889441	0.121403
MRAP2;	GO:0006112~energy reserve metabolic process	1	15	6.66667	0.0928343	0.124045
PDE2A;	GO:0006198~cAMP catabolic process	1	15	6.66667	0.0928343	0.124045
PLCB1;	GO:0007213~G-protein coupled acetylcholine receptor signaling pathway	1	15	6.66667	0.0928343	0.124045
PLCB1;	GO:0007215~glutamate receptor signaling pathway	1	15	6.66667	0.0928343	0.124045
SRD5A1;	GO:0014850~response to muscle activity	1	15	6.66667	0.0928343	0.124045
ECM1;	GO:0030502~negative regulation of bone mineralization	1	15	6.66667	0.0928343	0.124045
ANK2;	GO:0033365~protein localization to organelle	1	15	6.66667	0.0928343	0.124045
ITGA6;	GO:0033627~cell adhesion mediated by integrin	1	15	6.66667	0.0928343	0.124045
LIPG;	GO:0034375~high-density lipoprotein particle remodeling	1	15	6.66667	0.0928343	0.124045
BRSK2;	GO:0036503~ERAD pathway	1	15	6.66667	0.0928343	0.124045
HPRT1;	GO:0043101~purine-containing compound salvage	1	15	6.66667	0.0928343	0.124045
CD36;	GO:0043277~apoptotic cell clearance	1	15	6.66667	0.0928343	0.124045
PLXNA4;	GO:0048485~sympathetic nervous system development	1	15	6.66667	0.0928343	0.124045
EPHB2;	GO:0048593~camera-type eye morphogenesis	1	15	6.66667	0.0928343	0.124045
IL7R;	GO:0048872~homeostasis of number of cells	1	15	6.66667	0.0928343	0.124045
SORL1;	GO:0050768~negative regulation of neurogenesis	1	15	6.66667	0.0928343	0.124045
HMOX1; CAV1; AKR1C1;	GO:0051260~protein homooligomerization	3	172	1.74419	0.0912586	0.124045
DMTN;	GO:0051895~negative regulation of focal adhesion assembly	1	15	6.66667	0.0928343	0.124045
CYP19A1;	GO:0060065~uterus development	1	15	6.66667	0.0928343	0.124045
PRLR;	GO:0060397~JAK-STAT cascade involved in growth hormone signaling pathway	1	15	6.66667	0.0928343	0.124045
BHLHB9;	GO:0061003~positive regulation of dendritic spine morphogenesis	1	15	6.66667	0.0928343	0.124045
ANK2;	GO:0086005~ventricular cardiac muscle cell action potential	1	15	6.66667	0.0928343	0.124045
SERPINE1;	GO:0090026~positive regulation of monocyte chemotaxis	1	15	6.66667	0.0928343	0.124045
KDR;	GO:0090141~positive regulation of mitochondrial fission	1	15	6.66667	0.0928343	0.124045
SNAI2;	GO:1902230~negative regulation of intrinsic apoptotic signaling pathway in response to DNA damage	1	15	6.66667	0.0928343	0.124045
SDC4;	GO:1903543~positive regulation of exosomal secretion	1	15	6.66667	0.0928343	0.124045
PTK2;	GO:2000060~positive regulation of protein ubiquitination involved in ubiquitin-dependent protein catabolic process	1	15	6.66667	0.0928343	0.124045
HMOX1;	GO:0001935~endothelial cell proliferation	1	16	6.25	0.0983424	0.1284
NOG;	GO:0003203~endocardial cushion morphogenesis	1	16	6.25	0.0983424	0.1284
GUCY1A2;	GO:0006182~cGMP biosynthetic process	1	16	6.25	0.0983424	0.1284
HTR7;	GO:0006939~smooth muscle contraction	1	16	6.25	0.0983424	0.1284
AKR1C1;	GO:0008206~bile acid metabolic process	1	16	6.25	0.0983424	0.1284
CYP19A1;	GO:0008209~androgen metabolic process	1	16	6.25	0.0983424	0.1284
CYP19A1;	GO:0008585~female gonad development	1	16	6.25	0.0983424	0.1284
TRPS1;	GO:0009888~tissue development	1	16	6.25	0.0983424	0.1284
ECM1;	GO:0010466~negative regulation of peptidase activity	1	16	6.25	0.0983424	0.1284
PDE9A;	GO:0010613~positive regulation of cardiac muscle hypertrophy	1	16	6.25	0.0983424	0.1284
ANK2;	GO:0010881~regulation of cardiac muscle contraction by regulation of the release of sequestered calcium ion	1	16	6.25	0.0983424	0.1284
CHRNA6;	GO:0014059~regulation of dopamine secretion	1	16	6.25	0.0983424	0.1284
SLC4A4;	GO:0015698~inorganic anion transport	1	16	6.25	0.0983424	0.1284
CACNA1A;	GO:0021522~spinal cord motor neuron differentiation	1	16	6.25	0.0983424	0.1284
KIT;	GO:0035855~megakaryocyte development	1	16	6.25	0.0983424	0.1284
KIT;	GO:0042523~positive regulation of tyrosine phosphorylation of Stat5 protein	1	16	6.25	0.0983424	0.1284
VIM;	GO:0045109~intermediate filament organization	1	16	6.25	0.0983424	0.1284
IGF1R;	GO:0046328~regulation of JNK cascade	1	16	6.25	0.0983424	0.1284
SERPINE1;	GO:0048260~positive regulation of receptor-mediated endocytosis	1	16	6.25	0.0983424	0.1284
EDNRB;	GO:0048265~response to pain	1	16	6.25	0.0983424	0.1284
CD36;	GO:0050909~sensory perception of taste	1	16	6.25	0.0983424	0.1284
CCND1;	GO:0051412~response to corticosterone	1	16	6.25	0.0983424	0.1284
PTK2;	GO:0051893~regulation of focal adhesion assembly	1	16	6.25	0.0983424	0.1284
PDE2A;	GO:0061028~establishment of endothelial barrier	1	16	6.25	0.0983424	0.1284
BRSK2;	GO:0061178~regulation of insulin secretion involved in cellular response to glucose stimulus	1	16	6.25	0.0983424	0.1284
P2RY6;	GO:0071380~cellular response to prostaglandin E stimulus	1	16	6.25	0.0983424	0.1284
MRAP2;	GO:0097009~energy homeostasis	1	16	6.25	0.0983424	0.1284
SASH1;	GO:1900745~positive regulation of p38MAPK cascade	1	16	6.25	0.0983424	0.1284
LEPROT; ABLIM3;	GO:1903955~positive regulation of protein targeting to mitochondrion	2	85	2.35294	0.0982761	0.1284
NOG;	GO:2001234~negative regulation of apoptotic signaling pathway	1	16	6.25	0.0983424	0.1284
WNT7B; APBA1; NOG;	GO:0001701~in utero embryonic development	3	180	1.66667	0.100926	0.131672
AK5;	GO:0006165~nucleoside diphosphate phosphorylation	1	17	5.88235	0.103817	0.132617
ANK2; CAV1;	GO:0006874~cellular calcium ion homeostasis	2	87	2.29885	0.102083	0.132617
C1QA; C1QC;	GO:0006956~complement activation	2	87	2.29885	0.102083	0.132617
DLL1;	GO:0007220~Notch receptor processing	1	17	5.88235	0.103817	0.132617
WLS;	GO:0009948~anterior/posterior axis specification	1	17	5.88235	0.103817	0.132617
CCND1;	GO:0010971~positive regulation of G2/M transition of mitotic cell cycle	1	17	5.88235	0.103817	0.132617
HS3ST3B1;	GO:0015012~heparan sulfate proteoglycan biosynthetic process	1	17	5.88235	0.103817	0.132617
SIX3;	GO:0021537~telencephalon development	1	17	5.88235	0.103817	0.132617
MYO1B;	GO:0030048~actin filament-based movement	1	17	5.88235	0.103817	0.132617
SLAMF7;	GO:0030101~natural killer cell activation	1	17	5.88235	0.103817	0.132617
CAV1;	GO:0030193~regulation of blood coagulation	1	17	5.88235	0.103817	0.132617
ANKH;	GO:0030500~regulation of bone mineralization	1	17	5.88235	0.103817	0.132617
WLS;	GO:0030902~hindbrain development	1	17	5.88235	0.103817	0.132617
ITGA6;	GO:0031589~cell-substrate adhesion	1	17	5.88235	0.103817	0.132617
SNAI2;	GO:0032331~negative regulation of chondrocyte differentiation	1	17	5.88235	0.103817	0.132617
CD14;	GO:0034142~toll-like receptor 4 signaling pathway	1	17	5.88235	0.103817	0.132617
USH1C;	GO:0043623~cellular protein complex assembly	1	17	5.88235	0.103817	0.132617
LIPG;	GO:0043691~reverse cholesterol transport	1	17	5.88235	0.103817	0.132617
TLR8;	GO:0045089~positive regulation of innate immune response	1	17	5.88235	0.103817	0.132617
DLL1;	GO:0045638~negative regulation of myeloid cell differentiation	1	17	5.88235	0.103817	0.132617
CADM1;	GO:0045954~positive regulation of natural killer cell mediated cytotoxicity	1	17	5.88235	0.103817	0.132617
CYP26B1;	GO:0048384~retinoic acid receptor signaling pathway	1	17	5.88235	0.103817	0.132617
LZTS1;	GO:0048814~regulation of dendrite morphogenesis	1	17	5.88235	0.103817	0.132617
ANK2;	GO:0055117~regulation of cardiac muscle contraction	1	17	5.88235	0.103817	0.132617
ANK2;	GO:0060307~regulation of ventricular cardiac muscle cell membrane repolarization	1	17	5.88235	0.103817	0.132617
CD14;	GO:0070266~necroptotic process	1	17	5.88235	0.103817	0.132617
TNFSF10;	GO:1902041~regulation of extrinsic apoptotic signaling pathway via death domain receptors	1	17	5.88235	0.103817	0.132617
PKIB;	GO:1904355~positive regulation of telomere capping	1	17	5.88235	0.103817	0.132617
CTGF;	GO:0001894~tissue homeostasis	1	18	5.55556	0.109259	0.138024
NOG;	GO:0008045~motor neuron axon guidance	1	18	5.55556	0.109259	0.138024
SLC37A2;	GO:0008643~carbohydrate transport	1	18	5.55556	0.109259	0.138024
SGK1;	GO:0010765~positive regulation of sodium ion transport	1	18	5.55556	0.109259	0.138024
SNAI2;	GO:0035066~positive regulation of histone acetylation	1	18	5.55556	0.109259	0.138024
SLAMF7;	GO:0042267~natural killer cell mediated cytotoxicity	1	18	5.55556	0.109259	0.138024
FSCN2;	GO:0042462~eye photoreceptor cell development	1	18	5.55556	0.109259	0.138024
BIN1;	GO:0045664~regulation of neuron differentiation	1	18	5.55556	0.109259	0.138024
MT1M;	GO:0045926~negative regulation of growth	1	18	5.55556	0.109259	0.138024
KITLG;	GO:0046579~positive regulation of Ras protein signal transduction	1	18	5.55556	0.109259	0.138024
OLIG1;	GO:0048663~neuron fate commitment	1	18	5.55556	0.109259	0.138024
DLL1;	GO:0050767~regulation of neurogenesis	1	18	5.55556	0.109259	0.138024
FCER2;	GO:0051000~positive regulation of nitric-oxide synthase activity	1	18	5.55556	0.109259	0.138024
CYP26B1;	GO:0061436~establishment of skin barrier	1	18	5.55556	0.109259	0.138024
CREB3L1;	GO:1902236~negative regulation of endoplasmic reticulum stress-induced intrinsic apoptotic signaling pathway	1	18	5.55556	0.109259	0.138024
ABCB1; SRD5A1; AOC1; CCND1;	GO:0042493~response to drug	4	296	1.35135	0.111008	0.14013
SERPINE1; NOG;	GO:0030336~negative regulation of cell migration	2	92	2.17391	0.111773	0.140992
SGK1; GDF15; TNFRSF11A;	GO:0042981~regulation of apoptotic process	3	189	1.5873	0.112265	0.141509
SORL1;	GO:0000042~protein targeting to Golgi	1	19	5.26316	0.114667	0.142647
NTSR1;	GO:0001659~temperature homeostasis	1	19	5.26316	0.114667	0.142647
LILRB1;	GO:0002230~positive regulation of defense response to virus by host	1	19	5.26316	0.114667	0.142647
ABCB1;	GO:0006855~drug transmembrane transport	1	19	5.26316	0.114667	0.142647
SGK1;	GO:0006883~cellular sodium ion homeostasis	1	19	5.26316	0.114667	0.142647
FSCN2; PHLDA3;	GO:0009653~anatomical structure morphogenesis	2	93	2.15054	0.113739	0.142647
ABI2;	GO:0016601~Rac protein signal transduction	1	19	5.26316	0.114667	0.142647
PDGFA;	GO:0031954~positive regulation of protein autophosphorylation	1	19	5.26316	0.114667	0.142647
CLEC7A;	GO:0042832~defense response to protozoan	1	19	5.26316	0.114667	0.142647
DCSTAMP;	GO:0043011~myeloid dendritic cell differentiation	1	19	5.26316	0.114667	0.142647
PLCB1;	GO:0045663~positive regulation of myoblast differentiation	1	19	5.26316	0.114667	0.142647
CYFIP2;	GO:0045862~positive regulation of proteolysis	1	19	5.26316	0.114667	0.142647
TULP3;	GO:0045879~negative regulation of smoothened signaling pathway	1	19	5.26316	0.114667	0.142647
PAQR7;	GO:0048545~response to steroid hormone	1	19	5.26316	0.114667	0.142647
PTK2;	GO:0051493~regulation of cytoskeleton organization	1	19	5.26316	0.114667	0.142647
AMER1;	GO:0060828~regulation of canonical Wnt signaling pathway	1	19	5.26316	0.114667	0.142647
MT1M;	GO:0071294~cellular response to zinc ion	1	19	5.26316	0.114667	0.142647
CLIC6; PCYOX1;	GO:1902476~chloride transmembrane transport	2	93	2.15054	0.113739	0.142647
SYCE2;	GO:0007130~synaptonemal complex assembly	1	20	5	0.120043	0.147832
CYP19A1;	GO:0016125~sterol metabolic process	1	20	5	0.120043	0.147832
CACNA1A;	GO:0019226~transmission of nerve impulse	1	20	5	0.120043	0.147832
SRD5A1;	GO:0030539~male genitalia development	1	20	5	0.120043	0.147832
PRG2;	GO:0032753~positive regulation of interleukin-4 production	1	20	5	0.120043	0.147832
AKR1C3;	GO:0034614~cellular response to reactive oxygen species	1	20	5	0.120043	0.147832
CACNA1A;	GO:0035249~synaptic transmission, glutamatergic	1	20	5	0.120043	0.147832
TLR7;	GO:0042346~positive regulation of NF-kappaB import into nucleus	1	20	5	0.120043	0.147832
NOG;	GO:0042474~middle ear morphogenesis	1	20	5	0.120043	0.147832
DLL1;	GO:0045662~negative regulation of myoblast differentiation	1	20	5	0.120043	0.147832
CCND1;	GO:0071157~negative regulation of cell cycle arrest	1	20	5	0.120043	0.147832
CAV1;	GO:0071375~cellular response to peptide hormone stimulus	1	20	5	0.120043	0.147832
DLL1;	GO:0097150~neuronal stem cell population maintenance	1	20	5	0.120043	0.147832
ST8SIA5;	GO:0097503~sialylation	1	20	5	0.120043	0.147832
MYO9A; FSCN2; SIX3;	GO:0007601~visual perception	3	198	1.51515	0.124065	0.152675
PTK2;	GO:0006921~cellular component disassembly involved in execution phase of apoptosis	1	21	4.7619	0.125387	0.153201
TCN1;	GO:0009235~cobalamin metabolic process	1	21	4.7619	0.125387	0.153201
CCND1;	GO:0010165~response to X-ray	1	21	4.7619	0.125387	0.153201
ERAP1;	GO:0043171~peptide catabolic process	1	21	4.7619	0.125387	0.153201
LILRB3;	GO:0045671~negative regulation of osteoclast differentiation	1	21	4.7619	0.125387	0.153201
KIT;	GO:0046427~positive regulation of JAK-STAT cascade	1	21	4.7619	0.125387	0.153201
NRP1;	GO:0048844~artery morphogenesis	1	21	4.7619	0.125387	0.153201
TRIM16;	GO:0050718~positive regulation of interleukin-1 beta secretion	1	21	4.7619	0.125387	0.153201
BHLHB9;	GO:0050769~positive regulation of neurogenesis	1	21	4.7619	0.125387	0.153201
CAV1;	GO:0055074~calcium ion homeostasis	1	21	4.7619	0.125387	0.153201
CPE; NTSR1;	GO:0007218~neuropeptide signaling pathway	2	99	2.0202	0.125715	0.153383
UNC5A; BICDL1;	GO:0031175~neuron projection development	2	99	2.0202	0.125715	0.153383
MAF;	GO:0001816~cytokine production	1	22	4.54545	0.130698	0.158111
CD36;	GO:0001954~positive regulation of cell-matrix adhesion	1	22	4.54545	0.130698	0.158111
TRPS1;	GO:0006607~NLS-bearing protein import into nucleus	1	22	4.54545	0.130698	0.158111
HMOX1; MSRB3;	GO:0006979~response to oxidative stress	2	101	1.9802	0.129772	0.158111
RAB3C;	GO:0017157~regulation of exocytosis	1	22	4.54545	0.130698	0.158111
HOXB7;	GO:0030099~myeloid cell differentiation	1	22	4.54545	0.130698	0.158111
ABCB1;	GO:0045332~phospholipid translocation	1	22	4.54545	0.130698	0.158111
WNT7B;	GO:0048568~embryonic organ development	1	22	4.54545	0.130698	0.158111
POU4F2;	GO:0048675~axon extension	1	22	4.54545	0.130698	0.158111
PTK2;	GO:0048870~cell motility	1	22	4.54545	0.130698	0.158111
METRN;	GO:0050772~positive regulation of axonogenesis	1	22	4.54545	0.130698	0.158111
PLCB1;	GO:1900087~positive regulation of G1/S transition of mitotic cell cycle	1	22	4.54545	0.130698	0.158111
CD14; CCND1;	GO:0045471~response to ethanol	2	102	1.96078	0.131812	0.159234
KIT; TNFRSF11A;	GO:0051091~positive regulation of sequence-specific DNA binding transcription factor activity	2	102	1.96078	0.131812	0.159234
CLEC7A; CD209;	GO:0002223~stimulatory C-type lectin receptor signaling pathway	2	103	1.94175	0.133859	0.161593
TBC1D5;	GO:0002092~positive regulation of receptor internalization	1	23	4.34783	0.135977	0.163458
CYP26B1;	GO:0007140~male meiosis	1	23	4.34783	0.135977	0.163458
PRDM8;	GO:0014003~oligodendrocyte development	1	23	4.34783	0.135977	0.163458
ITGA6;	GO:0042327~positive regulation of phosphorylation	1	23	4.34783	0.135977	0.163458
CACNA1A;	GO:0050770~regulation of axonogenesis	1	23	4.34783	0.135977	0.163458
DSG2;	GO:0060135~maternal process involved in female pregnancy	1	23	4.34783	0.135977	0.163458
CD209;	GO:0007159~leukocyte cell-cell adhesion	1	24	4.16667	0.141224	0.168465
AK5;	GO:0015949~nucleobase-containing small molecule interconversion	1	24	4.16667	0.141224	0.168465
FMNL2;	GO:0022604~regulation of cell morphogenesis	1	24	4.16667	0.141224	0.168465
KIF26A;	GO:0030705~cytoskeleton-dependent intracellular transport	1	24	4.16667	0.141224	0.168465
H2AFY2;	GO:0045814~negative regulation of gene expression, epigenetic	1	24	4.16667	0.141224	0.168465
EVC;	GO:0045880~positive regulation of smoothened signaling pathway	1	24	4.16667	0.141224	0.168465
FERMT2;	GO:0048041~focal adhesion assembly	1	24	4.16667	0.141224	0.168465
NAIP;	GO:0048678~response to axon injury	1	24	4.16667	0.141224	0.168465
CD14;	GO:0051602~response to electrical stimulus	1	24	4.16667	0.141224	0.168465
ANK2;	GO:0051924~regulation of calcium ion transport	1	24	4.16667	0.141224	0.168465
ANK2;	GO:0051928~positive regulation of calcium ion transport	1	24	4.16667	0.141224	0.168465
SGK1; CCND1; HUNK; BRSK2; TRIB2;	GO:0006468~protein phosphorylation	5	450	1.11111	0.145083	0.172949
CAV1;	GO:0000188~inactivation of MAPK activity	1	25	4	0.146439	0.173119
NRP1;	GO:0002040~sprouting angiogenesis	1	25	4	0.146439	0.173119
PDGFA;	GO:0002053~positive regulation of mesenchymal cell proliferation	1	25	4	0.146439	0.173119
SDC4;	GO:0006027~glycosaminoglycan catabolic process	1	25	4	0.146439	0.173119
BIN1;	GO:0006997~nucleus organization	1	25	4	0.146439	0.173119
LILRB1;	GO:0032689~negative regulation of interferon-gamma production	1	25	4	0.146439	0.173119
PAQR7;	GO:0048477~oogenesis	1	25	4	0.146439	0.173119
NRP1;	GO:0048843~negative regulation of axon extension involved in axon guidance	1	25	4	0.146439	0.173119
CYP26B1;	GO:0060349~bone morphogenesis	1	25	4	0.146439	0.173119
EPHA7;	GO:0070372~regulation of ERK1 and ERK2 cascade	1	25	4	0.146439	0.173119
DCSTAMP;	GO:0071353~cellular response to interleukin-4	1	25	4	0.146439	0.173119
CTGF;	GO:0071897~DNA biosynthetic process	1	25	4	0.146439	0.173119
AKR1C3;	GO:0010942~positive regulation of cell death	1	26	3.84615	0.151622	0.178263
IGF1R;	GO:0014065~phosphatidylinositol 3-kinase signaling	1	26	3.84615	0.151622	0.178263
GPAT3;	GO:0019432~triglyceride biosynthetic process	1	26	3.84615	0.151622	0.178263
NLRC3;	GO:0032715~negative regulation of interleukin-6 production	1	26	3.84615	0.151622	0.178263
OLIG1;	GO:0048709~oligodendrocyte differentiation	1	26	3.84615	0.151622	0.178263
NTSR1;	GO:0051281~positive regulation of release of sequestered calcium ion into cytosol	1	26	3.84615	0.151622	0.178263
FNBP1L;	GO:0051491~positive regulation of filopodium assembly	1	26	3.84615	0.151622	0.178263
AMER1;	GO:0060612~adipose tissue development	1	26	3.84615	0.151622	0.178263
CCND1; SYCE2; BRSK2; MAPRE3;	GO:0051301~cell division	4	335	1.19403	0.15238	0.179031
HPRT1;	GO:0001975~response to amphetamine	1	27	3.7037	0.156775	0.183064
FSCN2;	GO:0007163~establishment or maintenance of cell polarity	1	27	3.7037	0.156775	0.183064
CACNA1A;	GO:0007628~adult walking behavior	1	27	3.7037	0.156775	0.183064
ADORA2B;	GO:0010575~positive regulation of vascular endothelial growth factor production	1	27	3.7037	0.156775	0.183064
EPB41L3;	GO:0031032~actomyosin structure organization	1	27	3.7037	0.156775	0.183064
LAMTOR5;	GO:0032008~positive regulation of TOR signaling	1	27	3.7037	0.156775	0.183064
CD14;	GO:0035666~TRIF-dependent toll-like receptor signaling pathway	1	27	3.7037	0.156775	0.183064
AP1S2;	GO:0050690~regulation of defense response to virus by virus	1	27	3.7037	0.156775	0.183064
TUB;	GO:0050766~positive regulation of phagocytosis	1	27	3.7037	0.156775	0.183064
DCSTAMP; OSGIN1;	GO:0030308~negative regulation of cell growth	2	116	1.72414	0.161068	0.18795
SIX3;	GO:0001654~eye development	1	28	3.57143	0.161896	0.188274
HMOX1; RAB7B; RAB3C;	GO:0007264~small GTPase mediated signal transduction	3	225	1.33333	0.161888	0.188274
APBA1;	GO:0014047~glutamate secretion	1	28	3.57143	0.161896	0.188274
CACNA1A;	GO:0086010~membrane depolarization during action potential	1	28	3.57143	0.161896	0.188274
SGPP1;	GO:0097193~intrinsic apoptotic signaling pathway	1	28	3.57143	0.161896	0.188274
NRP1;	GO:0001569~branching involved in blood vessel morphogenesis	1	29	3.44828	0.166986	0.191592
DPP4;	GO:0001662~behavioral fear response	1	29	3.44828	0.166986	0.191592
FCMR;	GO:0002376~immune system process	1	29	3.44828	0.166986	0.191592
CA8;	GO:0006730~one-carbon metabolic process	1	29	3.44828	0.166986	0.191592
SGK1;	GO:0007616~long-term memory	1	29	3.44828	0.166986	0.191592
TNFRSF11A;	GO:0009314~response to radiation	1	29	3.44828	0.166986	0.191592
AKR1C3;	GO:0042572~retinol metabolic process	1	29	3.44828	0.166986	0.191592
PHLDA3;	GO:0042771~intrinsic apoptotic signaling pathway in response to DNA damage by p53 class mediator	1	29	3.44828	0.166986	0.191592
SNAI2;	GO:0044344~cellular response to fibroblast growth factor stimulus	1	29	3.44828	0.166986	0.191592
HMOX1;	GO:0045765~regulation of angiogenesis	1	29	3.44828	0.166986	0.191592
HMOX1;	GO:0045909~positive regulation of vasodilation	1	29	3.44828	0.166986	0.191592
SOCS2;	GO:0046627~negative regulation of insulin receptor signaling pathway	1	29	3.44828	0.166986	0.191592
AOC1;	GO:0046677~response to antibiotic	1	29	3.44828	0.166986	0.191592
HMOX1;	GO:0048662~negative regulation of smooth muscle cell proliferation	1	29	3.44828	0.166986	0.191592
NOG;	GO:0048706~embryonic skeletal system development	1	29	3.44828	0.166986	0.191592
PKIB;	GO:0051973~positive regulation of telomerase activity	1	29	3.44828	0.166986	0.191592
HMOX1;	GO:0055072~iron ion homeostasis	1	29	3.44828	0.166986	0.191592
NOG;	GO:0060412~ventricular septum morphogenesis	1	29	3.44828	0.166986	0.191592
PDE2A; CACNA1A;	GO:0070588~calcium ion transmembrane transport	2	118	1.69492	0.165341	0.191592
TNFSF10;	GO:0090200~positive regulation of release of cytochrome c from mitochondria	1	29	3.44828	0.166986	0.191592
FNBP1L; TBC1D5;	GO:0006914~autophagy	2	121	1.65289	0.171786	0.196083
SOCS2;	GO:0007259~JAK-STAT cascade	1	30	3.33333	0.172045	0.196083
SCG2;	GO:0009306~protein secretion	1	30	3.33333	0.172045	0.196083
NOG;	GO:0009953~dorsal/ventral pattern formation	1	30	3.33333	0.172045	0.196083
E2F5;	GO:0030030~cell projection organization	1	30	3.33333	0.172045	0.196083
WLS;	GO:0030901~midbrain development	1	30	3.33333	0.172045	0.196083
ITGA6;	GO:0050873~brown fat cell differentiation	1	30	3.33333	0.172045	0.196083
NOG;	GO:0060325~face morphogenesis	1	30	3.33333	0.172045	0.196083
BRSK2;	GO:0070059~intrinsic apoptotic signaling pathway in response to endoplasmic reticulum stress	1	30	3.33333	0.172045	0.196083
CAV1;	GO:2001244~positive regulation of intrinsic apoptotic signaling pathway	1	30	3.33333	0.172045	0.196083
ANK2;	GO:0002027~regulation of heart rate	1	31	3.22581	0.177073	0.200348
CD36; LIPG;	GO:0006629~lipid metabolic process	2	123	1.62602	0.176105	0.200348
EML1;	GO:0007052~mitotic spindle organization	1	31	3.22581	0.177073	0.200348
CD14;	GO:0031663~lipopolysaccharide-mediated signaling pathway	1	31	3.22581	0.177073	0.200348
TRIM16;	GO:0043967~histone H4 acetylation	1	31	3.22581	0.177073	0.200348
L1CAM;	GO:0045773~positive regulation of axon extension	1	31	3.22581	0.177073	0.200348
CAV1;	GO:0045907~positive regulation of vasoconstriction	1	31	3.22581	0.177073	0.200348
AK5;	GO:0046034~ATP metabolic process	1	31	3.22581	0.177073	0.200348
PDGFA;	GO:0048286~lung alveolus development	1	31	3.22581	0.177073	0.200348
SNAI2;	GO:0071479~cellular response to ionizing radiation	1	31	3.22581	0.177073	0.200348
SRD5A1;	GO:0071549~cellular response to dexamethasone stimulus	1	31	3.22581	0.177073	0.200348
SOCS2; KIT;	GO:0019221~cytokine-mediated signaling pathway	2	124	1.6129	0.178272	0.20157
BIN1; KITLG; CSPG4; LIPG;	GO:0008283~cell proliferation	4	358	1.11732	0.179134	0.202412
SIX3;	GO:0002088~lens development in camera-type eye	1	32	3.125	0.182071	0.204115
PTK2;	GO:0003007~heart morphogenesis	1	32	3.125	0.182071	0.204115
TUBB2A;	GO:0007017~microtubule-based process	1	32	3.125	0.182071	0.204115
BRSK2; KLHL13; MAPRE3;	GO:0007067~mitotic nuclear division	3	238	1.2605	0.1812	0.204115
SECTM1;	GO:0007498~mesoderm development	1	32	3.125	0.182071	0.204115
BIN1;	GO:0030100~regulation of endocytosis	1	32	3.125	0.182071	0.204115
PKIB;	GO:0032212~positive regulation of telomere maintenance via telomerase	1	32	3.125	0.182071	0.204115
IL7R;	GO:0042100~B cell proliferation	1	32	3.125	0.182071	0.204115
WNT7B;	GO:0050808~synapse organization	1	32	3.125	0.182071	0.204115
CAV1;	GO:0051480~regulation of cytosolic calcium ion concentration	1	32	3.125	0.182071	0.204115
TNFRSF11A;	GO:0070555~response to interleukin-1	1	32	3.125	0.182071	0.204115
DMTN;	GO:1900026~positive regulation of substrate adhesion-dependent cell spreading	1	32	3.125	0.182071	0.204115
FFAR4;	GO:0010827~regulation of glucose transport	1	33	3.0303	0.187039	0.208864
PTK2; CYFIP2;	GO:0038096~Fc-gamma receptor signaling pathway involved in phagocytosis	2	128	1.5625	0.186976	0.208864
CCND1;	GO:0045787~positive regulation of cell cycle	1	33	3.0303	0.187039	0.208864
SRD5A1;	GO:0071392~cellular response to estradiol stimulus	1	33	3.0303	0.187039	0.208864
CTGF;	GO:0072593~reactive oxygen species metabolic process	1	33	3.0303	0.187039	0.208864
SNAI2;	GO:2001240~negative regulation of extrinsic apoptotic signaling pathway in absence of ligand	1	33	3.0303	0.187039	0.208864
SORL1;	GO:0006605~protein targeting	1	34	2.94118	0.191977	0.213266
PDE2A;	GO:0006626~protein targeting to mitochondrion	1	34	2.94118	0.191977	0.213266
CAV1;	GO:0006641~triglyceride metabolic process	1	34	2.94118	0.191977	0.213266
GPAT3;	GO:0006654~phosphatidic acid biosynthetic process	1	34	2.94118	0.191977	0.213266
TMEM119;	GO:0030501~positive regulation of bone mineralization	1	34	2.94118	0.191977	0.213266
TBC1D5;	GO:0042594~response to starvation	1	34	2.94118	0.191977	0.213266
SNAI2;	GO:0071364~cellular response to epidermal growth factor stimulus	1	34	2.94118	0.191977	0.213266
KITLG;	GO:0097192~extrinsic apoptotic signaling pathway in absence of ligand	1	34	2.94118	0.191977	0.213266
PGR; CTGF;	GO:0010629~negative regulation of gene expression	2	131	1.52672	0.193543	0.214728
ANK2; TESC;	GO:0050821~protein stabilization	2	131	1.52672	0.193543	0.214728
TRIM16; ALX1; TESC; PLCB1; MAPRE3;	GO:0045893~positive regulation of transcription, DNA-templated	5	500	1	0.194621	0.215784
PTK2;	GO:0001890~placenta development	1	35	2.85714	0.196885	0.217449
MRAP2;	GO:0007631~feeding behavior	1	35	2.85714	0.196885	0.217449
HOXB13;	GO:0033574~response to testosterone	1	35	2.85714	0.196885	0.217449
SORL1;	GO:0043407~negative regulation of MAP kinase activity	1	35	2.85714	0.196885	0.217449
DCSTAMP;	GO:0061025~membrane fusion	1	35	2.85714	0.196885	0.217449
NRP1;	GO:1901998~toxin transport	1	35	2.85714	0.196885	0.217449
ZNF891; TULP3; HOXB7; HOXB6; HIVEP2; HIC1; OLIG1; HOXB13; TLE6; PRDM8; LZTS1;	GO:0006355~regulation of transcription, DNA-templated	11	1333	0.825206	0.197224	0.217683
RAB7B; TNFRSF11A;	GO:0051092~positive regulation of NF-kappaB transcription factor activity	2	133	1.50376	0.197938	0.218331
ADAMDEC1;	GO:0007162~negative regulation of cell adhesion	1	36	2.77778	0.201763	0.221267
ADORA2B;	GO:0007190~activation of adenylate cyclase activity	1	36	2.77778	0.201763	0.221267
WNT7B;	GO:0007257~activation of JUN kinase activity	1	36	2.77778	0.201763	0.221267
BHLHB9;	GO:0007611~learning or memory	1	36	2.77778	0.201763	0.221267
ITGA6;	GO:0010811~positive regulation of cell-substrate adhesion	1	36	2.77778	0.201763	0.221267
WLS;	GO:0030177~positive regulation of Wnt signaling pathway	1	36	2.77778	0.201763	0.221267
IGF1R;	GO:0051262~protein tetramerization	1	36	2.77778	0.201763	0.221267
SLC4A4;	GO:0051453~regulation of intracellular pH	1	36	2.77778	0.201763	0.221267
PHLDA3;	GO:0051898~negative regulation of protein kinase B signaling	1	36	2.77778	0.201763	0.221267
DLL1; RPS6KA2; RXFP2; TESC;	GO:0008285~negative regulation of cell proliferation	4	377	1.06101	0.202328	0.221746
PLCB1;	GO:0007223~Wnt signaling pathway, calcium modulating pathway	1	37	2.7027	0.206611	0.225574
PDE2A;	GO:0019933~cAMP-mediated signaling	1	37	2.7027	0.206611	0.225574
NLRC3;	GO:0032720~negative regulation of tumor necrosis factor production	1	37	2.7027	0.206611	0.225574
CADM1;	GO:0034332~adherens junction organization	1	37	2.7027	0.206611	0.225574
HMOX1;	GO:0034605~cellular response to heat	1	37	2.7027	0.206611	0.225574
KIT;	GO:0042517~positive regulation of tyrosine phosphorylation of Stat3 protein	1	37	2.7027	0.206611	0.225574
SDC4;	GO:0001657~ureteric bud development	1	38	2.63158	0.21143	0.229228
PDGFA;	GO:0001942~hair follicle development	1	38	2.63158	0.21143	0.229228
H2AFY2;	GO:0006342~chromatin silencing	1	38	2.63158	0.21143	0.229228
TUB;	GO:0009725~response to hormone	1	38	2.63158	0.21143	0.229228
TBC1D5;	GO:0010508~positive regulation of autophagy	1	38	2.63158	0.21143	0.229228
VIM;	GO:0030049~muscle filament sliding	1	38	2.63158	0.21143	0.229228
DLL1;	GO:0030155~regulation of cell adhesion	1	38	2.63158	0.21143	0.229228
TNXB;	GO:0030199~collagen fibril organization	1	38	2.63158	0.21143	0.229228
FERMT2;	GO:0034446~substrate adhesion-dependent cell spreading	1	38	2.63158	0.21143	0.229228
NLRC3;	GO:0043124~negative regulation of I-kappaB kinase/NF-kappaB signaling	1	38	2.63158	0.21143	0.229228
SORL1;	GO:1901215~negative regulation of neuron death	1	38	2.63158	0.21143	0.229228
DDAH1;	GO:0045429~positive regulation of nitric oxide biosynthetic process	1	39	2.5641	0.21622	0.234273
MYO1B; FNBP1L; FMNL2;	GO:0098609~cell-cell adhesion	3	262	1.14504	0.218304	0.236381
PIGR;	GO:0001580~detection of chemical stimulus involved in sensory perception of bitter taste	1	40	2.5	0.220981	0.237926
DLL1;	GO:0001756~somitogenesis	1	40	2.5	0.220981	0.237926
TNFRSF11A;	GO:0002548~monocyte chemotaxis	1	40	2.5	0.220981	0.237926
ABCD2;	GO:0006635~fatty acid beta-oxidation	1	40	2.5	0.220981	0.237926
PRLR;	GO:0007566~embryo implantation	1	40	2.5	0.220981	0.237926
KIT;	GO:0030218~erythrocyte differentiation	1	40	2.5	0.220981	0.237926
TRIM16;	GO:0032526~response to retinoic acid	1	40	2.5	0.220981	0.237926
ANK2;	GO:0034613~cellular protein localization	1	40	2.5	0.220981	0.237926
CTGF;	GO:0043434~response to peptide hormone	1	40	2.5	0.220981	0.237926
ABLIM3; FNBP1L;	GO:0060271~cilium assembly	2	144	1.38889	0.222298	0.239194
PADI2;	GO:0006325~chromatin organization	1	41	2.43902	0.225713	0.241806
VIM;	GO:0010977~negative regulation of neuron projection development	1	41	2.43902	0.225713	0.241806
PADI2;	GO:0021762~substantia nigra development	1	41	2.43902	0.225713	0.241806
CAV1;	GO:0031397~negative regulation of protein ubiquitination	1	41	2.43902	0.225713	0.241806
ELOVL7;	GO:0035338~long-chain fatty-acyl-CoA biosynthetic process	1	41	2.43902	0.225713	0.241806
GDF15;	GO:0043408~regulation of MAPK cascade	1	41	2.43902	0.225713	0.241806
SGPP1;	GO:0097191~extrinsic apoptotic signaling pathway	1	41	2.43902	0.225713	0.241806
BHLHE22;	GO:0022008~neurogenesis	1	42	2.38095	0.230417	0.246382
TRIM16;	GO:0043966~histone H3 acetylation	1	42	2.38095	0.230417	0.246382
TRIB2;	GO:0045599~negative regulation of fat cell differentiation	1	42	2.38095	0.230417	0.246382
SLC4A4;	GO:0015701~bicarbonate transport	1	43	2.32558	0.235092	0.251068
EPHA7;	GO:0043525~positive regulation of neuron apoptotic process	1	43	2.32558	0.235092	0.251068
MAF; ECM1; ZNF662; BHLHE22;	GO:0006357~regulation of transcription from RNA polymerase II promoter	4	403	0.992556	0.235382	0.251221
NOG;	GO:0003151~outflow tract morphogenesis	1	44	2.27273	0.239739	0.255393
EDNRB;	GO:0014070~response to organic cyclic compound	1	44	2.27273	0.239739	0.255393
KDR;	GO:0023014~signal transduction by protein phosphorylation	1	44	2.27273	0.239739	0.255393
PGR; CTGF;	GO:0006367~transcription initiation from RNA polymerase II promoter	2	152	1.31579	0.240159	0.255682
HMOX1;	GO:0006879~cellular iron ion homeostasis	1	45	2.22222	0.244357	0.259025
HTR7;	GO:0007187~G-protein coupled receptor signaling pathway, coupled to cyclic nucleotide second messenger	1	45	2.22222	0.244357	0.259025
KIT;	GO:0008542~visual learning	1	45	2.22222	0.244357	0.259025
CD14;	GO:0009408~response to heat	1	45	2.22222	0.244357	0.259025
HMOX1;	GO:0042542~response to hydrogen peroxide	1	45	2.22222	0.244357	0.259025
PLCB1;	GO:0043647~inositol phosphate metabolic process	1	45	2.22222	0.244357	0.259025
SRD5A1;	GO:0071363~cellular response to growth factor stimulus	1	45	2.22222	0.244357	0.259025
KLHL13;	GO:0000910~cytokinesis	1	46	2.17391	0.248948	0.263565
ADORA2B;	GO:0007254~JNK cascade	1	46	2.17391	0.248948	0.263565
DPP4; CAV1;	GO:0001666~response to hypoxia	2	158	1.26582	0.2536	0.267993
SPTA1; ANK2;	GO:0006888~ER to Golgi vesicle-mediated transport	2	158	1.26582	0.2536	0.267993
PDGFA;	GO:0051781~positive regulation of cell division	1	47	2.12766	0.25351	0.267993
GDF15;	GO:0010862~positive regulation of pathway-restricted SMAD protein phosphorylation	1	48	2.08333	0.258046	0.272355
DLL1;	GO:0045596~negative regulation of cell differentiation	1	48	2.08333	0.258046	0.272355
PTGER1; TNFRSF11A;	GO:0032496~response to lipopolysaccharide	2	161	1.24224	0.260327	0.274594
TGM4;	GO:0018149~peptide cross-linking	1	49	2.04082	0.262553	0.276771
KIT;	GO:0019827~stem cell population maintenance	1	50	2	0.267034	0.281148
CD14;	GO:0032481~positive regulation of type I interferon production	1	50	2	0.267034	0.281148
SPOCD1;	GO:0010923~negative regulation of phosphatase activity	1	51	1.96078	0.271487	0.285311
PDGFA;	GO:0048146~positive regulation of fibroblast proliferation	1	51	1.96078	0.271487	0.285311
CD209;	GO:0075733~intracellular transport of virus	1	51	1.96078	0.271487	0.285311
NTSR1;	GO:0008344~adult locomotory behavior	1	52	1.92308	0.275913	0.28943
EDNRB;	GO:0019233~sensory perception of pain	1	52	1.92308	0.275913	0.28943
CTGF;	GO:0060548~negative regulation of cell death	1	52	1.92308	0.275913	0.28943
EPHB2;	GO:0042472~inner ear morphogenesis	1	53	1.88679	0.280312	0.293865
DLL1;	GO:0007368~determination of left/right symmetry	1	54	1.85185	0.284685	0.298266
CLIC6;	GO:0006749~glutathione metabolic process	1	55	1.81818	0.289031	0.302265
SGK1;	GO:0006950~response to stress	1	55	1.81818	0.289031	0.302265
HLA-DPA1;	GO:0071346~cellular response to interferon-gamma	1	55	1.81818	0.289031	0.302265
SRD5A1;	GO:0021766~hippocampus development	1	57	1.75439	0.297645	0.310894
SORL1;	GO:0045732~positive regulation of protein catabolic process	1	57	1.75439	0.297645	0.310894
DLL1;	GO:0001947~heart looping	1	58	1.72414	0.301913	0.314584
PI4K2B;	GO:0006661~phosphatidylinositol biosynthetic process	1	58	1.72414	0.301913	0.314584
C2CD4C;	GO:0006906~vesicle fusion	1	58	1.72414	0.301913	0.314584
HMOX1;	GO:0048661~positive regulation of smooth muscle cell proliferation	1	58	1.72414	0.301913	0.314584
EML1;	GO:0002244~hematopoietic progenitor cell differentiation	1	59	1.69492	0.306155	0.318423
HMOX1;	GO:0043433~negative regulation of sequence-specific DNA binding transcription factor activity	1	59	1.69492	0.306155	0.318423
NOG;	GO:0050679~positive regulation of epithelial cell proliferation	1	59	1.69492	0.306155	0.318423
HPRT1;	GO:0051289~protein homotetramerization	1	60	1.66667	0.310371	0.322612
PLCB1;	GO:0007613~memory	1	61	1.63934	0.314561	0.32677
PDE2A;	GO:0035690~cellular response to drug	1	62	1.6129	0.318727	0.330896
CACNA1A;	GO:0006006~glucose metabolic process	1	63	1.5873	0.322867	0.334789
CACNA1A;	GO:0007416~synapse assembly	1	63	1.5873	0.322867	0.334789
ADGRG3;	GO:0030183~B cell differentiation	1	64	1.5625	0.326982	0.338236
ANK2;	GO:0031647~regulation of protein stability	1	64	1.5625	0.326982	0.338236
TRIB2;	GO:0032436~positive regulation of proteasomal ubiquitin-dependent protein catabolic process	1	64	1.5625	0.326982	0.338236
CACNA1A;	GO:0050796~regulation of insulin secretion	1	64	1.5625	0.326982	0.338236
SORL1;	GO:0008203~cholesterol metabolic process	1	65	1.53846	0.331072	0.342054
SGK1;	GO:0050790~regulation of catalytic activity	1	65	1.53846	0.331072	0.342054
CTGF;	GO:0009749~response to glucose	1	66	1.51515	0.335137	0.346045
EVC;	GO:0007224~smoothened signaling pathway	1	67	1.49254	0.339177	0.350007
SIX3; TWIST2; MDFI; PLCB1;	GO:0045892~negative regulation of transcription, DNA-templated	4	484	0.826446	0.344228	0.355005
SORL1;	GO:0006869~lipid transport	1	69	1.44928	0.347185	0.357624
CMKLR1;	GO:0070098~chemokine-mediated signaling pathway	1	69	1.44928	0.347185	0.357624
RHBDL3;	GO:0016485~protein processing	1	70	1.42857	0.351153	0.361276
CAV1;	GO:0033138~positive regulation of peptidyl-serine phosphorylation	1	70	1.42857	0.351153	0.361276
TSPAN9; EXOC3L2; TMEM119; KLHL5; EPB41L3;	GO:0008150~biological_process	5	638	0.783699	0.352054	0.361986
SGK1; CCND1;	GO:0006974~cellular response to DNA damage stimulus	2	203	0.985222	0.353767	0.363529
TBC1D5;	GO:0042147~retrograde transport, endosome to Golgi	1	71	1.40845	0.355096	0.364676
CAV1;	GO:0006816~calcium ion transport	1	73	1.36986	0.362912	0.372033
SLC4A4;	GO:0035725~sodium ion transmembrane transport	1	73	1.36986	0.362912	0.372033
FFAR4;	GO:0050728~negative regulation of inflammatory response	1	73	1.36986	0.362912	0.372033
KIT;	GO:0007286~spermatid development	1	74	1.35135	0.366784	0.375554
PLCB1;	GO:0016042~lipid catabolic process	1	74	1.35135	0.366784	0.375554
NOG;	GO:0030509~BMP signaling pathway	1	75	1.33333	0.370633	0.379041
TLE6;	GO:0045666~positive regulation of neuron differentiation	1	75	1.33333	0.370633	0.379041
LAMTOR5;	GO:0016236~macroautophagy	1	76	1.31579	0.374458	0.382041
AKR1C3;	GO:0030216~keratinocyte differentiation	1	76	1.31579	0.374458	0.382041
SRD5A1;	GO:0032869~cellular response to insulin stimulus	1	76	1.31579	0.374458	0.382041
PPP1R14C;	GO:0043086~negative regulation of catalytic activity	1	76	1.31579	0.374458	0.382041
IGF1R;	GO:0008286~insulin receptor signaling pathway	1	77	1.2987	0.378261	0.385691
TNFSF10;	GO:0006919~activation of cysteine-type endopeptidase activity involved in apoptotic process	1	78	1.28205	0.38204	0.38885
PRDM8;	GO:0032259~methylation	1	78	1.28205	0.38204	0.38885
APBA1;	GO:0035264~multicellular organism growth	1	78	1.28205	0.38204	0.38885
CAV1;	GO:0043085~positive regulation of catalytic activity	1	80	1.25	0.38953	0.396238
KIF26A;	GO:0006890~retrograde vesicle-mediated transport, Golgi to ER	1	81	1.23457	0.393241	0.399775
CTGF;	GO:0008543~fibroblast growth factor receptor signaling pathway	1	82	1.21951	0.396929	0.403286
EVC;	GO:0007517~muscle organ development	1	86	1.16279	0.411461	0.417802
H2AFY2;	GO:0006334~nucleosome assembly	1	87	1.14943	0.415039	0.421186
SGPP1;	GO:0016311~dephosphorylation	1	88	1.13636	0.418595	0.424543
APBA1;	GO:0010468~regulation of gene expression	1	92	1.08696	0.432606	0.438493
CPE;	GO:0006464~cellular protein modification process	1	94	1.06383	0.439485	0.445202
BRSK2;	GO:0007409~axonogenesis	1	95	1.05263	0.442893	0.44839
AP1S2;	GO:0016192~vesicle-mediated transport	1	97	1.03093	0.449647	0.454959
SESN3;	GO:0042593~glucose homeostasis	1	98	1.02041	0.452994	0.457804
HMOX1;	GO:0071456~cellular response to hypoxia	1	98	1.02041	0.452994	0.457804
CCND1;	GO:0000082~G1/S transition of mitotic cell cycle	1	100	1	0.459626	0.464233
PANX2;	GO:0006811~ion transport	1	106	0.943396	0.479045	0.483562
E2F5;	GO:0051726~regulation of cell cycle	1	108	0.925926	0.485363	0.489362
DCSTAMP;	GO:0071356~cellular response to tumor necrosis factor	1	108	0.925926	0.485363	0.489362
H2AFY2;	GO:0016569~covalent chromatin modification	1	110	0.909091	0.491604	0.495363
VCAN;	GO:0007417~central nervous system development	1	117	0.854701	0.512858	0.516173
TNFRSF11A;	GO:0033209~tumor necrosis factor-mediated signaling pathway	1	117	0.854701	0.512858	0.516173
POU4F2;	GO:1901796~regulation of signal transduction by p53 class mediator	1	124	0.806452	0.533227	0.536358
PRG2;	GO:0042742~defense response to bacterium	1	127	0.787402	0.541695	0.544556
LAMTOR5;	GO:0007050~cell cycle arrest	1	138	0.724638	0.571452	0.574133
ST8SIA5;	GO:0005975~carbohydrate metabolic process	1	139	0.719424	0.57406	0.576415
GNAZ;	GO:0006457~protein folding	1	160	0.625	0.625311	0.627509
CD36;	GO:0007596~blood coagulation	1	169	0.591716	0.645348	0.647237
RAB7B; RAB3C;	GO:0015031~protein transport	2	365	0.547945	0.653993	0.655524
SASH1;	GO:0000209~protein polyubiquitination	1	182	0.549451	0.672418	0.673598
AMER1;	GO:0043161~proteasome-mediated ubiquitin-dependent protein catabolic process	1	203	0.492611	0.711863	0.712695
SGK1;	GO:0034220~ion transmembrane transport	1	208	0.480769	0.720534	0.720954
RAVER2;	GO:0000398~mRNA splicing, via spliceosome	1	220	0.454545	0.740297	0.740297
