# Supplementary material for: Transcriptional Profiling of Monocytes Deficient in Nuclear Orphan Receptors NR4A2 and NR4A3 Reveals Distinct Signalling Roles Related to Antigen Presentation and Viral Response
Source: Front Immunol. 2021 Jun 25;12:676644. doi: 10.3389/fimmu.2021.676644 (PMC8267906; doi:10.3389/fimmu.2021.676644)
Supplement: Supplementary Table 6 — _shNR4A2 + LPS Gene ontology analysis. [file Table_6.xlsx]

## Sheet: GO_analysis
Genes	Process_name	Significant_genes_count	Total_genes_group_count	Percent_significant_genes	P-value	Padj-value
NRP1; NRP2; FN1; SERPINE1; SCG2; FLT1; EFNA1; CTGF; EPHB2; KDR; CAV1; PTK2; MFGE8; CALCRL; ECM1; CSPG4; ERAP1; HEY1;	GO:0001525~angiogenesis	18	215	8.37209	0	0
SIGLEC16; ADAM12; MTSS1; NRP2; LPXN; FN1; NCAM1; VCAN; CD36; ITGAL; KITLG; TNXB; CTGF; L1CAM; ICAM3; EFNB2; MFGE8; MYBPH; LAMB3; DSG2; SIGLEC11; SLAMF7; NTM; PCDHB13; ROBO1;	GO:0007155~cell adhesion	25	452	5.53097	7.22422e-13	7.30008e-10		Comparison	Cell type	Stimulus
PDGFB; FN1; IL6; VIM; KIT; IL7R; CD34; CTGF; CAV1; NOG; RPS6KA2; LILRB1; TESC; NKX3-1; C1QTNF1; CYP26B1; LAMP3; WNT6;	GO:0010628~positive regulation of gene expression	18	250	7.2	2.28895e-12	1.54199e-09		Teatment 2	shNT	LPS
NRP1; LPXN; PDE9A; TNFSF15; APOL3; LTA; PGR; MET; KIT; IL7R; CD53; ITGAL; KITLG; ITPKA; CD34; SDC4; IL2RG; FCGR2B; FCGR2C; CEACAM6; NR4A2; HUNK; RGS1; RPS6KA2; ECM1; SYDE2; IGSF1; LILRB4; LILRB1; SORL1; ASB2; KIR2DL4; TNFSF18; TNFRSF11A;	GO:0007165~signal transduction	34	1073	3.16869	1.58481e-11	8.00725e-09		Treatment 6	shNR4A2	LPS
DLL1; PDGFB; FN1; IL6; EDN1; KIT; IL7; FLT1; DPP4; CTGF; KDR; CEACAM6; AKR1C3; EFNB2; AKR1C2; PTK2; GCNT2; SFRP2; OSMR; NKX3-1; ZNF703; TNFRSF11A;	GO:0008284~positive regulation of cell proliferation	22	454	4.84581	4.47341e-11	1.80815e-08
NRP1; NRP2; SPTA1; NCAM1; EFNA1; EPHB2; L1CAM; EFNB2; PTK2; POU4F2; UNC5A; KIF26A; ROBO1;	GO:0007411~axon guidance	13	156	8.33333	1.00765e-09	3.39409e-07
MYO9A; GFRA2; LAMTOR5; A2M; PDGFB; SPTA1; KIT; MCF2; NCAM1; KITLG; ITGA6; IL2RG; CHN2; PTK2; RGS1; RASGEF1B; FNBP1L; FGD2; ARHGEF40; TBC1D2; ADAP2; RGL1;	GO:0043547~positive regulation of GTPase activity	22	563	3.90764	2.0138e-09	5.81414e-07
APOL3; IL6; CD14; KIT; SCG2; ITGAL; ADORA2A; BDKRB2; CCR7; LYZ; TNFRSF9; GPR68; ECM1; TNIP3; CYP26B1; TLR8; IL36G; TNFRSF11A;	GO:0006954~inflammatory response	18	370	4.86486	2.39298e-09	6.04526e-07
BIN1; LTA; IL6; MCF2; ITGA6; NTSR1; EEF1A2; RPS6KA2; BCL2A1; DUSP6; FGD2; LILRB1; SFRP2; OSGIN1; PHLDA3;	GO:0043065~positive regulation of apoptotic process	15	290	5.17241	2.39468e-08	5.37738e-06
NRP1; LTA; C1QA; EDN1; PGR; IL7; EFNA1; ADORA2A; CTGF; CEACAM6; EFNB2; SFRP2; IL36G; TNFSF18; TNFRSF11A;	GO:0007267~cell-cell signaling	15	298	5.03356	3.36795e-08	6.80662e-06
GFRA2; PDGFB; SPTA1; KIT; SCG2; NCAM1; EFNA1; KITLG; IL2RG; MAP3K7CL; CAV1; PTK2; POU4F2; DUSP6;	GO:0000165~MAPK cascade	14	262	5.34351	4.78642e-08	8.79396e-06
TSPAN9; EDN1; CD14; MET; PRLR; CD36; IL7R; CD53; BDKRB2; P2RY1; CALCRL; ADGRG3; CD101; MARCO;	GO:0007166~cell surface receptor signaling pathway	14	269	5.20446	6.52483e-08	1.09889e-05
PDGFB; EDN1; KIT; MMP9; FLT1; ITGA6; KDR; CEACAM6; PTK2; GCNT2; ZNF703;	GO:0030335~positive regulation of cell migration	11	183	6.01093	4.38021e-07	6.32315e-05
DDAH1; SASH1; SERPINE1; FLT1; CD34; KDR; ECM1; SFRP2; ERAP1;	GO:0045766~positive regulation of angiogenesis	9	109	8.25688	4.14157e-07	6.32315e-05
IL6; CCR7; AKR1C3; AKR1C2; PTK2; GCNT2; MEIS3; C1QTNF1;	GO:0051897~positive regulation of protein kinase B signaling	8	81	9.87654	5.2097e-07	7.0192e-05
CBR3; CYP19A1; NQO1; SRD5A1; AOC1; HSD11B1; AKR1C3; AKR1C2; SESN3; AKR1C1; DPYD; STEAP4; P3H2; MSRB3; SRXN1; CYP26B1; PCYOX1; OSGIN1; MMACHC;	GO:0055114~oxidation-reduction process	19	599	3.17195	5.61504e-07	7.0925e-05
PDGFB; FN1; SERPINE1; VCAN; ITGAL; ITGA6; ICAM3; KDR; ITGA1; PTK2; LAMB3;	GO:0030198~extracellular matrix organization	11	192	5.72917	6.86514e-07	8.16143e-05
ITGA6; ADORA2B; SLC1A2; NR4A2; SFRP2;	GO:0031668~cellular response to extracellular stimulus	5	18	27.7778	8.43668e-07	9.47252e-05
FN1; CD48; MMP9; ITGAL; ITGA6; CD34; L1CAM; CEACAM6; CAV1;	GO:0050900~leukocyte migration	9	122	7.37705	1.00177e-06	0.000106557
PDE2A; MSC; MAF; EDN1; CD36; EFNA1; CCND1; NR4A2; CAV1; POU4F2; NOG; NR6A1; ALX1; ZNF366; BHLHE41; H2AFY2; TRPS1; NOTCH3; NEUROG3; HEY1;	GO:0000122~negative regulation of transcription from RNA polymerase II promoter	20	707	2.82885	1.56882e-06	0.00015853
PDGFB; EDN1; RPS6KA2; CALCRL; XIRP1; NKX3-1; ADAM19; ADAP2; TRPS1; ROBO1;	GO:0007507~heart development	10	172	5.81395	1.94393e-06	0.00018708
NRP1; PDGFB; IL6; CD36; CTGF; CCR7; KDR; P2RY1; GCNT2; GPR55;	GO:0070374~positive regulation of ERK1 and ERK2 cascade	10	173	5.78035	2.04217e-06	0.000187601
A2M; PDGFB; FN1; SERPINE1; SERPING1; CLU; CD36; ECM1;	GO:0002576~platelet degranulation	8	101	7.92079	2.44696e-06	0.000199677
SPTA1; FN1; IL6; KIT; KDR; PTK2; FGD2; FERMT2; EPB41L3;	GO:0008360~regulation of cell shape	9	137	6.56934	2.47003e-06	0.000199677
SRD5A1; AKR1C3; AKR1C2; AKR1C1;	GO:0042448~progesterone metabolic process	4	9	44.4444	2.46416e-06	0.000199677
ITGAL; CD34; HLA-F; FCGR2B; ICAM3; CD300E; NCR3LG1; LILRB1; KIR2DL4; SLAMF7;	GO:0050776~regulation of immune response	10	180	5.55556	2.85914e-06	0.000222243
ADAMDEC1; TNFSF15; C1QC; CD36; IL7R; HLA-DPA1; IL2RG; FCGR2B; FCGR2C; CCR7; GBP2; TNFRSF9; RGS1; CMKLR1;	GO:0006955~immune response	14	385	3.63636	3.89985e-06	0.000291911
DLL1; MAF; SIX3; SERPINE1; IL6; EDN1; PGR; MET; ITGA6; NR4A2; P2RY1; POU4F2; NOG; NR6A1; ALX1; LILRB1; SFRP2; MEIS3; NKX3-1; TRPS1; NOTCH3; NEUROG3; HEY1;	GO:0045944~positive regulation of transcription from RNA polymerase II promoter	23	962	2.39085	4.09702e-06	0.000295717
SERPINE1; EDN1; SERPINE2; CD34;	GO:0030195~negative regulation of blood coagulation	4	11	36.3636	4.64647e-06	0.000313017
LPXN; EFNA1; PTK2; TESC;	GO:0033628~regulation of cell adhesion mediated by integrin	4	11	36.3636	4.64647e-06	0.000313017
PDGFB; KIT; FLT1; CCR7; PTK2;	GO:0043552~positive regulation of phosphatidylinositol 3-kinase activity	5	29	17.2414	6.50103e-06	0.000423825
ITGAL; ITGA6; CTGF; ITGA1; PTK2; FERMT2; PRAM1;	GO:0007229~integrin-mediated signaling pathway	7	83	8.43373	7.14367e-06	0.000448789
CLDN1; SERPING1; IL6; NQO1; CTGF; P2RY1; LRP1; BCL2A1; KCNMB1;	GO:0007568~aging	9	159	5.66038	7.7722e-06	0.000448789
NRP1; PDGFB; IL6; CD36; EFNA1; KITLG; CSPG4;	GO:0050731~positive regulation of peptidyl-tyrosine phosphorylation	7	84	8.33333	7.68743e-06	0.000448789
SMAD9; MSR1; ITGA6; P2RY1; P2RY6; P2RY13;	GO:0071407~cellular response to organic cyclic compound	6	54	11.1111	7.60999e-06	0.000448789
NRP1; KDR; EFNB2; ROBO1;	GO:0002042~cell migration involved in sprouting angiogenesis	4	15	26.6667	1.28717e-05	0.000703076
ITGAL; ITGA6; CD34; CTGF; ITGA1; FERMT2; SORBS1;	GO:0007160~cell-matrix adhesion	7	91	7.69231	1.25393e-05	0.000703076
KIT; SRD5A1; KITLG; AKR1C3; TESC; SFRP2; NKX3-1;	GO:0008584~male gonad development	7	92	7.6087	1.34036e-05	0.000712862
AKR1C3; AKR1C2; AKR1C1;	GO:0071395~cellular response to jasmonic acid stimulus	3	4	75	1.6092e-05	0.000833894
ADAMDEC1; ADAM12; ADAMTS4; CFB; C1QA; C1QC; MMP9; DPP4; HTRA3; FGL2; MEP1A; ADAMTS10; ADAM28; BACE2; CAPN6;	GO:0006508~proteolysis	15	508	2.95276	1.94897e-05	0.000922681
PDGFB; KIT; FLT1; KDR; PTK2; NKX3-1;	GO:0014068~positive regulation of phosphatidylinositol 3-kinase signaling	6	64	9.375	1.86642e-05	0.000922681
EDN1; BDKRB2; HTR7; CAV1;	GO:0042310~vasoconstriction	4	17	23.5294	1.96315e-05	0.000922681
SOCS2; LAMTOR5; FCMR; IL6; IL7; MMP9; NQO1; PRLR; NTSR1; KDR; PTK2; BCL2A1; TWIST2; TNFSF18;	GO:0043066~negative regulation of apoptotic process	14	445	3.14607	1.87683e-05	0.000922681
NRP1; NRP2; PDGFB; SCG2; KDR; ECM1;	GO:0001938~positive regulation of endothelial cell proliferation	6	67	8.95522	2.376e-05	0.00109134		Significantly differentially expressed genes were clustered by their gene ontology and the enrichment of gene ontology terms was tested using Fisher exact test (GeneSCF v1.1-p2). Figure above shows all gene ontology terms, if any, that are significantly enriched with an adjusted P-value less than 0.05 in the differentially expressed gene sets.
HOXB7; VCAN; EMP1; HUNK; TNFRSF9; ALX1; IGSF10; GCNT2; TWIST2; PBXIP1; CREB3L1; NKX3-1; SPATA6; OSGIN1;	GO:0007275~multicellular organism development	14	462	3.0303	2.79256e-05	0.00125417
SIGLEC16; C1QA; C1QC; SERPING1; CD14; CLU; PTK2; CD300E; PGLYRP2; CD209; TLR8; IL36G; MARCO;	GO:0045087~innate immune response	13	404	3.21782	2.96132e-05	0.00130105
LTA; IL6; ABCB1; ATP1A3; SRD5A1; AOC1; CCND1; ADORA2A; SLC1A2; DUSP6; SFRP2;	GO:0042493~response to drug	11	296	3.71622	3.47479e-05	0.00149416
LILRB4; LILRB1; CD209; SLAMF7; ERAP1; TNFSF18; LAMP3; TNFRSF11A;	GO:0002250~adaptive immune response	8	153	5.22876	4.25209e-05	0.00175377
SERPINE1; IL6; CD14; CD36; LILRB1; TNIP3; PLSCR4;	GO:0071222~cellular response to lipopolysaccharide	7	111	6.30631	4.18194e-05	0.00175377
CD14; ITGAL; ADORA2A; ICAM3; CD93;	GO:0006909~phagocytosis	5	45	11.1111	4.46814e-05	0.00177061
NRP1; NRP2; SASH1; EDN1; KDR;	GO:0010595~positive regulation of endothelial cell migration	5	45	11.1111	4.46814e-05	0.00177061
CLDN1; NCAM1; DPP4; EFNB2; CD209; LAMP3;	GO:0046718~viral entry into host cell	6	79	7.59494	5.64286e-05	0.00219312
PDGFB; IL6; KIT; FLT1; KDR; C1QTNF1;	GO:0043410~positive regulation of MAPK cascade	6	82	7.31707	6.85621e-05	0.00261441
PDE2A; PDE9A; CD36;	GO:0019934~cGMP-mediated signaling	3	8	37.5	7.41188e-05	0.00262797
MAF; CTGF; TRPS1;	GO:0032330~regulation of chondrocyte differentiation	3	8	37.5	7.41188e-05	0.00262797
AKR1C3; AKR1C2; AKR1C1;	GO:0044597~daunorubicin metabolic process	3	8	37.5	7.41188e-05	0.00262797
AKR1C3; AKR1C2; AKR1C1;	GO:0044598~doxorubicin metabolic process	3	8	37.5	7.41188e-05	0.00262797
DLL1; FLT1; SRD5A1; CTGF; SLFN5; DUSP6; IGSF10; TWIST2; PBXIP1; BHLHE41; SPATA6; OSGIN1; USH1C;	GO:0030154~cell differentiation	13	449	2.89532	8.3553e-05	0.00291139
ABCC3; ATP8B1; AKR1C1; SLC51A;	GO:0015721~bile acid and bile salt transport	4	26	15.3846	8.50381e-05	0.00291292
GFRA2; MTSS1; FLT1; BDKRB2; KDR; CSPG4;	GO:0007169~transmembrane receptor protein tyrosine kinase signaling pathway	6	87	6.89655	9.33321e-05	0.00314374
ADORA2A; ADORA2B; P2RY1;	GO:0001973~adenosine receptor signaling pathway	3	9	33.3333	9.82529e-05	0.00319761
DLL1; PDGFB; SPTA1; KIT; CD34;	GO:0030097~hemopoiesis	5	54	9.25926	9.96781e-05	0.00319761
ABCB1; CD34; WNT7B;	GO:0072089~stem cell proliferation	3	9	33.3333	9.82529e-05	0.00319761
SMAD9; PDGFB; PTK2; GCNT2; FERMT2; CGN;	GO:0007179~transforming growth factor beta receptor signaling pathway	6	90	6.66667	0.000111307	0.00351486
PDGFB; CAV1; FRMD7; SORL1; CCM2L;	GO:0032091~negative regulation of protein binding	5	56	8.92857	0.000116946	0.00363613
DLL1; CCND1; CAV1;	GO:0030857~negative regulation of epithelial cell differentiation	3	10	30	0.00012699	0.00388857
DLL1; SRD5A1; NOG; NEUROG3;	GO:0021510~spinal cord development	4	30	13.3333	0.000140405	0.00411243
IL6; EDN1; CTGF; SLC1A2;	GO:0043200~response to amino acid	4	30	13.3333	0.000140405	0.00411243
PDGFB; IL6; EDN1; CALCRL; NOTCH3;	GO:0048661~positive regulation of smooth muscle cell proliferation	5	58	8.62069	0.000136419	0.00411243
ADAMTS4; VCAN; MMP9; NOG; CMKLR1; ANKH; TRPS1;	GO:0001501~skeletal system development	7	137	5.10949	0.000146575	0.00423184
CD5; CD14; CD36; MSR1; LRP1; SCARA3; SORL1; MARCO;	GO:0006898~receptor-mediated endocytosis	8	185	4.32432	0.000150563	0.00428575
NCAM1; ITPKA; ADORA2A; LZTS1;	GO:0048167~regulation of synaptic plasticity	4	31	12.9032	0.000157549	0.00442231
NRP1; PDGFB; FN1; CTGF; SLC1A2;	GO:0009611~response to wounding	5	61	8.19672	0.000170165	0.00471102
BIN1; CD5; MET; KITLG; CD34; EMP1; LRP1; NR6A1; CSPG4; BHLHE41; LIPG;	GO:0008283~cell proliferation	11	358	3.07263	0.000176736	0.00482679
GABBR2; NTSR1; HTR7; SLC1A2; KCNMB1; SYN2; KCNQ5; PCDHB13; SLC12A7;	GO:0007268~chemical synaptic transmission	9	243	3.7037	0.000181474	0.00489011
SASH1; EDN1; FGD2; TNFRSF11A;	GO:0043507~positive regulation of JUN kinase activity	4	33	12.1212	0.000196297	0.00521995
LAMTOR5; IL6; ADORA2A; SFRP2; LAMP3;	GO:0043154~negative regulation of cysteine-type endopeptidase activity involved in apoptotic process	5	65	7.69231	0.00022465	0.00589634
KIT; EFNA1; ADORA2B; ITGA1; DUSP6; CSPG4;	GO:0000187~activation of MAPK activity	6	105	5.71429	0.000246497	0.00607524
MTSS1; SPTA1; BAIAP2L1;	GO:0007009~plasma membrane organization	3	13	23.0769	0.000244362	0.00607524
CD36; MSR1; LRP1;	GO:0042953~lipoprotein transport	3	13	23.0769	0.000244362	0.00607524
LTA; IL6; CD36; LYZ; PGLYRP2;	GO:0050830~defense response to Gram-positive bacterium	5	66	7.57576	0.000240135	0.00607524
NRP1; PDGFB; MET; SCG2;	GO:0050918~positive chemotaxis	4	35	11.4286	0.000241477	0.00607524
MLNR; TULP3; GABBR2; EDN1; ADORA2B; BDKRB2; NTSR1; CCR7; AKR1C3; P2RY1; HCAR3; AKR1C2; RGS1; GPR68; ADGRG3; SFRP2; CMKLR1; GPR55;	GO:0007186~G-protein coupled receptor signaling pathway	18	873	2.06186	0.000270164	0.00652994
DLL1; IL6; SERPINE2; ADORA2A; ITGA1; TNFRSF9; RPS6KA2; P3H2; TESC; SFRP2; NKX3-1;	GO:0008285~negative regulation of cell proliferation	11	377	2.91777	0.000271408	0.00652994
PDGFB; MET; KIT; FLT1; EPHB2; KDR; PTK2;	GO:0018108~peptidyl-tyrosine phosphorylation	7	154	4.54545	0.00029053	0.00685305
P2RY1; P2RY6; P2RY13;	GO:0035589~G-protein coupled purinergic nucleotide receptor signaling pathway	3	14	21.4286	0.00029501	0.00685305
ADORA2A; BDKRB2; ITGA1;	GO:0042311~vasodilation	3	14	21.4286	0.00029501	0.00685305
NRP1; NRP2; FLT1; KDR; PTK2;	GO:0048010~vascular endothelial growth factor receptor signaling pathway	5	70	7.14286	0.000310322	0.00712683
A2M; SERPING1;	GO:0001869~negative regulation of complement activation, lectin pathway	2	2	100	0.000360079	0.0072772
LTA; NQO1; AKR1C3; SFRP2; LIPG;	GO:0007584~response to nutrient	5	72	6.94444	0.000350752	0.0072772
CD36; MSR1;	GO:0034381~plasma lipoprotein particle clearance	2	2	100	0.000360079	0.0072772
IL7R; IL2RG;	GO:0038111~interleukin-7-mediated signaling pathway	2	2	100	0.000360079	0.0072772
CD36; LRP1; MARCO;	GO:0043277~apoptotic cell clearance	3	15	20	0.000351967	0.0072772
DDAH1; IL6; EDN1; CLU;	GO:0045429~positive regulation of nitric oxide biosynthetic process	4	39	10.2564	0.000353519	0.0072772
ADORA2A; LILRB1;	GO:0046636~negative regulation of alpha-beta T cell activation	2	2	100	0.000360079	0.0072772
NCAM1; HLA-DPA1; HLA-F; GBP1; GBP2;	GO:0060333~interferon-gamma-mediated signaling pathway	5	71	7.04225	0.000330069	0.0072772
SERPINE1; PLA2G7; TNFSF18;	GO:0090026~positive regulation of monocyte chemotaxis	3	15	20	0.000351967	0.0072772
DLL1; NRP1;	GO:0097102~endothelial tip cell fate specification	2	2	100	0.000360079	0.0072772
TNFRSF9; LILRB1;	GO:2001183~negative regulation of interleukin-12 secretion	2	2	100	0.000360079	0.0072772
FN1; LILRB1;	GO:2001202~negative regulation of transforming growth factor-beta secretion	2	2	100	0.000360079	0.0072772
MMP9; CTGF; ECM1; IGSF10; TNFRSF11A;	GO:0001503~ossification	5	75	6.66667	0.000418707	0.00767621
SOCS2; CTGF; HTRA3; H2AFY2; EPB41L3;	GO:0001558~regulation of cell growth	5	75	6.66667	0.000418707	0.00767621
PDGFB; IL6; FLT1; TNFRSF11A;	GO:0002548~monocyte chemotaxis	4	40	10	0.000386491	0.00767621
ADAMTS4; A2M; FN1; MMP9; LAMB3;	GO:0022617~extracellular matrix disassembly	5	74	6.75676	0.000395041	0.00767621
CD36; MSR1; CAV1;	GO:0030301~cholesterol transport	3	16	18.75	0.000415548	0.00767621
CD36; CAV1; CALCRL; LILRB1;	GO:0031623~receptor internalization	4	41	9.7561	0.000421603	0.00767621
KIT; KITLG; KDR;	GO:0035162~embryonic hemopoiesis	3	16	18.75	0.000415548	0.00767621
LTA; IL7R; TNFRSF11A;	GO:0048535~lymph node development	3	16	18.75	0.000415548	0.00767621
SMAD9; TULP3; SRD5A1; AMER1;	GO:0060348~bone development	4	41	9.7561	0.000421603	0.00767621
CAV1; PTK2; PDK4;	GO:2000811~negative regulation of anoikis	3	16	18.75	0.000415548	0.00767621
NR4A2; NOG; MEIS3;	GO:2001234~negative regulation of apoptotic signaling pathway	3	16	18.75	0.000415548	0.00767621
SMAD9; WLS; NEUROG3;	GO:0030902~hindbrain development	3	17	17.6471	0.000486058	0.00877074
SERPING1; ADORA2A; BDKRB2; HTR7;	GO:0008015~blood circulation	4	43	9.30233	0.000498555	0.00883841
IL6; CD36; ADORA2B; RAB7B;	GO:0032755~positive regulation of interleukin-6 production	4	43	9.30233	0.000498555	0.00883841
SIX3; CCND1; LRP1; SFRP2;	GO:0030178~negative regulation of Wnt signaling pathway	4	44	9.09091	0.000540553	0.00949963
CD5; HLA-DPA1; DPP4; EFNB2; CAV1;	GO:0031295~T cell costimulation	5	80	6.25	0.000553439	0.00964225
MMP9; CCND1; KDR; P2RY1; PTK2; NKX3-1;	GO:0001934~positive regulation of protein phosphorylation	6	124	4.83871	0.000573645	0.00989016
KITLG; CD101;	GO:0002763~positive regulation of myeloid leukocyte differentiation	2	3	66.6667	0.000597031	0.00989016
ZNF703; CCM2L;	GO:0034111~negative regulation of homotypic cell-cell adhesion	2	3	66.6667	0.000597031	0.00989016
PIGR; KIT;	GO:0038093~Fc receptor signaling pathway	2	3	66.6667	0.000597031	0.00989016
CTGF; CREB3L1;	GO:0070278~extracellular matrix constituent secretion	2	3	66.6667	0.000597031	0.00989016
TNFRSF9; LILRB1;	GO:2001180~negative regulation of interleukin-10 secretion	2	3	66.6667	0.000597031	0.00989016
NRP1; PDGFB; P2RY6;	GO:0014911~positive regulation of smooth muscle cell migration	3	19	15.7895	0.000649051	0.0105785
NRP1; EPHB2; POU4F2;	GO:0031290~retinal ganglion cell axon guidance	3	19	15.7895	0.000649051	0.0105785
ADORA2A; ITGA1; WNT7B; EPB41L3;	GO:0048812~neuron projection morphogenesis	4	47	8.51064	0.000681586	0.0110199
PDGFB; PGR; CD34; CTGF; SFRP2; NKX3-1;	GO:0010629~negative regulation of gene expression	6	131	4.58015	0.000755404	0.0121164
MMP9; EFNA1; EPHB2; EFNB2; PTK2;	GO:0048013~ephrin receptor signaling pathway	5	87	5.74713	0.000793676	0.0125314
PDE2A; CLDN1; EDN1; CAV1;	GO:0071560~cellular response to transforming growth factor beta stimulus	4	49	8.16327	0.000788938	0.0125314
EDN1; CD36; BDKRB2; CCR7; P2RY1; C1QTNF1;	GO:0007204~positive regulation of cytosolic calcium ion concentration	6	133	4.51128	0.000814714	0.0127639
LTA; FCER2;	GO:0002925~positive regulation of humoral immune response mediated by circulating immunoglobulin	2	4	50	0.000890922	0.0127699
PDGFB; CD34;	GO:0038001~paracrine signaling	2	4	50	0.000890922	0.0127699
CD14; CD36;	GO:0038124~toll-like receptor TLR6:TLR2 signaling pathway	2	4	50	0.000890922	0.0127699
EDN1; CD34;	GO:0042482~positive regulation of odontogenesis	2	4	50	0.000890922	0.0127699
TRIM16; AKR1C1;	GO:0046683~response to organophosphorus	2	4	50	0.000890922	0.0127699
MYO9A; A2M; MCF2; CHN2; SYDE2; FGD2;	GO:0051056~regulation of small GTPase mediated signal transduction	6	134	4.47761	0.000845684	0.0127699
NTSR1; SLC1A2;	GO:0070779~D-aspartate import	2	4	50	0.000890922	0.0127699
CD14; CD36;	GO:0071726~cellular response to diacyl bacterial lipopeptide	2	4	50	0.000890922	0.0127699
NRP1; NRP2;	GO:0097490~sympathetic neuron projection extension	2	4	50	0.000890922	0.0127699
NRP1; NRP2;	GO:0097491~sympathetic neuron projection guidance	2	4	50	0.000890922	0.0127699
CD34; GBP1;	GO:1900041~negative regulation of interleukin-2 secretion	2	4	50	0.000890922	0.0127699
NRP1; NRP2;	GO:1902285~semaphorin-plexin signaling pathway involved in neuron projection guidance	2	4	50	0.000890922	0.0127699
NRP1; IL7; EFNB2; BHLHE41; TRPS1;	GO:0009887~animal organ morphogenesis	5	90	5.55556	0.000917488	0.0130581
ADAM19; ERAP1; BACE2;	GO:0006509~membrane protein ectodomain proteolysis	3	22	13.6364	0.000952698	0.0132786
CD5; VCAN; CADM2;	GO:0008037~cell recognition	3	22	13.6364	0.000952698	0.0132786
NRP1; FLT1; KDR;	GO:0035924~cellular response to vascular endothelial growth factor stimulus	3	22	13.6364	0.000952698	0.0132786
GFRA2; ITM2A; EPHB2; L1CAM; NOG; NRN1; TMOD2; NEUROG3; ROBO1;	GO:0007399~nervous system development	9	311	2.89389	0.001014	0.0140362
CAV1; ERAP1; BAIAP2L1;	GO:0009617~response to bacterium	3	23	13.0435	0.00107076	0.0146217
EFNA1; VASN; SFRP2;	GO:0010719~negative regulation of epithelial to mesenchymal transition	3	23	13.0435	0.00107076	0.0146217
IL6; EDN1; IL7R; EMP1;	GO:0016049~cell growth	4	54	7.40741	0.00110864	0.0150373
IL7R; LILRB1;	GO:0001915~negative regulation of T cell mediated cytotoxicity	2	5	40	0.00124085	0.0153851
LILRB1; TNFSF18;	GO:0002309~T cell proliferation involved in immune response	2	5	40	0.00124085	0.0153851
SERPINE1; SERPINE2;	GO:0010757~negative regulation of plasminogen activation	2	5	40	0.00124085	0.0153851
NRP1; PLXNA4;	GO:0021637~trigeminal nerve structural organization	2	5	40	0.00124085	0.0153851
MYO9A; MCF2; SCG2; CTGF; CHN2; HUNK; RPS6KA2; CSPG4; ASB2; CD209;	GO:0035556~intracellular signal transduction	10	383	2.61097	0.00115676	0.0153851
PDE2A; DCSTAMP;	GO:0036006~cellular response to macrophage colony-stimulating factor stimulus	2	5	40	0.00124085	0.0153851
PTK2; UNC5A;	GO:0038007~netrin-activated signaling pathway	2	5	40	0.00124085	0.0153851
NRP2; FLT1;	GO:0038084~vascular endothelial growth factor signaling pathway	2	5	40	0.00124085	0.0153851
PDGFB; CCND1; MAPRE3;	GO:0045737~positive regulation of cyclin-dependent protein serine/threonine kinase activity	3	24	12.5	0.00119767	0.0153851
KIT; EPHB2;	GO:0048170~positive regulation of long-term neuronal synaptic plasticity	2	5	40	0.00124085	0.0153851
IL6; CD14; EEF1A2;	GO:0051602~response to electrical stimulus	3	24	12.5	0.00119767	0.0153851
PADI2; ROBO1;	GO:0070100~negative regulation of chemokine-mediated signaling pathway	2	5	40	0.00124085	0.0153851
TULP3; TUB;	GO:0097500~receptor localization to non-motile cilium	2	5	40	0.00124085	0.0153851
CLU; SORL1;	GO:1902430~negative regulation of beta-amyloid formation	2	5	40	0.00124085	0.0153851
PDGFB; EDN1; FLT1; KITLG;	GO:0043406~positive regulation of MAP kinase activity	4	56	7.14286	0.00125873	0.0155115
CD36; TUB; MFGE8;	GO:0006910~phagocytosis, recognition	3	25	12	0.00133367	0.0162025
MLNR; AKR1C2; AKR1C1; MEP1A;	GO:0007586~digestion	4	57	7.01754	0.00133885	0.0162025
EDN1; ADORA2A; CAV1;	GO:0051899~membrane depolarization	3	25	12	0.00133367	0.0162025
SCG2; DPP4; PTK2;	GO:0043542~endothelial cell migration	3	26	11.5385	0.001479	0.017792
SDC4; AKR1C3; AKR1C1; LRP1;	GO:0001523~retinoid metabolic process	4	59	6.77966	0.00150966	0.0178422
FCMR; ADORA2A; ADORA2B; KIR2DL4;	GO:0006968~cellular defense response	4	59	6.77966	0.00150966	0.0178422
CD14; TIFAB; NLRC3; TLR8;	GO:0007249~I-kappaB kinase/NF-kappaB signaling	4	59	6.77966	0.00150966	0.0178422
CCR7; CYP26B1;	GO:0001768~establishment of T cell polarity	2	6	33.3333	0.00164594	0.0181773
HPRT1; ADORA2A; NR4A2;	GO:0001975~response to amphetamine	3	27	11.1111	0.00163389	0.0181773
CD34; KDR;	GO:0003158~endothelium development	2	6	33.3333	0.00164594	0.0181773
SIX3; SRD5A1; NOG;	GO:0021983~pituitary gland development	3	27	11.1111	0.00163389	0.0181773
CYP19A1; SRD5A1;	GO:0030540~female genitalia development	2	6	33.3333	0.00164594	0.0181773
CCND1; ZNF703;	GO:0033601~positive regulation of mammary gland epithelial cell proliferation	2	6	33.3333	0.00164594	0.0181773
FN1; MMP9; LAMB3;	GO:0035987~endodermal cell differentiation	3	27	11.1111	0.00163389	0.0181773
ITM2A; BACE2;	GO:0042985~negative regulation of amyloid precursor protein biosynthetic process	2	6	33.3333	0.00164594	0.0181773
IL6; EDN1; KIT; NEUROG3; TNFRSF11A;	GO:0051091~positive regulation of sequence-specific DNA binding transcription factor activity	5	102	4.90196	0.00156023	0.0181773
IL6; NKX3-1;	GO:0060664~epithelial cell proliferation involved in salivary gland morphogenesis	2	6	33.3333	0.00164594	0.0181773
CYP19A1; AKR1C3;	GO:0061370~testosterone biosynthetic process	2	6	33.3333	0.00164594	0.0181773
AKR1C3; AKR1C2;	GO:0071799~cellular response to prostaglandin D stimulus	2	6	33.3333	0.00164594	0.0181773
CAV1; AKR1C1; ACSM3; LIPG;	GO:0042632~cholesterol homeostasis	4	61	6.55738	0.00169507	0.0186182
VCAN; SDC4; CSPG4;	GO:0030203~glycosaminoglycan metabolic process	3	28	10.7143	0.00179855	0.0195423
SERPINE1; SCG2; KDR;	GO:2000352~negative regulation of endothelial cell apoptotic process	3	28	10.7143	0.00179855	0.0195423
DLL1; CD34; ACSM3; ERAP1;	GO:0008217~regulation of blood pressure	4	63	6.34921	0.00189572	0.020379
SRD5A1; CCND1; CAV1; ZNF366;	GO:0043627~response to estrogen	4	63	6.34921	0.00189572	0.020379
NRP1; EDN1; SFRP2;	GO:0001569~branching involved in blood vessel morphogenesis	3	29	10.3448	0.00197321	0.0205232
CYP19A1; PRLR; SRD5A1;	GO:0006694~steroid biosynthetic process	3	29	10.3448	0.00197321	0.0205232
FN1; ITGA6;	GO:0007044~cell-substrate junction assembly	2	7	28.5714	0.0021053	0.0205232
CD36; MSR1;	GO:0010886~positive regulation of cholesterol storage	2	7	28.5714	0.0021053	0.0205232
NRP1; PLXNA4;	GO:0021612~facial nerve structural organization	2	7	28.5714	0.0021053	0.0205232
EPHB2; NR4A2;	GO:0021952~central nervous system projection neuron axonogenesis	2	7	28.5714	0.0021053	0.0205232
FNBP1L; MLPH;	GO:0030050~vesicle transport along actin filament	2	7	28.5714	0.0021053	0.0205232
CLDN1; LTA; EDN1; CCR7; TNFRSF9; TNFRSF11A;	GO:0032496~response to lipopolysaccharide	6	161	3.72671	0.00208191	0.0205232
FN1; FERMT2;	GO:0033622~integrin activation	2	7	28.5714	0.0021053	0.0205232
CD209; TNFSF18;	GO:0042129~regulation of T cell proliferation	2	7	28.5714	0.0021053	0.0205232
NTSR1; NR4A2;	GO:0043576~regulation of respiratory gaseous exchange	2	7	28.5714	0.0021053	0.0205232
EDN1; CCND1;	GO:0044321~response to leptin	2	7	28.5714	0.0021053	0.0205232
PDE2A; PDE9A;	GO:0046069~cGMP catabolic process	2	7	28.5714	0.0021053	0.0205232
CD34; NEUROG3;	GO:0060290~transdifferentiation	2	7	28.5714	0.0021053	0.0205232
VIM; WNT7B;	GO:0070307~lens fiber cell development	2	7	28.5714	0.0021053	0.0205232
CLDN1; IL6; EDN1; NKX3-1; DCSTAMP;	GO:0071356~cellular response to tumor necrosis factor	5	108	4.62963	0.00198339	0.0205232
NRP1; EPHB2;	GO:0071679~commissural neuron axon guidance	2	7	28.5714	0.0021053	0.0205232
CD5; CD14; CAV1; TNFRSF11A;	GO:0097190~apoptotic signaling pathway	4	65	6.15385	0.00211224	0.0205232
TULP3; TUB;	GO:1903546~protein localization to photoreceptor outer segment	2	7	28.5714	0.0021053	0.0205232
PDGFB; CD36; AKR1C3;	GO:2000379~positive regulation of reactive oxygen species metabolic process	3	29	10.3448	0.00197321	0.0205232
FN1; PTK2; TLR8;	GO:0001932~regulation of protein phosphorylation	3	30	10	0.00215806	0.0207688
EDN1; NOG; DUSP6;	GO:0009953~dorsal/ventral pattern formation	3	30	10	0.00215806	0.0207688
DLL1; FCER2; NOTCH3; DTX4; HEY1;	GO:0007219~Notch signaling pathway	5	112	4.46429	0.00230848	0.0221111
EDN1; ADORA2A; LRP1;	GO:0007205~protein kinase C-activating G-protein coupled receptor signaling pathway	3	31	9.67742	0.00235332	0.0224342
WNT7B; TESC; CYP26B1; WNT6;	GO:0071300~cellular response to retinoic acid	4	68	5.88235	0.0024681	0.023418
CAV1; ECM1;	GO:0001960~negative regulation of cytokine-mediated signaling pathway	2	8	25	0.00261807	0.0236211
PGLYRP2; MARCO;	GO:0002221~pattern recognition receptor signaling pathway	2	8	25	0.00261807	0.0236211
PDGFB; C1QTNF1;	GO:0010544~negative regulation of platelet activation	2	8	25	0.00261807	0.0236211
ADORA2A; NTSR1;	GO:0014049~positive regulation of glutamate secretion	2	8	25	0.00261807	0.0236211
TNXB; P3H2;	GO:0032963~collagen metabolic process	2	8	25	0.00261807	0.0236211
CD36; NTSR1;	GO:0033993~response to lipid	2	8	25	0.00261807	0.0236211
KIT; KITLG;	GO:0035234~ectopic germ cell programmed cell death	2	8	25	0.00261807	0.0236211
CCND1; NR4A2; STEAP4; ERAP1;	GO:0045444~fat cell differentiation	4	69	5.7971	0.00259533	0.0236211
RAB7B; TESC;	GO:0045654~positive regulation of megakaryocyte differentiation	2	8	25	0.00261807	0.0236211
SOCS2; PTK2;	GO:0060396~growth hormone receptor signaling pathway	2	8	25	0.00261807	0.0236211
CLDN1; EDN1;	GO:0071548~response to dexamethasone	2	8	25	0.00261807	0.0236211
CD14; CD36; TLR8;	GO:0002755~MyD88-dependent toll-like receptor signaling pathway	3	33	9.09091	0.00277581	0.0243909
ALX1; GCNT2; ZNF703;	GO:0010718~positive regulation of epithelial to mesenchymal transition	3	33	9.09091	0.00277581	0.0243909
TNFSF15; LTA; TNFRSF9; TNFSF18; TNFRSF11A;	GO:0033209~tumor necrosis factor-mediated signaling pathway	5	117	4.2735	0.00276732	0.0243909
IL6; SRD5A1; ZNF703;	GO:0071392~cellular response to estradiol stimulus	3	33	9.09091	0.00277581	0.0243909
NRP1; MET; PLXNA4;	GO:0071526~semaphorin-plexin signaling pathway	3	33	9.09091	0.00277581	0.0243909
PDGFB; CTGF; PDK4;	GO:0072593~reactive oxygen species metabolic process	3	33	9.09091	0.00277581	0.0243909
PDE2A; SERPINE1; PLA2G7; TNFSF18;	GO:0050729~positive regulation of inflammatory response	4	71	5.6338	0.00286312	0.0250492
IL6; OSMR;	GO:0002675~positive regulation of acute inflammatory response	2	9	22.2222	0.00318339	0.0265314
P2RY1; CSPG4;	GO:0008347~glial cell migration	2	9	22.2222	0.00318339	0.0265314
SERPINE1; P2RY1;	GO:0010469~regulation of receptor activity	2	9	22.2222	0.00318339	0.0265314
KIT; FLT1;	GO:0010863~positive regulation of phospholipase C activity	2	9	22.2222	0.00318339	0.0265314
CPE; WNT7B; AMER1; WLS; FERMT2; WNT6;	GO:0016055~Wnt signaling pathway	6	176	3.40909	0.00319007	0.0265314
NRP1; NRP2;	GO:0021675~nerve development	2	9	22.2222	0.00318339	0.0265314
NRP1; PLXNA4;	GO:0021785~branchiomotor neuron axon guidance	2	9	22.2222	0.00318339	0.0265314
CD36; AKR1C1;	GO:0030299~intestinal cholesterol absorption	2	9	22.2222	0.00318339	0.0265314
EDN1; P2RY1;	GO:0046887~positive regulation of hormone secretion	2	9	22.2222	0.00318339	0.0265314
NRP1; MET;	GO:0048012~hepatocyte growth factor receptor signaling pathway	2	9	22.2222	0.00318339	0.0265314
NRP1; NRP2;	GO:0061549~sympathetic ganglion development	2	9	22.2222	0.00318339	0.0265314
CD14; CD36;	GO:0071223~cellular response to lipoteichoic acid	2	9	22.2222	0.00318339	0.0265314
KIT; ITGA6; TRPS1;	GO:0048565~digestive tract development	3	35	8.57143	0.00324216	0.0268541
TULP3; SDC4; NOG; ALX1;	GO:0001843~neural tube closure	4	74	5.40541	0.00329932	0.027216
MTSS1; TNXB; ITPKA; XIRP1; FGD2;	GO:0030036~actin cytoskeleton organization	5	123	4.06504	0.00340095	0.0279403
NQO1; AOC1; AKR1C1; CYP26B1;	GO:0006805~xenobiotic metabolic process	4	75	5.33333	0.00345422	0.0281491
FN1; SDC4; NOG; CCM2L;	GO:0042060~wound healing	4	75	5.33333	0.00345422	0.0281491
CPE; SFRP2;	GO:0003214~cardiac left ventricle morphogenesis	2	10	20	0.00380042	0.029541
TULP3; HOXB7; HOXB6; ALX1;	GO:0009952~anterior/posterior pattern specification	4	77	5.19481	0.00377869	0.029541
PTGDS; AKR1C3;	GO:0019371~cyclooxygenase pathway	2	10	20	0.00380042	0.029541
IL6; ADORA2A;	GO:0031000~response to caffeine	2	10	20	0.00380042	0.029541
SESN3; BAIAP2L1;	GO:0046626~regulation of insulin receptor signaling pathway	2	10	20	0.00380042	0.029541
IL6; EDN1;	GO:0046888~negative regulation of hormone secretion	2	10	20	0.00380042	0.029541
GBP1; CMKLR1;	GO:0050848~regulation of calcium-mediated signaling	2	10	20	0.00380042	0.029541
ATP1A3; NKX3-1;	GO:0071383~cellular response to steroid hormone stimulus	2	10	20	0.00380042	0.029541
SERPINE2; C1QTNF1;	GO:0090331~negative regulation of platelet aggregation	2	10	20	0.00380042	0.029541
ANKLE1; NKX3-1;	GO:2001022~positive regulation of response to DNA damage stimulus	2	10	20	0.00380042	0.029541
CD34; KDR;	GO:2001214~positive regulation of vasculogenesis	2	10	20	0.00380042	0.029541
NRP1; SCG2; ITGA6;	GO:2001237~negative regulation of extrinsic apoptotic signaling pathway	3	37	8.10811	0.00375375	0.029541
PDGFB; KIT; KITLG; C3orf58;	GO:0014066~regulation of phosphatidylinositol 3-kinase signaling	4	78	5.12821	0.0039484	0.0304569
CCR7; SYDE2; TBC1D5; TBC1D2;	GO:0090630~activation of GTPase activity	4	78	5.12821	0.0039484	0.0304569
FN1; EFNA1; FERMT2;	GO:0034446~substrate adhesion-dependent cell spreading	3	38	7.89474	0.00402691	0.0307109
HOXB7; HOXB6; ALX1;	GO:0048704~embryonic skeletal system morphogenesis	3	38	7.89474	0.00402691	0.0307109
IL6; CD34; SORL1;	GO:1901215~negative regulation of neuron death	3	38	7.89474	0.00402691	0.0307109
SRD5A1; EPHB2;	GO:0001655~urogenital system development	2	11	18.1818	0.00446832	0.0327191
CMKLR1; TNFSF18;	GO:0010759~positive regulation of macrophage chemotaxis	2	11	18.1818	0.00446832	0.0327191
ITGA6; LAMB3;	GO:0031581~hemidesmosome assembly	2	11	18.1818	0.00446832	0.0327191
KIT; TNFSF18;	GO:0042511~positive regulation of tyrosine phosphorylation of Stat1 protein	2	11	18.1818	0.00446832	0.0327191
PDE2A; ADORA2A;	GO:0043116~negative regulation of vascular permeability	2	11	18.1818	0.00446832	0.0327191
SOCS2; LEPROT; CAV1;	GO:0046426~negative regulation of JAK-STAT cascade	3	39	7.69231	0.00431186	0.0327191
BIN1; SERPINE2;	GO:0048711~positive regulation of astrocyte differentiation	2	11	18.1818	0.00446832	0.0327191
SFRP2; SAMSN1;	GO:0050732~negative regulation of peptidyl-tyrosine phosphorylation	2	11	18.1818	0.00446832	0.0327191
TRIM16; SRD5A1;	GO:0060416~response to growth hormone	2	11	18.1818	0.00446832	0.0327191
CAV1; DSG2;	GO:0098911~regulation of ventricular cardiac muscle cell action potential	2	11	18.1818	0.00446832	0.0327191
PDGFB; LILRB4;	GO:1902894~negative regulation of pri-miRNA transcription from RNA polymerase II promoter	2	11	18.1818	0.00446832	0.0327191
MMP9; PRLR; POLR1B;	GO:0007566~embryo implantation	3	40	7.5	0.00460873	0.0335045
PDGFB; IL6; KITLG;	GO:0045740~positive regulation of DNA replication	3	40	7.5	0.00460873	0.0335045
IL6; CLU; RAB7B; TNFSF18; TNFRSF11A;	GO:0051092~positive regulation of NF-kappaB transcription factor activity	5	133	3.7594	0.00467888	0.0338926
SDC4; GCNT2; HS3ST3B1;	GO:0006024~glycosaminoglycan biosynthetic process	3	41	7.31707	0.00491768	0.0354951
ITM2A; IL7R;	GO:0002377~immunoglobulin production	2	12	16.6667	0.00518626	0.0362679
KITLG; TNFSF18;	GO:0002687~positive regulation of leukocyte migration	2	12	16.6667	0.00518626	0.0362679
CD14; TNIP3;	GO:0002756~MyD88-independent toll-like receptor signaling pathway	2	12	16.6667	0.00518626	0.0362679
EDN1; PDK4;	GO:0006885~regulation of pH	2	12	16.6667	0.00518626	0.0362679
VCAN; CSPG4;	GO:0030208~dermatan sulfate biosynthetic process	2	12	16.6667	0.00518626	0.0362679
AKR1C3; AKR1C1;	GO:0042574~retinal metabolic process	2	12	16.6667	0.00518626	0.0362679
CD34; CAV1;	GO:0045019~negative regulation of nitric oxide biosynthetic process	2	12	16.6667	0.00518626	0.0362679
NRP1; NRP2;	GO:0048846~axon extension involved in axon guidance	2	12	16.6667	0.00518626	0.0362679
NRP1; PLXNA4;	GO:1902287~semaphorin-plexin signaling pathway involved in axon guidance	2	12	16.6667	0.00518626	0.0362679
PRLR; CCND1; CAV1;	GO:0007595~lactation	3	42	7.14286	0.00523882	0.0365092
MYO1B; FNBP1L; VASN; FMNL2; CGN; BAIAP2L1; NOTCH3;	GO:0098609~cell-cell adhesion	7	262	2.67176	0.00547008	0.0379898
HTRA3; NOG; SFRP2;	GO:0030514~negative regulation of BMP signaling pathway	3	43	6.97674	0.0055723	0.038175
LTA; CD14; HLA-DPA1;	GO:0032729~positive regulation of interferon-gamma production	3	43	6.97674	0.0055723	0.038175
CD14; CLU; CD36;	GO:0032760~positive regulation of tumor necrosis factor production	3	43	6.97674	0.0055723	0.038175
PRLR; DPP4; NLRC3;	GO:0042110~T cell activation	3	43	6.97674	0.0055723	0.038175
AKR1C3; AKR1C2;	GO:0006693~prostaglandin metabolic process	2	13	15.3846	0.00595342	0.0386877
CFB; C1QA; C1QC; CLU;	GO:0006956~complement activation	4	87	4.5977	0.00571277	0.0386877
FN1; CAV1;	GO:0010952~positive regulation of peptidase activity	2	13	15.3846	0.00595342	0.0386877
PDE2A; EDN1;	GO:0030818~negative regulation of cAMP biosynthetic process	2	13	15.3846	0.00595342	0.0386877
KIT; CCR7;	GO:0031274~positive regulation of pseudopodium assembly	2	13	15.3846	0.00595342	0.0386877
CD14; CCND1;	GO:0032026~response to magnesium ion	2	13	15.3846	0.00595342	0.0386877
EDN1; ADORA2A;	GO:0035810~positive regulation of urine volume	2	13	15.3846	0.00595342	0.0386877
EDN1; ADORA2A;	GO:0035815~positive regulation of renal sodium excretion	2	13	15.3846	0.00595342	0.0386877
BIN1; SYNE1;	GO:0042692~muscle cell differentiation	2	13	15.3846	0.00595342	0.0386877
TRIM16; H2AFY2;	GO:0045618~positive regulation of keratinocyte differentiation	2	13	15.3846	0.00595342	0.0386877
ATP8B1; SIX3; PDGFB; TWIST2; PBXIP1; SFRP2; NKX3-1; BHLHE41; ZNF703; HEY1;	GO:0045892~negative regulation of transcription, DNA-templated	10	484	2.06612	0.00588357	0.0386877
FCER2; KDR;	GO:0051770~positive regulation of nitric-oxide synthase biosynthetic process	2	13	15.3846	0.00595342	0.0386877
ABCC3; ABCB1; BCL2A1; PANX2; ANKH; ABCC13;	GO:0055085~transmembrane transport	6	199	3.01508	0.00567119	0.0386877
WNT7B; NOG;	GO:0060425~lung morphogenesis	2	13	15.3846	0.00595342	0.0386877
MAF; SIX3;	GO:0070306~lens fiber cell differentiation	2	13	15.3846	0.00595342	0.0386877
DLL1; CD36;	GO:2000505~regulation of energy homeostasis	2	13	15.3846	0.00595342	0.0386877
SOCS2; NQO1; CCND1; CTGF;	GO:0032355~response to estradiol	4	90	4.44444	0.00640086	0.041462
EDN1; PTGDS;	GO:0001516~prostaglandin biosynthetic process	2	14	14.2857	0.006769	0.0423534
CLU; TLR8;	GO:0001774~microglial cell activation	2	14	14.2857	0.006769	0.0423534
SERPINE1; LRP1;	GO:0014912~negative regulation of smooth muscle cell migration	2	14	14.2857	0.006769	0.0423534
LAMTOR5; CD209;	GO:0019079~viral genome replication	2	14	14.2857	0.006769	0.0423534
SERPINE1; CD36;	GO:0030194~positive regulation of blood coagulation	2	14	14.2857	0.006769	0.0423534
VCAN; CSPG4;	GO:0030207~chondroitin sulfate catabolic process	2	14	14.2857	0.006769	0.0423534
NRP1; IL6;	GO:0035729~cellular response to hepatocyte growth factor stimulus	2	14	14.2857	0.006769	0.0423534
LTA; CD36;	GO:0044130~negative regulation of growth of symbiont in host	2	14	14.2857	0.006769	0.0423534
CCND1; TNFRSF11A;	GO:0060749~mammary gland alveolus development	2	14	14.2857	0.006769	0.0423534
P2RY1; DUSP6;	GO:0070848~response to growth factor	2	14	14.2857	0.006769	0.0423534
CD34; SFRP2;	GO:0071425~hematopoietic stem cell proliferation	2	14	14.2857	0.006769	0.0423534
SERPINE1; NOG; SFRP2; ROBO1;	GO:0030336~negative regulation of cell migration	4	92	4.34783	0.00688885	0.0429703
ITGAL; CADM2; CD209;	GO:0007157~heterophilic cell-cell adhesion via plasma membrane cell adhesion molecules	3	47	6.38298	0.00703195	0.0435938
PDGFB; MACC1; NKX3-1;	GO:0051781~positive regulation of cell division	3	47	6.38298	0.00703195	0.0435938
ADORA2A; ADORA2B; LYZ; MFGE8;	GO:0044267~cellular protein metabolic process	4	93	4.30108	0.00714181	0.0441394
SRD5A1; AKR1C3; PDK4;	GO:0009267~cellular response to starvation	3	48	6.25	0.00742885	0.0453586
WNT7B; POU4F2; BRSK2; WNT6;	GO:0030182~neuron differentiation	4	94	4.25532	0.00740082	0.0453586
WNT7B; TRPS1; WNT6;	GO:0045165~cell fate commitment	3	48	6.25	0.00742885	0.0453586
SERPINE1; IL6; LYZ;	GO:0050829~defense response to Gram-negative bacterium	3	48	6.25	0.00742885	0.0453586
IL7R; CCR7;	GO:0048872~homeostasis of number of cells	2	15	13.3333	0.0076322	0.0457705
SORL1; TESC;	GO:0051604~protein maturation	2	15	13.3333	0.0076322	0.0457705
CD36; CTGF;	GO:0070542~response to fatty acid	2	15	13.3333	0.0076322	0.0457705
CPE; FERMT2;	GO:0072657~protein localization to membrane	2	15	13.3333	0.0076322	0.0457705
CLU; SFRP2;	GO:1902230~negative regulation of intrinsic apoptotic signaling pathway in response to DNA damage	2	15	13.3333	0.0076322	0.0457705
CLU; PTK2;	GO:2000060~positive regulation of protein ubiquitination involved in ubiquitin-dependent protein catabolic process	2	15	13.3333	0.0076322	0.0457705
ITGA6; CD34; ICAM3; CD93;	GO:0016337~single organismal cell-cell adhesion	4	95	4.21053	0.00766594	0.0458369
C1QA; C1QC; SERPING1; CLU;	GO:0006958~complement activation, classical pathway	4	96	4.16667	0.00793723	0.047319
PGR; CTGF; NR4A2; NR6A1; NOTCH3;	GO:0006367~transcription initiation from RNA polymerase II promoter	5	152	3.28947	0.00798705	0.0474759
SOCS2; IL6; ADORA2A; TESC;	GO:0006469~negative regulation of protein kinase activity	4	97	4.12371	0.00821474	0.0486862
NOG; HEY1;	GO:0003203~endocardial cushion morphogenesis	2	16	12.5	0.00854223	0.0493253
BDKRB2; HTR7;	GO:0006939~smooth muscle contraction	2	16	12.5	0.00854223	0.0493253
ATP8B1; AKR1C1;	GO:0008206~bile acid metabolic process	2	16	12.5	0.00854223	0.0493253
EDN1; SLC1A2;	GO:0010259~multicellular organism aging	2	16	12.5	0.00854223	0.0493253
CAV1; GCNT2;	GO:0010608~posttranscriptional regulation of gene expression	2	16	12.5	0.00854223	0.0493253
PDE9A; EDN1;	GO:0010613~positive regulation of cardiac muscle hypertrophy	2	16	12.5	0.00854223	0.0493253
CD36; MSR1;	GO:0010744~positive regulation of macrophage derived foam cell differentiation	2	16	12.5	0.00854223	0.0493253
EDN1; KCNMB1; VASN; NKX3-1;	GO:0071456~cellular response to hypoxia	4	98	4.08163	0.00849854	0.0493253
PDGFB; MMP9;	GO:1904707~positive regulation of vascular smooth muscle cell proliferation	2	16	12.5	0.00854223	0.0493253
MSC; MAF; SIX3; CREB5; POU4F2; ALX1; CREB3L1; MEIS3; TRPS1; NEUROG3;	GO:0006366~transcription from RNA polymerase II promoter	10	513	1.94932	0.00860418	0.0495414
SDC4; CCR7; PTK2;	GO:0045860~positive regulation of protein kinase activity	3	51	5.88235	0.00869791	0.0499388
NRP1; NR4A2; PTK2; MDGA1;	GO:0001764~neuron migration	4	100	4	0.0090852	0.0518677
APOL3; CD36; CCR7; ECM1; WLS;	GO:0043123~positive regulation of I-kappaB kinase/NF-kappaB signaling	5	157	3.18471	0.009073	0.0518677
ATP1A3; NTSR1; NR4A2;	GO:0008344~adult locomotory behavior	3	52	5.76923	0.00914734	0.0520754
DLL1; CYP26B1;	GO:0001709~cell fate determination	2	17	11.7647	0.00949831	0.0523054
ADORA2A; CALCRL;	GO:0006171~cAMP biosynthetic process	2	17	11.7647	0.00949831	0.0523054
DLL1; NOTCH3;	GO:0007220~Notch receptor processing	2	17	11.7647	0.00949831	0.0523054
C1QA; CCND1;	GO:0010039~response to iron ion	2	17	11.7647	0.00949831	0.0523054
FRMD7; SFRP2;	GO:0010975~regulation of neuron projection development	2	17	11.7647	0.00949831	0.0523054
SIX3; SLC1A2;	GO:0021537~telencephalon development	2	17	11.7647	0.00949831	0.0523054
IL6; ADORA2B;	GO:0032722~positive regulation of chemokine production	2	17	11.7647	0.00949831	0.0523054
CD14; TNIP3;	GO:0034142~toll-like receptor 4 signaling pathway	2	17	11.7647	0.00949831	0.0523054
CLU; LIPG;	GO:0043691~reverse cholesterol transport	2	17	11.7647	0.00949831	0.0523054
DLL1; CD14;	GO:0045807~positive regulation of endocytosis	2	17	11.7647	0.00949831	0.0523054
ITGA6; FGD2;	GO:0046847~filopodium assembly	2	17	11.7647	0.00949831	0.0523054
LZTS1; NEUROG3;	GO:0048814~regulation of dendrite morphogenesis	2	17	11.7647	0.00949831	0.0523054
IL6; CCND1; CAV1;	GO:0051592~response to calcium ion	3	53	5.66038	0.00961012	0.0527773
BIN1; VIM; IL2RG; FCGR2B; KDR; MFGE8; CD93;	GO:0016032~viral process	7	293	2.38908	0.00966651	0.0529431
CLDN1; CD14; NQO1; CCND1;	GO:0045471~response to ethanol	4	102	3.92157	0.00969763	0.05297
PTK2; SYDE2; FGD2;	GO:0043087~regulation of GTPase activity	3	54	5.55556	0.0100863	0.0549446
CD34; CTGF;	GO:0001894~tissue homeostasis	2	18	11.1111	0.0104997	0.0561371
NRP1; EPHB2;	GO:0007413~axonal fasciculation	2	18	11.1111	0.0104997	0.0561371
A2M; SERPING1;	GO:0007597~blood coagulation, intrinsic pathway	2	18	11.1111	0.0104997	0.0561371
DLL1; VIM;	GO:0014002~astrocyte development	2	18	11.1111	0.0104997	0.0561371
EDN1; BDKRB2;	GO:0019229~regulation of vasoconstriction	2	18	11.1111	0.0104997	0.0561371
SLC37A2; ANKH;	GO:0035435~phosphate ion transmembrane transport	2	18	11.1111	0.0104997	0.0561371
CLDN1; CYP26B1;	GO:0061436~establishment of skin barrier	2	18	11.1111	0.0104997	0.0561371
KDR; CAV1; PTK2;	GO:0001570~vasculogenesis	3	55	5.45455	0.010576	0.0562477
CLDN1; EDN1; HLA-DPA1;	GO:0071346~cellular response to interferon-gamma	3	55	5.45455	0.010576	0.0562477
PDGFB; KIT; KITLG; CA8;	GO:0048015~phosphatidylinositol-mediated signaling	4	105	3.80952	0.0106655	0.0565749
CTGF; ALX1;	GO:0001502~cartilage condensation	2	21	9.52381	0.0137679	0.0567603
CLU; BCL2A1;	GO:0001836~release of cytochrome c from mitochondria	2	22	9.09091	0.0149428	0.0567603
CD36; CCR7;	GO:0001954~positive regulation of cell-matrix adhesion	2	22	9.09091	0.0149428	0.0567603
KIT;	GO:0002371~dendritic cell cytokine production	1	1	100	0.0155311	0.0567603
ECM1;	GO:0002828~regulation of type 2 immune response	1	1	100	0.0155311	0.0567603
ADORA2B;	GO:0002882~positive regulation of chronic inflammatory response to non-antigenic stimulus	1	1	100	0.0155311	0.0567603
CCR7;	GO:0002885~positive regulation of hypersensitivity	1	1	100	0.0155311	0.0567603
DSG2;	GO:0003165~Purkinje myocyte development	1	1	100	0.0155311	0.0567603
DPYD;	GO:0006145~purine nucleobase catabolic process	1	1	100	0.0155311	0.0567603
AK5;	GO:0006173~dADP biosynthetic process	1	1	100	0.0155311	0.0567603
DPYD;	GO:0006214~thymidine catabolic process	1	1	100	0.0155311	0.0567603
SGPP1;	GO:0006668~sphinganine-1-phosphate metabolic process	1	1	100	0.0155311	0.0567603
ATP8B1; ABCB1;	GO:0006855~drug transmembrane transport	2	19	10.5263	0.0115455	0.0567603
MYO1B; SORL1;	GO:0006892~post-Golgi vesicle-mediated transport	2	19	10.5263	0.0115455	0.0567603
LTA; IL6; IL7;	GO:0006959~humoral immune response	3	56	5.35714	0.0110793	0.0567603
MYO1B; SPTA1; TMOD2;	GO:0007015~actin filament organization	3	63	4.7619	0.0149864	0.0567603
DDAH1; CD36;	GO:0007263~nitric oxide mediated signal transduction	2	19	10.5263	0.0115455	0.0567603
LAMTOR5; IL7R;	GO:0008361~regulation of cell size	2	20	10	0.0126352	0.0567603
TCN1; MMACHC;	GO:0009235~cobalamin metabolic process	2	21	9.52381	0.0137679	0.0567603
LAMTOR5; CLU; LILRB1; TLR8;	GO:0009615~response to virus	4	108	3.7037	0.0116937	0.0567603
WNT6;	GO:0009798~axis specification	1	1	100	0.0155311	0.0567603
SIX3;	GO:0009946~proximal/distal axis specification	1	1	100	0.0155311	0.0567603
SOCS2; CHN2; SORBS1;	GO:0009967~positive regulation of signal transduction	3	59	5.08475	0.012671	0.0567603
PDK4; C1QTNF1;	GO:0010906~regulation of glucose metabolic process	2	21	9.52381	0.0137679	0.0567603
WNT7B;	GO:0016332~establishment or maintenance of polarity of embryonic epithelium	1	1	100	0.0155311	0.0567603
FLT1; EFNA1; CTGF; SDC4; CSPG4;	GO:0016477~cell migration	5	169	2.95858	0.0120856	0.0567603
POLR1B;	GO:0017126~nucleologenesis	1	1	100	0.0155311	0.0567603
HPRT1; LYZ;	GO:0019835~cytolysis	2	21	9.52381	0.0137679	0.0567603
NRP1;	GO:0021649~vestibulocochlear nerve structural organization	1	1	100	0.0155311	0.0567603
SERPINE2;	GO:0021683~cerebellar granular layer morphogenesis	1	1	100	0.0155311	0.0567603
DLL1;	GO:0021688~cerebellar molecular layer formation	1	1	100	0.0155311	0.0567603
PLXNA4;	GO:0021793~chemorepulsion of branchiomotor axon	1	1	100	0.0155311	0.0567603
SRD5A1; LRP1; BCL2A1;	GO:0021987~cerebral cortex development	3	56	5.35714	0.0110793	0.0567603
SERPINE2; SFRP2; DCSTAMP; OSGIN1;	GO:0030308~negative regulation of cell growth	4	116	3.44828	0.0147396	0.0567603
DCSTAMP; TNFRSF11A;	GO:0030316~osteoclast differentiation	2	21	9.52381	0.0137679	0.0567603
PCYOX1;	GO:0030329~prenylcysteine metabolic process	1	1	100	0.0155311	0.0567603
HTRA3; CAV1; VASN;	GO:0030512~negative regulation of transforming growth factor beta receptor signaling pathway	3	62	4.83871	0.0143867	0.0567603
POU4F2; PADI2;	GO:0030520~intracellular estrogen receptor signaling pathway	2	19	10.5263	0.0115455	0.0567603
CYP19A1; CAV1;	GO:0030879~mammary gland development	2	22	9.09091	0.0149428	0.0567603
IL6;	GO:0031294~lymphocyte costimulation	1	1	100	0.0155311	0.0567603
EDN1;	GO:0031583~phospholipase D-activating G-protein coupled receptor signaling pathway	1	1	100	0.0155311	0.0567603
WNT7B;	GO:0032536~regulation of cell projection size	1	1	100	0.0155311	0.0567603
LILRB1;	GO:0032945~negative regulation of mononuclear cell proliferation	1	1	100	0.0155311	0.0567603
CTGF; CREB3L1;	GO:0032967~positive regulation of collagen biosynthetic process	2	22	9.09091	0.0149428	0.0567603
TLR8;	GO:0034158~toll-like receptor 8 signaling pathway	1	1	100	0.0155311	0.0567603
RAB7B;	GO:0034164~negative regulation of toll-like receptor 9 signaling pathway	1	1	100	0.0155311	0.0567603
PLA2G7;	GO:0034440~lipid oxidation	1	1	100	0.0155311	0.0567603
PLA2G7;	GO:0034441~plasma lipoprotein particle oxidation	1	1	100	0.0155311	0.0567603
SERPINE1;	GO:0035491~positive regulation of leukotriene production involved in inflammatory response	1	1	100	0.0155311	0.0567603
LILRB1;	GO:0035548~negative regulation of interferon-beta secretion	1	1	100	0.0155311	0.0567603
PDE2A; EDN1; NKX3-1;	GO:0035690~cellular response to drug	3	62	4.83871	0.0143867	0.0567603
AOC1;	GO:0035874~cellular response to copper ion starvation	1	1	100	0.0155311	0.0567603
NKX3-1;	GO:0035907~dorsal aorta development	1	1	100	0.0155311	0.0567603
FLT1;	GO:0036323~vascular endothelial growth factor receptor-1 signaling pathway	1	1	100	0.0155311	0.0567603
DPP4;	GO:0036343~psychomotor behavior	1	1	100	0.0155311	0.0567603
CCR7;	GO:0038115~chemokine (C-C motif) ligand 19 signaling pathway	1	1	100	0.0155311	0.0567603
CCR7;	GO:0038116~chemokine (C-C motif) ligand 21 signaling pathway	1	1	100	0.0155311	0.0567603
SPTA1; IL6; HLA-DPA1;	GO:0042102~positive regulation of T cell proliferation	3	58	5.17241	0.0121267	0.0567603
TNFSF15;	GO:0042107~cytokine metabolic process	1	1	100	0.0155311	0.0567603
EDN1;	GO:0042313~protein kinase C deactivation	1	1	100	0.0155311	0.0567603
EDN1; NOG;	GO:0042474~middle ear morphogenesis	2	20	10	0.0126352	0.0567603
SERPINE2;	GO:0042628~mating plug formation	1	1	100	0.0155311	0.0567603
SERPINE1; SERPING1;	GO:0042730~fibrinolysis	2	21	9.52381	0.0137679	0.0567603
TULP3; NOG; SFRP2;	GO:0042733~embryonic digit morphogenesis	3	56	5.35714	0.0110793	0.0567603
PIGR; ITGAL;	GO:0043113~receptor clustering	2	20	10	0.0126352	0.0567603
EDN1;	GO:0043179~rhythmic excitation	1	1	100	0.0155311	0.0567603
WNT7B;	GO:0044237~cellular metabolic process	1	1	100	0.0155311	0.0567603
AKR1C3;	GO:0044259~multicellular organismal macromolecule metabolic process	1	1	100	0.0155311	0.0567603
ATP8B1; ABCB1;	GO:0045332~phospholipid translocation	2	22	9.09091	0.0149428	0.0567603
IL7; GPR55;	GO:0045453~bone resorption	2	20	10	0.0126352	0.0567603
DLL1; SIX3; NOTCH3;	GO:0045665~negative regulation of neuron differentiation	3	57	5.26316	0.0115961	0.0567603
IL6; WNT7B; SFRP2;	GO:0045669~positive regulation of osteoblast differentiation	3	58	5.17241	0.0121267	0.0567603
LILRB4; GPR55;	GO:0045671~negative regulation of osteoclast differentiation	2	21	9.52381	0.0137679	0.0567603
TULP3; SERPINE2;	GO:0045879~negative regulation of smoothened signaling pathway	2	19	10.5263	0.0115455	0.0567603
ADORA2A;	GO:0045938~positive regulation of circadian sleep/wake cycle, sleep	1	1	100	0.0155311	0.0567603
IL6; KIT;	GO:0046427~positive regulation of JAK-STAT cascade	2	21	9.52381	0.0137679	0.0567603
DLL1;	GO:0048631~regulation of skeletal muscle tissue growth	1	1	100	0.0155311	0.0567603
NRP1; NOTCH3;	GO:0048844~artery morphogenesis	2	21	9.52381	0.0137679	0.0567603
CD34; PTK2;	GO:0048870~cell motility	2	22	9.09091	0.0149428	0.0567603
MTSS1; SFRP2; NKX3-1;	GO:0050680~negative regulation of epithelial cell proliferation	3	56	5.35714	0.0110793	0.0567603
EPHB2; PTK2;	GO:0050771~negative regulation of axonogenesis	2	19	10.5263	0.0115455	0.0567603
METRN; ROBO1;	GO:0050772~positive regulation of axonogenesis	2	22	9.09091	0.0149428	0.0567603
PLXNA4;	GO:0050923~regulation of negative chemotaxis	1	1	100	0.0155311	0.0567603
SMAD9; EDN1; NOG;	GO:0051216~cartilage development	3	58	5.17241	0.0121267	0.0567603
IL6; PTGDS; WNT7B;	GO:0051384~response to glucocorticoid	3	61	4.91803	0.0138009	0.0567603
MZT1;	GO:0051417~microtubule nucleation by spindle pole body	1	1	100	0.0155311	0.0567603
PTK2; CAPN6;	GO:0051493~regulation of cytoskeleton organization	2	19	10.5263	0.0115455	0.0567603
NR4A2;	GO:0051866~general adaptation syndrome	1	1	100	0.0155311	0.0567603
SDC4; KDR;	GO:0051894~positive regulation of focal adhesion assembly	2	21	9.52381	0.0137679	0.0567603
CAV1;	GO:0052547~regulation of peptidase activity	1	1	100	0.0155311	0.0567603
CAV1; TMTC2;	GO:0055074~calcium ion homeostasis	2	21	9.52381	0.0137679	0.0567603
DLL1; TUB; POU4F2;	GO:0060041~retina development in camera-type eye	3	57	5.26316	0.0115961	0.0567603
NRP1;	GO:0060301~positive regulation of cytokine activity	1	1	100	0.0155311	0.0567603
LEPROT;	GO:0060400~negative regulation of growth hormone receptor signaling pathway	1	1	100	0.0155311	0.0567603
DUSP6;	GO:0060420~regulation of heart growth	1	1	100	0.0155311	0.0567603
WNT7B;	GO:0060482~lobar bronchus development	1	1	100	0.0155311	0.0567603
NOG;	GO:0060825~fibroblast growth factor receptor signaling pathway involved in neural plate anterior/posterior pattern formation	1	1	100	0.0155311	0.0567603
AMER1; ZNF703;	GO:0060828~regulation of canonical Wnt signaling pathway	2	19	10.5263	0.0115455	0.0567603
DLL1;	GO:0060853~Notch signaling pathway involved in arterial endothelial cell fate commitment	1	1	100	0.0155311	0.0567603
SERPINE1;	GO:0061044~negative regulation of vascular wound healing	1	1	100	0.0155311	0.0567603
SERPINE2;	GO:0061108~seminal vesicle epithelium development	1	1	100	0.0155311	0.0567603
SFRP2;	GO:0061185~negative regulation of dermatome development	1	1	100	0.0155311	0.0567603
WLS;	GO:0061355~Wnt protein secretion	1	1	100	0.0155311	0.0567603
TULP3;	GO:0061548~ganglion development	1	1	100	0.0155311	0.0567603
CLDN1;	GO:0061772~drug transport across blood-nerve barrier	1	1	100	0.0155311	0.0567603
IL6;	GO:0070091~glucagon secretion	1	1	100	0.0155311	0.0567603
KIT;	GO:0070662~mast cell proliferation	1	1	100	0.0155311	0.0567603
CALCRL;	GO:0071329~cellular response to sucrose stimulus	1	1	100	0.0155311	0.0567603
EDN1; CAV1;	GO:0071375~cellular response to peptide hormone stimulus	2	20	10	0.0126352	0.0567603
AKR1C3;	GO:0071384~cellular response to corticosteroid stimulus	1	1	100	0.0155311	0.0567603
EDN1; HEY1;	GO:0071385~cellular response to glucocorticoid stimulus	2	19	10.5263	0.0115455	0.0567603
EDN1; PDK4;	GO:0071398~cellular response to fatty acid	2	21	9.52381	0.0137679	0.0567603
NTSR1;	GO:0071545~inositol phosphate catabolic process	1	1	100	0.0155311	0.0567603
CD34;	GO:0071971~extracellular exosome assembly	1	1	100	0.0155311	0.0567603
WNT7B;	GO:0072060~outer medullary collecting duct development	1	1	100	0.0155311	0.0567603
CD34;	GO:0072254~metanephric glomerular mesangial cell differentiation	1	1	100	0.0155311	0.0567603
PDGFB;	GO:0072255~metanephric glomerular mesangial cell development	1	1	100	0.0155311	0.0567603
DLL1; FNBP1L;	GO:0072583~clathrin-dependent endocytosis	2	20	10	0.0126352	0.0567603
P2RY1; GOLGA7B; EPB41L3;	GO:0072659~protein localization to plasma membrane	3	60	5	0.013229	0.0567603
EDN1; CCR7;	GO:0090023~positive regulation of neutrophil chemotaxis	2	22	9.09091	0.0149428	0.0567603
P2RY1;	GO:0090075~relaxation of muscle	1	1	100	0.0155311	0.0567603
HOXB7; NOG;	GO:0090190~positive regulation of branching involved in ureteric bud morphogenesis	2	19	10.5263	0.0115455	0.0567603
NOG;	GO:0090193~positive regulation of glomerulus development	1	1	100	0.0155311	0.0567603
CAV1; AMER1; WLS; SFRP2;	GO:0090263~positive regulation of canonical Wnt signaling pathway	4	117	3.4188	0.0151523	0.0567603
CCR7;	GO:0097022~lymphocyte migration into lymph node	1	1	100	0.0155311	0.0567603
AOC1;	GO:0097185~cellular response to azide	1	1	100	0.0155311	0.0567603
LRP1;	GO:0097242~beta-amyloid clearance	1	1	100	0.0155311	0.0567603
KIT;	GO:0097326~melanocyte adhesion	1	1	100	0.0155311	0.0567603
SIX3;	GO:0097402~neuroblast migration	1	1	100	0.0155311	0.0567603
DLL1;	GO:0098773~skin epidermis development	1	1	100	0.0155311	0.0567603
CD34;	GO:1900035~negative regulation of cellular response to heat	1	1	100	0.0155311	0.0567603
CD34;	GO:1900038~negative regulation of cellular response to hypoxia	1	1	100	0.0155311	0.0567603
SASH1;	GO:1900044~regulation of protein K63-linked ubiquitination	1	1	100	0.0155311	0.0567603
AKR1C3;	GO:1900053~negative regulation of retinoic acid biosynthetic process	1	1	100	0.0155311	0.0567603
CAV1;	GO:1900085~negative regulation of peptidyl-tyrosine autophosphorylation	1	1	100	0.0155311	0.0567603
PADI2;	GO:1901624~negative regulation of lymphocyte chemotaxis	1	1	100	0.0155311	0.0567603
SIX3;	GO:1901987~regulation of cell cycle phase transition	1	1	100	0.0155311	0.0567603
BDKRB2;	GO:1902239~negative regulation of intrinsic apoptotic signaling pathway in response to osmotic stress by p53 class mediator	1	1	100	0.0155311	0.0567603
NRP1;	GO:1902378~VEGF-activated neuropilin signaling pathway involved in axon guidance	1	1	100	0.0155311	0.0567603
SASH1;	GO:1902498~regulation of protein autoubiquitination	1	1	100	0.0155311	0.0567603
SORL1;	GO:1902771~positive regulation of choline O-acetyltransferase activity	1	1	100	0.0155311	0.0567603
CLU;	GO:1902847~regulation of neuronal signal transduction	1	1	100	0.0155311	0.0567603
NRP1;	GO:1902946~protein localization to early endosome	1	1	100	0.0155311	0.0567603
SORL1;	GO:1902948~negative regulation of tau-protein kinase activity	1	1	100	0.0155311	0.0567603
CLU;	GO:1902949~positive regulation of tau-protein kinase activity	1	1	100	0.0155311	0.0567603
SORL1;	GO:1902955~positive regulation of early endosome to recycling endosome transport	1	1	100	0.0155311	0.0567603
SORL1;	GO:1902960~negative regulation of aspartic-type endopeptidase activity involved in amyloid precursor protein catabolic process	1	1	100	0.0155311	0.0567603
SORL1;	GO:1902997~negative regulation of neurofibrillary tangle assembly	1	1	100	0.0155311	0.0567603
CLU;	GO:1902998~positive regulation of neurofibrillary tangle assembly	1	1	100	0.0155311	0.0567603
CLDN1;	GO:1903545~cellular response to butyrate	1	1	100	0.0155311	0.0567603
BRSK2;	GO:1904152~regulation of retrograde protein transport, ER to cytosol	1	1	100	0.0155311	0.0567603
FN1;	GO:1904237~positive regulation of substrate-dependent cell migration, cell attachment to substrate	1	1	100	0.0155311	0.0567603
NRP1;	GO:1904835~dorsal root ganglion morphogenesis	1	1	100	0.0155311	0.0567603
CAV1; AMER1;	GO:1904886~beta-catenin destruction complex disassembly	2	22	9.09091	0.0149428	0.0567603
NRP1;	GO:1905040~otic placode development	1	1	100	0.0155311	0.0567603
PDGFB;	GO:1905064~negative regulation of vascular smooth muscle cell differentiation	1	1	100	0.0155311	0.0567603
PDGFB;	GO:1905176~positive regulation of vascular smooth muscle cell dedifferentiation	1	1	100	0.0155311	0.0567603
ANKLE1;	GO:1905453~regulation of myeloid progenitor cell differentiation	1	1	100	0.0155311	0.0567603
ANKLE1;	GO:1905456~regulation of lymphoid progenitor cell differentiation	1	1	100	0.0155311	0.0567603
NTSR1;	GO:1990123~L-glutamate import into cell	1	1	100	0.0155311	0.0567603
AKR1C3;	GO:2000224~regulation of testosterone biosynthetic process	1	1	100	0.0155311	0.0567603
NOG;	GO:2000313~regulation of fibroblast growth factor receptor signaling pathway involved in neural plate anterior/posterior pattern formation	1	1	100	0.0155311	0.0567603
TNFSF18;	GO:2000329~negative regulation of T-helper 17 cell lineage commitment	1	1	100	0.0155311	0.0567603
PPP1R3F;	GO:2000465~regulation of glycogen (starch) synthase activity	1	1	100	0.0155311	0.0567603
TNFSF18;	GO:2000508~regulation of dendritic cell chemotaxis	1	1	100	0.0155311	0.0567603
CCR7;	GO:2000522~positive regulation of immunological synapse formation	1	1	100	0.0155311	0.0567603
CCR7;	GO:2000525~positive regulation of T cell costimulation	1	1	100	0.0155311	0.0567603
CCR7;	GO:2000526~positive regulation of glycoprotein biosynthetic process involved in immunological synapse formation	1	1	100	0.0155311	0.0567603
CCR7;	GO:2000547~regulation of dendritic cell dendrite assembly	1	1	100	0.0155311	0.0567603
PDGFB;	GO:2000591~positive regulation of metanephric mesenchymal cell migration	1	1	100	0.0155311	0.0567603
NKX3-1;	GO:2000836~positive regulation of androgen secretion	1	1	100	0.0155311	0.0567603
LILRB1;	GO:2001193~positive regulation of gamma-delta T cell activation involved in immune response	1	1	100	0.0155311	0.0567603
GABBR2; P2RY13;	GO:0007194~negative regulation of adenylate cyclase activity	2	23	8.69565	0.0161594	0.0587376
CD36; CAV1;	GO:0019915~lipid storage	2	23	8.69565	0.0161594	0.0587376
MET; NKX3-1;	GO:0048754~branching morphogenesis of an epithelial tube	2	23	8.69565	0.0161594	0.0587376
ITGAL; CD209;	GO:0007159~leukocyte cell-cell adhesion	2	24	8.33333	0.0174168	0.0622996
DLL1; CYP26B1;	GO:0009954~proximal/distal pattern formation	2	24	8.33333	0.0174168	0.0622996
FMNL2; EPB41L3;	GO:0030866~cortical actin cytoskeleton organization	2	24	8.33333	0.0174168	0.0622996
IL6; NEUROG3;	GO:0031018~endocrine pancreas development	2	24	8.33333	0.0174168	0.0622996
BDKRB2; CAV1;	GO:0033137~negative regulation of peptidyl-serine phosphorylation	2	24	8.33333	0.0174168	0.0622996
FERMT2; SORBS1;	GO:0048041~focal adhesion assembly	2	24	8.33333	0.0174168	0.0622996
DDAH1; CAV1;	GO:0050999~regulation of nitric-oxide synthase activity	2	24	8.33333	0.0174168	0.0622996
KCNMB1; KCNK13; KCNQ5; SLC12A7;	GO:0071805~potassium ion transmembrane transport	4	122	3.27869	0.0173243	0.0622996
ADORA2A; NKX3-1;	GO:2001235~positive regulation of apoptotic signaling pathway	2	24	8.33333	0.0174168	0.0622996
SERPINE2; ADGRG3; PLXNA4;	GO:0030334~regulation of cell migration	3	67	4.47761	0.0175248	0.0624651
AKR1C2; AKR1C1; NEUROG3;	GO:0030855~epithelial cell differentiation	3	67	4.47761	0.0175248	0.0624651
CAV1; DUSP6;	GO:0000188~inactivation of MAPK activity	2	25	8	0.0187143	0.0646893
SERPINE1;	GO:0001300~chronological cell aging	1	2	50	0.0232062	0.0646893
PGLYRP2;	GO:0001519~peptide amidation	1	2	50	0.0232062	0.0646893
NOG; WLS;	GO:0001707~mesoderm formation	2	28	7.14286	0.0228408	0.0646893
SCG2; CAV1;	GO:0001937~negative regulation of endothelial cell proliferation	2	28	7.14286	0.0228408	0.0646893
RPS6KA2;	GO:0002035~brain renin-angiotensin system	1	2	50	0.0232062	0.0646893
KIT;	GO:0002327~immature B cell differentiation	1	2	50	0.0232062	0.0646893
IL6;	GO:0002384~hepatic immune response	1	2	50	0.0232062	0.0646893
PIGR;	GO:0002415~immunoglobulin transcytosis in epithelial cells mediated by polymeric immunoglobulin receptor	1	2	50	0.0232062	0.0646893
LTA;	GO:0002876~positive regulation of chronic inflammatory response to antigenic stimulus	1	2	50	0.0232062	0.0646893
CAV1;	GO:0003057~regulation of the force of heart contraction by chemical signal	1	2	50	0.0232062	0.0646893
SIX3;	GO:0003404~optic vesicle morphogenesis	1	2	50	0.0232062	0.0646893
HPRT1;	GO:0006166~purine ribonucleoside salvage	1	2	50	0.0232062	0.0646893
AK5;	GO:0006172~ADP biosynthetic process	1	2	50	0.0232062	0.0646893
HPRT1;	GO:0006178~guanine salvage	1	2	50	0.0232062	0.0646893
DPYD;	GO:0006208~pyrimidine nucleobase catabolic process	1	2	50	0.0232062	0.0646893
DPYD;	GO:0006212~uracil catabolic process	1	2	50	0.0232062	0.0646893
BIN1; SYNE1;	GO:0006997~nucleus organization	2	25	8	0.0187143	0.0646893
H2AFY2;	GO:0007549~dosage compensation	1	2	50	0.0232062	0.0646893
ATP8B1; TUB; POU4F2; USH1C;	GO:0007605~sensory perception of sound	4	132	3.0303	0.0222263	0.0646893
AK5;	GO:0009220~pyrimidine ribonucleotide biosynthetic process	1	2	50	0.0232062	0.0646893
PDGFB;	GO:0010512~negative regulation of phosphatidylinositol biosynthetic process	1	2	50	0.0232062	0.0646893
PDK4;	GO:0010565~regulation of cellular ketone metabolic process	1	2	50	0.0232062	0.0646893
PADI2;	GO:0010848~regulation of chromatin disassembly	1	2	50	0.0232062	0.0646893
AKR1C3; NKX3-1;	GO:0010942~positive regulation of cell death	2	26	7.69231	0.0200513	0.0646893
A2M; SERPINE1; SERPING1; SERPINE2;	GO:0010951~negative regulation of endopeptidase activity	4	124	3.22581	0.0182446	0.0646893
LIPG;	GO:0010983~positive regulation of high-density lipoprotein particle clearance	1	2	50	0.0232062	0.0646893
SIX3;	GO:0014016~neuroblast differentiation	1	2	50	0.0232062	0.0646893
ADORA2A;	GO:0014057~positive regulation of acetylcholine secretion, neurotransmission	1	2	50	0.0232062	0.0646893
CAV1; FNBP1L;	GO:0016050~vesicle organization	2	26	7.69231	0.0200513	0.0646893
NRP1; MCF2;	GO:0016358~dendrite development	2	27	7.40741	0.021427	0.0646893
AKR1C3;	GO:0016488~farnesol catabolic process	1	2	50	0.0232062	0.0646893
ATE1;	GO:0016598~protein arginylation	1	2	50	0.0232062	0.0646893
PADI2;	GO:0018101~protein citrullination	1	2	50	0.0232062	0.0646893
SOCS2; IL6; KIT; IL36G;	GO:0019221~cytokine-mediated signaling pathway	4	124	3.22581	0.0182446	0.0646893
DPYD;	GO:0019483~beta-alanine biosynthetic process	1	2	50	0.0232062	0.0646893
PLXNA4;	GO:0021644~vagus nerve morphogenesis	1	2	50	0.0232062	0.0646893
ATP8B1;	GO:0021650~vestibulocochlear nerve formation	1	2	50	0.0232062	0.0646893
DLL1;	GO:0021693~cerebellar Purkinje cell layer structural organization	1	2	50	0.0232062	0.0646893
PLXNA4;	GO:0021784~postganglionic parasympathetic fiber development	1	2	50	0.0232062	0.0646893
NRP1;	GO:0021828~gonadotrophin-releasing hormone neuronal migration to the hypothalamus	1	2	50	0.0232062	0.0646893
ROBO1;	GO:0021836~chemorepulsion involved in postnatal olfactory bulb interneuron migration	1	2	50	0.0232062	0.0646893
PTK2; BRSK2;	GO:0030010~establishment of cell polarity	2	25	8	0.0187143	0.0646893
VCAN; CSPG4;	GO:0030206~chondroitin sulfate biosynthetic process	2	25	8	0.0187143	0.0646893
PCYOX1;	GO:0030328~prenylcysteine catabolic process	1	2	50	0.0232062	0.0646893
HPRT1;	GO:0032263~GMP salvage	1	2	50	0.0232062	0.0646893
LRP1;	GO:0032370~positive regulation of lipid transport	1	2	50	0.0232062	0.0646893
LRP1;	GO:0032429~regulation of phospholipase A2 activity	1	2	50	0.0232062	0.0646893
LEPROT;	GO:0032511~late endosome to vacuole transport via multivesicular body sorting pathway	1	2	50	0.0232062	0.0646893
LILRB1; PGLYRP2;	GO:0032689~negative regulation of interferon-gamma production	2	25	8	0.0187143	0.0646893
CD36; CCR7;	GO:0032735~positive regulation of interleukin-12 production	2	25	8	0.0187143	0.0646893
KIT;	GO:0032762~mast cell cytokine production	1	2	50	0.0232062	0.0646893
KITLG;	GO:0033026~negative regulation of mast cell apoptotic process	1	2	50	0.0232062	0.0646893
IL6; CAV1; SFRP2;	GO:0033138~positive regulation of peptidyl-serine phosphorylation	3	70	4.28571	0.0195761	0.0646893
SERPINE2;	GO:0033363~secretory granule organization	1	2	50	0.0232062	0.0646893
CAV1;	GO:0033484~nitric oxide homeostasis	1	2	50	0.0232062	0.0646893
MZT1;	GO:0033566~gamma-tubulin complex localization	1	2	50	0.0232062	0.0646893
CTGF;	GO:0034059~response to anoxia	1	2	50	0.0232062	0.0646893
CD14; TNFRSF11A;	GO:0034612~response to tumor necrosis factor	2	25	8	0.0187143	0.0646893
EDN1;	GO:0034696~response to prostaglandin F	1	2	50	0.0232062	0.0646893
GPR55; ROBO1;	GO:0035025~positive regulation of Rho protein signal transduction	2	25	8	0.0187143	0.0646893
CD34;	GO:0035759~mesangial cell-matrix adhesion	1	2	50	0.0232062	0.0646893
HEY1;	GO:0036304~umbilical cord morphogenesis	1	2	50	0.0232062	0.0646893
PADI2;	GO:0036413~histone H3-R26 citrullination	1	2	50	0.0232062	0.0646893
KIT;	GO:0038109~Kit signaling pathway	1	2	50	0.0232062	0.0646893
KIT;	GO:0038162~erythropoietin-mediated signaling pathway	1	2	50	0.0232062	0.0646893
NRP1;	GO:0038190~VEGF-activated neuropilin signaling pathway	1	2	50	0.0232062	0.0646893
ADORA2A;	GO:0040013~negative regulation of locomotion	1	2	50	0.0232062	0.0646893
SRD5A1;	GO:0042747~circadian sleep/wake cycle, REM sleep	1	2	50	0.0232062	0.0646893
ADORA2A; P2RY1;	GO:0042755~eating behavior	2	27	7.40741	0.021427	0.0646893
EPB41L3;	GO:0043217~myelin maintenance	1	2	50	0.0232062	0.0646893
PRAM1;	GO:0043313~regulation of neutrophil degranulation	1	2	50	0.0232062	0.0646893
NRP1; ADORA2A; NR4A2; LRP1;	GO:0043524~negative regulation of neuron apoptotic process	4	130	3.07692	0.0211853	0.0646893
CAV1;	GO:0044860~protein localization to plasma membrane raft	1	2	50	0.0232062	0.0646893
SOX13;	GO:0045586~regulation of gamma-delta T cell differentiation	1	2	50	0.0232062	0.0646893
PDGFB; EDN1;	GO:0045840~positive regulation of mitotic nuclear division	2	25	8	0.0187143	0.0646893
TRIM16; PDGFB; IL6; CREB5; ALX1; TESC; NKX3-1; MAPRE3; WNT6;	GO:0045893~positive regulation of transcription, DNA-templated	9	500	1.8	0.0194603	0.0646893
ANKLE1;	GO:0045950~negative regulation of mitotic recombination	1	2	50	0.0232062	0.0646893
HPRT1;	GO:0046038~GMP catabolic process	1	2	50	0.0232062	0.0646893
HPRT1;	GO:0046100~hypoxanthine metabolic process	1	2	50	0.0232062	0.0646893
DLL1;	GO:0046331~lateral inhibition	1	2	50	0.0232062	0.0646893
PLA2G7;	GO:0046469~platelet activating factor metabolic process	1	2	50	0.0232062	0.0646893
NRP1; PDGFB;	GO:0048008~platelet-derived growth factor receptor signaling pathway	2	28	7.14286	0.0228408	0.0646893
WNT7B;	GO:0048144~fibroblast proliferation	1	2	50	0.0232062	0.0646893
IL6;	GO:0048635~negative regulation of muscle organ development	1	2	50	0.0232062	0.0646893
A2M; KIT;	GO:0048863~stem cell differentiation	2	26	7.69231	0.0200513	0.0646893
CCR7;	GO:0050706~regulation of interleukin-1 beta secretion	1	2	50	0.0232062	0.0646893
CTGF;	GO:0050867~positive regulation of cell activation	1	2	50	0.0232062	0.0646893
ROBO1;	GO:0050925~negative regulation of negative chemotaxis	1	2	50	0.0232062	0.0646893
MYO1B; BAIAP2L1;	GO:0051017~actin filament bundle assembly	2	28	7.14286	0.0228408	0.0646893
P2RY1;	GO:0051100~negative regulation of binding	1	2	50	0.0232062	0.0646893
EDN1; GPR55;	GO:0051482~positive regulation of cytosolic calcium ion concentration involved in phospholipase C-activating G-protein coupled signaling pathway	2	27	7.40741	0.021427	0.0646893
CCR7; FNBP1L;	GO:0051491~positive regulation of filopodium assembly	2	26	7.69231	0.0200513	0.0646893
EDN1; NTSR1;	GO:0051930~regulation of sensory perception of pain	2	26	7.69231	0.0200513	0.0646893
CCM2L;	GO:0055017~cardiac muscle tissue growth	1	2	50	0.0232062	0.0646893
CD36;	GO:0055096~low-density lipoprotein particle mediated signaling	1	2	50	0.0232062	0.0646893
TNFRSF11A;	GO:0060086~circadian temperature homeostasis	1	2	50	0.0232062	0.0646893
NOG;	GO:0060302~negative regulation of cytokine activity	1	2	50	0.0232062	0.0646893
SFRP2; CYP26B1;	GO:0060349~bone morphogenesis	2	25	8	0.0187143	0.0646893
CTGF;	GO:0060401~cytosolic calcium ion transport	1	2	50	0.0232062	0.0646893
TULP3;	GO:0060434~bronchus morphogenesis	1	2	50	0.0232062	0.0646893
WNT7B;	GO:0060560~developmental growth involved in morphogenesis	1	2	50	0.0232062	0.0646893
NRP1;	GO:0060978~angiogenesis involved in coronary vascular morphogenesis	1	2	50	0.0232062	0.0646893
BIN1;	GO:0060988~lipid tube assembly	1	2	50	0.0232062	0.0646893
WLS;	GO:0061357~positive regulation of Wnt protein secretion	1	2	50	0.0232062	0.0646893
NRP1;	GO:0061441~renal artery morphogenesis	1	2	50	0.0232062	0.0646893
CLU;	GO:0061518~microglial cell proliferation	1	2	50	0.0232062	0.0646893
EDN1;	GO:0070101~positive regulation of chemokine-mediated signaling pathway	1	2	50	0.0232062	0.0646893
CD36;	GO:0070543~response to linoleic acid	1	2	50	0.0232062	0.0646893
IL6; EDN1; NKX3-1;	GO:0071347~cellular response to interleukin-1	3	70	4.28571	0.0195761	0.0646893
AKR1C3;	GO:0071379~cellular response to prostaglandin stimulus	1	2	50	0.0232062	0.0646893
VASN;	GO:0071461~cellular response to redox state	1	2	50	0.0232062	0.0646893
PDGFB;	GO:0071506~cellular response to mycophenolic acid	1	2	50	0.0232062	0.0646893
CD34;	GO:0071657~positive regulation of granulocyte colony-stimulating factor production	1	2	50	0.0232062	0.0646893
TNFRSF11A;	GO:0071812~positive regulation of fever generation by positive regulation of prostaglandin secretion	1	2	50	0.0232062	0.0646893
TNFRSF11A;	GO:0071848~positive regulation of ERK1 and ERK2 cascade via TNFSF11-mediated signaling	1	2	50	0.0232062	0.0646893
WNT7B;	GO:0072053~renal inner medulla development	1	2	50	0.0232062	0.0646893
WNT7B;	GO:0072054~renal outer medulla development	1	2	50	0.0232062	0.0646893
DLL1;	GO:0072070~loop of Henle development	1	2	50	0.0232062	0.0646893
WNT6;	GO:0072079~nephron tubule formation	1	2	50	0.0232062	0.0646893
NOTCH3;	GO:0072104~glomerular capillary formation	1	2	50	0.0232062	0.0646893
MTSS1;	GO:0072160~nephron tubule epithelial cell differentiation	1	2	50	0.0232062	0.0646893
WNT7B;	GO:0072236~metanephric loop of Henle development	1	2	50	0.0232062	0.0646893
CCR7;	GO:0072610~interleukin-12 secretion	1	2	50	0.0232062	0.0646893
PPP4R4;	GO:0080163~regulation of protein serine/threonine phosphatase activity	1	2	50	0.0232062	0.0646893
CAV1;	GO:0086098~angiotensin-activated signaling pathway involved in heart process	1	2	50	0.0232062	0.0646893
EEF1A2;	GO:0090218~positive regulation of lipid kinase activity	1	2	50	0.0232062	0.0646893
NRP1;	GO:0090259~regulation of retinal ganglion cell axon guidance	1	2	50	0.0232062	0.0646893
KIT;	GO:0097324~melanocyte migration	1	2	50	0.0232062	0.0646893
NRP1;	GO:0097374~sensory neuron axon guidance	1	2	50	0.0232062	0.0646893
CLDN1; CCND1;	GO:0097421~liver regeneration	2	28	7.14286	0.0228408	0.0646893
NTSR1;	GO:0098900~regulation of action potential	1	2	50	0.0232062	0.0646893
ABCB1;	GO:0099040~ceramide translocation	1	2	50	0.0232062	0.0646893
CD34;	GO:1900168~positive regulation of glial cell-derived neurotrophic factor secretion	1	2	50	0.0232062	0.0646893
CLU;	GO:1900221~regulation of beta-amyloid clearance	1	2	50	0.0232062	0.0646893
MET;	GO:1901299~negative regulation of hydrogen peroxide-mediated programmed cell death	1	2	50	0.0232062	0.0646893
CAV1;	GO:1901979~regulation of inward rectifier potassium channel activity	1	2	50	0.0232062	0.0646893
NRP1;	GO:1902336~positive regulation of retinal ganglion cell axon guidance	1	2	50	0.0232062	0.0646893
SIX3;	GO:1902692~regulation of neuroblast proliferation	1	2	50	0.0232062	0.0646893
SORL1;	GO:1902963~negative regulation of metalloendopeptidase activity involved in amyloid precursor protein catabolic process	1	2	50	0.0232062	0.0646893
MAPRE3;	GO:1903033~positive regulation of microtubule plus-end binding	1	2	50	0.0232062	0.0646893
GFRA2;	GO:1903263~positive regulation of serine phosphorylation of STAT3 protein	1	2	50	0.0232062	0.0646893
NRP1;	GO:1903375~facioacoustic ganglion development	1	2	50	0.0232062	0.0646893
EFNB2;	GO:1903849~positive regulation of aorta morphogenesis	1	2	50	0.0232062	0.0646893
LAMP3;	GO:1903900~regulation of viral life cycle	1	2	50	0.0232062	0.0646893
USH1C;	GO:1904106~protein localization to microvillus	1	2	50	0.0232062	0.0646893
SFRP2;	GO:1904956~regulation of midbrain dopaminergic neuron differentiation	1	2	50	0.0232062	0.0646893
NOG;	GO:1905006~negative regulation of epithelial to mesenchymal transition involved in endocardial cushion formation	1	2	50	0.0232062	0.0646893
KIT;	GO:1905065~positive regulation of vascular smooth muscle cell differentiation	1	2	50	0.0232062	0.0646893
IL6;	GO:1990646~cellular response to prolactin	1	2	50	0.0232062	0.0646893
SFRP2;	GO:2000041~negative regulation of planar cell polarity pathway involved in axis elongation	1	2	50	0.0232062	0.0646893
SERPINE1;	GO:2000098~negative regulation of smooth muscle cell-matrix adhesion	1	2	50	0.0232062	0.0646893
CD36;	GO:2000334~positive regulation of blood microparticle formation	1	2	50	0.0232062	0.0646893
ECM1;	GO:2000404~regulation of T cell migration	1	2	50	0.0232062	0.0646893
LRP1;	GO:2000587~negative regulation of platelet-derived growth factor receptor-beta signaling pathway	1	2	50	0.0232062	0.0646893
C1QTNF1;	GO:2000860~positive regulation of aldosterone secretion	1	2	50	0.0232062	0.0646893
CYP26B1;	GO:2001037~positive regulation of tongue muscle cell differentiation	1	2	50	0.0232062	0.0646893
LILRB1;	GO:2001186~negative regulation of CD8-positive, alpha-beta T cell activation	1	2	50	0.0232062	0.0646893
IL7; NQO1; PPP1R14C;	GO:0043086~negative regulation of catalytic activity	3	76	3.94737	0.0240593	0.066883
MSC; EPHB2; ALX1;	GO:0060021~palate development	3	76	3.94737	0.0240593	0.066883
SIX3; AKR1C3;	GO:0000060~protein import into nucleus, translocation	2	29	6.89655	0.024292	0.0670684
HLA-F; ERAP1;	GO:0002474~antigen processing and presentation of peptide antigen via MHC class I	2	29	6.89655	0.024292	0.0670684
IL6; EFNA1;	GO:0045765~regulation of angiogenesis	2	29	6.89655	0.024292	0.0670684
IL6; AOC1;	GO:0046677~response to antibiotic	2	29	6.89655	0.024292	0.0670684
NOG; HEY1;	GO:0060412~ventricular septum morphogenesis	2	29	6.89655	0.024292	0.0670684
PDK4; SORBS1; BAIAP2L1;	GO:0008286~insulin receptor signaling pathway	3	77	3.8961	0.0248559	0.0684384
HSD11B1; CTGF; WNT7B;	GO:0030324~lung development	3	77	3.8961	0.0248559	0.0684384
CAV1; PANX2;	GO:0002931~response to ischemia	2	30	6.66667	0.0257799	0.0702172
TNFSF15; NKX3-1; ROBO1;	GO:0006919~activation of cysteine-type endopeptidase activity involved in apoptotic process	3	78	3.84615	0.0256666	0.0702172
KIT; IL7R;	GO:0030217~T cell differentiation	2	30	6.66667	0.0257799	0.0702172
SMAD9; WLS;	GO:0030901~midbrain development	2	30	6.66667	0.0257799	0.0702172
SLC1A2; SORBS1;	GO:0046326~positive regulation of glucose import	2	30	6.66667	0.0257799	0.0702172
ITGA6; LAMB3;	GO:0050873~brown fat cell differentiation	2	30	6.66667	0.0257799	0.0702172
ABCC3; SLC4A4;	GO:0098656~anion transmembrane transport	2	30	6.66667	0.0257799	0.0702172
CAV1; NKX3-1;	GO:2001244~positive regulation of intrinsic apoptotic signaling pathway	2	30	6.66667	0.0257799	0.0702172
DDAH1;	GO:0000052~citrulline metabolic process	1	3	33.3333	0.0308216	0.0725996
CCND1;	GO:0000320~re-entry into mitotic cell cycle	1	3	33.3333	0.0308216	0.0725996
KIF26A;	GO:0001560~regulation of cell growth by extracellular stimulus	1	3	33.3333	0.0308216	0.0725996
IL6;	GO:0001781~neutrophil apoptotic process	1	3	33.3333	0.0308216	0.0725996
ITGAL;	GO:0002291~T cell activation via T cell receptor contact with antigen bound to MHC molecule on antigen presenting cell	1	3	33.3333	0.0308216	0.0725996
ITM2A;	GO:0002317~plasma cell differentiation	1	3	33.3333	0.0308216	0.0725996
CCR7;	GO:0002408~myeloid dendritic cell chemotaxis	1	3	33.3333	0.0308216	0.0725996
LILRB1;	GO:0002767~immune response-inhibiting cell surface receptor signaling pathway	1	3	33.3333	0.0308216	0.0725996
LILRB1;	GO:0002774~Fc receptor mediated inhibitory signaling pathway	1	3	33.3333	0.0308216	0.0725996
SAMSN1;	GO:0002820~negative regulation of adaptive immune response	1	3	33.3333	0.0308216	0.0725996
CCR7;	GO:0002922~positive regulation of humoral immune response	1	3	33.3333	0.0308216	0.0725996
HEY1;	GO:0003190~atrioventricular valve formation	1	3	33.3333	0.0308216	0.0725996
EFNA1;	GO:0003199~endocardial cushion to mesenchymal transition involved in heart valve formation	1	3	33.3333	0.0308216	0.0725996
HPRT1;	GO:0006168~adenine salvage	1	3	33.3333	0.0308216	0.0725996
DPYD;	GO:0006210~thymine catabolic process	1	3	33.3333	0.0308216	0.0725996
SGPP1;	GO:0006670~sphingosine metabolic process	1	3	33.3333	0.0308216	0.0725996
AP1S2; WLS; TBC1D5; MLPH; TBC1D2;	GO:0006886~intracellular protein transport	5	210	2.38095	0.0272929	0.0725996
NKX3-1;	GO:0007431~salivary gland development	1	3	33.3333	0.0308216	0.0725996
HPRT1; ADORA2A; ANKH;	GO:0007626~locomotory behavior	3	82	3.65854	0.0290499	0.0725996
CLDN1;	GO:0008065~establishment of blood-nerve barrier	1	3	33.3333	0.0308216	0.0725996
CTGF; EMP1; LAMB3;	GO:0008544~epidermis development	3	80	3.75	0.0273301	0.0725996
MMACHC;	GO:0009236~cobalamin biosynthetic process	1	3	33.3333	0.0308216	0.0725996
IL6;	GO:0010574~regulation of vascular endothelial growth factor production	1	3	33.3333	0.0308216	0.0725996
SERPINE2;	GO:0010766~negative regulation of sodium ion transport	1	3	33.3333	0.0308216	0.0725996
MSC;	GO:0014707~branchiomeric skeletal muscle development	1	3	33.3333	0.0308216	0.0725996
EDN1; SORBS1;	GO:0015758~glucose transport	2	33	6.06061	0.0304575	0.0725996
CD209;	GO:0019062~virion attachment to host cell	1	3	33.3333	0.0308216	0.0725996
CAV1;	GO:0019065~receptor-mediated endocytosis of virus by host cell	1	3	33.3333	0.0308216	0.0725996
NOG;	GO:0021533~cell differentiation in hindbrain	1	3	33.3333	0.0308216	0.0725996
TULP3;	GO:0021914~negative regulation of smoothened signaling pathway involved in ventral spinal cord patterning	1	3	33.3333	0.0308216	0.0725996
NR4A2;	GO:0021986~habenula development	1	3	33.3333	0.0308216	0.0725996
CPE;	GO:0030070~insulin processing	1	3	33.3333	0.0308216	0.0725996
EDN1;	GO:0030185~nitric oxide transport	1	3	33.3333	0.0308216	0.0725996
PCYOX1;	GO:0030327~prenylated protein catabolic process	1	3	33.3333	0.0308216	0.0725996
ANKH;	GO:0030505~inorganic diphosphate transport	1	3	33.3333	0.0308216	0.0725996
EPB41L3;	GO:0030865~cortical cytoskeleton organization	1	3	33.3333	0.0308216	0.0725996
CCR7;	GO:0032649~regulation of interferon-gamma production	1	3	33.3333	0.0308216	0.0725996
PGLYRP2;	GO:0032827~negative regulation of natural killer cell differentiation involved in immune response	1	3	33.3333	0.0308216	0.0725996
PDE2A;	GO:0033159~negative regulation of protein import into nucleus, translocation	1	3	33.3333	0.0308216	0.0725996
DPP4;	GO:0033632~regulation of cell-cell adhesion mediated by integrin	1	3	33.3333	0.0308216	0.0725996
DCSTAMP;	GO:0034241~positive regulation of macrophage fusion	1	3	33.3333	0.0308216	0.0725996
RAB7B;	GO:0034499~late endosome to Golgi transport	1	3	33.3333	0.0308216	0.0725996
MCF2; FGD2; ARHGEF40;	GO:0035023~regulation of Rho protein signal transduction	3	81	3.7037	0.028183	0.0725996
KIT;	GO:0035701~hematopoietic stem cell migration	1	3	33.3333	0.0308216	0.0725996
PDGFB;	GO:0035793~positive regulation of metanephric mesenchymal cell migration by platelet-derived growth factor receptor-beta signaling pathway	1	3	33.3333	0.0308216	0.0725996
NRP1;	GO:0036486~ventral trunk neural crest cell migration	1	3	33.3333	0.0308216	0.0725996
CD14;	GO:0038123~toll-like receptor TLR1:TLR2 signaling pathway	1	3	33.3333	0.0308216	0.0725996
PRLR;	GO:0038161~prolactin signaling pathway	1	3	33.3333	0.0308216	0.0725996
GPR55;	GO:0038171~cannabinoid signaling pathway	1	3	33.3333	0.0308216	0.0725996
SDC4; LILRB1;	GO:0042130~negative regulation of T cell proliferation	2	33	6.06061	0.0304575	0.0725996
CBR3;	GO:0042376~phylloquinone catabolic process	1	3	33.3333	0.0308216	0.0725996
CAV1;	GO:0042524~negative regulation of tyrosine phosphorylation of Stat5 protein	1	3	33.3333	0.0308216	0.0725996
DUSP6;	GO:0042663~regulation of endodermal cell fate specification	1	3	33.3333	0.0308216	0.0725996
PRLR;	GO:0042977~activation of JAK2 kinase activity	1	3	33.3333	0.0308216	0.0725996
PGLYRP2;	GO:0044117~growth of symbiont in host	1	3	33.3333	0.0308216	0.0725996
IL6;	GO:0045079~negative regulation of chemokine biosynthetic process	1	3	33.3333	0.0308216	0.0725996
ITGA1;	GO:0045123~cellular extravasation	1	3	33.3333	0.0308216	0.0725996
IL6;	GO:0045188~regulation of circadian sleep/wake cycle, non-REM sleep	1	3	33.3333	0.0308216	0.0725996
EDN1;	GO:0045321~leukocyte activation	1	3	33.3333	0.0308216	0.0725996
DLL1;	GO:0045605~negative regulation of epidermal cell differentiation	1	3	33.3333	0.0308216	0.0725996
DLL1;	GO:0045608~negative regulation of auditory receptor cell differentiation	1	3	33.3333	0.0308216	0.0725996
DLL1; KIT;	GO:0045747~positive regulation of Notch signaling pathway	2	33	6.06061	0.0304575	0.0725996
FN1; L1CAM;	GO:0045773~positive regulation of axon extension	2	31	6.45161	0.0273039	0.0725996
IL6;	GO:0045837~negative regulation of membrane potential	1	3	33.3333	0.0308216	0.0725996
PDE9A;	GO:0046068~cGMP metabolic process	1	3	33.3333	0.0308216	0.0725996
PDK4;	GO:0046320~regulation of fatty acid oxidation	1	3	33.3333	0.0308216	0.0725996
CD209;	GO:0046968~peptide antigen transport	1	3	33.3333	0.0308216	0.0725996
AKR1C3;	GO:0048385~regulation of retinoic acid receptor signaling pathway	1	3	33.3333	0.0308216	0.0725996
DLL1;	GO:0048630~skeletal muscle tissue growth	1	3	33.3333	0.0308216	0.0725996
LIPG;	GO:0050746~regulation of lipoprotein metabolic process	1	3	33.3333	0.0308216	0.0725996
SERPINE2;	GO:0050974~detection of mechanical stimulus involved in sensory perception	1	3	33.3333	0.0308216	0.0725996
LRP1;	GO:0051222~positive regulation of protein transport	1	3	33.3333	0.0308216	0.0725996
BIN1;	GO:0051647~nucleus localization	1	3	33.3333	0.0308216	0.0725996
FCER2;	GO:0051712~positive regulation of killing of cells of other organism	1	3	33.3333	0.0308216	0.0725996
CLU;	GO:0051788~response to misfolded protein	1	3	33.3333	0.0308216	0.0725996
CCND1; NR4A2; WNT7B;	GO:0060070~canonical Wnt signaling pathway	3	83	3.61446	0.0299307	0.0725996
KIT;	GO:0060374~mast cell differentiation	1	3	33.3333	0.0308216	0.0725996
EDN1;	GO:0060585~positive regulation of prostaglandin-endoperoxide synthase activity	1	3	33.3333	0.0308216	0.0725996
SIX3;	GO:0061074~regulation of neural retina development	1	3	33.3333	0.0308216	0.0725996
CCND1;	GO:0070141~response to UV-A	1	3	33.3333	0.0308216	0.0725996
WNT6;	GO:0070172~positive regulation of tooth mineralization	1	3	33.3333	0.0308216	0.0725996
CYP26B1;	GO:0070268~cornification	1	3	33.3333	0.0308216	0.0725996
KITLG;	GO:0070668~positive regulation of mast cell proliferation	1	3	33.3333	0.0308216	0.0725996
CLDN1;	GO:0070673~response to interleukin-18	1	3	33.3333	0.0308216	0.0725996
CLDN1;	GO:0071284~cellular response to lead ion	1	3	33.3333	0.0308216	0.0725996
RPS6KA2;	GO:0071322~cellular response to carbohydrate stimulus	1	3	33.3333	0.0308216	0.0725996
EDN1;	GO:0071389~cellular response to mineralocorticoid stimulus	1	3	33.3333	0.0308216	0.0725996
IL6; SRD5A1;	GO:0071549~cellular response to dexamethasone stimulus	2	31	6.45161	0.0273039	0.0725996
CD14;	GO:0071727~cellular response to triacyl bacterial lipopeptide	1	3	33.3333	0.0308216	0.0725996
CCR7;	GO:0071731~response to nitric oxide	1	3	33.3333	0.0308216	0.0725996
TNFRSF11A;	GO:0071847~TNFSF11-mediated signaling pathway	1	3	33.3333	0.0308216	0.0725996
NKX3-1;	GO:0071899~negative regulation of estrogen receptor binding	1	3	33.3333	0.0308216	0.0725996
CD34;	GO:0072011~glomerular endothelium development	1	3	33.3333	0.0308216	0.0725996
DLL1;	GO:0072014~proximal tubule development	1	3	33.3333	0.0308216	0.0725996
WNT7B;	GO:0072061~inner medullary collecting duct development	1	3	33.3333	0.0308216	0.0725996
MTSS1;	GO:0072102~glomerulus morphogenesis	1	3	33.3333	0.0308216	0.0725996
AMER1;	GO:0072161~mesenchymal cell differentiation involved in kidney development	1	3	33.3333	0.0308216	0.0725996
CCM2L;	GO:0090271~positive regulation of fibroblast growth factor production	1	3	33.3333	0.0308216	0.0725996
SYNE1;	GO:0090292~nuclear matrix anchoring at nuclear membrane	1	3	33.3333	0.0308216	0.0725996
CAV1;	GO:0098903~regulation of membrane repolarization during action potential	1	3	33.3333	0.0308216	0.0725996
PTK2;	GO:1900024~regulation of substrate adhesion-dependent cell spreading	1	3	33.3333	0.0308216	0.0725996
DLL1;	GO:1900746~regulation of vascular endothelial growth factor signaling pathway	1	3	33.3333	0.0308216	0.0725996
H2AFY2;	GO:1901837~negative regulation of transcription of nuclear large rRNA transcript from RNA polymerase I promoter	1	3	33.3333	0.0308216	0.0725996
SERPINE1; SFRP2;	GO:1902042~negative regulation of extrinsic apoptotic signaling pathway via death domain receptors	2	33	6.06061	0.0304575	0.0725996
CLDN1;	GO:1903348~positive regulation of bicellular tight junction assembly	1	3	33.3333	0.0308216	0.0725996
KCNMB1;	GO:1903413~cellular response to bile acid	1	3	33.3333	0.0308216	0.0725996
CAV1;	GO:1903598~positive regulation of gap junction assembly	1	3	33.3333	0.0308216	0.0725996
USH1C;	GO:1904970~brush border assembly	1	3	33.3333	0.0308216	0.0725996
SFRP2;	GO:2000035~regulation of stem cell division	1	3	33.3333	0.0308216	0.0725996
CAV1;	GO:2000286~receptor internalization involved in canonical Wnt signaling pathway	1	3	33.3333	0.0308216	0.0725996
IL6;	GO:2000366~positive regulation of STAT protein import into nucleus	1	3	33.3333	0.0308216	0.0725996
LILRB1;	GO:2000669~negative regulation of dendritic cell apoptotic process	1	3	33.3333	0.0308216	0.0725996
HEY1;	GO:2000820~negative regulation of transcription from RNA polymerase II promoter involved in smooth muscle cell differentiation	1	3	33.3333	0.0308216	0.0725996
LILRB1;	GO:2001189~negative regulation of T cell activation via T cell receptor contact with antigen bound to MHC molecule on antigen presenting cell	1	3	33.3333	0.0308216	0.0725996
HEY1;	GO:2001212~regulation of vasculogenesis	1	3	33.3333	0.0308216	0.0725996
MMP9;	GO:2001258~negative regulation of cation channel activity	1	3	33.3333	0.0308216	0.0725996
ABCC3; ABCB1; PTGDS; SLC51A; SLC12A7; SLC4A4;	GO:0006810~transport	6	295	2.0339	0.0315624	0.074258
MTSS1; VIM; ITGAL;	GO:0006928~movement of cell or subcellular component	3	85	3.52941	0.0317344	0.0745759
PDK4; TBC1D5;	GO:0042594~response to starvation	2	34	5.88235	0.0320858	0.0751395
TUB; USH1C;	GO:0045494~photoreceptor cell maintenance	2	34	5.88235	0.0320858	0.0751395
KITLG; BCL2A1;	GO:0097192~extrinsic apoptotic signaling pathway in absence of ligand	2	34	5.88235	0.0320858	0.0751395
CALCRL; MRAP2;	GO:0030819~positive regulation of cAMP biosynthetic process	2	35	5.71429	0.0337476	0.078576
EDN1; NKX3-1;	GO:0033574~response to testosterone	2	35	5.71429	0.0337476	0.078576
CTGF; POU4F2;	GO:0045597~positive regulation of cell differentiation	2	35	5.71429	0.0337476	0.078576
RPS6KA2; LILRB1;	GO:0045786~negative regulation of cell cycle	2	35	5.71429	0.0337476	0.078576
CAV1; DSG2;	GO:0086091~regulation of heart rate by cardiac conduction	2	35	5.71429	0.0337476	0.078576
EDN1;	GO:0001821~histamine secretion	1	4	25	0.0383777	0.0789028
NOG;	GO:0001839~neural plate morphogenesis	1	4	25	0.0383777	0.0789028
SIX3;	GO:0002070~epithelial cell maturation	1	4	25	0.0383777	0.0789028
EPB41L3;	GO:0002175~protein localization to paranode region of axon	1	4	25	0.0383777	0.0789028
IL7;	GO:0002360~T cell lineage commitment	1	4	25	0.0383777	0.0789028
CYP19A1;	GO:0002677~negative regulation of chronic inflammatory response	1	4	25	0.0383777	0.0789028
PDGFB;	GO:0003104~positive regulation of glomerular filtration	1	4	25	0.0383777	0.0789028
WNT7B;	GO:0003338~metanephros morphogenesis	1	4	25	0.0383777	0.0789028
SPTA1;	GO:0006779~porphyrin-containing compound biosynthetic process	1	4	25	0.0383777	0.0789028
FN1; IL6;	GO:0006953~acute-phase response	2	37	5.40541	0.0371694	0.0789028
DSG2; CADM2; PCDHB13; ROBO1;	GO:0007156~homophilic cell adhesion via plasma membrane adhesion molecules	4	155	2.58065	0.0364418	0.0789028
FN1;	GO:0007161~calcium-independent cell-matrix adhesion	1	4	25	0.0383777	0.0789028
ADAMDEC1; LPXN;	GO:0007162~negative regulation of cell adhesion	2	36	5.55556	0.0354424	0.0789028
RAB27B; RRAD; RASGEF1B; RAB7B; RGL1;	GO:0007264~small GTPase mediated signal transduction	5	225	2.22222	0.0349681	0.0789028
NQO1; ADORA2A;	GO:0007271~synaptic transmission, cholinergic	2	37	5.40541	0.0371694	0.0789028
DLL1;	GO:0007386~compartment pattern specification	1	4	25	0.0383777	0.0789028
SLC1A2;	GO:0007632~visual behavior	1	4	25	0.0383777	0.0789028
NTM;	GO:0008038~neuron recognition	1	4	25	0.0383777	0.0789028
RGS1; KIF26A;	GO:0009968~negative regulation of signal transduction	2	37	5.40541	0.0371694	0.0789028
ITGA6;	GO:0010668~ectodermal cell differentiation	1	4	25	0.0383777	0.0789028
DPP4;	GO:0010716~negative regulation of extracellular matrix disassembly	1	4	25	0.0383777	0.0789028
CYP19A1;	GO:0010760~negative regulation of macrophage chemotaxis	1	4	25	0.0383777	0.0789028
EFNA1;	GO:0014028~notochord formation	1	4	25	0.0383777	0.0789028
NTSR1;	GO:0014054~positive regulation of gamma-aminobutyric acid secretion	1	4	25	0.0383777	0.0789028
ADORA2A;	GO:0014061~regulation of norepinephrine secretion	1	4	25	0.0383777	0.0789028
LILRB1;	GO:0014063~negative regulation of serotonin secretion	1	4	25	0.0383777	0.0789028
EDN1;	GO:0014826~vein smooth muscle contraction	1	4	25	0.0383777	0.0789028
PLXNA4;	GO:0021615~glossopharyngeal nerve morphogenesis	1	4	25	0.0383777	0.0789028
EPHB2;	GO:0021631~optic nerve morphogenesis	1	4	25	0.0383777	0.0789028
WNT7B;	GO:0021871~forebrain regionalization	1	4	25	0.0383777	0.0789028
TULP3;	GO:0021953~central nervous system neuron differentiation	1	4	25	0.0383777	0.0789028
PTK2;	GO:0021955~central nervous system neuron axonogenesis	1	4	25	0.0383777	0.0789028
WNT7B;	GO:0022009~central nervous system vasculogenesis	1	4	25	0.0383777	0.0789028
MTSS1;	GO:0030035~microspike assembly	1	4	25	0.0383777	0.0789028
EDN1;	GO:0030072~peptide hormone secretion	1	4	25	0.0383777	0.0789028
EDN1;	GO:0032269~negative regulation of cellular protein metabolic process	1	4	25	0.0383777	0.0789028
CLU;	GO:0032286~central nervous system myelin maintenance	1	4	25	0.0383777	0.0789028
LRP1;	GO:0032374~regulation of cholesterol transport	1	4	25	0.0383777	0.0789028
LIPG;	GO:0032376~positive regulation of cholesterol transport	1	4	25	0.0383777	0.0789028
TESC;	GO:0032417~positive regulation of sodium:proton antiporter activity	1	4	25	0.0383777	0.0789028
CAV1;	GO:0032507~maintenance of protein location in cell	1	4	25	0.0383777	0.0789028
CD34; NLRC3;	GO:0032720~negative regulation of tumor necrosis factor production	2	37	5.40541	0.0371694	0.0789028
CYP26B1;	GO:0034653~retinoic acid catabolic process	1	4	25	0.0383777	0.0789028
PPP1R14C;	GO:0035304~regulation of protein dephosphorylation	1	4	25	0.0383777	0.0789028
CD36;	GO:0035634~response to stilbenoid	1	4	25	0.0383777	0.0789028
PDGFB;	GO:0035655~interleukin-18-mediated signaling pathway	1	4	25	0.0383777	0.0789028
IL2RG;	GO:0035771~interleukin-4-mediated signaling pathway	1	4	25	0.0383777	0.0789028
GCNT2;	GO:0036438~maintenance of lens transparency	1	4	25	0.0383777	0.0789028
IL2RG;	GO:0038110~interleukin-2-mediated signaling pathway	1	4	25	0.0383777	0.0789028
OSMR;	GO:0038165~oncostatin-M-mediated signaling pathway	1	4	25	0.0383777	0.0789028
PTK2;	GO:0040023~establishment of nucleus localization	1	4	25	0.0383777	0.0789028
IL6; KIT;	GO:0042517~positive regulation of tyrosine phosphorylation of Stat3 protein	2	37	5.40541	0.0371694	0.0789028
SFRP2;	GO:0042662~negative regulation of mesodermal cell fate specification	1	4	25	0.0383777	0.0789028
CD36;	GO:0042992~negative regulation of transcription factor import into nucleus	1	4	25	0.0383777	0.0789028
HPRT1;	GO:0043103~hypoxanthine salvage	1	4	25	0.0383777	0.0789028
CYP26B1;	GO:0043587~tongue morphogenesis	1	4	25	0.0383777	0.0789028
LZTS1;	GO:0044772~mitotic cell cycle phase transition	1	4	25	0.0383777	0.0789028
LILRB1;	GO:0045077~negative regulation of interferon-gamma biosynthetic process	1	4	25	0.0383777	0.0789028
TLR8;	GO:0045356~positive regulation of interferon-alpha biosynthetic process	1	4	25	0.0383777	0.0789028
LILRB1;	GO:0045919~positive regulation of cytolysis	1	4	25	0.0383777	0.0789028
LILRB1;	GO:0045953~negative regulation of natural killer cell mediated cytotoxicity	1	4	25	0.0383777	0.0789028
HPRT1;	GO:0045964~positive regulation of dopamine metabolic process	1	4	25	0.0383777	0.0789028
CALCRL;	GO:0045986~negative regulation of smooth muscle contraction	1	4	25	0.0383777	0.0789028
HPRT1;	GO:0046040~IMP metabolic process	1	4	25	0.0383777	0.0789028
KIT;	GO:0048070~regulation of developmental pigmentation	1	4	25	0.0383777	0.0789028
NOG;	GO:0048318~axial mesoderm development	1	4	25	0.0383777	0.0789028
TRIM16;	GO:0048386~positive regulation of retinoic acid receptor signaling pathway	1	4	25	0.0383777	0.0789028
CAV1;	GO:0048550~negative regulation of pinocytosis	1	4	25	0.0383777	0.0789028
NOG;	GO:0048570~notochord morphogenesis	1	4	25	0.0383777	0.0789028
DLL1;	GO:0048633~positive regulation of skeletal muscle tissue growth	1	4	25	0.0383777	0.0789028
LPXN;	GO:0050859~negative regulation of B cell receptor signaling pathway	1	4	25	0.0383777	0.0789028
EPHB2;	GO:0050878~regulation of body fluid levels	1	4	25	0.0383777	0.0789028
NTSR1;	GO:0051280~negative regulation of release of sequestered calcium ion into cytosol	1	4	25	0.0383777	0.0789028
CTGF;	GO:0051385~response to mineralocorticoid	1	4	25	0.0383777	0.0789028
DUSP6;	GO:0051409~response to nitrosative stress	1	4	25	0.0383777	0.0789028
EDN1;	GO:0051771~negative regulation of nitric-oxide synthase biosynthetic process	1	4	25	0.0383777	0.0789028
SLC1A2;	GO:0051938~L-glutamate import	1	4	25	0.0383777	0.0789028
SIX3;	GO:0060235~lens induction in camera-type eye	1	4	25	0.0383777	0.0789028
EDN1;	GO:0060298~positive regulation of sarcomere organization	1	4	25	0.0383777	0.0789028
CAV1;	GO:0060355~positive regulation of cell adhesion molecule production	1	4	25	0.0383777	0.0789028
P2RY1;	GO:0060406~positive regulation of penile erection	1	4	25	0.0383777	0.0789028
NKX3-1;	GO:0060442~branching involved in prostate gland morphogenesis	1	4	25	0.0383777	0.0789028
NOG;	GO:0060513~prostatic bud formation	1	4	25	0.0383777	0.0789028
WNT7B;	GO:0060535~trachea cartilage morphogenesis	1	4	25	0.0383777	0.0789028
WNT7B;	GO:0060669~embryonic placenta morphogenesis	1	4	25	0.0383777	0.0789028
NOG;	GO:0060676~ureteric bud formation	1	4	25	0.0383777	0.0789028
WNT6;	GO:0060684~epithelial-mesenchymal cell signaling	1	4	25	0.0383777	0.0789028
HEY1;	GO:0060842~arterial endothelial cell differentiation	1	4	25	0.0383777	0.0789028
SFRP2;	GO:0061056~sclerotome development	1	4	25	0.0383777	0.0789028
MTSS1;	GO:0061333~renal tubule morphogenesis	1	4	25	0.0383777	0.0789028
NRP1;	GO:0061551~trigeminal ganglion development	1	4	25	0.0383777	0.0789028
GIMAP8;	GO:0070232~regulation of T cell apoptotic process	1	4	25	0.0383777	0.0789028
AKR1C3;	GO:0070293~renal absorption	1	4	25	0.0383777	0.0789028
CTGF;	GO:0070318~positive regulation of G0 to G1 transition	1	4	25	0.0383777	0.0789028
MMACHC;	GO:0070988~demethylation	1	4	25	0.0383777	0.0789028
EPB41L3;	GO:0071205~protein localization to juxtaparanode region of axon	1	4	25	0.0383777	0.0789028
PDGFB;	GO:0072126~positive regulation of glomerular mesangial cell proliferation	1	4	25	0.0383777	0.0789028
DCSTAMP;	GO:0072675~osteoclast fusion	1	4	25	0.0383777	0.0789028
PDGFB;	GO:1900127~positive regulation of hyaluronan biosynthetic process	1	4	25	0.0383777	0.0789028
SESN3;	GO:1901031~regulation of response to reactive oxygen species	1	4	25	0.0383777	0.0789028
NRP1;	GO:1901166~neural crest cell migration involved in autonomic nervous system development	1	4	25	0.0383777	0.0789028
TBC1D5; TBC1D2;	GO:1902017~regulation of cilium assembly	2	37	5.40541	0.0371694	0.0789028
EDN1;	GO:1902074~response to salt	1	4	25	0.0383777	0.0789028
SIX3;	GO:1902742~apoptotic process involved in development	1	4	25	0.0383777	0.0789028
SORL1;	GO:1902953~positive regulation of ER to Golgi vesicle-mediated transport	1	4	25	0.0383777	0.0789028
SORL1;	GO:1902966~positive regulation of protein localization to early endosome	1	4	25	0.0383777	0.0789028
SDC4;	GO:1903553~positive regulation of extracellular exosome assembly	1	4	25	0.0383777	0.0789028
SIX3;	GO:1990086~lens fiber cell apoptotic process	1	4	25	0.0383777	0.0789028
PTGDS;	GO:2000255~negative regulation of male germ cell proliferation	1	4	25	0.0383777	0.0789028
IL6;	GO:2000660~negative regulation of interleukin-1-mediated signaling pathway	1	4	25	0.0383777	0.0789028
IL6;	GO:2000676~positive regulation of type B pancreatic cell apoptotic process	1	4	25	0.0383777	0.0789028
MTSS1;	GO:2001013~epithelial cell proliferation involved in renal tubule morphogenesis	1	4	25	0.0383777	0.0789028
SORL1;	GO:2001137~positive regulation of endocytic recycling	1	4	25	0.0383777	0.0789028
LILRB1;	GO:2001205~negative regulation of osteoclast development	1	4	25	0.0383777	0.0789028
GPR68;	GO:2001206~positive regulation of osteoclast development	1	4	25	0.0383777	0.0789028
HLA-DPA1; AP1S2; KIF26A;	GO:0019886~antigen processing and presentation of exogenous peptide antigen via MHC class II	3	92	3.26087	0.0384841	0.079041
LTA; DPP4; NR4A2; CAV1;	GO:0001666~response to hypoxia	4	158	2.53165	0.0386053	0.0792095
SMAD9; SDC4;	GO:0001657~ureteric bud development	2	38	5.26316	0.0389282	0.0793083
PTK2; STOX2;	GO:0009790~embryo development	2	38	5.26316	0.0389282	0.0793083
DLL1; CYTIP;	GO:0030155~regulation of cell adhesion	2	38	5.26316	0.0389282	0.0793083
TNXB; SFRP2;	GO:0030199~collagen fibril organization	2	38	5.26316	0.0389282	0.0793083
ALX1; CYP26B1;	GO:0030326~embryonic limb morphogenesis	2	38	5.26316	0.0389282	0.0793083
APOL3; LRP1;	GO:0042157~lipoprotein metabolic process	2	38	5.26316	0.0389282	0.0793083
NLRC3; TNIP3;	GO:0043124~negative regulation of I-kappaB kinase/NF-kappaB signaling	2	38	5.26316	0.0389282	0.0793083
EFNB2; SOX13; PHLDA3;	GO:0009653~anatomical structure morphogenesis	3	93	3.22581	0.0395033	0.080318
CLIC6; PCYOX1; SLC12A7;	GO:1902476~chloride transmembrane transport	3	93	3.22581	0.0395033	0.080318
CAV1; DSG2;	GO:0032570~response to progesterone	2	39	5.12821	0.040718	0.0825386
NOG; TWIST2;	GO:0045668~negative regulation of osteoblast differentiation	2	39	5.12821	0.040718	0.0825386
MAF; TRPS1;	GO:0048468~cell development	2	39	5.12821	0.040718	0.0825386
PDGFB; KIT; KITLG;	GO:0046854~phosphatidylinositol phosphorylation	3	95	3.15789	0.0415825	0.0841621
CAV1; NOG; AMER1; SFRP2;	GO:0090090~negative regulation of canonical Wnt signaling pathway	4	162	2.46914	0.0416022	0.0841621
DLL1; NKX3-1;	GO:0001756~somitogenesis	2	40	5	0.0425383	0.0855292
DLL1;	GO:0001757~somite specification	1	5	20	0.0458751	0.0855292
SCLY;	GO:0001887~selenium compound metabolic process	1	5	20	0.0458751	0.0855292
PIGR; LYZ;	GO:0001895~retina homeostasis	2	40	5	0.0425383	0.0855292
SPTA1;	GO:0002260~lymphocyte homeostasis	1	5	20	0.0458751	0.0855292
KIT;	GO:0002551~mast cell chemotaxis	1	5	20	0.0458751	0.0855292
DSG2;	GO:0002934~desmosome organization	1	5	20	0.0458751	0.0855292
EDN1;	GO:0003100~regulation of systemic arterial blood pressure by endothelin	1	5	20	0.0458751	0.0855292
TCN1;	GO:0006824~cobalt ion transport	1	5	20	0.0458751	0.0855292
AKR1C3; AKR1C2;	GO:0008202~steroid metabolic process	2	40	5	0.0425383	0.0855292
TULP3; RGS1;	GO:0008277~regulation of G-protein coupled receptor protein signaling pathway	2	40	5	0.0425383	0.0855292
EDN1;	GO:0010193~response to ozone	1	5	20	0.0458751	0.0855292
PTK2;	GO:0010632~regulation of epithelial cell migration	1	5	20	0.0458751	0.0855292
LRP1;	GO:0010715~regulation of extracellular matrix disassembly	1	5	20	0.0458751	0.0855292
VIM; LRP1;	GO:0010977~negative regulation of neuron projection development	2	41	4.87805	0.0443885	0.0855292
HS3ST3B1;	GO:0015015~heparan sulfate proteoglycan biosynthetic process, enzymatic modification	1	5	20	0.0458751	0.0855292
SRD5A1;	GO:0016101~diterpenoid metabolic process	1	5	20	0.0458751	0.0855292
ROBO1;	GO:0016199~axon midline choice point recognition	1	5	20	0.0458751	0.0855292
CLU;	GO:0017038~protein import	1	5	20	0.0458751	0.0855292
CAV1;	GO:0019217~regulation of fatty acid metabolic process	1	5	20	0.0458751	0.0855292
SIX3;	GO:0021797~forebrain anterior/posterior pattern specification	1	5	20	0.0458751	0.0855292
PLXNA4;	GO:0021960~anterior commissure morphogenesis	1	5	20	0.0458751	0.0855292
P2RY6;	GO:0030321~transepithelial chloride transport	1	5	20	0.0458751	0.0855292
HPRT1;	GO:0032264~IMP salvage	1	5	20	0.0458751	0.0855292
SRD5A1;	GO:0032354~response to follicle-stimulating hormone	1	5	20	0.0458751	0.0855292
SORL1;	GO:0032460~negative regulation of protein oligomerization	1	5	20	0.0458751	0.0855292
CLU;	GO:0032463~negative regulation of protein homooligomerization	1	5	20	0.0458751	0.0855292
IL6;	GO:0032494~response to peptidoglycan	1	5	20	0.0458751	0.0855292
ATP8B1;	GO:0032534~regulation of microvillus assembly	1	5	20	0.0458751	0.0855292
P2RY1;	GO:0032962~positive regulation of inositol trisphosphate biosynthetic process	1	5	20	0.0458751	0.0855292
UNC5A;	GO:0033564~anterior/posterior axon guidance	1	5	20	0.0458751	0.0855292
ROBO1;	GO:0033600~negative regulation of mammary gland epithelial cell proliferation	1	5	20	0.0458751	0.0855292
CD36;	GO:0034197~triglyceride transport	1	5	20	0.0458751	0.0855292
EDN1;	GO:0034392~negative regulation of smooth muscle cell apoptotic process	1	5	20	0.0458751	0.0855292
GFRA2;	GO:0035860~glial cell-derived neurotrophic factor receptor signaling pathway	1	5	20	0.0458751	0.0855292
KDR;	GO:0038033~positive regulation of endothelial cell chemotaxis by VEGF-activated vascular endothelial growth factor receptor signaling pathway	1	5	20	0.0458751	0.0855292
KDR; PTK2;	GO:0038083~peptidyl-tyrosine autophosphorylation	2	41	4.87805	0.0443885	0.0855292
SESN3;	GO:0038203~TORC2 signaling	1	5	20	0.0458751	0.0855292
CLDN1;	GO:0042538~hyperosmotic salinity response	1	5	20	0.0458751	0.0855292
IL6; SESN3; PDK4;	GO:0042593~glucose homeostasis	3	98	3.06122	0.0448025	0.0855292
P2RY1;	GO:0043270~positive regulation of ion transport	1	5	20	0.0458751	0.0855292
SORL1;	GO:0045053~protein retention in Golgi apparatus	1	5	20	0.0458751	0.0855292
KITLG;	GO:0045636~positive regulation of melanocyte differentiation	1	5	20	0.0458751	0.0855292
HPRT1;	GO:0046651~lymphocyte proliferation	1	5	20	0.0458751	0.0855292
KIT; FLT1; KDR; PTK2;	GO:0046777~protein autophosphorylation	4	166	2.40964	0.044727	0.0855292
ADORA2A;	GO:0048143~astrocyte activation	1	5	20	0.0458751	0.0855292
SERPINE2;	GO:0048505~regulation of timing of cell differentiation	1	5	20	0.0458751	0.0855292
SIX3;	GO:0048512~circadian behavior	1	5	20	0.0458751	0.0855292
FLT1;	GO:0048598~embryonic morphogenesis	1	5	20	0.0458751	0.0855292
DLL1; MAF;	GO:0048839~inner ear development	2	40	5	0.0425383	0.0855292
EFNB2;	GO:0050920~regulation of chemotaxis	1	5	20	0.0458751	0.0855292
DLL1;	GO:0051302~regulation of cell division	1	5	20	0.0458751	0.0855292
IL6; GBP1; LILRB1; TLR8;	GO:0051607~defense response to virus	4	163	2.45399	0.0423714	0.0855292
PTK2;	GO:0051964~negative regulation of synapse assembly	1	5	20	0.0458751	0.0855292
SFRP2;	GO:0060028~convergent extension involved in axis elongation	1	5	20	0.0458751	0.0855292
NRP1;	GO:0060385~axonogenesis involved in innervation	1	5	20	0.0458751	0.0855292
NRP1;	GO:0060666~dichotomous subdivision of terminal units involved in salivary gland branching	1	5	20	0.0458751	0.0855292
CD34;	GO:0061042~vascular wound healing	1	5	20	0.0458751	0.0855292
LAMTOR5;	GO:0061462~protein localization to lysosome	1	5	20	0.0458751	0.0855292
CAV1;	GO:0070836~caveola assembly	1	5	20	0.0458751	0.0855292
NR4A2;	GO:0071376~cellular response to corticotropin-releasing hormone stimulus	1	5	20	0.0458751	0.0855292
SRD5A1;	GO:0071394~cellular response to testosterone stimulus	1	5	20	0.0458751	0.0855292
CD36;	GO:0071447~cellular response to hydroperoxide	1	5	20	0.0458751	0.0855292
AOC1;	GO:0071504~cellular response to heparin	1	5	20	0.0458751	0.0855292
IL6;	GO:0071864~positive regulation of cell proliferation in bone marrow	1	5	20	0.0458751	0.0855292
DLL1;	GO:0072006~nephron development	1	5	20	0.0458751	0.0855292
EFNB2;	GO:0072178~nephric duct morphogenesis	1	5	20	0.0458751	0.0855292
WNT7B;	GO:0072207~metanephric epithelium development	1	5	20	0.0458751	0.0855292
IL6;	GO:0072540~T-helper 17 cell lineage commitment	1	5	20	0.0458751	0.0855292
CAV1;	GO:0072584~caveolin-mediated endocytosis	1	5	20	0.0458751	0.0855292
NTSR1;	GO:0090238~positive regulation of arachidonic acid secretion	1	5	20	0.0458751	0.0855292
CCR7;	GO:0097029~mature conventional dendritic cell differentiation	1	5	20	0.0458751	0.0855292
STEAP4;	GO:0097461~ferric iron import into cell	1	5	20	0.0458751	0.0855292
CD36;	GO:1900227~positive regulation of NLRP3 inflammasome complex assembly	1	5	20	0.0458751	0.0855292
CLU;	GO:1902004~positive regulation of beta-amyloid formation	1	5	20	0.0458751	0.0855292
KITLG;	GO:1902035~positive regulation of hematopoietic stem cell proliferation	1	5	20	0.0458751	0.0855292
CAV1;	GO:1903361~protein localization to basolateral plasma membrane	1	5	20	0.0458751	0.0855292
ATP1A3;	GO:1903416~response to glycoside	1	5	20	0.0458751	0.0855292
DLL1;	GO:1903672~positive regulation of sprouting angiogenesis	1	5	20	0.0458751	0.0855292
EEF1A2;	GO:1904714~regulation of chaperone-mediated autophagy	1	5	20	0.0458751	0.0855292
AMER1;	GO:1904885~beta-catenin destruction complex assembly	1	5	20	0.0458751	0.0855292
CAV1;	GO:2000535~regulation of entry of bacterium into host cell	1	5	20	0.0458751	0.0855292
MET;	GO:2001028~positive regulation of endothelial cell chemotaxis	1	5	20	0.0458751	0.0855292
LILRB1;	GO:2001199~negative regulation of dendritic cell differentiation	1	5	20	0.0458751	0.0855292
MMP9;	GO:2001268~negative regulation of cysteine-type endopeptidase activity involved in apoptotic signaling pathway	1	5	20	0.0458751	0.0855292
KIT; KITLG;	GO:0001541~ovarian follicle development	2	42	4.7619	0.0462681	0.0858657
TBC1D5; TBC1D2;	GO:0031338~regulation of vesicle fusion	2	42	4.7619	0.0462681	0.0858657
CTGF; NKX3-1;	GO:0043280~positive regulation of cysteine-type endopeptidase activity involved in apoptotic process	2	42	4.7619	0.0462681	0.0858657
CCR7; TNFSF18;	GO:0045785~positive regulation of cell adhesion	2	42	4.7619	0.0462681	0.0858657
CTGF; SDC4;	GO:0051496~positive regulation of stress fiber assembly	2	42	4.7619	0.0462681	0.0858657
VCAN; NOG; CREB3L1;	GO:0001649~osteoblast differentiation	3	101	2.9703	0.0481427	0.0889986
ITGA1; SORBS1; TMOD2;	GO:0006936~muscle contraction	3	101	2.9703	0.0481427	0.0889986
SCARA3; MSRB3; SRXN1;	GO:0006979~response to oxidative stress	3	101	2.9703	0.0481427	0.0889986
CCND1; CREB3L1;	GO:0030968~endoplasmic reticulum unfolded protein response	2	43	4.65116	0.0481764	0.0889986
NQO1; ITGA1;	GO:0043525~positive regulation of neuron apoptotic process	2	43	4.65116	0.0481764	0.0889986
EPHB2; CERKL; PGM2L1;	GO:0016310~phosphorylation	3	102	2.94118	0.0492825	0.0909588
CLDN1; CAV1; AKR1C1; C1QTNF1;	GO:0051260~protein homooligomerization	4	172	2.32558	0.0496539	0.0915608
NOG; SFRP2;	GO:0003151~outflow tract morphogenesis	2	44	4.54545	0.0501129	0.0923229
IL7R;	GO:0000018~regulation of DNA recombination	1	6	16.6667	0.0533142	0.0927263
KIT;	GO:0002318~myeloid progenitor cell differentiation	1	6	16.6667	0.0533142	0.0927263
KIT;	GO:0002320~lymphoid progenitor cell differentiation	1	6	16.6667	0.0533142	0.0927263
LILRB1;	GO:0002740~negative regulation of cytokine secretion involved in immune response	1	6	16.6667	0.0533142	0.0927263
CD48;	GO:0002819~regulation of adaptive immune response	1	6	16.6667	0.0533142	0.0927263
EFNA1;	GO:0003180~aortic valve morphogenesis	1	6	16.6667	0.0533142	0.0927263
NOG;	GO:0003223~ventricular compact myocardium morphogenesis	1	6	16.6667	0.0533142	0.0927263
HTR7; CALCRL;	GO:0007187~G-protein coupled receptor signaling pathway, coupled to cyclic nucleotide second messenger	2	45	4.44444	0.0520771	0.0927263
SRD5A1;	GO:0007530~sex determination	1	6	16.6667	0.0533142	0.0927263
KIT; ATP1A3;	GO:0008542~visual learning	2	45	4.44444	0.0520771	0.0927263
IL6; CD14;	GO:0009408~response to heat	2	45	4.44444	0.0520771	0.0927263
CD209;	GO:0009988~cell-cell recognition	1	6	16.6667	0.0533142	0.0927263
EEF1A2;	GO:0010035~response to inorganic substance	1	6	16.6667	0.0533142	0.0927263
FNBP1L;	GO:0010324~membrane invagination	1	6	16.6667	0.0533142	0.0927263
PTK2;	GO:0010594~regulation of endothelial cell migration	1	6	16.6667	0.0533142	0.0927263
RPS6KA2;	GO:0010659~cardiac muscle cell apoptotic process	1	6	16.6667	0.0533142	0.0927263
SORL1;	GO:0014910~regulation of smooth muscle cell migration	1	6	16.6667	0.0533142	0.0927263
GOLGA7B;	GO:0018230~peptidyl-L-cysteine S-palmitoylation	1	6	16.6667	0.0533142	0.0927263
ERAP1;	GO:0019885~antigen processing and presentation of endogenous peptide antigen via MHC class I	1	6	16.6667	0.0533142	0.0927263
SIX3;	GO:0021978~telencephalon regionalization	1	6	16.6667	0.0533142	0.0927263
EPHB2;	GO:0022038~corpus callosum development	1	6	16.6667	0.0533142	0.0927263
MSRB3;	GO:0030091~protein repair	1	6	16.6667	0.0533142	0.0927263
CCR7; BAIAP2L1;	GO:0030838~positive regulation of actin filament polymerization	2	45	4.44444	0.0520771	0.0927263
C1QC;	GO:0030853~negative regulation of granulocyte differentiation	1	6	16.6667	0.0533142	0.0927263
PDGFB; NKX3-1;	GO:0032147~activation of protein kinase activity	2	45	4.44444	0.0520771	0.0927263
WNT7B;	GO:0032364~oxygen homeostasis	1	6	16.6667	0.0533142	0.0927263
PPP4R4;	GO:0032515~negative regulation of phosphoprotein phosphatase activity	1	6	16.6667	0.0533142	0.0927263
ADGRG3;	GO:0032792~negative regulation of CREB transcription factor activity	1	6	16.6667	0.0533142	0.0927263
ITGA6;	GO:0035878~nail development	1	6	16.6667	0.0533142	0.0927263
EDN1;	GO:0042045~epithelial fluid transport	1	6	16.6667	0.0533142	0.0927263
PDK4;	GO:0042304~regulation of fatty acid biosynthetic process	1	6	16.6667	0.0533142	0.0927263
LILRB1;	GO:0042536~negative regulation of tumor necrosis factor biosynthetic process	1	6	16.6667	0.0533142	0.0927263
EFNA1;	GO:0043535~regulation of blood vessel endothelial cell migration	1	6	16.6667	0.0533142	0.0927263
PTGDS;	GO:0045187~regulation of circadian sleep/wake cycle, sleep	1	6	16.6667	0.0533142	0.0927263
EFNB2;	GO:0048845~venous blood vessel morphogenesis	1	6	16.6667	0.0533142	0.0927263
AMER1;	GO:0048856~anatomical structure development	1	6	16.6667	0.0533142	0.0927263
USH1C;	GO:0050957~equilibrioception	1	6	16.6667	0.0533142	0.0927263
MZT1;	GO:0051415~interphase microtubule nucleation by interphase microtubule organizing center	1	6	16.6667	0.0533142	0.0927263
IL6;	GO:0051971~positive regulation of transmission of nerve impulse	1	6	16.6667	0.0533142	0.0927263
CAV1;	GO:0060056~mammary gland involution	1	6	16.6667	0.0533142	0.0927263
ADORA2B;	GO:0060087~relaxation of vascular smooth muscle	1	6	16.6667	0.0533142	0.0927263
WNT7B;	GO:0060428~lung epithelium development	1	6	16.6667	0.0533142	0.0927263
NKX3-1;	GO:0060770~negative regulation of epithelial cell proliferation involved in prostate gland development	1	6	16.6667	0.0533142	0.0927263
SRD5A1;	GO:0060992~response to fungicide	1	6	16.6667	0.0533142	0.0927263
EFNA1;	GO:0061002~negative regulation of dendritic spine morphogenesis	1	6	16.6667	0.0533142	0.0927263
NOG;	GO:0061037~negative regulation of cartilage development	1	6	16.6667	0.0533142	0.0927263
WNT7B;	GO:0061180~mammary gland epithelium development	1	6	16.6667	0.0533142	0.0927263
NRP1;	GO:0061299~retina vasculature morphogenesis in camera-type eye	1	6	16.6667	0.0533142	0.0927263
NOG;	GO:0061312~BMP signaling pathway involved in heart development	1	6	16.6667	0.0533142	0.0927263
RGS1;	GO:0061737~leukotriene signaling pathway	1	6	16.6667	0.0533142	0.0927263
EFNA1;	GO:0070244~negative regulation of thymocyte apoptotic process	1	6	16.6667	0.0533142	0.0927263
CD36;	GO:0070508~cholesterol import	1	6	16.6667	0.0533142	0.0927263
BIN1;	GO:0071156~regulation of cell cycle arrest	1	6	16.6667	0.0533142	0.0927263
PDE2A;	GO:0071321~cellular response to cGMP	1	6	16.6667	0.0533142	0.0927263
PDGFB; SRD5A1;	GO:0071363~cellular response to growth factor stimulus	2	45	4.44444	0.0520771	0.0927263
DSG2;	GO:0086073~bundle of His cell-Purkinje myocyte adhesion involved in cell communication	1	6	16.6667	0.0533142	0.0927263
ITPKA;	GO:0097062~dendritic spine maintenance	1	6	16.6667	0.0533142	0.0927263
MMP9;	GO:1900122~positive regulation of receptor binding	1	6	16.6667	0.0533142	0.0927263
TULP3;	GO:1901621~negative regulation of smoothened signaling pathway involved in dorsal/ventral neural tube patterning	1	6	16.6667	0.0533142	0.0927263
CAV1;	GO:1901844~regulation of cell communication by electrical coupling involved in cardiac conduction	1	6	16.6667	0.0533142	0.0927263
CD36;	GO:1990000~amyloid fibril formation	1	6	16.6667	0.0533142	0.0927263
CCR7;	GO:2000107~negative regulation of leukocyte apoptotic process	1	6	16.6667	0.0533142	0.0927263
CD36;	GO:2000121~regulation of removal of superoxide radicals	1	6	16.6667	0.0533142	0.0927263
MFGE8;	GO:2000427~positive regulation of apoptotic cell clearance	1	6	16.6667	0.0533142	0.0927263
IL6;	GO:2000553~positive regulation of T-helper 2 cell cytokine production	1	6	16.6667	0.0533142	0.0927263
KITLG; ALX1;	GO:0001755~neural crest cell migration	2	46	4.34783	0.0540685	0.0937156
SLC1A2; PANX2; SLC12A7;	GO:0006811~ion transport	3	106	2.83019	0.0539724	0.0937156
PDE2A; CPE;	GO:0008152~metabolic process	2	46	4.34783	0.0540685	0.0937156
NOTCH3; NEUROG3;	GO:0030900~forebrain development	2	46	4.34783	0.0540685	0.0937156
ADORA2B; CALCRL;	GO:0007189~adenylate cyclase-activating G-protein coupled receptor signaling pathway	2	47	4.25532	0.0560864	0.0968808
P2RY1; RGS1;	GO:0007193~adenylate cyclase-inhibiting G-protein coupled receptor signaling pathway	2	47	4.25532	0.0560864	0.0968808
KIT; BRSK2;	GO:0031532~actin cytoskeleton reorganization	2	47	4.25532	0.0560864	0.0968808
SFRP2; CMKLR1;	GO:0045600~positive regulation of fat cell differentiation	2	47	4.25532	0.0560864	0.0968808
EDN1; WNT7B; NOG; EGFL8;	GO:0001701~in utero embryonic development	4	180	2.22222	0.0566682	0.0978022
IL6;	GO:0001878~response to yeast	1	7	14.2857	0.0606953	0.0978192
EFNB2;	GO:0001945~lymph vessel development	1	7	14.2857	0.0606953	0.0978192
DLL1;	GO:0002315~marginal zone B cell differentiation	1	7	14.2857	0.0606953	0.0978192
ABCB1;	GO:0002485~antigen processing and presentation of endogenous peptide antigen via MHC class I via ER pathway, TAP-dependent	1	7	14.2857	0.0606953	0.0978192
ABCB1;	GO:0002489~antigen processing and presentation of endogenous peptide antigen via MHC class Ib via ER pathway, TAP-dependent	1	7	14.2857	0.0606953	0.0978192
ABCB1;	GO:0002591~positive regulation of antigen processing and presentation of peptide antigen via MHC class I	1	7	14.2857	0.0606953	0.0978192
CCR7;	GO:0002606~positive regulation of dendritic cell antigen processing and presentation	1	7	14.2857	0.0606953	0.0978192
NTSR1;	GO:0003085~negative regulation of systemic arterial blood pressure	1	7	14.2857	0.0606953	0.0978192
EFNA1;	GO:0003183~mitral valve morphogenesis	1	7	14.2857	0.0606953	0.0978192
CCM2L;	GO:0003209~cardiac atrium morphogenesis	1	7	14.2857	0.0606953	0.0978192
ITPKA;	GO:0006020~inositol metabolic process	1	7	14.2857	0.0606953	0.0978192
HPRT1;	GO:0006164~purine nucleotide biosynthetic process	1	7	14.2857	0.0606953	0.0978192
CYP26B1;	GO:0006766~vitamin metabolic process	1	7	14.2857	0.0606953	0.0978192
FNBP1L;	GO:0006900~membrane budding	1	7	14.2857	0.0606953	0.0978192
TMOD2;	GO:0007270~neuron-neuron synaptic transmission	1	7	14.2857	0.0606953	0.0978192
TULP3; SIX3; MDGA1; H2AFY2;	GO:0007420~brain development	4	183	2.18579	0.0594286	0.0978192
PGLYRP2;	GO:0009253~peptidoglycan catabolic process	1	7	14.2857	0.0606953	0.0978192
AOC1;	GO:0009308~amine metabolic process	1	7	14.2857	0.0606953	0.0978192
P2RY1;	GO:0010700~negative regulation of norepinephrine secretion	1	7	14.2857	0.0606953	0.0978192
EDN1;	GO:0010870~positive regulation of receptor biosynthetic process	1	7	14.2857	0.0606953	0.0978192
DLL1;	GO:0014807~regulation of somitogenesis	1	7	14.2857	0.0606953	0.0978192
STEAP4;	GO:0015677~copper ion import	1	7	14.2857	0.0606953	0.0978192
SLC37A2;	GO:0015760~glucose-6-phosphate transport	1	7	14.2857	0.0606953	0.0978192
CD209;	GO:0019048~modulation by virus of host morphology or physiology	1	7	14.2857	0.0606953	0.0978192
SIX3;	GO:0021798~forebrain dorsal/ventral pattern formation	1	7	14.2857	0.0606953	0.0978192
CERKL; SGPP1;	GO:0030148~sphingolipid biosynthetic process	2	48	4.16667	0.0581303	0.0978192
TESC;	GO:0030219~megakaryocyte differentiation	1	7	14.2857	0.0606953	0.0978192
TESC;	GO:0030854~positive regulation of granulocyte differentiation	1	7	14.2857	0.0606953	0.0978192
EPB41L3;	GO:0030913~paranodal junction assembly	1	7	14.2857	0.0606953	0.0978192
EDN1;	GO:0032308~positive regulation of prostaglandin secretion	1	7	14.2857	0.0606953	0.0978192
USH1C;	GO:0032532~regulation of microvillus length	1	7	14.2857	0.0606953	0.0978192
LILRB1;	GO:0032609~interferon-gamma production	1	7	14.2857	0.0606953	0.0978192
IL6;	GO:0032966~negative regulation of collagen biosynthetic process	1	7	14.2857	0.0606953	0.0978192
OSMR; TNFRSF11A;	GO:0034097~response to cytokine	2	48	4.16667	0.0581303	0.0978192
CD14;	GO:0034128~negative regulation of MyD88-independent toll-like receptor signaling pathway	1	7	14.2857	0.0606953	0.0978192
CAV1;	GO:0034141~positive regulation of toll-like receptor 3 signaling pathway	1	7	14.2857	0.0606953	0.0978192
RAB7B;	GO:0034144~negative regulation of toll-like receptor 4 signaling pathway	1	7	14.2857	0.0606953	0.0978192
DLL1;	GO:0034351~negative regulation of glial cell apoptotic process	1	7	14.2857	0.0606953	0.0978192
CCR7;	GO:0034695~response to prostaglandin E	1	7	14.2857	0.0606953	0.0978192
CLIC6; KCNK13; KCNQ5;	GO:0034765~regulation of ion transmembrane transport	3	111	2.7027	0.0601236	0.0978192
ABCB1;	GO:0042908~xenobiotic transport	1	7	14.2857	0.0606953	0.0978192
NKX3-1;	GO:0043569~negative regulation of insulin-like growth factor receptor signaling pathway	1	7	14.2857	0.0606953	0.0978192
CD36;	GO:0044539~long-chain fatty acid import	1	7	14.2857	0.0606953	0.0978192
TLR8;	GO:0045359~positive regulation of interferon-beta biosynthetic process	1	7	14.2857	0.0606953	0.0978192
C1QC;	GO:0045650~negative regulation of macrophage differentiation	1	7	14.2857	0.0606953	0.0978192
GPR68;	GO:0045656~negative regulation of monocyte differentiation	1	7	14.2857	0.0606953	0.0978192
DCSTAMP;	GO:0045657~positive regulation of monocyte differentiation	1	7	14.2857	0.0606953	0.0978192
TNXB;	GO:0048251~elastic fiber assembly	1	7	14.2857	0.0606953	0.0978192
TULP3;	GO:0048702~embryonic neurocranium morphogenesis	1	7	14.2857	0.0606953	0.0978192
CSPG4;	GO:0048771~tissue remodeling	1	7	14.2857	0.0606953	0.0978192
PLXNA4;	GO:0048841~regulation of axon extension involved in axon guidance	1	7	14.2857	0.0606953	0.0978192
NRP1;	GO:0048842~positive regulation of axon extension involved in axon guidance	1	7	14.2857	0.0606953	0.0978192
SAMSN1;	GO:0050869~negative regulation of B cell activation	1	7	14.2857	0.0606953	0.0978192
CAV1;	GO:0051001~negative regulation of nitric-oxide synthase activity	1	7	14.2857	0.0606953	0.0978192
FRMD7;	GO:0051057~positive regulation of small GTPase mediated signal transduction	1	7	14.2857	0.0606953	0.0978192
MMP9;	GO:0051549~positive regulation of keratinocyte migration	1	7	14.2857	0.0606953	0.0978192
TMOD2;	GO:0051694~pointed-end actin filament capping	1	7	14.2857	0.0606953	0.0978192
NOG;	GO:0055009~atrial cardiac muscle tissue morphogenesis	1	7	14.2857	0.0606953	0.0978192
ATP8B1;	GO:0060119~inner ear receptor cell development	1	7	14.2857	0.0606953	0.0978192
EDN1;	GO:0060137~maternal process involved in parturition	1	7	14.2857	0.0606953	0.0978192
WNT7B;	GO:0060710~chorio-allantoic fusion	1	7	14.2857	0.0606953	0.0978192
NTSR1;	GO:0060732~positive regulation of inositol phosphate biosynthetic process	1	7	14.2857	0.0606953	0.0978192
CYP19A1;	GO:0060736~prostate gland growth	1	7	14.2857	0.0606953	0.0978192
TULP3;	GO:0060831~smoothened signaling pathway involved in dorsal/ventral neural tube patterning	1	7	14.2857	0.0606953	0.0978192
CD36;	GO:0060907~positive regulation of macrophage cytokine production	1	7	14.2857	0.0606953	0.0978192
EDN1;	GO:0061051~positive regulation of cell growth involved in cardiac muscle cell development	1	7	14.2857	0.0606953	0.0978192
NOG;	GO:0061384~heart trabecula morphogenesis	1	7	14.2857	0.0606953	0.0978192
NOG;	GO:0061626~pharyngeal arch artery morphogenesis	1	7	14.2857	0.0606953	0.0978192
SORL1;	GO:0070863~positive regulation of protein exit from endoplasmic reticulum	1	7	14.2857	0.0606953	0.0978192
H2AFY2;	GO:0071169~establishment of protein localization to chromatin	1	7	14.2857	0.0606953	0.0978192
LAMTOR5; SESN3;	GO:0071230~cellular response to amino acid stimulus	2	48	4.16667	0.0581303	0.0978192
CAV1;	GO:0071455~cellular response to hyperoxia	1	7	14.2857	0.0606953	0.0978192
GPR68;	GO:0071467~cellular response to pH	1	7	14.2857	0.0606953	0.0978192
SCARA3;	GO:0071470~cellular response to osmotic stress	1	7	14.2857	0.0606953	0.0978192
CD34;	GO:0071636~positive regulation of transforming growth factor beta production	1	7	14.2857	0.0606953	0.0978192
WNT7B;	GO:0072205~metanephric collecting duct development	1	7	14.2857	0.0606953	0.0978192
LILRB1;	GO:0072643~interferon-gamma secretion	1	7	14.2857	0.0606953	0.0978192
NTSR1;	GO:0097151~positive regulation of inhibitory postsynaptic potential	1	7	14.2857	0.0606953	0.0978192
LAMP3;	GO:1901799~negative regulation of proteasomal protein catabolic process	1	7	14.2857	0.0606953	0.0978192
CAV1;	GO:1903071~positive regulation of ER-associated ubiquitin-dependent protein catabolic process	1	7	14.2857	0.0606953	0.0978192
GBP1;	GO:1903077~negative regulation of protein localization to plasma membrane	1	7	14.2857	0.0606953	0.0978192
SIX3;	GO:2000177~regulation of neural precursor cell proliferation	1	7	14.2857	0.0606953	0.0978192
NTSR1;	GO:2001259~positive regulation of cation channel activity	1	7	14.2857	0.0606953	0.0978192
EDN1; AKR1C3;	GO:0071277~cellular response to calcium ion	2	50	4	0.0622942	0.100316
PDGFB; FN1;	GO:0048146~positive regulation of fibroblast proliferation	2	51	3.92157	0.0644131	0.103646
ABCB1;	GO:0002481~antigen processing and presentation of exogenous protein antigen via MHC class Ib, TAP-dependent	1	8	12.5	0.0680191	0.105177
DDAH1;	GO:0003073~regulation of systemic arterial blood pressure	1	8	12.5	0.0680191	0.105177
PPP1R3F;	GO:0005979~regulation of glycogen biosynthetic process	1	8	12.5	0.0680191	0.105177
DDAH1;	GO:0006527~arginine catabolic process	1	8	12.5	0.0680191	0.105177
MYBPH;	GO:0006942~regulation of striated muscle contraction	1	8	12.5	0.0680191	0.105177
PTK2;	GO:0007172~signal complex assembly	1	8	12.5	0.0680191	0.105177
VCAN; ADORA2A; NEUROG3;	GO:0007417~central nervous system development	3	117	2.5641	0.0679168	0.105177
BDKRB2;	GO:0009651~response to salt stress	1	8	12.5	0.0680191	0.105177
IL6;	GO:0010888~negative regulation of lipid storage	1	8	12.5	0.0680191	0.105177
EDN1;	GO:0014824~artery smooth muscle contraction	1	8	12.5	0.0680191	0.105177
TCN1;	GO:0015889~cobalamin transport	1	8	12.5	0.0680191	0.105177
PGLYRP2;	GO:0016045~detection of bacterium	1	8	12.5	0.0680191	0.105177
PLSCR4;	GO:0017121~phospholipid scrambling	1	8	12.5	0.0680191	0.105177
EDN1; P2RY1;	GO:0019233~sensory perception of pain	2	52	3.84615	0.066556	0.105177
WLS;	GO:0031017~exocrine pancreas development	1	8	12.5	0.0680191	0.105177
SASH1;	GO:0031666~positive regulation of lipopolysaccharide-mediated signaling pathway	1	8	12.5	0.0680191	0.105177
CCND1;	GO:0033598~mammary gland epithelial cell proliferation	1	8	12.5	0.0680191	0.105177
SERPINE1;	GO:0033629~negative regulation of cell adhesion mediated by integrin	1	8	12.5	0.0680191	0.105177
HOXB6;	GO:0034101~erythrocyte homeostasis	1	8	12.5	0.0680191	0.105177
SCARA3;	GO:0034138~toll-like receptor 3 signaling pathway	1	8	12.5	0.0680191	0.105177
PANX2;	GO:0034214~protein hexamerization	1	8	12.5	0.0680191	0.105177
NRP1;	GO:0035767~endothelial cell chemotaxis	1	8	12.5	0.0680191	0.105177
HEY1;	GO:0035912~dorsal aorta morphogenesis	1	8	12.5	0.0680191	0.105177
DUSP6;	GO:0040036~regulation of fibroblast growth factor receptor signaling pathway	1	8	12.5	0.0680191	0.105177
SRD5A1;	GO:0042428~serotonin metabolic process	1	8	12.5	0.0680191	0.105177
TLR8;	GO:0045416~positive regulation of interleukin-8 biosynthetic process	1	8	12.5	0.0680191	0.105177
IL6;	GO:0045630~positive regulation of T-helper 2 cell differentiation	1	8	12.5	0.0680191	0.105177
RPS6KA2;	GO:0045835~negative regulation of meiotic nuclear division	1	8	12.5	0.0680191	0.105177
KIT;	GO:0048103~somatic stem cell division	1	8	12.5	0.0680191	0.105177
CD36;	GO:0050702~interleukin-1 beta secretion	1	8	12.5	0.0680191	0.105177
SESN3;	GO:0051896~regulation of protein kinase B signaling	1	8	12.5	0.0680191	0.105177
DLL1;	GO:0060042~retina morphogenesis in camera-type eye	1	8	12.5	0.0680191	0.105177
ADORA2A;	GO:0060080~inhibitory postsynaptic potential	1	8	12.5	0.0680191	0.105177
CD36;	GO:0060100~positive regulation of phagocytosis, engulfment	1	8	12.5	0.0680191	0.105177
PDGFB; KIT;	GO:0060326~cell chemotaxis	2	52	3.84615	0.066556	0.105177
CTGF;	GO:0060452~positive regulation of cardiac muscle contraction	1	8	12.5	0.0680191	0.105177
NRP1;	GO:0060982~coronary artery morphogenesis	1	8	12.5	0.0680191	0.105177
WNT6;	GO:0061303~cornea development in camera-type eye	1	8	12.5	0.0680191	0.105177
IL6;	GO:0070102~interleukin-6-mediated signaling pathway	1	8	12.5	0.0680191	0.105177
ANKLE1;	GO:0070197~meiotic attachment of telomere to nuclear envelope	1	8	12.5	0.0680191	0.105177
RPS6KA2;	GO:0070613~regulation of protein processing	1	8	12.5	0.0680191	0.105177
AOC1;	GO:0071420~cellular response to histamine	1	8	12.5	0.0680191	0.105177
ATP1A3;	GO:0086036~regulation of cardiac muscle cell membrane potential	1	8	12.5	0.0680191	0.105177
TNFSF18;	GO:0090073~positive regulation of protein homodimerization activity	1	8	12.5	0.0680191	0.105177
SFRP2;	GO:0090244~Wnt signaling pathway involved in somitogenesis	1	8	12.5	0.0680191	0.105177
SYNE1;	GO:0090286~cytoskeletal anchoring at nuclear membrane	1	8	12.5	0.0680191	0.105177
CAV1;	GO:0098909~regulation of cardiac muscle cell action potential involved in regulation of contraction	1	8	12.5	0.0680191	0.105177
CAV1;	GO:1901380~negative regulation of potassium ion transmembrane transport	1	8	12.5	0.0680191	0.105177
GBP1;	GO:1903076~regulation of protein localization to plasma membrane	1	8	12.5	0.0680191	0.105177
NR4A2;	GO:1904948~midbrain dopaminergic neuron differentiation	1	8	12.5	0.0680191	0.105177
CCR7;	GO:2000510~positive regulation of dendritic cell chemotaxis	1	8	12.5	0.0680191	0.105177
SMAD9; PDGFB; ITPKA; CCND1; HUNK; PDK4; BRSK2;	GO:0006468~protein phosphorylation	7	450	1.55556	0.0686675	0.106099
TSPAN9; TMEM132A; MBLAC2; KLHL5; P2RY13; ADAMTS10; CCM2L; CGN; EPB41L3;	GO:0008150~biological_process	9	638	1.41066	0.0690869	0.106665
PGR; NR4A2;	GO:0043401~steroid hormone mediated signaling pathway	2	54	3.7037	0.0709117	0.109399
CLIC6; MMACHC;	GO:0006749~glutathione metabolic process	2	55	3.63636	0.0731235	0.112468
PIGR; PTK2;	GO:0007173~epidermal growth factor receptor signaling pathway	2	55	3.63636	0.0731235	0.112468
EPHB2; NTSR1;	GO:0007612~learning	2	55	3.63636	0.0731235	0.112468
GBP1; DUSP6;	GO:0070373~negative regulation of ERK1 and ERK2 cascade	2	55	3.63636	0.0731235	0.112468
HLA-F;	GO:0002480~antigen processing and presentation of exogenous peptide antigen via MHC class I, TAP-independent	1	9	11.1111	0.0752859	0.112622
CD34;	GO:0003094~glomerular filtration	1	9	11.1111	0.0752859	0.112622
HEY1;	GO:0003208~cardiac ventricle morphogenesis	1	9	11.1111	0.0752859	0.112622
NTSR1;	GO:0003254~regulation of membrane depolarization	1	9	11.1111	0.0752859	0.112622
ST8SIA5;	GO:0006688~glycosphingolipid biosynthetic process	1	9	11.1111	0.0752859	0.112622
HSD11B1;	GO:0006704~glucocorticoid biosynthetic process	1	9	11.1111	0.0752859	0.112622
EDN1;	GO:0007589~body fluid secretion	1	9	11.1111	0.0752859	0.112622
KIT;	GO:0008354~germ cell migration	1	9	11.1111	0.0752859	0.112622
ADORA2A;	GO:0010579~positive regulation of adenylate cyclase activity involved in G-protein coupled receptor signaling pathway	1	9	11.1111	0.0752859	0.112622
BHLHE41;	GO:0010944~negative regulation of transcription by competitive promoter binding	1	9	11.1111	0.0752859	0.112622
SFRP2;	GO:0010950~positive regulation of endopeptidase activity	1	9	11.1111	0.0752859	0.112622
HPRT1;	GO:0021895~cerebral cortex neuron differentiation	1	9	11.1111	0.0752859	0.112622
IL6;	GO:0033160~positive regulation of protein import into nucleus, translocation	1	9	11.1111	0.0752859	0.112622
ZNF703;	GO:0034333~adherens junction assembly	1	9	11.1111	0.0752859	0.112622
CD36;	GO:0034383~low-density lipoprotein particle clearance	1	9	11.1111	0.0752859	0.112622
DLL1;	GO:0035265~organ growth	1	9	11.1111	0.0752859	0.112622
MCUB;	GO:0036444~mitochondrial calcium uptake	1	9	11.1111	0.0752859	0.112622
PDE2A;	GO:0043117~positive regulation of vascular permeability	1	9	11.1111	0.0752859	0.112622
BRSK2;	GO:0043462~regulation of ATPase activity	1	9	11.1111	0.0752859	0.112622
PDK4;	GO:0045124~regulation of bone resorption	1	9	11.1111	0.0752859	0.112622
CYP26B1;	GO:0045580~regulation of T cell differentiation	1	9	11.1111	0.0752859	0.112622
PTK2;	GO:0046621~negative regulation of organ growth	1	9	11.1111	0.0752859	0.112622
SCG2;	GO:0048245~eosinophil chemotaxis	1	9	11.1111	0.0752859	0.112622
CCR7;	GO:0050862~positive regulation of T cell receptor signaling pathway	1	9	11.1111	0.0752859	0.112622
USH1C;	GO:0050953~sensory perception of light stimulus	1	9	11.1111	0.0752859	0.112622
LIPG;	GO:0055091~phospholipid homeostasis	1	9	11.1111	0.0752859	0.112622
VIM;	GO:0060020~Bergmann glial cell differentiation	1	9	11.1111	0.0752859	0.112622
MSC;	GO:0060539~diaphragm development	1	9	11.1111	0.0752859	0.112622
CAV1;	GO:0060546~negative regulation of necroptotic process	1	9	11.1111	0.0752859	0.112622
NRP1;	GO:0060627~regulation of vesicle-mediated transport	1	9	11.1111	0.0752859	0.112622
HEY1;	GO:0061314~Notch signaling involved in heart development	1	9	11.1111	0.0752859	0.112622
ITGA6;	GO:0097186~amelogenesis	1	9	11.1111	0.0752859	0.112622
CAV1;	GO:1900027~regulation of ruffle assembly	1	9	11.1111	0.0752859	0.112622
ADGRG3;	GO:1901223~negative regulation of NIK/NF-kappaB signaling	1	9	11.1111	0.0752859	0.112622
SMAD9;	GO:1901522~positive regulation of transcription from RNA polymerase II promoter involved in cellular response to chemical stimulus	1	9	11.1111	0.0752859	0.112622
SESN3;	GO:1904262~negative regulation of TORC1 signaling	1	9	11.1111	0.0752859	0.112622
EFNB2;	GO:2000727~positive regulation of cardiac muscle cell differentiation	1	9	11.1111	0.0752859	0.112622
CLU; CD36; LIPG;	GO:0006629~lipid metabolic process	3	123	2.43902	0.0761434	0.113821
KIT; POU4F2; NR6A1; CYP26B1; SPATA6; ADAM28;	GO:0007283~spermatogenesis	6	371	1.61725	0.0764502	0.114195
NR4A2; SRXN1;	GO:0034599~cellular response to oxidative stress	2	57	3.50877	0.0776127	0.115846
CAV1; KIF26A;	GO:0008104~protein localization	2	58	3.44828	0.0798892	0.11898
CAV1; AMER1;	GO:0031398~positive regulation of protein ubiquitination	2	58	3.44828	0.0798892	0.11898
SMAD9; VIM;	GO:0060395~SMAD protein signal transduction	2	58	3.44828	0.0798892	0.11898
MET;	GO:0001886~endothelial cell morphogenesis	1	10	10	0.0824961	0.119773
IL6;	GO:0002446~neutrophil mediated immunity	1	10	10	0.0824961	0.119773
NOG;	GO:0003149~membranous septum morphogenesis	1	10	10	0.0824961	0.119773
HEY1;	GO:0003184~pulmonary valve morphogenesis	1	10	10	0.0824961	0.119773
SLC12A7;	GO:0006884~cell volume homeostasis	1	10	10	0.0824961	0.119773
CD48; HCP5;	GO:0006952~defense response	2	59	3.38983	0.0821862	0.119773
EPB41L3;	GO:0007016~cytoskeletal anchoring at plasma membrane	1	10	10	0.0824961	0.119773
SDC4;	GO:0010762~regulation of fibroblast migration	1	10	10	0.0824961	0.119773
SERPINE2;	GO:0014067~negative regulation of phosphatidylinositol 3-kinase signaling	1	10	10	0.0824961	0.119773
TLR8;	GO:0016064~immunoglobulin mediated immune response	1	10	10	0.0824961	0.119773
LYZ;	GO:0016998~cell wall macromolecule catabolic process	1	10	10	0.0824961	0.119773
CCND1;	GO:0031571~mitotic G1 DNA damage checkpoint	1	10	10	0.0824961	0.119773
GFRA2;	GO:0031953~negative regulation of protein autophosphorylation	1	10	10	0.0824961	0.119773
EMP1;	GO:0032060~bleb assembly	1	10	10	0.0824961	0.119773
SERPINE2;	GO:0032940~secretion by cell	1	10	10	0.0824961	0.119773
IL7R;	GO:0033089~positive regulation of T cell differentiation in thymus	1	10	10	0.0824961	0.119773
LAMP3;	GO:0035455~response to interferon-alpha	1	10	10	0.0824961	0.119773
CTGF;	GO:0035988~chondrocyte proliferation	1	10	10	0.0824961	0.119773
ATP1A3;	GO:0036376~sodium ion export from cell	1	10	10	0.0824961	0.119773
NR4A2;	GO:0042053~regulation of dopamine metabolic process	1	10	10	0.0824961	0.119773
CD93;	GO:0042116~macrophage activation	1	10	10	0.0824961	0.119773
NR4A2;	GO:0042416~dopamine biosynthetic process	1	10	10	0.0824961	0.119773
BDKRB2;	GO:0043114~regulation of vascular permeability	1	10	10	0.0824961	0.119773
EDN1;	GO:0045793~positive regulation of cell size	1	10	10	0.0824961	0.119773
PADI2;	GO:0048096~chromatin-mediated maintenance of transcription	1	10	10	0.0824961	0.119773
CYP26B1;	GO:0048387~negative regulation of retinoic acid receptor signaling pathway	1	10	10	0.0824961	0.119773
IL6; NOG;	GO:0050679~positive regulation of epithelial cell proliferation	2	59	3.38983	0.0821862	0.119773
KDR;	GO:0051901~positive regulation of mitochondrial depolarization	1	10	10	0.0824961	0.119773
SERPINE1;	GO:0051918~negative regulation of fibrinolysis	1	10	10	0.0824961	0.119773
NOG;	GO:0060044~negative regulation of cardiac muscle cell proliferation	1	10	10	0.0824961	0.119773
LTA;	GO:0060252~positive regulation of glial cell proliferation	1	10	10	0.0824961	0.119773
NOG;	GO:0060394~negative regulation of pathway-restricted SMAD protein phosphorylation	1	10	10	0.0824961	0.119773
HEY1;	GO:0060411~cardiac septum morphogenesis	1	10	10	0.0824961	0.119773
CD36;	GO:0071404~cellular response to low-density lipoprotein particle stimulus	1	10	10	0.0824961	0.119773
LEPROT;	GO:2000009~negative regulation of protein localization to cell surface	1	10	10	0.0824961	0.119773
CLU; IL7R;	GO:0000902~cell morphogenesis	2	60	3.33333	0.0845034	0.122512
SPTA1; CAV1;	GO:0032092~positive regulation of protein binding	2	60	3.33333	0.0845034	0.122512
ABCB1; BRSK2; USH1C;	GO:0000086~G2/M transition of mitotic cell cycle	3	132	2.27273	0.0892565	0.1253
STOX2;	GO:0001893~maternal placenta development	1	11	9.09091	0.0896503	0.1253
DLL1;	GO:0003323~type B pancreatic cell development	1	11	9.09091	0.0896503	0.1253
KCNMB1;	GO:0005513~detection of calcium ion	1	11	9.09091	0.0896503	0.1253
SRD5A1;	GO:0006702~androgen biosynthetic process	1	11	9.09091	0.0896503	0.1253
CYP19A1;	GO:0006703~estrogen biosynthetic process	1	11	9.09091	0.0896503	0.1253
CAV1;	GO:0010524~positive regulation of calcium ion transport into cytosol	1	11	9.09091	0.0896503	0.1253
SERPINE2;	GO:0010955~negative regulation of protein processing	1	11	9.09091	0.0896503	0.1253
IL6;	GO:0010996~response to auditory stimulus	1	11	9.09091	0.0896503	0.1253
LZTS1;	GO:0016242~negative regulation of macroautophagy	1	11	9.09091	0.0896503	0.1253
P3H2;	GO:0019511~peptidyl-proline hydroxylation	1	11	9.09091	0.0896503	0.1253
HPRT1;	GO:0021756~striatum development	1	11	9.09091	0.0896503	0.1253
ITGA6;	GO:0022409~positive regulation of cell-cell adhesion	1	11	9.09091	0.0896503	0.1253
EDN1; ITGA1;	GO:0030593~neutrophil chemotaxis	2	62	3.22581	0.0891964	0.1253
ADORA2B;	GO:0031284~positive regulation of guanylate cyclase activity	1	11	9.09091	0.0896503	0.1253
ITGA1;	GO:0032516~positive regulation of phosphoprotein phosphatase activity	1	11	9.09091	0.0896503	0.1253
CMKLR1;	GO:0032695~negative regulation of interleukin-12 production	1	11	9.09091	0.0896503	0.1253
CCND1;	GO:0033197~response to vitamin E	1	11	9.09091	0.0896503	0.1253
CCND1;	GO:0033327~Leydig cell differentiation	1	11	9.09091	0.0896503	0.1253
GCNT2;	GO:0034116~positive regulation of heterotypic cell-cell adhesion	1	11	9.09091	0.0896503	0.1253
SFRP2;	GO:0035413~positive regulation of catenin import into nucleus	1	11	9.09091	0.0896503	0.1253
DPP4;	GO:0035641~locomotory exploration behavior	1	11	9.09091	0.0896503	0.1253
P2RY1;	GO:0042312~regulation of vasodilation	1	11	9.09091	0.0896503	0.1253
HPRT1;	GO:0042417~dopamine metabolic process	1	11	9.09091	0.0896503	0.1253
NR4A2;	GO:0042551~neuron maturation	1	11	9.09091	0.0896503	0.1253
ADORA2B;	GO:0043306~positive regulation of mast cell degranulation	1	11	9.09091	0.0896503	0.1253
CCR7;	GO:0045060~negative thymic T cell selection	1	11	9.09091	0.0896503	0.1253
PTK2;	GO:0045667~regulation of osteoblast differentiation	1	11	9.09091	0.0896503	0.1253
TMOD2;	GO:0045745~positive regulation of G-protein coupled receptor protein signaling pathway	1	11	9.09091	0.0896503	0.1253
LILRB1;	GO:0045806~negative regulation of endocytosis	1	11	9.09091	0.0896503	0.1253
DPYD;	GO:0046135~pyrimidine nucleoside catabolic process	1	11	9.09091	0.0896503	0.1253
IL6;	GO:0046849~bone remodeling	1	11	9.09091	0.0896503	0.1253
EDN1;	GO:0048016~inositol phosphate-mediated signaling	1	11	9.09091	0.0896503	0.1253
KIF26A;	GO:0048484~enteric nervous system development	1	11	9.09091	0.0896503	0.1253
TRPS1;	GO:0048646~anatomical structure formation involved in morphogenesis	1	11	9.09091	0.0896503	0.1253
KIT;	GO:0050673~epithelial cell proliferation	1	11	9.09091	0.0896503	0.1253
PDGFB;	GO:0050921~positive regulation of chemotaxis	1	11	9.09091	0.0896503	0.1253
KDR;	GO:0050927~positive regulation of positive chemotaxis	1	11	9.09091	0.0896503	0.1253
IL6;	GO:0051024~positive regulation of immunoglobulin secretion	1	11	9.09091	0.0896503	0.1253
BAIAP2L1;	GO:0051764~actin crosslink formation	1	11	9.09091	0.0896503	0.1253
NOG;	GO:0060272~embryonic skeletal joint morphogenesis	1	11	9.09091	0.0896503	0.1253
IL6;	GO:0060445~branching involved in salivary gland morphogenesis	1	11	9.09091	0.0896503	0.1253
ZNF703;	GO:0060644~mammary gland epithelial cell differentiation	1	11	9.09091	0.0896503	0.1253
SERPINE1;	GO:0061045~negative regulation of wound healing	1	11	9.09091	0.0896503	0.1253
CAV1;	GO:0061099~negative regulation of protein tyrosine kinase activity	1	11	9.09091	0.0896503	0.1253
AOC1;	GO:0071280~cellular response to copper ion	1	11	9.09091	0.0896503	0.1253
SFRP2;	GO:0071481~cellular response to X-ray	1	11	9.09091	0.0896503	0.1253
MTSS1;	GO:0071498~cellular response to fluid shear stress	1	11	9.09091	0.0896503	0.1253
RAB27B;	GO:0071985~multivesicular body sorting pathway	1	11	9.09091	0.0896503	0.1253
AMER1;	GO:1903364~positive regulation of cellular protein catabolic process	1	11	9.09091	0.0896503	0.1253
PDGFB;	GO:1904754~positive regulation of vascular associated smooth muscle cell migration	1	11	9.09091	0.0896503	0.1253
CREB3L1;	GO:1990440~positive regulation of transcription from RNA polymerase II promoter in response to endoplasmic reticulum stress	1	11	9.09091	0.0896503	0.1253
CD36; HLA-F;	GO:0002479~antigen processing and presentation of exogenous peptide antigen via MHC class I, TAP-dependent	2	63	3.1746	0.0915713	0.127543
PDK4; PGM2L1;	GO:0006006~glucose metabolic process	2	63	3.1746	0.0915713	0.127543
IL6; SESN3;	GO:0032868~response to insulin	2	63	3.1746	0.0915713	0.127543
CTGF; CCR7;	GO:0046330~positive regulation of JNK cascade	2	63	3.1746	0.0915713	0.127543
HLA-F; GBP2;	GO:0060337~type I interferon signaling pathway	2	63	3.1746	0.0915713	0.127543
KIT; NOG;	GO:0035019~somatic stem cell population maintenance	2	64	3.125	0.0939645	0.130787
NOG;	GO:0001706~endoderm formation	1	12	8.33333	0.0967488	0.131581
MCUB;	GO:0006851~mitochondrial calcium ion transport	1	12	8.33333	0.0967488	0.131581
ADORA2A;	GO:0007600~sensory perception	1	12	8.33333	0.0967488	0.131581
POLR1B;	GO:0009303~rRNA transcription	1	12	8.33333	0.0967488	0.131581
SCARA3;	GO:0009650~UV protection	1	12	8.33333	0.0967488	0.131581
PDK4;	GO:0010510~regulation of acetyl-CoA biosynthetic process from pyruvate	1	12	8.33333	0.0967488	0.131581
NQO1;	GO:0019430~removal of superoxide radicals	1	12	8.33333	0.0967488	0.131581
SIX3;	GO:0021846~cell proliferation in forebrain	1	12	8.33333	0.0967488	0.131581
HPRT1;	GO:0021954~central nervous system neuron development	1	12	8.33333	0.0967488	0.131581
ATP1A3;	GO:0030007~cellular potassium ion homeostasis	1	12	8.33333	0.0967488	0.131581
TULP3;	GO:0031076~embryonic camera-type eye development	1	12	8.33333	0.0967488	0.131581
IL6;	GO:0031669~cellular response to nutrient levels	1	12	8.33333	0.0967488	0.131581
DLL1;	GO:0032693~negative regulation of interleukin-10 production	1	12	8.33333	0.0967488	0.131581
ZNF366;	GO:0033147~negative regulation of intracellular estrogen receptor signaling pathway	1	12	8.33333	0.0967488	0.131581
FERMT2;	GO:0034329~cell junction assembly	1	12	8.33333	0.0967488	0.131581
PLA2G7;	GO:0034374~low-density lipoprotein particle remodeling	1	12	8.33333	0.0967488	0.131581
ROBO1;	GO:0035385~Roundabout signaling pathway	1	12	8.33333	0.0967488	0.131581
WNT7B;	GO:0042592~homeostatic process	1	12	8.33333	0.0967488	0.131581
TLR8;	GO:0045078~positive regulation of interferon-gamma biosynthetic process	1	12	8.33333	0.0967488	0.131581
IL6;	GO:0045779~negative regulation of bone resorption	1	12	8.33333	0.0967488	0.131581
IL7;	GO:0046622~positive regulation of organ growth	1	12	8.33333	0.0967488	0.131581
SORBS1;	GO:0046889~positive regulation of lipid biosynthetic process	1	12	8.33333	0.0967488	0.131581
NOG;	GO:0048712~negative regulation of astrocyte differentiation	1	12	8.33333	0.0967488	0.131581
TLR8;	GO:0050707~regulation of cytokine secretion	1	12	8.33333	0.0967488	0.131581
IL6;	GO:0050710~negative regulation of cytokine secretion	1	12	8.33333	0.0967488	0.131581
KIT;	GO:0050910~detection of mechanical stimulus involved in sensory perception of sound	1	12	8.33333	0.0967488	0.131581
MCUB;	GO:0051560~mitochondrial calcium ion homeostasis	1	12	8.33333	0.0967488	0.131581
EPHB2;	GO:0060997~dendritic spine morphogenesis	1	12	8.33333	0.0967488	0.131581
CAV1;	GO:0071360~cellular response to exogenous dsRNA	1	12	8.33333	0.0967488	0.131581
KCNMB1;	GO:0071361~cellular response to ethanol	1	12	8.33333	0.0967488	0.131581
CLDN1;	GO:0090557~establishment of endothelial intestinal barrier	1	12	8.33333	0.0967488	0.131581
LILRB1;	GO:0097028~dendritic cell differentiation	1	12	8.33333	0.0967488	0.131581
KIT;	GO:0097067~cellular response to thyroid hormone stimulus	1	12	8.33333	0.0967488	0.131581
FNBP1L;	GO:0097320~plasma membrane tubulation	1	12	8.33333	0.0967488	0.131581
P2RY1; P2RY6;	GO:0007200~phospholipase C-activating G-protein coupled receptor signaling pathway	2	66	3.0303	0.0988045	0.134286
ADORA2A;	GO:0001963~synaptic transmission, dopaminergic	1	13	7.69231	0.103792	0.136387
HEY1;	GO:0003198~epithelial to mesenchymal transition involved in endocardial cushion formation	1	13	7.69231	0.103792	0.136387
SORL1;	GO:0006622~protein targeting to lysosome	1	13	7.69231	0.103792	0.136387
NQO1;	GO:0006809~nitric oxide biosynthetic process	1	13	7.69231	0.103792	0.136387
CFB;	GO:0006957~complement activation, alternative pathway	1	13	7.69231	0.103792	0.136387
PRLR;	GO:0007171~activation of transmembrane receptor protein tyrosine kinase activity	1	13	7.69231	0.103792	0.136387
HTR7;	GO:0007192~adenylate cyclase-activating serotonin receptor signaling pathway	1	13	7.69231	0.103792	0.136387
AK5;	GO:0009142~nucleoside triphosphate biosynthetic process	1	13	7.69231	0.103792	0.136387
LIPG;	GO:0009395~phospholipid catabolic process	1	13	7.69231	0.103792	0.136387
METRN;	GO:0010001~glial cell differentiation	1	13	7.69231	0.103792	0.136387
CCND1;	GO:0010243~response to organonitrogen compound	1	13	7.69231	0.103792	0.136387
ATP1A3;	GO:0010248~establishment or maintenance of transmembrane electrochemical gradient	1	13	7.69231	0.103792	0.136387
EDN1;	GO:0014032~neural crest cell development	1	13	7.69231	0.103792	0.136387
GPAT3;	GO:0016024~CDP-diacylglycerol biosynthetic process	1	13	7.69231	0.103792	0.136387
MDGA1;	GO:0021527~spinal cord association neuron differentiation	1	13	7.69231	0.103792	0.136387
TMOD2;	GO:0030239~myofibril assembly	1	13	7.69231	0.103792	0.136387
GPAT3;	GO:0032006~regulation of TOR signaling	1	13	7.69231	0.103792	0.136387
NLRC3; CMKLR1;	GO:0032088~negative regulation of NF-kappaB transcription factor activity	2	67	2.98507	0.10125	0.136387
ADORA2A;	GO:0032230~positive regulation of synaptic transmission, GABAergic	1	13	7.69231	0.103792	0.136387
DTX4;	GO:0032479~regulation of type I interferon production	1	13	7.69231	0.103792	0.136387
SFRP2;	GO:0033630~positive regulation of cell adhesion mediated by integrin	1	13	7.69231	0.103792	0.136387
LRP1;	GO:0035909~aorta morphogenesis	1	13	7.69231	0.103792	0.136387
EDN1;	GO:0042554~superoxide anion generation	1	13	7.69231	0.103792	0.136387
KIT;	GO:0043069~negative regulation of programmed cell death	1	13	7.69231	0.103792	0.136387
KIT;	GO:0043303~mast cell degranulation	1	13	7.69231	0.103792	0.136387
LIPG;	GO:0044241~lipid digestion	1	13	7.69231	0.103792	0.136387
ERAP1;	GO:0045088~regulation of innate immune response	1	13	7.69231	0.103792	0.136387
IL6;	GO:0045721~negative regulation of gluconeogenesis	1	13	7.69231	0.103792	0.136387
DCSTAMP;	GO:0045780~positive regulation of bone resorption	1	13	7.69231	0.103792	0.136387
SFRP2;	GO:0048546~digestive tract morphogenesis	1	13	7.69231	0.103792	0.136387
DLL1;	GO:0048665~neuron fate specification	1	13	7.69231	0.103792	0.136387
BACE2;	GO:0050435~beta-amyloid metabolic process	1	13	7.69231	0.103792	0.136387
SCG2;	GO:0050930~induction of positive chemotaxis	1	13	7.69231	0.103792	0.136387
CLU;	GO:0051131~chaperone-mediated protein complex assembly	1	13	7.69231	0.103792	0.136387
SPTA1;	GO:0051693~actin filament capping	1	13	7.69231	0.103792	0.136387
LILRB1;	GO:0051926~negative regulation of calcium ion transport	1	13	7.69231	0.103792	0.136387
RPS6KA2;	GO:0060047~heart contraction	1	13	7.69231	0.103792	0.136387
ADORA2A;	GO:0060134~prepulse inhibition	1	13	7.69231	0.103792	0.136387
HEY1;	GO:0060317~cardiac epithelial to mesenchymal transition	1	13	7.69231	0.103792	0.136387
EPHB2;	GO:0060996~dendritic spine development	1	13	7.69231	0.103792	0.136387
C1QTNF1;	GO:0070208~protein heterotrimerization	1	13	7.69231	0.103792	0.136387
DLL1;	GO:0070986~left/right axis specification	1	13	7.69231	0.103792	0.136387
NKX3-1;	GO:0071850~mitotic cell cycle arrest	1	13	7.69231	0.103792	0.136387
SRD5A1;	GO:0071872~cellular response to epinephrine stimulus	1	13	7.69231	0.103792	0.136387
ITGA6;	GO:0072001~renal system development	1	13	7.69231	0.103792	0.136387
ATP1A3;	GO:0086064~cell communication by electrical coupling involved in cardiac conduction	1	13	7.69231	0.103792	0.136387
SLC1A2;	GO:0089711~L-glutamate transmembrane transport	1	13	7.69231	0.103792	0.136387
SFRP2;	GO:0090179~planar cell polarity pathway involved in neural tube closure	1	13	7.69231	0.103792	0.136387
GBP1;	GO:1900025~negative regulation of substrate adhesion-dependent cell spreading	1	13	7.69231	0.103792	0.136387
SASH1;	GO:1901224~positive regulation of NIK/NF-kappaB signaling	1	13	7.69231	0.103792	0.136387
PDGFB;	GO:2000573~positive regulation of DNA biosynthetic process	1	13	7.69231	0.103792	0.136387
APOL3; SORL1;	GO:0006869~lipid transport	2	69	2.89855	0.106192	0.13945
SFRP2;	GO:0002063~chondrocyte development	1	14	7.14286	0.11078	0.143242
CAV1;	GO:0006940~regulation of smooth muscle contraction	1	14	7.14286	0.11078	0.143242
HPRT1;	GO:0007625~grooming behavior	1	14	7.14286	0.11078	0.143242
GCNT2;	GO:0010812~negative regulation of cell-substrate adhesion	1	14	7.14286	0.11078	0.143242
EFNB2;	GO:0010839~negative regulation of keratinocyte proliferation	1	14	7.14286	0.11078	0.143242
LRP1;	GO:0010875~positive regulation of cholesterol efflux	1	14	7.14286	0.11078	0.143242
SRD5A1;	GO:0021794~thalamus development	1	14	7.14286	0.11078	0.143242
SRD5A1;	GO:0021854~hypothalamus development	1	14	7.14286	0.11078	0.143242
PTK2;	GO:0022408~negative regulation of cell-cell adhesion	1	14	7.14286	0.11078	0.143242
CCR7;	GO:0031529~ruffle organization	1	14	7.14286	0.11078	0.143242
PPP1R14C;	GO:0042325~regulation of phosphorylation	1	14	7.14286	0.11078	0.143242
SORBS1;	GO:0043149~stress fiber assembly	1	14	7.14286	0.11078	0.143242
CAV1;	GO:0043409~negative regulation of MAPK cascade	1	14	7.14286	0.11078	0.143242
SFRP2;	GO:0043508~negative regulation of JUN kinase activity	1	14	7.14286	0.11078	0.143242
EFNA1;	GO:0050730~regulation of peptidyl-tyrosine phosphorylation	1	14	7.14286	0.11078	0.143242
CD36;	GO:0050892~intestinal absorption	1	14	7.14286	0.11078	0.143242
NTSR1;	GO:0050965~detection of temperature stimulus involved in sensory perception of pain	1	14	7.14286	0.11078	0.143242
C3orf58;	GO:0060038~cardiac muscle cell proliferation	1	14	7.14286	0.11078	0.143242
SDC4;	GO:0060122~inner ear receptor stereocilium organization	1	14	7.14286	0.11078	0.143242
NOG;	GO:0061053~somite development	1	14	7.14286	0.11078	0.143242
KCNMB1;	GO:1901381~positive regulation of potassium ion transmembrane transport	1	14	7.14286	0.11078	0.143242
CCR7;	GO:2000147~positive regulation of cell motility	1	14	7.14286	0.11078	0.143242
AKR1C3;	GO:2000353~positive regulation of endothelial cell apoptotic process	1	14	7.14286	0.11078	0.143242
HEY1;	GO:2000678~negative regulation of transcription regulatory region DNA binding	1	14	7.14286	0.11078	0.143242
PDE2A; TLR8;	GO:0071260~cellular response to mechanical stimulus	2	71	2.8169	0.111196	0.143688
PDGFB; RPS6KA2; BRSK2;	GO:0018105~peptidyl-serine phosphorylation	3	148	2.02703	0.114674	0.148087
HFM1;	GO:0000712~resolution of meiotic recombination intermediates	1	15	6.66667	0.117715	0.149529
MRAP2;	GO:0006112~energy reserve metabolic process	1	15	6.66667	0.117715	0.149529
PDE2A;	GO:0006198~cAMP catabolic process	1	15	6.66667	0.117715	0.149529
CAV1; CALCRL;	GO:0006816~calcium ion transport	2	73	2.73973	0.116262	0.149529
SRD5A1;	GO:0014850~response to muscle activity	1	15	6.66667	0.117715	0.149529
ECM1;	GO:0030502~negative regulation of bone mineralization	1	15	6.66667	0.117715	0.149529
FLT1;	GO:0030949~positive regulation of vascular endothelial growth factor receptor signaling pathway	1	15	6.66667	0.117715	0.149529
ITGA6;	GO:0033627~cell adhesion mediated by integrin	1	15	6.66667	0.117715	0.149529
LIPG;	GO:0034375~high-density lipoprotein particle remodeling	1	15	6.66667	0.117715	0.149529
BRSK2;	GO:0036503~ERAD pathway	1	15	6.66667	0.117715	0.149529
HPRT1;	GO:0043101~purine-containing compound salvage	1	15	6.66667	0.117715	0.149529
ASB2;	GO:0045445~myoblast differentiation	1	15	6.66667	0.117715	0.149529
SORBS1;	GO:0045725~positive regulation of glycogen biosynthetic process	1	15	6.66667	0.117715	0.149529
PLXNA4;	GO:0048485~sympathetic nervous system development	1	15	6.66667	0.117715	0.149529
EPHB2;	GO:0048593~camera-type eye morphogenesis	1	15	6.66667	0.117715	0.149529
ADORA2A; CALCRL;	GO:0050728~negative regulation of inflammatory response	2	73	2.73973	0.116262	0.149529
SORL1;	GO:0050768~negative regulation of neurogenesis	1	15	6.66667	0.117715	0.149529
CYP19A1;	GO:0060065~uterus development	1	15	6.66667	0.117715	0.149529
HEY1;	GO:0060347~heart trabecula formation	1	15	6.66667	0.117715	0.149529
PRLR;	GO:0060397~JAK-STAT cascade involved in growth hormone signaling pathway	1	15	6.66667	0.117715	0.149529
ITPKA;	GO:0061003~positive regulation of dendritic spine morphogenesis	1	15	6.66667	0.117715	0.149529
PDGFB;	GO:0070528~protein kinase C signaling	1	15	6.66667	0.117715	0.149529
KDR;	GO:0090141~positive regulation of mitochondrial fission	1	15	6.66667	0.117715	0.149529
PDGFB;	GO:0090280~positive regulation of calcium ion import	1	15	6.66667	0.117715	0.149529
SDC4;	GO:1903543~positive regulation of exosomal secretion	1	15	6.66667	0.117715	0.149529
BAIAP2L1;	GO:2000251~positive regulation of actin cytoskeleton reorganization	1	15	6.66667	0.117715	0.149529
PLA2G7; PLBD1;	GO:0016042~lipid catabolic process	2	74	2.7027	0.118816	0.150833
SMAD9; NOG;	GO:0030509~BMP signaling pathway	2	75	2.66667	0.121384	0.153997
CD34;	GO:0001935~endothelial cell proliferation	1	16	6.25	0.124595	0.154862
CCM2L;	GO:0003222~ventricular trabecula myocardium morphogenesis	1	16	6.25	0.124595	0.154862
ATP8B1; SYNE1;	GO:0007030~Golgi organization	2	76	2.63158	0.123966	0.154862
SERPINE1; HTR7;	GO:0007623~circadian rhythm	2	76	2.63158	0.123966	0.154862
CYP19A1;	GO:0008209~androgen metabolic process	1	16	6.25	0.124595	0.154862
CYP19A1;	GO:0008585~female gonad development	1	16	6.25	0.124595	0.154862
TRPS1;	GO:0009888~tissue development	1	16	6.25	0.124595	0.154862
ECM1;	GO:0010466~negative regulation of peptidase activity	1	16	6.25	0.124595	0.154862
FRMD7;	GO:0010592~positive regulation of lamellipodium assembly	1	16	6.25	0.124595	0.154862
BHLHE41;	GO:0010832~negative regulation of myotube differentiation	1	16	6.25	0.124595	0.154862
SLC4A4;	GO:0015698~inorganic anion transport	1	16	6.25	0.124595	0.154862
BACE2;	GO:0016486~peptide hormone processing	1	16	6.25	0.124595	0.154862
KCNK13;	GO:0030322~stabilization of membrane potential	1	16	6.25	0.124595	0.154862
NR6A1;	GO:0030518~intracellular steroid hormone receptor signaling pathway	1	16	6.25	0.124595	0.154862
SRD5A1; SORBS1;	GO:0032869~cellular response to insulin stimulus	2	76	2.63158	0.123966	0.154862
TLR8;	GO:0034162~toll-like receptor 9 signaling pathway	1	16	6.25	0.124595	0.154862
KIT;	GO:0035855~megakaryocyte development	1	16	6.25	0.124595	0.154862
EDN1;	GO:0035994~response to muscle stretch	1	16	6.25	0.124595	0.154862
PLBD1;	GO:0036149~phosphatidylinositol acyl-chain remodeling	1	16	6.25	0.124595	0.154862
KIT;	GO:0042523~positive regulation of tyrosine phosphorylation of Stat5 protein	1	16	6.25	0.124595	0.154862
VIM;	GO:0045109~intermediate filament organization	1	16	6.25	0.124595	0.154862
IL7;	GO:0045582~positive regulation of T cell differentiation	1	16	6.25	0.124595	0.154862
SERPINE1;	GO:0048260~positive regulation of receptor-mediated endocytosis	1	16	6.25	0.124595	0.154862
GBP1;	GO:0050860~negative regulation of T cell receptor signaling pathway	1	16	6.25	0.124595	0.154862
CD36;	GO:0050909~sensory perception of taste	1	16	6.25	0.124595	0.154862
CCND1;	GO:0051412~response to corticosterone	1	16	6.25	0.124595	0.154862
PTK2;	GO:0051893~regulation of focal adhesion assembly	1	16	6.25	0.124595	0.154862
PDE2A;	GO:0061028~establishment of endothelial barrier	1	16	6.25	0.124595	0.154862
BRSK2;	GO:0061178~regulation of insulin secretion involved in cellular response to glucose stimulus	1	16	6.25	0.124595	0.154862
P2RY6;	GO:0071380~cellular response to prostaglandin E stimulus	1	16	6.25	0.124595	0.154862
MRAP2;	GO:0097009~energy homeostasis	1	16	6.25	0.124595	0.154862
SASH1;	GO:1900745~positive regulation of p38MAPK cascade	1	16	6.25	0.124595	0.154862
CLU;	GO:1901214~regulation of neuron death	1	16	6.25	0.124595	0.154862
LTA; CD14; ADORA2A; TNFRSF9; UNC5A; SFRP2; EPB41L3;	GO:0006915~apoptotic process	7	530	1.32075	0.129186	0.16047
CCR7;	GO:0002407~dendritic cell chemotaxis	1	17	5.88235	0.131421	0.161167
IL6;	GO:0002690~positive regulation of leukocyte chemotaxis	1	17	5.88235	0.131421	0.161167
AK5;	GO:0006165~nucleoside diphosphate phosphorylation	1	17	5.88235	0.131421	0.161167
NR6A1;	GO:0007276~gamete generation	1	17	5.88235	0.131421	0.161167
WLS;	GO:0009948~anterior/posterior axis specification	1	17	5.88235	0.131421	0.161167
SFRP2;	GO:0010667~negative regulation of cardiac muscle cell apoptotic process	1	17	5.88235	0.131421	0.161167
CCND1;	GO:0010971~positive regulation of G2/M transition of mitotic cell cycle	1	17	5.88235	0.131421	0.161167
HS3ST3B1;	GO:0015012~heparan sulfate proteoglycan biosynthetic process	1	17	5.88235	0.131421	0.161167
MYO1B;	GO:0030048~actin filament-based movement	1	17	5.88235	0.131421	0.161167
SLAMF7;	GO:0030101~natural killer cell activation	1	17	5.88235	0.131421	0.161167
CAV1;	GO:0030193~regulation of blood coagulation	1	17	5.88235	0.131421	0.161167
ANKH;	GO:0030500~regulation of bone mineralization	1	17	5.88235	0.131421	0.161167
ITGA6;	GO:0031589~cell-substrate adhesion	1	17	5.88235	0.131421	0.161167
SFRP2;	GO:0035567~non-canonical Wnt signaling pathway	1	17	5.88235	0.131421	0.161167
USH1C;	GO:0043623~cellular protein complex assembly	1	17	5.88235	0.131421	0.161167
TLR8;	GO:0045089~positive regulation of innate immune response	1	17	5.88235	0.131421	0.161167
DLL1;	GO:0045638~negative regulation of myeloid cell differentiation	1	17	5.88235	0.131421	0.161167
CYP26B1;	GO:0048384~retinoic acid receptor signaling pathway	1	17	5.88235	0.131421	0.161167
FRMD7;	GO:0051497~negative regulation of stress fiber assembly	1	17	5.88235	0.131421	0.161167
CD14;	GO:0070266~necroptotic process	1	17	5.88235	0.131421	0.161167
CD53;	GO:1901741~positive regulation of myoblast fusion	1	17	5.88235	0.131421	0.161167
ST8SIA5; GCNT2;	GO:0006486~protein glycosylation	2	79	2.53165	0.131789	0.161519
NR4A2; CAV1;	GO:0043085~positive regulation of catalytic activity	2	80	2.5	0.134421	0.164646
TUBB2A; FGD2; FMNL2;	GO:0007010~cytoskeleton organization	3	160	1.875	0.13531	0.165633
RPS6KA2;	GO:0001556~oocyte maturation	1	18	5.55556	0.138195	0.166741
TNFSF15;	GO:0007250~activation of NF-kappaB-inducing kinase activity	1	18	5.55556	0.138195	0.166741
NOG;	GO:0008045~motor neuron axon guidance	1	18	5.55556	0.138195	0.166741
BCL2A1;	GO:0008053~mitochondrial fusion	1	18	5.55556	0.138195	0.166741
SLC37A2;	GO:0008643~carbohydrate transport	1	18	5.55556	0.138195	0.166741
MMP9;	GO:0030225~macrophage differentiation	1	18	5.55556	0.138195	0.166741
KDR;	GO:0035584~calcium-mediated signaling using intracellular calcium source	1	18	5.55556	0.138195	0.166741
SFRP2;	GO:0036342~post-anal tail morphogenesis	1	18	5.55556	0.138195	0.166741
SLAMF7;	GO:0042267~natural killer cell mediated cytotoxicity	1	18	5.55556	0.138195	0.166741
PDGFB;	GO:0043536~positive regulation of blood vessel endothelial cell migration	1	18	5.55556	0.138195	0.166741
CLDN1;	GO:0045216~cell-cell junction organization	1	18	5.55556	0.138195	0.166741
BIN1;	GO:0045664~regulation of neuron differentiation	1	18	5.55556	0.138195	0.166741
KITLG;	GO:0046579~positive regulation of Ras protein signal transduction	1	18	5.55556	0.138195	0.166741
FLT1;	GO:0048514~blood vessel morphogenesis	1	18	5.55556	0.138195	0.166741
NOTCH3;	GO:0048663~neuron fate commitment	1	18	5.55556	0.138195	0.166741
DLL1;	GO:0050767~regulation of neurogenesis	1	18	5.55556	0.138195	0.166741
HLA-DPA1;	GO:0050870~positive regulation of T cell activation	1	18	5.55556	0.138195	0.166741
FCER2;	GO:0051000~positive regulation of nitric-oxide synthase activity	1	18	5.55556	0.138195	0.166741
ADORA2A;	GO:0051968~positive regulation of synaptic transmission, glutamatergic	1	18	5.55556	0.138195	0.166741
NKX3-1;	GO:0060037~pharyngeal system development	1	18	5.55556	0.138195	0.166741
SERPINE2;	GO:0060384~innervation	1	18	5.55556	0.138195	0.166741
AKR1C3;	GO:0071276~cellular response to cadmium ion	1	18	5.55556	0.138195	0.166741
CLU;	GO:1901216~positive regulation of neuron death	1	18	5.55556	0.138195	0.166741
CREB3L1;	GO:1902236~negative regulation of endoplasmic reticulum stress-induced intrinsic apoptotic signaling pathway	1	18	5.55556	0.138195	0.166741
SORL1;	GO:0000042~protein targeting to Golgi	1	19	5.26316	0.144916	0.173299
NTSR1;	GO:0001659~temperature homeostasis	1	19	5.26316	0.144916	0.173299
PDGFB;	GO:0001892~embryonic placenta development	1	19	5.26316	0.144916	0.173299
LILRB1;	GO:0002230~positive regulation of defense response to virus by host	1	19	5.26316	0.144916	0.173299
EEF1A2;	GO:0006414~translational elongation	1	19	5.26316	0.144916	0.173299
ATP1A3;	GO:0006883~cellular sodium ion homeostasis	1	19	5.26316	0.144916	0.173299
ANKLE1;	GO:0006998~nuclear envelope organization	1	19	5.26316	0.144916	0.173299
ADAM12;	GO:0007520~myoblast fusion	1	19	5.26316	0.144916	0.173299
EDN1;	GO:0010460~positive regulation of heart rate	1	19	5.26316	0.144916	0.173299
ZNF703;	GO:0017015~regulation of transforming growth factor beta receptor signaling pathway	1	19	5.26316	0.144916	0.173299
PDGFB;	GO:0031954~positive regulation of protein autophosphorylation	1	19	5.26316	0.144916	0.173299
IL6;	GO:0042832~defense response to protozoan	1	19	5.26316	0.144916	0.173299
DCSTAMP;	GO:0043011~myeloid dendritic cell differentiation	1	19	5.26316	0.144916	0.173299
IL6;	GO:0046716~muscle cell cellular homeostasis	1	19	5.26316	0.144916	0.173299
HEY1;	GO:0060716~labyrinthine layer blood vessel development	1	19	5.26316	0.144916	0.173299
CLDN1; NQO1;	GO:0009636~response to toxic substance	2	85	2.35294	0.147754	0.176588
SIX3; KIT; PTK2;	GO:0042127~regulation of cell proliferation	3	168	1.78571	0.149722	0.178834
SERPINE2; CD36; ADORA2A;	GO:0007596~blood coagulation	3	169	1.77515	0.151557	0.179573
CYP19A1;	GO:0016125~sterol metabolic process	1	20	5	0.151584	0.179573
P2RY1;	GO:0023019~signal transduction involved in regulation of gene expression	1	20	5	0.151584	0.179573
KIT;	GO:0030318~melanocyte differentiation	1	20	5	0.151584	0.179573
SRD5A1;	GO:0030539~male genitalia development	1	20	5	0.151584	0.179573
AKR1C3;	GO:0034614~cellular response to reactive oxygen species	1	20	5	0.151584	0.179573
ADORA2A;	GO:0035249~synaptic transmission, glutamatergic	1	20	5	0.151584	0.179573
DLL1;	GO:0045662~negative regulation of myoblast differentiation	1	20	5	0.151584	0.179573
SERPINE2;	GO:0045861~negative regulation of proteolysis	1	20	5	0.151584	0.179573
CCND1;	GO:0071157~negative regulation of cell cycle arrest	1	20	5	0.151584	0.179573
DLL1;	GO:0097150~neuronal stem cell population maintenance	1	20	5	0.151584	0.179573
ST8SIA5;	GO:0097503~sialylation	1	20	5	0.151584	0.179573
PDGFB;	GO:1902895~positive regulation of pri-miRNA transcription from RNA polymerase II promoter	1	20	5	0.151584	0.179573
MMP9;	GO:2001243~negative regulation of intrinsic apoptotic signaling pathway	1	20	5	0.151584	0.179573
PTK2;	GO:0006921~cellular component disassembly involved in execution phase of apoptosis	1	21	4.7619	0.158201	0.186102
CCND1;	GO:0010165~response to X-ray	1	21	4.7619	0.158201	0.186102
KDR;	GO:0016239~positive regulation of macroautophagy	1	21	4.7619	0.158201	0.186102
CLDN1;	GO:0016338~calcium-independent cell-cell adhesion via plasma membrane cell-adhesion molecules	1	21	4.7619	0.158201	0.186102
RAB27B;	GO:0032402~melanosome transport	1	21	4.7619	0.158201	0.186102
ERAP1;	GO:0043171~peptide catabolic process	1	21	4.7619	0.158201	0.186102
KIT;	GO:0043473~pigmentation	1	21	4.7619	0.158201	0.186102
RAB27B;	GO:0045921~positive regulation of exocytosis	1	21	4.7619	0.158201	0.186102
EDN1;	GO:0045987~positive regulation of smooth muscle contraction	1	21	4.7619	0.158201	0.186102
TRIM16;	GO:0050718~positive regulation of interleukin-1 beta secretion	1	21	4.7619	0.158201	0.186102
TNFRSF9;	GO:0070207~protein homotrimerization	1	21	4.7619	0.158201	0.186102
NR4A2;	GO:0071542~dopaminergic neuron differentiation	1	21	4.7619	0.158201	0.186102
MAF;	GO:0001816~cytokine production	1	22	4.54545	0.164766	0.192927
TRPS1;	GO:0006607~NLS-bearing protein import into nucleus	1	22	4.54545	0.164766	0.192927
HOXB7;	GO:0030099~myeloid cell differentiation	1	22	4.54545	0.164766	0.192927
MRAP2;	GO:0034394~protein localization to cell surface	1	22	4.54545	0.164766	0.192927
SPATA6;	GO:0044458~motile cilium assembly	1	22	4.54545	0.164766	0.192927
WNT7B;	GO:0048568~embryonic organ development	1	22	4.54545	0.164766	0.192927
POU4F2;	GO:0048675~axon extension	1	22	4.54545	0.164766	0.192927
CCR7;	GO:0071345~cellular response to cytokine stimulus	1	22	4.54545	0.164766	0.192927
CAPN6;	GO:0001578~microtubule bundle formation	1	23	4.34783	0.17128	0.199055
TBC1D5;	GO:0002092~positive regulation of receptor internalization	1	23	4.34783	0.17128	0.199055
ACSM3;	GO:0006637~acyl-CoA metabolic process	1	23	4.34783	0.17128	0.199055
CYP26B1;	GO:0007140~male meiosis	1	23	4.34783	0.17128	0.199055
NEUROG3;	GO:0007422~peripheral nervous system development	1	23	4.34783	0.17128	0.199055
CD34;	GO:0032733~positive regulation of interleukin-10 production	1	23	4.34783	0.17128	0.199055
PLBD1;	GO:0036152~phosphatidylethanolamine acyl-chain remodeling	1	23	4.34783	0.17128	0.199055
ITGA6;	GO:0042327~positive regulation of phosphorylation	1	23	4.34783	0.17128	0.199055
EFNA1;	GO:0050770~regulation of axonogenesis	1	23	4.34783	0.17128	0.199055
IL6;	GO:0050871~positive regulation of B cell activation	1	23	4.34783	0.17128	0.199055
DSG2;	GO:0060135~maternal process involved in female pregnancy	1	23	4.34783	0.17128	0.199055
NOG;	GO:0060173~limb development	1	23	4.34783	0.17128	0.199055
OTUD1;	GO:0070536~protein K63-linked deubiquitination	1	23	4.34783	0.17128	0.199055
SMAD9; LPXN; HOXB7; HOXB6; CCND1; NR4A2; ZNF132; ZNF829; MACC1; ZNF366; BHLHE22; TWIST2; NKX3-1; BHLHE41; ZNF703; SOX13; LZTS1; HEY1;	GO:0006351~transcription, DNA-templated	18	1791	1.00503	0.175908	0.204316
AK5;	GO:0015949~nucleobase-containing small molecule interconversion	1	24	4.16667	0.177743	0.205151
FMNL2;	GO:0022604~regulation of cell morphogenesis	1	24	4.16667	0.177743	0.205151
KIF26A;	GO:0030705~cytoskeleton-dependent intracellular transport	1	24	4.16667	0.177743	0.205151
ECM1;	GO:0031214~biomineral tissue development	1	24	4.16667	0.177743	0.205151
ATP1A3;	GO:0035235~ionotropic glutamate receptor signaling pathway	1	24	4.16667	0.177743	0.205151
MMP9;	GO:0045742~positive regulation of epidermal growth factor receptor signaling pathway	1	24	4.16667	0.177743	0.205151
H2AFY2;	GO:0045814~negative regulation of gene expression, epigenetic	1	24	4.16667	0.177743	0.205151
ADORA2A;	GO:0051924~regulation of calcium ion transport	1	24	4.16667	0.177743	0.205151
SERPINE2;	GO:0051966~regulation of synaptic transmission, glutamatergic	1	24	4.16667	0.177743	0.205151
TESC;	GO:0072661~protein targeting to plasma membrane	1	24	4.16667	0.177743	0.205151
CAV1;	GO:2001238~positive regulation of extrinsic apoptotic signaling pathway	1	24	4.16667	0.177743	0.205151
NRP1;	GO:0002040~sprouting angiogenesis	1	25	4	0.184156	0.210867
SLC7A5P1;	GO:0003333~amino acid transmembrane transport	1	25	4	0.184156	0.210867
SDC4;	GO:0006027~glycosaminoglycan catabolic process	1	25	4	0.184156	0.210867
GPR55;	GO:0007202~activation of phospholipase C activity	1	25	4	0.184156	0.210867
GABBR2;	GO:0007214~gamma-aminobutyric acid signaling pathway	1	25	4	0.184156	0.210867
SERPINE1;	GO:0032757~positive regulation of interleukin-8 production	1	25	4	0.184156	0.210867
MMP9;	GO:0043388~positive regulation of DNA binding	1	25	4	0.184156	0.210867
NKX3-1;	GO:0045930~negative regulation of mitotic cell cycle	1	25	4	0.184156	0.210867
NRP1;	GO:0048843~negative regulation of axon extension involved in axon guidance	1	25	4	0.184156	0.210867
BDKRB2;	GO:0050482~arachidonic acid secretion	1	25	4	0.184156	0.210867
CD14;	GO:0050715~positive regulation of cytokine secretion	1	25	4	0.184156	0.210867
FN1;	GO:0070372~regulation of ERK1 and ERK2 cascade	1	25	4	0.184156	0.210867
DCSTAMP;	GO:0071353~cellular response to interleukin-4	1	25	4	0.184156	0.210867
CTGF;	GO:0071897~DNA biosynthetic process	1	25	4	0.184156	0.210867
CPE; NTSR1;	GO:0007218~neuropeptide signaling pathway	2	99	2.0202	0.186308	0.21309
IL6; UNC5A;	GO:0031175~neuron projection development	2	99	2.0202	0.186308	0.21309
GOLGA7B;	GO:0006612~protein targeting to membrane	1	26	3.84615	0.19052	0.216558
SOCS2;	GO:0009966~regulation of signal transduction	1	26	3.84615	0.19052	0.216558
EDN1;	GO:0014065~phosphatidylinositol 3-kinase signaling	1	26	3.84615	0.19052	0.216558
PCDHB13;	GO:0016339~calcium-dependent cell-cell adhesion via plasma membrane cell adhesion molecules	1	26	3.84615	0.19052	0.216558
GPAT3;	GO:0019432~triglyceride biosynthetic process	1	26	3.84615	0.19052	0.216558
PDGFB;	GO:0032148~activation of protein kinase B activity	1	26	3.84615	0.19052	0.216558
NLRC3;	GO:0032715~negative regulation of interleukin-6 production	1	26	3.84615	0.19052	0.216558
PLBD1;	GO:0036151~phosphatidylcholine acyl-chain remodeling	1	26	3.84615	0.19052	0.216558
NTSR1;	GO:0051281~positive regulation of release of sequestered calcium ion into cytosol	1	26	3.84615	0.19052	0.216558
AMER1;	GO:0060612~adipose tissue development	1	26	3.84615	0.19052	0.216558
PDGFB;	GO:0061098~positive regulation of protein tyrosine kinase activity	1	26	3.84615	0.19052	0.216558
NKX3-1;	GO:0001656~metanephros development	1	27	3.7037	0.196833	0.22211
EXOC6B;	GO:0006904~vesicle docking involved in exocytosis	1	27	3.7037	0.196833	0.22211
ATP1A3;	GO:0010107~potassium ion import	1	27	3.7037	0.196833	0.22211
ADORA2B;	GO:0010575~positive regulation of vascular endothelial growth factor production	1	27	3.7037	0.196833	0.22211
SLC1A2;	GO:0030534~adult behavior	1	27	3.7037	0.196833	0.22211
EPB41L3;	GO:0031032~actomyosin structure organization	1	27	3.7037	0.196833	0.22211
LAMTOR5;	GO:0032008~positive regulation of TOR signaling	1	27	3.7037	0.196833	0.22211
CD14;	GO:0035666~TRIF-dependent toll-like receptor signaling pathway	1	27	3.7037	0.196833	0.22211
GPR68;	GO:0035774~positive regulation of insulin secretion involved in cellular response to glucose stimulus	1	27	3.7037	0.196833	0.22211
NKX3-1;	GO:0045931~positive regulation of mitotic cell cycle	1	27	3.7037	0.196833	0.22211
AP1S2;	GO:0050690~regulation of defense response to virus by virus	1	27	3.7037	0.196833	0.22211
TUB;	GO:0050766~positive regulation of phagocytosis	1	27	3.7037	0.196833	0.22211
ADORA2A;	GO:0051881~regulation of mitochondrial membrane potential	1	27	3.7037	0.196833	0.22211
ICAM3; CD209;	GO:0002223~stimulatory C-type lectin receptor signaling pathway	2	103	1.94175	0.197574	0.222822
SIX3;	GO:0001654~eye development	1	28	3.57143	0.203098	0.22816
TLR8;	GO:0002224~toll-like receptor signaling pathway	1	28	3.57143	0.203098	0.22816
SLC1A2;	GO:0014047~glutamate secretion	1	28	3.57143	0.203098	0.22816
HEY1;	GO:0045746~negative regulation of Notch signaling pathway	1	28	3.57143	0.203098	0.22816
ADORA2A;	GO:0060079~excitatory postsynaptic potential	1	28	3.57143	0.203098	0.22816
SORBS1;	GO:0090004~positive regulation of establishment of protein localization to plasma membrane	1	28	3.57143	0.203098	0.22816
SGPP1;	GO:0097193~intrinsic apoptotic signaling pathway	1	28	3.57143	0.203098	0.22816
DPP4;	GO:0001662~behavioral fear response	1	29	3.44828	0.209313	0.232942
FCMR;	GO:0002376~immune system process	1	29	3.44828	0.209313	0.232942
ANKLE1;	GO:0006611~protein export from nucleus	1	29	3.44828	0.209313	0.232942
CA8;	GO:0006730~one-carbon metabolic process	1	29	3.44828	0.209313	0.232942
MYO9A; SIX3; HMCN1;	GO:0007601~visual perception	3	198	1.51515	0.207504	0.232942
TNFRSF11A;	GO:0009314~response to radiation	1	29	3.44828	0.209313	0.232942
KIT;	GO:0030032~lamellipodium assembly	1	29	3.44828	0.209313	0.232942
BACE2;	GO:0030163~protein catabolic process	1	29	3.44828	0.209313	0.232942
CFB;	GO:0030449~regulation of complement activation	1	29	3.44828	0.209313	0.232942
AKR1C3;	GO:0042572~retinol metabolic process	1	29	3.44828	0.209313	0.232942
PHLDA3;	GO:0042771~intrinsic apoptotic signaling pathway in response to DNA damage by p53 class mediator	1	29	3.44828	0.209313	0.232942
KCNMB1;	GO:0045909~positive regulation of vasodilation	1	29	3.44828	0.209313	0.232942
SOCS2;	GO:0046627~negative regulation of insulin receptor signaling pathway	1	29	3.44828	0.209313	0.232942
LTA;	GO:0048147~negative regulation of fibroblast proliferation	1	29	3.44828	0.209313	0.232942
NOG;	GO:0048706~embryonic skeletal system development	1	29	3.44828	0.209313	0.232942
STEAP4;	GO:0055072~iron ion homeostasis	1	29	3.44828	0.209313	0.232942
MMP9;	GO:0090200~positive regulation of release of cytochrome c from mitochondria	1	29	3.44828	0.209313	0.232942
POLR1B;	GO:0006362~transcription elongation from RNA polymerase I promoter	1	30	3.33333	0.215481	0.238623
SCLY;	GO:0006520~cellular amino acid metabolic process	1	30	3.33333	0.215481	0.238623
SOCS2;	GO:0007259~JAK-STAT cascade	1	30	3.33333	0.215481	0.238623
SCG2;	GO:0009306~protein secretion	1	30	3.33333	0.215481	0.238623
ATP1A3;	GO:0015991~ATP hydrolysis coupled proton transport	1	30	3.33333	0.215481	0.238623
IL7;	GO:0048873~homeostasis of number of cells within a tissue	1	30	3.33333	0.215481	0.238623
NOG;	GO:0060325~face morphogenesis	1	30	3.33333	0.215481	0.238623
BRSK2;	GO:0070059~intrinsic apoptotic signaling pathway in response to endoplasmic reticulum stress	1	30	3.33333	0.215481	0.238623
SMAD9;	GO:0071773~cellular response to BMP stimulus	1	30	3.33333	0.215481	0.238623
IL6; P2RY1;	GO:0030168~platelet activation	2	111	1.8018	0.22033	0.24386
POLR1B;	GO:0006363~termination of RNA polymerase I transcription	1	31	3.22581	0.2216	0.244328
CD14;	GO:0031663~lipopolysaccharide-mediated signaling pathway	1	31	3.22581	0.2216	0.244328
SERPINE2;	GO:0042177~negative regulation of protein catabolic process	1	31	3.22581	0.2216	0.244328
TRIM16;	GO:0043967~histone H4 acetylation	1	31	3.22581	0.2216	0.244328
CAV1;	GO:0045907~positive regulation of vasoconstriction	1	31	3.22581	0.2216	0.244328
AK5;	GO:0046034~ATP metabolic process	1	31	3.22581	0.2216	0.244328
CLDN1;	GO:0070830~bicellular tight junction assembly	1	31	3.22581	0.2216	0.244328
SIX3;	GO:0002088~lens development in camera-type eye	1	32	3.125	0.227672	0.249796
PTK2;	GO:0003007~heart morphogenesis	1	32	3.125	0.227672	0.249796
MFGE8;	GO:0006911~phagocytosis, engulfment	1	32	3.125	0.227672	0.249796
TUBB2A;	GO:0007017~microtubule-based process	1	32	3.125	0.227672	0.249796
BIN1;	GO:0030100~regulation of endocytosis	1	32	3.125	0.227672	0.249796
IL7R;	GO:0042100~B cell proliferation	1	32	3.125	0.227672	0.249796
WNT7B;	GO:0050808~synapse organization	1	32	3.125	0.227672	0.249796
CAV1;	GO:0051480~regulation of cytosolic calcium ion concentration	1	32	3.125	0.227672	0.249796
TNFRSF11A;	GO:0070555~response to interleukin-1	1	32	3.125	0.227672	0.249796
POLR1B;	GO:0006361~transcription initiation from RNA polymerase I promoter	1	33	3.0303	0.233696	0.255712
NKX3-1;	GO:0043491~protein kinase B signaling	1	33	3.0303	0.233696	0.255712
ITGA6;	GO:0043588~skin development	1	33	3.0303	0.233696	0.255712
CCND1;	GO:0045787~positive regulation of cell cycle	1	33	3.0303	0.233696	0.255712
IL7;	GO:2001240~negative regulation of extrinsic apoptotic signaling pathway in absence of ligand	1	33	3.0303	0.233696	0.255712
LPXN; KCNQ5;	GO:0006461~protein complex assembly	2	116	1.72414	0.234661	0.256629
L1CAM; CMKLR1;	GO:0006935~chemotaxis	2	117	1.7094	0.237534	0.25963
SORL1;	GO:0006605~protein targeting	1	34	2.94118	0.239674	0.261122
PDE2A;	GO:0006626~protein targeting to mitochondrion	1	34	2.94118	0.239674	0.261122
CAV1;	GO:0006641~triglyceride metabolic process	1	34	2.94118	0.239674	0.261122
GPAT3;	GO:0006654~phosphatidic acid biosynthetic process	1	34	2.94118	0.239674	0.261122
EDN1;	GO:0007585~respiratory gaseous exchange	1	34	2.94118	0.239674	0.261122
EDN1;	GO:0035094~response to nicotine	1	34	2.94118	0.239674	0.261122
NOG;	GO:0001837~epithelial to mesenchymal transition	1	35	2.85714	0.245605	0.266292
PTK2;	GO:0001890~placenta development	1	35	2.85714	0.245605	0.266292
MRAP2;	GO:0007631~feeding behavior	1	35	2.85714	0.245605	0.266292
IL6;	GO:0009409~response to cold	1	35	2.85714	0.245605	0.266292
MET;	GO:0010507~negative regulation of autophagy	1	35	2.85714	0.245605	0.266292
SORL1;	GO:0043407~negative regulation of MAP kinase activity	1	35	2.85714	0.245605	0.266292
HPRT1;	GO:0048813~dendrite morphogenesis	1	35	2.85714	0.245605	0.266292
DCSTAMP;	GO:0061025~membrane fusion	1	35	2.85714	0.245605	0.266292
NRP1;	GO:1901998~toxin transport	1	35	2.85714	0.245605	0.266292
FNBP1L; TBC1D5;	GO:0006914~autophagy	2	121	1.65289	0.249043	0.269874
ADORA2A;	GO:0007188~adenylate cyclase-modulating G-protein coupled receptor signaling pathway	1	36	2.77778	0.25149	0.27064
ADORA2B;	GO:0007190~activation of adenylate cyclase activity	1	36	2.77778	0.25149	0.27064
WNT7B;	GO:0007257~activation of JUN kinase activity	1	36	2.77778	0.25149	0.27064
ADORA2B;	GO:0007588~excretion	1	36	2.77778	0.25149	0.27064
TMOD2;	GO:0007611~learning or memory	1	36	2.77778	0.25149	0.27064
EMP1;	GO:0008219~cell death	1	36	2.77778	0.25149	0.27064
ITGA6;	GO:0010811~positive regulation of cell-substrate adhesion	1	36	2.77778	0.25149	0.27064
WLS;	GO:0030177~positive regulation of Wnt signaling pathway	1	36	2.77778	0.25149	0.27064
ITGA1;	GO:0042059~negative regulation of epidermal growth factor receptor signaling pathway	1	36	2.77778	0.25149	0.27064
ADORA2A;	GO:0050714~positive regulation of protein secretion	1	36	2.77778	0.25149	0.27064
SLC4A4;	GO:0051453~regulation of intracellular pH	1	36	2.77778	0.25149	0.27064
PHLDA3;	GO:0051898~negative regulation of protein kinase B signaling	1	36	2.77778	0.25149	0.27064
MZT1;	GO:0090307~mitotic spindle assembly	1	36	2.77778	0.25149	0.27064
LPXN; TULP3; HOXB7; HOXB6; ADORA2A; ZNF132; ZNF829; MACC1; IGSF1; NKX3-1; ZNF703; SOX13; LZTS1;	GO:0006355~regulation of transcription, DNA-templated	13	1333	0.975244	0.254827	0.274084
PDE2A;	GO:0019933~cAMP-mediated signaling	1	37	2.7027	0.257329	0.276188
CADM2;	GO:0034332~adherens junction organization	1	37	2.7027	0.257329	0.276188
POLR1B;	GO:0045815~positive regulation of gene expression, epigenetic	1	37	2.7027	0.257329	0.276188
SERPINE2;	GO:0060291~long-term synaptic potentiation	1	37	2.7027	0.257329	0.276188
H2AFY2;	GO:0006342~chromatin silencing	1	38	2.63158	0.263123	0.281212
TNFRSF9;	GO:0008625~extrinsic apoptotic signaling pathway via death domain receptors	1	38	2.63158	0.263123	0.281212
TUB;	GO:0009725~response to hormone	1	38	2.63158	0.263123	0.281212
TBC1D5;	GO:0010508~positive regulation of autophagy	1	38	2.63158	0.263123	0.281212
EDN1;	GO:0014823~response to activity	1	38	2.63158	0.263123	0.281212
CD209;	GO:0019882~antigen processing and presentation	1	38	2.63158	0.263123	0.281212
VIM;	GO:0030049~muscle filament sliding	1	38	2.63158	0.263123	0.281212
IL7;	GO:0030890~positive regulation of B cell proliferation	1	38	2.63158	0.263123	0.281212
CBR3;	GO:0050890~cognition	1	39	2.5641	0.268872	0.287052
CCR7;	GO:0051209~release of sequestered calcium ion into cytosol	1	39	2.5641	0.268872	0.287052
BIN1; CD209;	GO:0006897~endocytosis	2	129	1.55039	0.272097	0.290342
CCND1; BRSK2; HMCN1; MAPRE3;	GO:0051301~cell division	4	335	1.19403	0.272791	0.290929
PIGR;	GO:0001580~detection of chemical stimulus involved in sensory perception of bitter taste	1	40	2.5	0.274575	0.292061
KIT;	GO:0030218~erythrocyte differentiation	1	40	2.5	0.274575	0.292061
NR4A2;	GO:0030522~intracellular receptor signaling pathway	1	40	2.5	0.274575	0.292061
TRIM16;	GO:0032526~response to retinoic acid	1	40	2.5	0.274575	0.292061
CTGF;	GO:0043434~response to peptide hormone	1	40	2.5	0.274575	0.292061
CLU; TESC;	GO:0050821~protein stabilization	2	131	1.52672	0.277859	0.295399
PADI2;	GO:0006325~chromatin organization	1	41	2.43902	0.280235	0.297143
PADI2;	GO:0021762~substantia nigra development	1	41	2.43902	0.280235	0.297143
NKX3-1;	GO:0030521~androgen receptor signaling pathway	1	41	2.43902	0.280235	0.297143
CAV1;	GO:0031397~negative regulation of protein ubiquitination	1	41	2.43902	0.280235	0.297143
SGPP1;	GO:0097191~extrinsic apoptotic signaling pathway	1	41	2.43902	0.280235	0.297143
WNT6;	GO:0001658~branching involved in ureteric bud morphogenesis	1	42	2.38095	0.28585	0.302146
BHLHE22;	GO:0022008~neurogenesis	1	42	2.38095	0.28585	0.302146
SOCS2;	GO:0032870~cellular response to hormone stimulus	1	42	2.38095	0.28585	0.302146
TRIM16;	GO:0043966~histone H3 acetylation	1	42	2.38095	0.28585	0.302146
IL6;	GO:0045599~negative regulation of fat cell differentiation	1	42	2.38095	0.28585	0.302146
POU4F2;	GO:0050885~neuromuscular process controlling balance	1	42	2.38095	0.28585	0.302146
BRSK2; KLHL13; MAPRE3;	GO:0007067~mitotic nuclear division	3	238	1.2605	0.290357	0.30675
BCL2A1;	GO:0008630~intrinsic apoptotic signaling pathway in response to DNA damage	1	43	2.32558	0.291422	0.307553
SLC4A4;	GO:0015701~bicarbonate transport	1	43	2.32558	0.291422	0.307553
CAV1;	GO:0007519~skeletal muscle tissue development	1	44	2.27273	0.29695	0.312734
DUSP6;	GO:0014070~response to organic cyclic compound	1	44	2.27273	0.29695	0.312734
KDR;	GO:0023014~signal transduction by protein phosphorylation	1	44	2.27273	0.29695	0.312734
ATP1A3;	GO:0060048~cardiac muscle contraction	1	44	2.27273	0.29695	0.312734
MAP3K7CL;	GO:0000186~activation of MAPKK activity	1	45	2.22222	0.302435	0.318014
KIT;	GO:0006687~glycosphingolipid metabolic process	1	45	2.22222	0.302435	0.318014
ITPKA;	GO:0043647~inositol phosphate metabolic process	1	45	2.22222	0.302435	0.318014
KLHL13;	GO:0000910~cytokinesis	1	46	2.17391	0.307878	0.322729
ACSM3;	GO:0006633~fatty acid biosynthetic process	1	46	2.17391	0.307878	0.322729
ADORA2B;	GO:0007254~JNK cascade	1	46	2.17391	0.307878	0.322729
EDN1;	GO:0019722~calcium-mediated signaling	1	46	2.17391	0.307878	0.322729
LRP1;	GO:0032956~regulation of actin cytoskeleton organization	1	46	2.17391	0.307878	0.322729
ASB2;	GO:0035914~skeletal muscle cell differentiation	1	46	2.17391	0.307878	0.322729
SOCS2; KLHL5; KLHL13; DTX4;	GO:0016567~protein ubiquitination	4	356	1.1236	0.309199	0.323945
PLBD1;	GO:0006644~phospholipid metabolic process	1	48	2.08333	0.318636	0.333487
DLL1;	GO:0045596~negative regulation of cell differentiation	1	48	2.08333	0.318636	0.333487
FN1;	GO:0018149~peptide cross-linking	1	49	2.04082	0.323953	0.338876
SYN2;	GO:0007269~neurotransmitter secretion	1	50	2	0.329228	0.343505
LAMP3;	GO:0010506~regulation of autophagy	1	50	2	0.329228	0.343505
KIT;	GO:0019827~stem cell population maintenance	1	50	2	0.329228	0.343505
CD14;	GO:0032481~positive regulation of type I interferon production	1	50	2	0.329228	0.343505
SRD5A1;	GO:0071320~cellular response to cAMP	1	50	2	0.329228	0.343505
NQO1;	GO:0006521~regulation of cellular amino acid metabolic process	1	51	1.96078	0.334462	0.348427
DLL1;	GO:0040008~regulation of growth	1	51	1.96078	0.334462	0.348427
CD209;	GO:0075733~intracellular transport of virus	1	51	1.96078	0.334462	0.348427
IL6;	GO:0045727~positive regulation of translation	1	52	1.92308	0.339655	0.353472
CTGF;	GO:0060548~negative regulation of cell death	1	52	1.92308	0.339655	0.353472
EPHB2;	GO:0042472~inner ear morphogenesis	1	53	1.88679	0.344808	0.35865
DLL1;	GO:0007368~determination of left/right symmetry	1	54	1.85185	0.349921	0.363407
P2RY1;	GO:0009612~response to mechanical stimulus	1	54	1.85185	0.349921	0.363407
CLU;	GO:0061077~chaperone-mediated protein folding	1	54	1.85185	0.349921	0.363407
BHLHE41;	GO:0032922~circadian regulation of gene expression	1	55	1.81818	0.354994	0.368486
MFGE8;	GO:0007338~single fertilization	1	56	1.78571	0.360027	0.373136
WNT6;	GO:0042475~odontogenesis of dentin-containing tooth	1	56	1.78571	0.360027	0.373136
ATP1A3;	GO:1903779~regulation of cardiac conduction	1	56	1.78571	0.360027	0.373136
SRD5A1;	GO:0021766~hippocampus development	1	57	1.75439	0.365021	0.377924
SORL1;	GO:0045732~positive regulation of protein catabolic process	1	57	1.75439	0.365021	0.377924
DLL1;	GO:0001947~heart looping	1	58	1.72414	0.369976	0.382662
IL6;	GO:0070301~cellular response to hydrogen peroxide	1	58	1.72414	0.369976	0.382662
PGLYRP2;	GO:0050727~regulation of inflammatory response	1	59	1.69492	0.374893	0.387549
HPRT1;	GO:0051289~protein homotetramerization	1	60	1.66667	0.379772	0.392392
ATP1A3;	GO:0007613~memory	1	61	1.63934	0.384612	0.396582
HMCN1;	GO:0050896~response to stimulus	1	61	1.63934	0.384612	0.396582
CLDN1;	GO:0051291~protein heterooligomerization	1	61	1.63934	0.384612	0.396582
EPHB2;	GO:0051965~positive regulation of synapse assembly	1	61	1.63934	0.384612	0.396582
PCDHB13;	GO:0007416~synapse assembly	1	63	1.5873	0.39418	0.406241
ADGRG3;	GO:0030183~B cell differentiation	1	64	1.5625	0.398909	0.410486
MMP9;	GO:0030574~collagen catabolic process	1	64	1.5625	0.398909	0.410486
CLU;	GO:0032436~positive regulation of proteasomal ubiquitin-dependent protein catabolic process	1	64	1.5625	0.398909	0.410486
SORL1;	GO:0008203~cholesterol metabolic process	1	65	1.53846	0.4036	0.415102
CTGF;	GO:0009749~response to glucose	1	66	1.51515	0.408255	0.419676
SASH1; ASB2;	GO:0000209~protein polyubiquitination	2	182	1.0989	0.420819	0.432371
CMKLR1;	GO:0070098~chemokine-mediated signaling pathway	1	69	1.44928	0.422003	0.433368
PTK2;	GO:0000226~microtubule cytoskeleton organization	1	70	1.42857	0.426515	0.437335
RHBDL3;	GO:0016485~protein processing	1	70	1.42857	0.426515	0.437335
SRXN1;	GO:0098869~cellular oxidant detoxification	1	70	1.42857	0.426515	0.437335
NR4A2;	GO:0009791~post-embryonic development	1	71	1.40845	0.430991	0.441477
TBC1D5;	GO:0042147~retrograde transport, endosome to Golgi	1	71	1.40845	0.430991	0.441477
SRD5A1;	GO:0001889~liver development	1	72	1.38889	0.435433	0.4458
TNFRSF9; TNFRSF11A;	GO:0042981~regulation of apoptotic process	2	189	1.0582	0.439409	0.449643
SLC4A4;	GO:0035725~sodium ion transmembrane transport	1	73	1.36986	0.43984	0.449856
SLC4A4;	GO:0006814~sodium ion transport	1	74	1.35135	0.444213	0.453869
KIT;	GO:0007286~spermatid development	1	74	1.35135	0.444213	0.453869
BRSK2;	GO:0006887~exocytosis	1	75	1.33333	0.448551	0.457839
NEUROG3;	GO:0045666~positive regulation of neuron differentiation	1	75	1.33333	0.448551	0.457839
LAMTOR5;	GO:0016236~macroautophagy	1	76	1.31579	0.452856	0.461301
AKR1C3;	GO:0030216~keratinocyte differentiation	1	76	1.31579	0.452856	0.461301
IL6;	GO:0045454~cell redox homeostasis	1	76	1.31579	0.452856	0.461301
ANKLE1;	GO:0090305~nucleic acid phosphodiester bond hydrolysis	1	76	1.31579	0.452856	0.461301
KIF26A;	GO:0007018~microtubule-based movement	1	77	1.2987	0.457127	0.465418
KCNMB1;	GO:0006813~potassium ion transport	1	78	1.28205	0.461365	0.46926
SLC1A2;	GO:0035264~multicellular organism growth	1	78	1.28205	0.461365	0.46926
KIF26A;	GO:0006890~retrograde vesicle-mediated transport, Golgi to ER	1	81	1.23457	0.473882	0.481506
SFRP2;	GO:0030307~positive regulation of cell growth	1	81	1.23457	0.473882	0.481506
CTGF;	GO:0008543~fibroblast growth factor receptor signaling pathway	1	82	1.21951	0.47799	0.485436
ATP8B1; ATP1A3;	GO:0034220~ion transmembrane transport	2	208	0.961538	0.488151	0.495506
LEPROT;	GO:1903955~positive regulation of protein targeting to mitochondrion	1	85	1.17647	0.490122	0.497257
H2AFY2;	GO:0006334~nucleosome assembly	1	87	1.14943	0.498053	0.504796
CAV1;	GO:0006874~cellular calcium ion homeostasis	1	87	1.14943	0.498053	0.504796
IL6;	GO:0010976~positive regulation of neuron projection development	1	88	1.13636	0.501972	0.508259
SGPP1;	GO:0016311~dephosphorylation	1	88	1.13636	0.501972	0.508259
IL7;	GO:0010468~regulation of gene expression	1	92	1.08696	0.517346	0.523563
CPE;	GO:0006464~cellular protein modification process	1	94	1.06383	0.524854	0.530896
BRSK2;	GO:0007409~axonogenesis	1	95	1.05263	0.528565	0.534382
[truncated: 22 more rows]
