# Supplementary material for: Transcriptional Profiling of Monocytes Deficient in Nuclear Orphan Receptors NR4A2 and NR4A3 Reveals Distinct Signalling Roles Related to Antigen Presentation and Viral Response
Source: Front Immunol. 2021 Jun 25;12:676644. doi: 10.3389/fimmu.2021.676644 (PMC8267906; doi:10.3389/fimmu.2021.676644)
Supplement: Supplementary Table 7 — _shNR4A3 Gene ontology analysis. [file Table_7.xlsx]

## Sheet: GO_analysis
Genes	Process_name	Significant_genes_count	Total_genes_group_count	Percent_significant_genes	P-value	Padj-value
NUAK1; CCL2; NCAM1; VCAN; CD36; ITGAL; CD9; CTGF; CXCR3; ITGA9; DSG2; DSC3; IGFBP7; LAMA3; SVEP1; PPFIBP1; SIGLEC11; PCDHB13; ROBO1;	GO:0007155~cell adhesion	19	452	4.20354	0	0		Comparison	Cell type	Stimulus
LY86; TNF; CSF1R; CSF1; CCL2; ITGAL; CXCR3; CCL23; CXCR4; LYZ; IFI16; CD180; CLEC7A; NLRC4; TLR7;	GO:0006954~inflammatory response	15	370	4.05405	2.95868e-10	1.82698e-07		Teatment 1	shNT	Control
SERPINE1; CCL2; TYMP; CTGF; KDR; CXCR3; PGF; EPHB1; ARHGAP22; ANGPTL6; SH2D2A; DLL4;	GO:0001525~angiogenesis	12	215	5.5814	5.96957e-10	2.45747e-07		Treatment 9	shNR4A3	Control
SERPINE1; TFPI; CCL2; CD36; CD86; STAR; LILRB1; CD180; PLSCR4;	GO:0071222~cellular response to lipopolysaccharide	9	111	8.10811	4.12805e-09	1.27453e-06
TG; PGR; CSF1R; IGF1R; FGF2; CCL2; CD53; ITGAL; LTK; IL2RG; CEACAM6; PGF; TNFSF10; CCL23; HUNK; IQGAP2; RPS6KA2; ARHGAP22; LILRB1; SH2D2A; DLL4; GPR27;	GO:0007165~signal transduction	22	1073	2.05033	5.98374e-09	1.47798e-06
TNF; NTRK1; CSF1R; FGF2; CCL2; CD36; CTGF; KDR; CCL23; GCNT2;	GO:0070374~positive regulation of ERK1 and ERK2 cascade	10	173	5.78035	1.20282e-08	2.4758e-06
IGSF6; ASGR2; CCL2; PRLR; CD36; CD53; CD9; CXCR3; TNFSF10; ADGRG3; CD101;	GO:0007166~cell surface receptor signaling pathway	11	269	4.08922	6.65177e-08	1.17356e-05
BIN1; TNF; MCF2; MNDA; TNFSF10; RPS6KA2; BCL2A1; FGD2; LILRB1; FGD4; NLRC4;	GO:0043065~positive regulation of apoptotic process	11	290	3.7931	1.37697e-07	2.12569e-05
CSF1; TYMP; CTGF; PGF; INA; TMEM176B; IGSF10; ILDR2; TCF23; ARHGAP22; ANGPTL6; BEX1; SH2D2A;	GO:0030154~cell differentiation	13	449	2.89532	2.05401e-07	2.81856e-05
IGSF6; IGF1R; CTSG; CD36; HLA-DPA1; IL2RG; CD86; TNFSF10; CCL23; DEFB1; TRIM22; MARCH1;	GO:0006955~immune response	12	385	3.11688	2.85228e-07	3.52256e-05
LY86; CSF1R; CSF1; DEFB1; IFI16; CLEC10A; CD180; LGR4; CLEC7A; CD209; NLRC4; TLR7;	GO:0045087~innate immune response	12	404	2.9703	4.67605e-07	5.24992e-05
CUX2; VENTX; CSF1R; VCAN; HUNK; PAX5; HIC1; IGSF10; GCNT2; PAQR8; PAQR5; ADAMTS9;	GO:0007275~multicellular organism development	12	462	2.5974	1.82013e-06	0.000187322
TNF; NTRK1; CSF1R; KDR; EPHA7; PRR5L; TNIK;	GO:0001934~positive regulation of protein phosphorylation	7	124	5.64516	2.25817e-06	0.000199255
TNF; F3; IFI27; TNFSF10; NLRC4; ROBO1;	GO:0006919~activation of cysteine-type endopeptidase activity involved in apoptotic process	6	78	7.69231	2.25876e-06	0.000199255
CSF1R; IGF1R; CSF1; F3; KDR; CEACAM6; SEMA3F; GCNT2;	GO:0030335~positive regulation of cell migration	8	183	4.37158	2.63633e-06	0.000217058
TNF; SERPINE1; FGF2; VCAN; ITGAL; KDR; ITGA9; LAMA3;	GO:0030198~extracellular matrix organization	8	192	4.16667	3.70658e-06	0.000286101
TNF; CSF1R; CSF1; DCSTAMP;	GO:0030316~osteoclast differentiation	4	21	19.0476	4.54807e-06	0.000330404
TMEM176B; LILRB1; TMEM176A;	GO:2001199~negative regulation of dendritic cell differentiation	3	5	60	4.83553e-06	0.000331771
ISPD; NTRK1; CSF1R; NCAM1; EPHB1; SEMA3F; ROBO1;	GO:0007411~axon guidance	7	156	4.48718	9.54466e-06	0.000561317
CSF1R; IGF1R; FGF2; CSF1; DPP4; CTGF; KDR; CEACAM6; CD86; PGF; GCNT2;	GO:0008284~positive regulation of cell proliferation	11	454	2.42291	9.27996e-06	0.000561317
NTRK1; CSF1R; FGF2; LTK; KDR; EPHB1; EPHA7;	GO:0018108~peptidyl-tyrosine phosphorylation	7	154	4.54545	8.80629e-06	0.000561317
NTRK1; CSF1R; IGF1R; FGF2; CA8; CD86;	GO:0048015~phosphatidylinositol-mediated signaling	6	105	5.71429	1.13802e-05	0.000638845
GFRA2; NTRK1; FGF2; MCF2; CCL2; NCAM1; IL2RG; CCL23; ARHGAP22; FGD2; FGD4; ADAP2;	GO:0043547~positive regulation of GTPase activity	12	563	2.13144	1.27671e-05	0.00068554
MAF; CTGF; TRPS1;	GO:0032330~regulation of chondrocyte differentiation	3	8	37.5	1.41068e-05	0.000696878
SERPINE1; FGF2; ANXA3; F3; KDR; PGF;	GO:0045766~positive regulation of angiogenesis	6	109	5.50459	1.39334e-05	0.000696878
SGK1; CXCR4; LAMA3; ADGRG3; PLXNA4;	GO:0030334~regulation of cell migration	5	67	7.46269	1.86349e-05	0.000885158
FGF2; CCL2; TYMP; CXCR3; CCL23; DEFB1;	GO:0006935~chemotaxis	6	117	5.12821	2.0427e-05	0.000934345
CUX2; TNF; CSF1; CTGF; STAR; RPS6KA2; LILRB1; DLL4;	GO:0010628~positive regulation of gene expression	8	250	3.2	2.35244e-05	0.00103278
HLA-DPB1; IFI30; NCAM1; HLA-DPA1; TRIM22;	GO:0060333~interferon-gamma-mediated signaling pathway	5	71	7.04225	2.42515e-05	0.00103278
CUX2; MAF; TNF; CD36; IFI27; PAX5; HIC1; IFI16; AEBP1; TBX15; DLL4; DACT1; TRPS1;	GO:0000122~negative regulation of transcription from RNA polymerase II promoter	13	707	1.83876	2.54038e-05	0.00104579
SERPINE1; FGF2; EPPK1;	GO:0061045~negative regulation of wound healing	3	11	27.2727	3.08134e-05	0.00122757
NCAM1; DPP4; CD86; CLEC4G; CD209;	GO:0046718~viral entry into host cell	5	79	6.32911	3.93663e-05	0.00151929
HLA-DPB1; CD5; HLA-DPA1; DPP4; CD86;	GO:0031295~T cell costimulation	5	80	6.25	4.16754e-05	0.00155967
CSF1R; CCL2; KDR; FGD2; FGD4; EPB41L3;	GO:0008360~regulation of cell shape	6	137	4.37956	4.76641e-05	0.00173133
EPHB1; BHLHE22; DCHS1; PRDM6;	GO:0022008~neurogenesis	4	42	9.52381	5.45072e-05	0.0018699
TNF; CTGF; TNFSF10; WDR35;	GO:0043280~positive regulation of cysteine-type endopeptidase activity involved in apoptotic process	4	42	9.52381	5.45072e-05	0.0018699
TNF; CD36; ADORA2B; TLR7;	GO:0032755~positive regulation of interleukin-6 production	4	43	9.30233	5.93695e-05	0.00188004
PRLR; DPP4; CD86; CLEC7A;	GO:0042110~T cell activation	4	43	9.30233	5.93695e-05	0.00188004
TNF; CTSG; CD36;	GO:0044130~negative regulation of growth of symbiont in host	3	14	21.4286	5.69958e-05	0.00188004
GFRA2; CSF1R; CSF1; LTK; KDR;	GO:0007169~transmembrane receptor protein tyrosine kinase signaling pathway	5	87	5.74713	6.09164e-05	0.00188079
FGF2; KDR; ROBO1;	GO:0002042~cell migration involved in sprouting angiogenesis	3	15	20	6.81694e-05	0.0020534
FGF2; CCL2; PAX5; TMEM176B; TRPS1;	GO:0009887~animal organ morphogenesis	5	90	5.55556	7.09962e-05	0.00208763
SGK1; NUAK1; MCF2; CTGF; HUNK; RPS6KA2; PPP1R1C; CD209; TNIK;	GO:0035556~intracellular signal transduction	9	383	2.34987	7.59794e-05	0.0021822
PCDH7; DSG2; DSC3; DCHS1; PCDHB13; ROBO1;	GO:0007156~homophilic cell adhesion via plasma membrane adhesion molecules	6	155	3.87097	9.19167e-05	0.00257993
TNF; ADORA2B; TLR7;	GO:0032722~positive regulation of chemokine production	3	17	17.6471	9.46099e-05	0.00259652
HLA-DPB1; CCL2; HLA-DPA1;	GO:0050870~positive regulation of T cell activation	3	18	16.6667	0.000110015	0.00295365
CXCR4; EPB41L3;	GO:0043217~myelin maintenance	2	2	100	0.000118289	0.00304349
TNF; CD36;	GO:2000334~positive regulation of blood microparticle formation	2	2	100	0.000118289	0.00304349
NTRK1; CSF1R; IGF1R; KDR; EPHB1; TNIK;	GO:0046777~protein autophosphorylation	6	166	3.61446	0.000132002	0.00332698
CCL2; HLA-DPA1; STAR; CCL23;	GO:0071346~cellular response to interferon-gamma	4	55	7.27273	0.000145266	0.00358808
LY86; TNF; CCL2; PAX5;	GO:0006959~humoral immune response	4	56	7.14286	0.0001551	0.00375509
RBP4; RPS6KA2; PKP2; ADAP2; TRPS1; ROBO1;	GO:0007507~heart development	6	172	3.48837	0.000159073	0.00375509
CCL2; CCL23; OCLN; DCSTAMP; WDR35;	GO:0071356~cellular response to tumor necrosis factor	5	108	4.62963	0.00016115	0.00375509
CD5; VCAN; CLEC7A;	GO:0008037~cell recognition	3	22	13.6364	0.000187757	0.00421599
CSF1R; CD86; CXCR4;	GO:0071345~cellular response to cytokine stimulus	3	22	13.6364	0.000187757	0.00421599
CSF1R; CSF1;	GO:0038145~macrophage colony-stimulating factor signaling pathway	2	3	66.6667	0.000196567	0.00425896
SIX3; DLL4;	GO:0061074~regulation of neural retina development	2	3	66.6667	0.000196567	0.00425896
TULP3; GABBR2; CCL2; ADORA2B; CXCR3; CCL23; DEFB1; CXCR4; GPR18; OR2W3; ADGRG3; LGR4; GPR27;	GO:0007186~G-protein coupled receptor signaling pathway	13	873	1.48912	0.000201006	0.00428003
CUX2; NTRK1; EPHB1; BHLHB9;	GO:0051965~positive regulation of synapse assembly	4	61	6.55738	0.000211616	0.0044296
SGK1; NUAK1; NTRK1; CTSG; CCL2; LTK; HUNK; BRSK2; TNIK;	GO:0006468~protein phosphorylation	9	450	2	0.000246491	0.00507361
BIN1; LY86; CD5; CSF1R; CSF1; LTK; IFI16; SH2D2A;	GO:0008283~cell proliferation	8	358	2.23464	0.000264326	0.00527463
TNF; SERPINE1; TLR7;	GO:0032757~positive regulation of interleukin-8 production	3	25	12	0.000264799	0.00527463
TNF; CD36; DEFB1; LYZ;	GO:0050830~defense response to Gram-positive bacterium	4	66	6.06061	0.000281629	0.00552083
FGF2; F3; KDR; PGF;	GO:0001938~positive regulation of endothelial cell proliferation	4	67	5.97015	0.000297404	0.00573897
CCL2; CXCR3; CCL23; CXCR4;	GO:0070098~chemokine-mediated signaling pathway	4	69	5.7971	0.000330838	0.00628592
ADAMTS3; CTSG; F3; AEBP1;	GO:0016485~protein processing	4	70	5.71429	0.000348526	0.00652166
CD86; LILRB1;	GO:0002309~T cell proliferation involved in immune response	2	5	40	0.000410362	0.00666838
TFPI; F3;	GO:0007598~blood coagulation, extrinsic pathway	2	5	40	0.000410362	0.00666838
NTRK1; CSF1R; CD9; CCL23; RPS6KA2; IGFBP7; PKP2; DLL4;	GO:0008285~negative regulation of cell proliferation	8	377	2.12202	0.00037012	0.00666838
TNF; PGR; CTGF; DLL4; WDR35;	GO:0010629~negative regulation of gene expression	5	131	3.81679	0.000380305	0.00666838
SEMA3F; PLXNA4;	GO:0021637~trigeminal nerve structural organization	2	5	40	0.000410362	0.00666838
CSF1R; DCSTAMP;	GO:0036006~cellular response to macrophage colony-stimulating factor stimulus	2	5	40	0.000410362	0.00666838
CCL2; STAR; DLL4;	GO:0044344~cellular response to fibroblast growth factor stimulus	3	29	10.3448	0.00039567	0.00666838
SERPINE1; CCL2; CCL23; TLR7;	GO:0050729~positive regulation of inflammatory response	4	71	5.6338	0.00036688	0.00666838
NTRK1; NPTX1;	GO:0060385~axonogenesis involved in innervation	2	5	40	0.000410362	0.00666838
PADI2; ROBO1;	GO:0070100~negative regulation of chemokine-mediated signaling pathway	2	5	40	0.000410362	0.00666838
SGK1; CTGF; IGFBP7; EPB41L3;	GO:0001558~regulation of cell growth	4	75	5.33333	0.000447249	0.0071734
PGR; CTGF; CEACAM6; CD86; PGF; TNFSF10; CCL23;	GO:0007267~cell-cell signaling	7	298	2.34899	0.000477824	0.00756554
TNF; LILRB1;	GO:0002740~negative regulation of cytokine secretion involved in immune response	2	6	33.3333	0.000545537	0.00842173
DSG2; PKP2;	GO:0086073~bundle of His cell-Purkinje myocyte adhesion involved in cell communication	2	6	33.3333	0.000545537	0.00842173
CLEC4G; LILRB1; VSIG4;	GO:0042130~negative regulation of T cell proliferation	3	33	9.09091	0.000562124	0.00857066
GFRA2; ITM2A; FGF2; BEX1; STMN3; GDA; ROBO1;	GO:0007399~nervous system development	7	311	2.2508	0.000611316	0.00920702
DCHS1; LGR4; TRPS1;	GO:0048565~digestive tract development	3	35	8.57143	0.000659802	0.00970066
CACNA2D1; DSG2; PKP2;	GO:0086091~regulation of heart rate by cardiac conduction	3	35	8.57143	0.000659802	0.00970066
SEMA3F; PLXNA4;	GO:0021612~facial nerve structural organization	2	7	28.5714	0.00069934	0.00992741
CD9; EPB41L3;	GO:0030913~paranodal junction assembly	2	7	28.5714	0.00069934	0.00992741
CSF1; DCSTAMP;	GO:0045657~positive regulation of monocyte differentiation	2	7	28.5714	0.00069934	0.00992741
SGK1; LY86; CXCR3; TNFSF10; CXCR4; EPHA7; NLRC4; PAK6; EPB41L3;	GO:0006915~apoptotic process	9	530	1.69811	0.000779992	0.0109465
LY86; CD180;	GO:0031666~positive regulation of lipopolysaccharide-mediated signaling pathway	2	8	25	0.000871601	0.0114514
CD86; RFTN1;	GO:0034138~toll-like receptor 3 signaling pathway	2	8	25	0.000871601	0.0114514
TNF; NTRK1;	GO:0043068~positive regulation of programmed cell death	2	8	25	0.000871601	0.0114514
TNF; TLR7;	GO:0045416~positive regulation of interleukin-8 biosynthetic process	2	8	25	0.000871601	0.0114514
CD36; NLRC4;	GO:0050702~interleukin-1 beta secretion	2	8	25	0.000871601	0.0114514
TNF; NTRK1;	GO:0071316~cellular response to nicotine	2	8	25	0.000871601	0.0114514
NTRK1; CTGF; CD86; PAX5; BCL2A1;	GO:0007568~aging	5	159	3.14465	0.000888043	0.0115446
CCL2; FGD2; FGD4; PAK6; TNIK;	GO:0007010~cytoskeleton organization	5	160	3.125	0.000912508	0.011739
SERPINE1; EPPK1; PKP2; ROBO1;	GO:0030336~negative regulation of cell migration	4	92	4.34783	0.000932057	0.0118669
CTSG; ADORA2B; LYZ; CKAP4;	GO:0044267~cellular protein metabolic process	4	93	4.30108	0.000968773	0.0122085
CD86; IFI16; TRIM22; LILRB1; TLR7;	GO:0051607~defense response to virus	5	163	3.06748	0.000988914	0.0123365
CD36; CD9; LILRB1;	GO:0031623~receptor internalization	3	41	7.31707	0.00101563	0.012543
SEMA3F; PLXNA4;	GO:0021785~branchiomotor neuron axon guidance	2	9	22.2222	0.00106216	0.0129877
FGF2; PGF; DCHS1;	GO:0001658~branching involved in ureteric bud morphogenesis	3	42	7.14286	0.0010846	0.0131322
TNF; HIC1; BCL2A1;	GO:0008630~intrinsic apoptotic signaling pathway in response to DNA damage	3	43	6.97674	0.00115647	0.0137331
TNF; HLA-DPB1; HLA-DPA1;	GO:0032729~positive regulation of interferon-gamma production	3	43	6.97674	0.00115647	0.0137331
SIX3; HIC1; DACT1;	GO:0030178~negative regulation of Wnt signaling pathway	3	44	6.81818	0.00123127	0.0144821
IFI16; NLRC4;	GO:0002218~activation of innate immune response	2	10	20	0.00127084	0.0146681
CD36; CD9;	GO:0071404~cellular response to low-density lipoprotein particle stimulus	2	10	20	0.00127084	0.0146681
PCDH7; SERPINE1; CD36; CD9;	GO:0002576~platelet degranulation	4	101	3.9604	0.00129994	0.0148651
TNF; ANXA3; TRIM22; BEX1;	GO:0051091~positive regulation of sequence-specific DNA binding transcription factor activity	4	102	3.92157	0.00134624	0.0152533
GFRA2; TNF; FGF2; CCL2; NCAM1; IL2RG;	GO:0000165~MAPK cascade	6	262	2.29008	0.00136894	0.0153695
TNF; FGF2; ADORA2B; CXCR4;	GO:0000187~activation of MAPK activity	4	105	3.80952	0.00149203	0.015943
ITGAL; DCHS1; CD209;	GO:0007157~heterophilic cell-cell adhesion via plasma membrane cell adhesion molecules	3	47	6.38298	0.00147373	0.015943
PROC; SERPINE1;	GO:0030195~negative regulation of blood coagulation	2	11	18.1818	0.00149748	0.015943
TNF; GCNT2;	GO:0034116~positive regulation of heterotypic cell-cell adhesion	2	11	18.1818	0.00149748	0.015943
F3; KDR;	GO:0050927~positive regulation of positive chemotaxis	2	11	18.1818	0.00149748	0.015943
DSG2; PKP2;	GO:0098911~regulation of ventricular cardiac muscle cell action potential	2	11	18.1818	0.00149748	0.015943
SERPINE1; DEFB1; LYZ;	GO:0050829~defense response to Gram-negative bacterium	3	48	6.25	0.00156071	0.0164742
TULP3; SIX3; CD9; STAR; EPHA7;	GO:0007420~brain development	5	183	2.73224	0.0016256	0.0170137
TNF; CXCR4; TRIM22; LILRB1;	GO:0009615~response to virus	4	108	3.7037	0.00164846	0.017108
SEMA3F; PLXNA4;	GO:1902287~semaphorin-plexin signaling pathway involved in axon guidance	2	12	16.6667	0.00174193	0.0179273
CCL2; KDR;	GO:0051770~positive regulation of nitric-oxide synthase biosynthetic process	2	13	15.3846	0.00200401	0.0202865
MAF; SIX3;	GO:0070306~lens fiber cell differentiation	2	13	15.3846	0.00200401	0.0202865
CSF1R; CSF1; IFI16;	GO:0030097~hemopoiesis	3	54	5.55556	0.00215018	0.0210751
FGD2; FGD4; STMN3;	GO:0043087~regulation of GTPase activity	3	54	5.55556	0.00215018	0.0210751
PGR; PAQR8; PAQR5;	GO:0043401~steroid hormone mediated signaling pathway	3	54	5.55556	0.00215018	0.0210751
TNF; CCL2; P2RY6;	GO:0071407~cellular response to organic cyclic compound	3	54	5.55556	0.00215018	0.0210751
CCL2; CD209;	GO:0019079~viral genome replication	2	14	14.2857	0.00228357	0.0218621
SERPINE1; CD36;	GO:0030194~positive regulation of blood coagulation	2	14	14.2857	0.00228357	0.0218621
NTRK1; EPHB1;	GO:0050965~detection of temperature stimulus involved in sensory perception of pain	2	14	14.2857	0.00228357	0.0218621
NTRK1; PLXNA4;	GO:0048485~sympathetic nervous system development	2	15	13.3333	0.00258045	0.0239613
TNF; APOC1;	GO:0050995~negative regulation of lipid catabolic process	2	15	13.3333	0.00258045	0.0239613
CUX2; BHLHB9;	GO:0061003~positive regulation of dendritic spine morphogenesis	2	15	13.3333	0.00258045	0.0239613
CD36; CTGF;	GO:0070542~response to fatty acid	2	15	13.3333	0.00258045	0.0239613
CSF1; CD36;	GO:0010744~positive regulation of macrophage derived foam cell differentiation	2	16	12.5	0.00289448	0.0259035
CSF1R; IFI16;	GO:0030224~monocyte differentiation	2	16	12.5	0.00289448	0.0259035
IGF1R; EPHB1;	GO:0046328~regulation of JNK cascade	2	16	12.5	0.00289448	0.0259035
DCHS1; TNIK; EPB41L3;	GO:0072659~protein localization to plasma membrane	3	60	5	0.00286143	0.0259035
CACNA2D1; PKP2;	GO:0086002~cardiac muscle cell action potential involved in contraction	2	16	12.5	0.00289448	0.0259035
TNF; ANXA3; PTGDS;	GO:0051384~response to glucocorticoid	3	61	4.91803	0.00299235	0.0265868
CCL2; CCL23; ITGA9;	GO:0030593~neutrophil chemotaxis	3	62	4.83871	0.00312691	0.0275838
NTRK1; CCL2; STAR; BHLHB9;	GO:0043524~negative regulation of neuron apoptotic process	4	130	3.07692	0.00315829	0.0276631
NDST3; HS3ST3B1;	GO:0015012~heparan sulfate proteoglycan biosynthetic process	2	17	11.7647	0.00322551	0.0278567
FGD2; FGD4;	GO:0046847~filopodium assembly	2	17	11.7647	0.00322551	0.0278567
ZNF99; CUX2; TCEA3; MNDA; HIC1; STAT4; IFI16; ZNF662; ARHGAP22; AEBP1; TRIM22; BHLHE22; TBX15; ZNF471; ZNF395; PRDM6; SOX13;	GO:0006351~transcription, DNA-templated	17	1791	0.94919	0.00336505	0.02886
TNF; NTRK1; TRIM22; NLRC4;	GO:0051092~positive regulation of NF-kappaB transcription factor activity	4	133	3.00752	0.0034186	0.029117
HSPA2; CCNA1;	GO:0007141~male meiosis I	2	18	11.1111	0.00357339	0.0292261
SGK1; PKP2;	GO:0010765~positive regulation of sodium ion transport	2	18	11.1111	0.00357339	0.0292261
CSF1R; CSF1;	GO:0030225~macrophage differentiation	2	18	11.1111	0.00357339	0.0292261
KDR; DEFB1;	GO:0035584~calcium-mediated signaling using intracellular calcium source	2	18	11.1111	0.00357339	0.0292261
NTRK1; CSF1;	GO:0046579~positive regulation of Ras protein signal transduction	2	18	11.1111	0.00357339	0.0292261
MCF2; ARHGAP22; FGD2; FGD4;	GO:0051056~regulation of small GTPase mediated signal transduction	4	134	2.98507	0.00350851	0.0292261
EPHB1; EPHA7;	GO:0031290~retinal ganglion cell axon guidance	2	19	10.5263	0.00393796	0.0313766
CD86; DCSTAMP;	GO:0043011~myeloid dendritic cell differentiation	2	19	10.5263	0.00393796	0.0313766
TNF; CSF1;	GO:0045672~positive regulation of osteoclast differentiation	2	19	10.5263	0.00393796	0.0313766
PAQR8; PAQR5;	GO:0048545~response to steroid hormone	2	19	10.5263	0.00393796	0.0313766
TNF; TLR7;	GO:0042346~positive regulation of NF-kappaB import into nucleus	2	20	10	0.00431906	0.0339045
KDR; PGF; SH2D2A;	GO:0048010~vascular endothelial growth factor receptor signaling pathway	3	70	4.28571	0.00433758	0.0339045
TFPI; CCL2; CCL23;	GO:0071347~cellular response to interleukin-1	3	70	4.28571	0.00433758	0.0339045
PROC; CSF1R; IGF1R; PRLR; LTK; KDR; BCL2A1;	GO:0043066~negative regulation of apoptotic process	7	445	1.57303	0.00443645	0.0344592
MAF; SIX3; TNF; SERPINE1; PGR; FGF2; PAX5; IFI16; LILRB1; BEX1; TRPS1;	GO:0045944~positive regulation of transcription from RNA polymerase II promoter	11	962	1.14345	0.00465956	0.0359659
STAR; BHLHB9;	GO:0050769~positive regulation of neurogenesis	2	21	9.52381	0.00471654	0.0361796
CSF1; CD36;	GO:0001954~positive regulation of cell-matrix adhesion	2	22	9.09091	0.00513024	0.0388702
KDR; DLL4;	GO:0035924~cellular response to vascular endothelial growth factor stimulus	2	22	9.09091	0.00513024	0.0388702
FGF2; EPPK1; ITGA9;	GO:0042060~wound healing	3	75	4	0.00521976	0.0393074
TNF; IFI16;	GO:0001819~positive regulation of cytokine production	2	23	8.69565	0.00556002	0.0411175
CD86; CLEC10A; LILRB1; CD209;	GO:0002250~adaptive immune response	4	153	2.61438	0.00553444	0.0411175
CCL2; DEFB1;	GO:0009617~response to bacterium	2	23	8.69565	0.00556002	0.0411175
FGF2; CD86; PTPN13;	GO:0014066~regulation of phosphatidylinositol 3-kinase signaling	3	78	3.84615	0.00579707	0.0426154
ITGAL; CD209;	GO:0007159~leukocyte cell-cell adhesion	2	24	8.33333	0.00600573	0.0436299
TNF; EPB41L3;	GO:0030866~cortical actin cytoskeleton organization	2	24	8.33333	0.00600573	0.0436299
TNF; CD36; TNFSF10; TRIM22;	GO:0043123~positive regulation of I-kappaB kinase/NF-kappaB signaling	4	157	2.54777	0.00604251	0.0436404
PLOD2; DPP4; PGF; CXCR4;	GO:0001666~response to hypoxia	4	158	2.53165	0.00617421	0.0443322
CD36; CLEC7A;	GO:0006910~phagocytosis, recognition	2	25	8	0.00646721	0.0446202
EPHB1; BRSK2;	GO:0030010~establishment of cell polarity	2	25	8	0.00646721	0.0446202
MCF2; FGD2; FGD4;	GO:0035023~regulation of Rho protein signal transduction	3	81	3.7037	0.00641114	0.0446202
GPR18; ROBO1;	GO:0035025~positive regulation of Rho protein signal transduction	2	25	8	0.00646721	0.0446202
PAQR8; PAQR5;	GO:0048477~oogenesis	2	25	8	0.00646721	0.0446202
TNF; F3; GCNT2;	GO:0051897~positive regulation of protein kinase B signaling	3	81	3.7037	0.00641114	0.0446202
EPHB1; EPHA7;	GO:0070372~regulation of ERK1 and ERK2 cascade	2	25	8	0.00646721	0.0446202
SIX3; TNF;	GO:0000060~protein import into nucleus, translocation	2	29	6.89655	0.00846794	0.0448489
SIX3; RBP4;	GO:0001654~eye development	2	28	7.14286	0.00794483	0.0448489
CD180; TLR7;	GO:0002224~toll-like receptor signaling pathway	2	28	7.14286	0.00794483	0.0448489
GPR18;	GO:0002300~CD8-positive, alpha-beta intraepithelial T cell differentiation	1	1	100	0.00890445	0.0448489
MARCH1;	GO:0002495~antigen processing and presentation of peptide antigen via MHC class II	1	1	100	0.00890445	0.0448489
F3;	GO:0002541~activation of plasma proteins involved in acute inflammatory response	1	1	100	0.00890445	0.0448489
CD86;	GO:0002668~negative regulation of T cell anergy	1	1	100	0.00890445	0.0448489
ADORA2B;	GO:0002882~positive regulation of chronic inflammatory response to non-antigenic stimulus	1	1	100	0.00890445	0.0448489
DSG2;	GO:0003165~Purkinje myocyte development	1	1	100	0.00890445	0.0448489
GDA;	GO:0006147~guanine catabolic process	1	1	100	0.00890445	0.0448489
SGPP1;	GO:0006668~sphinganine-1-phosphate metabolic process	1	1	100	0.00890445	0.0448489
PRLR; STAR;	GO:0006694~steroid biosynthetic process	2	29	6.89655	0.00846794	0.0448489
ITGAL; CD9; CXCR3;	GO:0006928~movement of cell or subcellular component	3	85	3.52941	0.00728807	0.0448489
ITGAL; CTGF; ITGA9;	GO:0007229~integrin-mediated signaling pathway	3	83	3.61446	0.00684123	0.0448489
CCL2; STAT4;	GO:0007259~JAK-STAT cascade	2	30	6.66667	0.00900609	0.0448489
PROC; TFPI; F3; CD36;	GO:0007596~blood coagulation	4	169	2.36686	0.00775034	0.0448489
SIX3;	GO:0009946~proximal/distal axis specification	1	1	100	0.00890445	0.0448489
CSF1;	GO:0010743~regulation of macrophage derived foam cell differentiation	1	1	100	0.00890445	0.0448489
APOC1;	GO:0010900~negative regulation of phosphatidylcholine catabolic process	1	1	100	0.00890445	0.0448489
NTRK1; LTK; NEGR1;	GO:0010976~positive regulation of neuron projection development	3	88	3.40909	0.00799006	0.0448489
IGF1R; LTK;	GO:0014065~phosphatidylinositol 3-kinase signaling	2	26	7.69231	0.00694432	0.0448489
FGF2;	GO:0014843~growth factor dependent regulation of skeletal muscle satellite cell proliferation	1	1	100	0.00890445	0.0448489
DCHS1; PCDHB13;	GO:0016339~calcium-dependent cell-cell adhesion via plasma membrane cell adhesion molecules	2	26	7.69231	0.00694432	0.0448489
HLA-DPB1; IFI30; HLA-DPA1;	GO:0019886~antigen processing and presentation of exogenous peptide antigen via MHC class II	3	92	3.26087	0.00898602	0.0448489
PLXNA4;	GO:0021793~chemorepulsion of branchiomotor axon	1	1	100	0.00890445	0.0448489
DCHS1; DACT1;	GO:0021915~neural tube development	2	30	6.66667	0.00900609	0.0448489
GPR18; DLL4;	GO:0030217~T cell differentiation	2	30	6.66667	0.00900609	0.0448489
HSPA2;	GO:0031662~positive regulation of cyclin-dependent protein serine/threonine kinase activity involved in G2/M transition of mitotic cell cycle	1	1	100	0.00890445	0.0448489
LILRB1;	GO:0032945~negative regulation of mononuclear cell proliferation	1	1	100	0.00890445	0.0448489
APOC1;	GO:0034369~plasma lipoprotein particle remodeling	1	1	100	0.00890445	0.0448489
RBP4;	GO:0034633~retinol transport	1	1	100	0.00890445	0.0448489
SERPINE1;	GO:0035491~positive regulation of leukotriene production involved in inflammatory response	1	1	100	0.00890445	0.0448489
LILRB1;	GO:0035548~negative regulation of interferon-beta secretion	1	1	100	0.00890445	0.0448489
CCL2;	GO:0035684~helper T cell extravasation	1	1	100	0.00890445	0.0448489
LGR4;	GO:0036335~intestinal stem cell homeostasis	1	1	100	0.00890445	0.0448489
DPP4;	GO:0036343~psychomotor behavior	1	1	100	0.00890445	0.0448489
CSF1;	GO:0042488~positive regulation of odontogenesis of dentin-containing tooth	1	1	100	0.00890445	0.0448489
FGF2;	GO:0042660~positive regulation of cell fate specification	1	1	100	0.00890445	0.0448489
CD86;	GO:0043017~positive regulation of lymphotoxin A biosynthetic process	1	1	100	0.00890445	0.0448489
PROC;	GO:0044537~regulation of circulating fibrinogen levels	1	1	100	0.00890445	0.0448489
NTRK1; EPHB1; EPHA7;	GO:0048013~ephrin receptor signaling pathway	3	87	3.44828	0.00775181	0.0448489
CSF1; ILDR2;	GO:0048873~homeostasis of number of cells within a tissue	2	30	6.66667	0.00900609	0.0448489
PLXNA4;	GO:0050923~regulation of negative chemotaxis	1	1	100	0.00890445	0.0448489
IGF1R;	GO:0051389~inactivation of MAPKK activity	1	1	100	0.00890445	0.0448489
EPPK1;	GO:0051548~negative regulation of keratinocyte migration	1	1	100	0.00890445	0.0448489
CSF1;	GO:0060611~mammary gland fat development	1	1	100	0.00890445	0.0448489
SERPINE1;	GO:0061044~negative regulation of vascular wound healing	1	1	100	0.00890445	0.0448489
TNF;	GO:0061048~negative regulation of branching involved in lung morphogenesis	1	1	100	0.00890445	0.0448489
TULP3;	GO:0061548~ganglion development	1	1	100	0.00890445	0.0448489
CTSG;	GO:0070946~neutrophil mediated killing of gram-positive bacterium	1	1	100	0.00890445	0.0448489
STAR;	GO:0071378~cellular response to growth hormone stimulus	1	1	100	0.00890445	0.0448489
NEBL;	GO:0071691~cardiac muscle thin filament assembly	1	1	100	0.00890445	0.0448489
LGR4;	GO:0072202~cell differentiation involved in metanephros development	1	1	100	0.00890445	0.0448489
TNFSF10; WDR35;	GO:0090200~positive regulation of release of cytochrome c from mitochondria	2	29	6.89655	0.00846794	0.0448489
SIX3;	GO:0097402~neuroblast migration	1	1	100	0.00890445	0.0448489
SLC46A1;	GO:0098829~intestinal folate absorption	1	1	100	0.00890445	0.0448489
WDR35;	GO:1901555~response to paclitaxel	1	1	100	0.00890445	0.0448489
PADI2;	GO:1901624~negative regulation of lymphocyte chemotaxis	1	1	100	0.00890445	0.0448489
SIX3;	GO:1901987~regulation of cell cycle phase transition	1	1	100	0.00890445	0.0448489
CSF1;	GO:1902228~positive regulation of macrophage colony-stimulating factor signaling pathway	1	1	100	0.00890445	0.0448489
CSF1;	GO:1904141~positive regulation of microglial cell migration	1	1	100	0.00890445	0.0448489
BRSK2;	GO:1904152~regulation of retrograde protein transport, ER to cytosol	1	1	100	0.00890445	0.0448489
SLC46A1;	GO:1904447~folic acid import into cell	1	1	100	0.00890445	0.0448489
DACT1;	GO:1904864~negative regulation of beta-catenin-TCF complex assembly	1	1	100	0.00890445	0.0448489
TNF;	GO:1904999~positive regulation of leukocyte adhesion to arterial endothelial cell	1	1	100	0.00890445	0.0448489
EPPK1;	GO:1905041~regulation of epithelium regeneration	1	1	100	0.00890445	0.0448489
SERPINE1; KDR;	GO:2000352~negative regulation of endothelial cell apoptotic process	2	28	7.14286	0.00794483	0.0448489
LILRB1;	GO:2001193~positive regulation of gamma-delta T cell activation involved in immune response	1	1	100	0.00890445	0.0448489
CCL23;	GO:2001264~negative regulation of C-C chemokine binding	1	1	100	0.00890445	0.0448489
TNF; CCL2;	GO:0031663~lipopolysaccharide-mediated signaling pathway	2	31	6.45161	0.00955914	0.0474118
PAX5; TBX15;	GO:0048701~embryonic cranial skeleton morphogenesis	2	32	6.25	0.0101269	0.0500271
SERPINE1;	GO:0001300~chronological cell aging	1	2	50	0.013327	0.0515952
RPS6KA2;	GO:0002035~brain renin-angiotensin system	1	2	50	0.013327	0.0515952
GPR18;	GO:0002305~CD8-positive, gamma-delta intraepithelial T cell differentiation	1	2	50	0.013327	0.0515952
TNF;	GO:0002439~chronic inflammatory response to antigenic stimulus	1	2	50	0.013327	0.0515952
F3;	GO:0002543~activation of blood coagulation via clotting cascade	1	2	50	0.013327	0.0515952
CXCR3;	GO:0002685~regulation of leukocyte migration	1	2	50	0.013327	0.0515952
GPR18;	GO:0002689~negative regulation of leukocyte chemotaxis	1	2	50	0.013327	0.0515952
CLEC4G;	GO:0002710~negative regulation of T cell mediated immunity	1	2	50	0.013327	0.0515952
CD36; TLR7;	GO:0002755~MyD88-dependent toll-like receptor signaling pathway	2	33	6.06061	0.0107094	0.0515952
TNF;	GO:0002876~positive regulation of chronic inflammatory response to antigenic stimulus	1	2	50	0.013327	0.0515952
SIX3;	GO:0003404~optic vesicle morphogenesis	1	2	50	0.013327	0.0515952
NTRK1; BHLHB9;	GO:0007611~learning or memory	2	36	5.55556	0.0125429	0.0515952
CLEC7A;	GO:0009756~carbohydrate mediated signaling	1	2	50	0.013327	0.0515952
NTRK1;	GO:0010623~programmed cell death involved in cell development	1	2	50	0.013327	0.0515952
PADI2;	GO:0010848~regulation of chromatin disassembly	1	2	50	0.013327	0.0515952
SIX3;	GO:0014016~neuroblast differentiation	1	2	50	0.013327	0.0515952
STAR;	GO:0017143~insecticide metabolic process	1	2	50	0.013327	0.0515952
PADI2;	GO:0018101~protein citrullination	1	2	50	0.013327	0.0515952
PLXNA4;	GO:0021644~vagus nerve morphogenesis	1	2	50	0.013327	0.0515952
PLXNA4;	GO:0021784~postganglionic parasympathetic fiber development	1	2	50	0.013327	0.0515952
ROBO1;	GO:0021836~chemorepulsion involved in postnatal olfactory bulb interneuron migration	1	2	50	0.013327	0.0515952
ASGR2; LGR4;	GO:0030282~bone mineralization	2	35	5.71429	0.0119175	0.0515952
RFTN1;	GO:0032620~interleukin-17 production	1	2	50	0.013327	0.0515952
CTGF;	GO:0034059~response to anoxia	1	2	50	0.013327	0.0515952
PKP2;	GO:0034334~adherens junction maintenance	1	2	50	0.013327	0.0515952
CD36;	GO:0034381~plasma lipoprotein particle clearance	1	2	50	0.013327	0.0515952
NUAK1;	GO:0035507~regulation of myosin-light-chain-phosphatase activity	1	2	50	0.013327	0.0515952
PADI2;	GO:0036413~histone H3-R26 citrullination	1	2	50	0.013327	0.0515952
IL2RG;	GO:0038111~interleukin-7-mediated signaling pathway	1	2	50	0.013327	0.0515952
IFI30;	GO:0042590~antigen processing and presentation of exogenous peptide antigen via MHC class I	1	2	50	0.013327	0.0515952
STAR;	GO:0042747~circadian sleep/wake cycle, REM sleep	1	2	50	0.013327	0.0515952
TNF; CCL2;	GO:0043491~protein kinase B signaling	2	33	6.06061	0.0107094	0.0515952
TNF; FGD2;	GO:0043507~positive regulation of JUN kinase activity	2	33	6.06061	0.0107094	0.0515952
CD86;	GO:0045404~positive regulation of interleukin-4 biosynthetic process	1	2	50	0.013327	0.0515952
RBP4; NTRK1; STAR;	GO:0045471~response to ethanol	3	102	2.94118	0.0117817	0.0515952
SOX13;	GO:0045586~regulation of gamma-delta T cell differentiation	1	2	50	0.013327	0.0515952
RPS6KA2; LILRB1;	GO:0045786~negative regulation of cell cycle	2	35	5.71429	0.0119175	0.0515952
TNF;	GO:0045994~positive regulation of translational initiation by iron	1	2	50	0.013327	0.0515952
GDA;	GO:0046098~guanine metabolic process	1	2	50	0.013327	0.0515952
LILRB1;	GO:0046636~negative regulation of alpha-beta T cell activation	1	2	50	0.013327	0.0515952
CTGF;	GO:0050867~positive regulation of cell activation	1	2	50	0.013327	0.0515952
SEMA3F; EPHA7;	GO:0050919~negative chemotaxis	2	33	6.06061	0.0107094	0.0515952
ROBO1;	GO:0050925~negative regulation of negative chemotaxis	1	2	50	0.013327	0.0515952
ANXA3;	GO:0051054~positive regulation of DNA metabolic process	1	2	50	0.013327	0.0515952
SLC46A1;	GO:0051958~methotrexate transport	1	2	50	0.013327	0.0515952
CD36;	GO:0055096~low-density lipoprotein particle mediated signaling	1	2	50	0.013327	0.0515952
CTGF;	GO:0060401~cytosolic calcium ion transport	1	2	50	0.013327	0.0515952
TULP3;	GO:0060434~bronchus morphogenesis	1	2	50	0.013327	0.0515952
TNF;	GO:0060557~positive regulation of vitamin D biosynthetic process	1	2	50	0.013327	0.0515952
BIN1;	GO:0060988~lipid tube assembly	1	2	50	0.013327	0.0515952
LGR4;	GO:0061290~canonical Wnt signaling pathway involved in metanephric kidney development	1	2	50	0.013327	0.0515952
HSPA2;	GO:0070194~synaptonemal complex disassembly	1	2	50	0.013327	0.0515952
CD36;	GO:0070543~response to linoleic acid	1	2	50	0.013327	0.0515952
STAR;	GO:0071373~cellular response to luteinizing hormone stimulus	1	2	50	0.013327	0.0515952
SEMA3F; PLXNA4;	GO:0071526~semaphorin-plexin signaling pathway	2	33	6.06061	0.0107094	0.0515952
LGR4;	GO:0072224~metanephric glomerulus development	1	2	50	0.013327	0.0515952
DLL4;	GO:0072554~blood vessel lumenization	1	2	50	0.013327	0.0515952
PKP2;	GO:0086001~cardiac muscle cell action potential	1	2	50	0.013327	0.0515952
PKP2;	GO:0086019~cell-cell signaling involved in cardiac conduction	1	2	50	0.013327	0.0515952
DACT1;	GO:1900107~regulation of nodal signaling pathway	1	2	50	0.013327	0.0515952
SERPINE1; TNFSF10;	GO:1902042~negative regulation of extrinsic apoptotic signaling pathway via death domain receptors	2	33	6.06061	0.0107094	0.0515952
SIX3;	GO:1902692~regulation of neuroblast proliferation	1	2	50	0.013327	0.0515952
RFTN1;	GO:1903044~protein localization to membrane raft	1	2	50	0.013327	0.0515952
GFRA2;	GO:1903263~positive regulation of serine phosphorylation of STAT3 protein	1	2	50	0.013327	0.0515952
SERPINE1;	GO:2000098~negative regulation of smooth muscle cell-matrix adhesion	1	2	50	0.013327	0.0515952
CCL2;	GO:2000502~negative regulation of natural killer cell chemotaxis	1	2	50	0.013327	0.0515952
LILRB1;	GO:2001183~negative regulation of interleukin-12 secretion	1	2	50	0.013327	0.0515952
LILRB1;	GO:2001186~negative regulation of CD8-positive, alpha-beta T cell activation	1	2	50	0.013327	0.0515952
LILRB1;	GO:2001202~negative regulation of transforming growth factor-beta secretion	1	2	50	0.013327	0.0515952
NTRK1; STAR;	GO:0014823~response to activity	2	38	5.26316	0.0138358	0.0530659
NUAK1; LAMA3;	GO:0030155~regulation of cell adhesion	2	38	5.26316	0.0138358	0.0530659
ASGR2; PKP2;	GO:0055088~lipid homeostasis	2	38	5.26316	0.0138358	0.0530659
CSF1;	GO:0002158~osteoclast proliferation	1	3	33.3333	0.0177299	0.0547412
ITGAL;	GO:0002291~T cell activation via T cell receptor contact with antigen bound to MHC molecule on antigen presenting cell	1	3	33.3333	0.0177299	0.0547412
ITM2A;	GO:0002317~plasma cell differentiation	1	3	33.3333	0.0177299	0.0547412
CLEC7A;	GO:0002366~leukocyte activation involved in immune response	1	3	33.3333	0.0177299	0.0547412
RFTN1;	GO:0002457~T cell antigen processing and presentation	1	3	33.3333	0.0177299	0.0547412
CCL2; CCL23;	GO:0002548~monocyte chemotaxis	2	40	5	0.0151839	0.0547412
CD101;	GO:0002763~positive regulation of myeloid leukocyte differentiation	1	3	33.3333	0.0177299	0.0547412
LILRB1;	GO:0002767~immune response-inhibiting cell surface receptor signaling pathway	1	3	33.3333	0.0177299	0.0547412
LILRB1;	GO:0002774~Fc receptor mediated inhibitory signaling pathway	1	3	33.3333	0.0177299	0.0547412
CSF1;	GO:0003006~developmental process involved in reproduction	1	3	33.3333	0.0177299	0.0547412
DCHS1;	GO:0003192~mitral valve formation	1	3	33.3333	0.0177299	0.0547412
GCNT2; HS3ST3B1;	GO:0006024~glycosaminoglycan biosynthetic process	2	41	4.87805	0.0158782	0.0547412
SGPP1;	GO:0006670~sphingosine metabolic process	1	3	33.3333	0.0177299	0.0547412
PRLR; IGFBP7;	GO:0007566~embryo implantation	2	40	5	0.0151839	0.0547412
ADAMTS3;	GO:0010573~vascular endothelial growth factor production	1	3	33.3333	0.0177299	0.0547412
F3;	GO:0010641~positive regulation of platelet-derived growth factor receptor signaling pathway	1	3	33.3333	0.0177299	0.0547412
TNF;	GO:0010693~negative regulation of alkaline phosphatase activity	1	3	33.3333	0.0177299	0.0547412
STAR;	GO:0018879~biphenyl metabolic process	1	3	33.3333	0.0177299	0.0547412
STAR;	GO:0018894~dibenzo-p-dioxin metabolic process	1	3	33.3333	0.0177299	0.0547412
STAR;	GO:0018958~phenol-containing compound metabolic process	1	3	33.3333	0.0177299	0.0547412
STAR;	GO:0018963~phthalate metabolic process	1	3	33.3333	0.0177299	0.0547412
CD209;	GO:0019062~virion attachment to host cell	1	3	33.3333	0.0177299	0.0547412
NTRK1;	GO:0021553~olfactory nerve development	1	3	33.3333	0.0177299	0.0547412
INA; PADI2;	GO:0021762~substantia nigra development	2	41	4.87805	0.0158782	0.0547412
TULP3;	GO:0021914~negative regulation of smoothened signaling pathway involved in ventral spinal cord patterning	1	3	33.3333	0.0177299	0.0547412
EPB41L3;	GO:0030865~cortical cytoskeleton organization	1	3	33.3333	0.0177299	0.0547412
FIGN; STMN3;	GO:0031122~cytoplasmic microtubule organization	2	41	4.87805	0.0158782	0.0547412
RBP4; IGFBP7;	GO:0032526~response to retinoic acid	2	40	5	0.0151839	0.0547412
RFTN1;	GO:0032596~protein transport into membrane raft	1	3	33.3333	0.0177299	0.0547412
TNF;	GO:0032800~receptor biosynthetic process	1	3	33.3333	0.0177299	0.0547412
PGF; IGFBP7;	GO:0032870~cellular response to hormone stimulus	2	42	4.7619	0.016586	0.0547412
CSF1;	GO:0032946~positive regulation of mononuclear cell proliferation	1	3	33.3333	0.0177299	0.0547412
DPP4;	GO:0033632~regulation of cell-cell adhesion mediated by integrin	1	3	33.3333	0.0177299	0.0547412
DCSTAMP;	GO:0034241~positive regulation of macrophage fusion	1	3	33.3333	0.0177299	0.0547412
APOC1;	GO:0034447~very-low-density lipoprotein particle clearance	1	3	33.3333	0.0177299	0.0547412
STMN3;	GO:0035021~negative regulation of Rac protein signal transduction	1	3	33.3333	0.0177299	0.0547412
SEMA3F;	GO:0036486~ventral trunk neural crest cell migration	1	3	33.3333	0.0177299	0.0547412
IGF1R; KDR;	GO:0038083~peptidyl-tyrosine autophosphorylation	2	41	4.87805	0.0158782	0.0547412
PRLR;	GO:0038161~prolactin signaling pathway	1	3	33.3333	0.0177299	0.0547412
PRLR;	GO:0042977~activation of JAK2 kinase activity	1	3	33.3333	0.0177299	0.0547412
TNF;	GO:0043243~positive regulation of protein complex disassembly	1	3	33.3333	0.0177299	0.0547412
TNF; IFI16;	GO:0045071~negative regulation of viral genome replication	2	39	5.12821	0.014503	0.0547412
PKP2;	GO:0045110~intermediate filament bundle assembly	1	3	33.3333	0.0177299	0.0547412
CD209;	GO:0046968~peptide antigen transport	1	3	33.3333	0.0177299	0.0547412
MAF; TRPS1;	GO:0048468~cell development	2	39	5.12821	0.014503	0.0547412
RBP4;	GO:0048807~female genitalia morphogenesis	1	3	33.3333	0.0177299	0.0547412
TNF;	GO:0051222~positive regulation of protein transport	1	3	33.3333	0.0177299	0.0547412
BIN1;	GO:0051647~nucleus localization	1	3	33.3333	0.0177299	0.0547412
SGK1;	GO:0060453~regulation of gastric acid secretion	1	3	33.3333	0.0177299	0.0547412
TNF;	GO:0060559~positive regulation of calcidiol 1-monooxygenase activity	1	3	33.3333	0.0177299	0.0547412
DLL4;	GO:0060579~ventral spinal cord interneuron fate commitment	1	3	33.3333	0.0177299	0.0547412
PGF;	GO:0060688~regulation of morphogenesis of a branching structure	1	3	33.3333	0.0177299	0.0547412
TNF;	GO:0060693~regulation of branching involved in salivary gland morphogenesis	1	3	33.3333	0.0177299	0.0547412
CSF1;	GO:0060763~mammary duct terminal end bud growth	1	3	33.3333	0.0177299	0.0547412
NTRK1;	GO:0061368~behavioral response to formalin induced pain	1	3	33.3333	0.0177299	0.0547412
CACNA2D1;	GO:0061577~calcium ion transmembrane transport via high voltage-gated calcium channel	1	3	33.3333	0.0177299	0.0547412
CTGF;	GO:0070278~extracellular matrix constituent secretion	1	3	33.3333	0.0177299	0.0547412
OCLN;	GO:0070673~response to interleukin-18	1	3	33.3333	0.0177299	0.0547412
STAR;	GO:0070859~positive regulation of bile acid biosynthetic process	1	3	33.3333	0.0177299	0.0547412
CLEC7A;	GO:0071226~cellular response to molecule of fungal origin	1	3	33.3333	0.0177299	0.0547412
RPS6KA2;	GO:0071322~cellular response to carbohydrate stimulus	1	3	33.3333	0.0177299	0.0547412
LGR4;	GO:0072282~metanephric nephron tubule morphogenesis	1	3	33.3333	0.0177299	0.0547412
CACNA2D1;	GO:0086048~membrane depolarization during bundle of His cell action potential	1	3	33.3333	0.0177299	0.0547412
TNF; PKP2;	GO:0090002~establishment of protein localization to plasma membrane	2	41	4.87805	0.0158782	0.0547412
TNF; SGPP1;	GO:0097191~extrinsic apoptotic signaling pathway	2	41	4.87805	0.0158782	0.0547412
MTSS1L;	GO:0097581~lamellipodium organization	1	3	33.3333	0.0177299	0.0547412
CACNA2D1;	GO:0098903~regulation of membrane repolarization during action potential	1	3	33.3333	0.0177299	0.0547412
GPR27;	GO:1900738~positive regulation of phospholipase C-activating G-protein coupled receptor signaling pathway	1	3	33.3333	0.0177299	0.0547412
ADAMTS3;	GO:1900748~positive regulation of vascular endothelial growth factor signaling pathway	1	3	33.3333	0.0177299	0.0547412
TNF;	GO:1901671~positive regulation of superoxide dismutase activity	1	3	33.3333	0.0177299	0.0547412
CACNA2D1;	GO:1901843~positive regulation of high voltage-gated calcium channel activity	1	3	33.3333	0.0177299	0.0547412
DLL4;	GO:1903588~negative regulation of blood vessel endothelial cell proliferation involved in sprouting angiogenesis	1	3	33.3333	0.0177299	0.0547412
TNF;	GO:1904996~positive regulation of leukocyte adhesion to vascular endothelial cell	1	3	33.3333	0.0177299	0.0547412
DACT1;	GO:2000095~regulation of Wnt signaling pathway, planar cell polarity pathway	1	3	33.3333	0.0177299	0.0547412
FGF2;	GO:2000544~regulation of endothelial cell chemotaxis to fibroblast growth factor	1	3	33.3333	0.0177299	0.0547412
LILRB1;	GO:2000669~negative regulation of dendritic cell apoptotic process	1	3	33.3333	0.0177299	0.0547412
LILRB1;	GO:2001180~negative regulation of interleukin-10 secretion	1	3	33.3333	0.0177299	0.0547412
LILRB1;	GO:2001189~negative regulation of T cell activation via T cell receptor contact with antigen bound to MHC molecule on antigen presenting cell	1	3	33.3333	0.0177299	0.0547412
KDR; PAK6;	GO:0023014~signal transduction by protein phosphorylation	2	44	4.54545	0.0180411	0.0555629
SIX3;	GO:0002070~epithelial cell maturation	1	4	25	0.0221133	0.0568956
PKP2;	GO:0002159~desmosome assembly	1	4	25	0.0221133	0.0568956
EPB41L3;	GO:0002175~protein localization to paranode region of axon	1	4	25	0.0221133	0.0568956
TNF;	GO:0002925~positive regulation of humoral immune response mediated by circulating immunoglobulin	1	4	25	0.0221133	0.0568956
DCHS1;	GO:0003273~cell migration involved in endocardial cushion formation	1	4	25	0.0221133	0.0568956
RNF212;	GO:0006311~meiotic gene conversion	1	4	25	0.0221133	0.0568956
ZNF99; TULP3; VENTX; MNDA; HIC1; STAT4; ARHGAP22; TRIM22; ZNF471; ZNF395; PAK6; SOX13;	GO:0006355~regulation of transcription, DNA-templated	12	1333	0.900225	0.0185448	0.0568956
APOC1; CD36; FAR2;	GO:0006629~lipid metabolic process	3	123	2.43902	0.0191151	0.0568956
BIN1; CLEC10A; CD209;	GO:0006897~endocytosis	3	129	2.32558	0.0215809	0.0568956
ANXA3; ITGAL;	GO:0006909~phagocytosis	2	45	4.44444	0.0187882	0.0568956
TNF; ADORA2B;	GO:0007254~JNK cascade	2	46	4.34783	0.0195481	0.0568956
STAR;	GO:0008211~glucocorticoid metabolic process	1	4	25	0.0221133	0.0568956
HSPA2; IGFBP7;	GO:0009408~response to heat	2	45	4.44444	0.0187882	0.0568956
FAR2;	GO:0010025~wax biosynthetic process	1	4	25	0.0221133	0.0568956
ANXA3; KDR;	GO:0010595~positive regulation of endothelial cell migration	2	45	4.44444	0.0187882	0.0568956
DPP4;	GO:0010716~negative regulation of extracellular matrix disassembly	1	4	25	0.0221133	0.0568956
APOC1;	GO:0010916~negative regulation of very-low-density lipoprotein particle clearance	1	4	25	0.0221133	0.0568956
LILRB1;	GO:0014063~negative regulation of serotonin secretion	1	4	25	0.0221133	0.0568956
TG;	GO:0015705~iodide transport	1	4	25	0.0221133	0.0568956
CSF1R; CCL2; F3;	GO:0019221~cytokine-mediated signaling pathway	3	124	2.41935	0.0195146	0.0568956
CXCR3; CXCR4;	GO:0019722~calcium-mediated signaling	2	46	4.34783	0.0195481	0.0568956
PLXNA4;	GO:0021615~glossopharyngeal nerve morphogenesis	1	4	25	0.0221133	0.0568956
TULP3;	GO:0021953~central nervous system neuron differentiation	1	4	25	0.0221133	0.0568956
CXCR4;	GO:0030260~entry into host cell	1	4	25	0.0221133	0.0568956
TNF;	GO:0030730~sequestering of triglyceride	1	4	25	0.0221133	0.0568956
ANXA3; PGF;	GO:0031100~animal organ regeneration	2	45	4.44444	0.0187882	0.0568956
BRSK2; TNIK;	GO:0031532~actin cytoskeleton reorganization	2	47	4.25532	0.0203208	0.0568956
EPHA7;	GO:0031952~regulation of protein autophosphorylation	1	4	25	0.0221133	0.0568956
APOC1;	GO:0032374~regulation of cholesterol transport	1	4	25	0.0221133	0.0568956
APOC1;	GO:0032375~negative regulation of cholesterol transport	1	4	25	0.0221133	0.0568956
TLR7;	GO:0034154~toll-like receptor 7 signaling pathway	1	4	25	0.0221133	0.0568956
CD36;	GO:0035634~response to stilbenoid	1	4	25	0.0221133	0.0568956
IL2RG;	GO:0035771~interleukin-4-mediated signaling pathway	1	4	25	0.0221133	0.0568956
GCNT2;	GO:0036438~maintenance of lens transparency	1	4	25	0.0221133	0.0568956
IL2RG;	GO:0038110~interleukin-2-mediated signaling pathway	1	4	25	0.0221133	0.0568956
CD36;	GO:0038124~toll-like receptor TLR6:TLR2 signaling pathway	1	4	25	0.0221133	0.0568956
NTRK1;	GO:0042490~mechanoreceptor differentiation	1	4	25	0.0221133	0.0568956
ANXA3; DEFB1; NLRC4;	GO:0042742~defense response to bacterium	3	127	2.3622	0.0207405	0.0568956
CD36;	GO:0042992~negative regulation of transcription factor import into nucleus	1	4	25	0.0221133	0.0568956
TNF;	GO:0043242~negative regulation of protein complex disassembly	1	4	25	0.0221133	0.0568956
LILRB1;	GO:0045077~negative regulation of interferon-gamma biosynthetic process	1	4	25	0.0221133	0.0568956
CSF1R;	GO:0045217~cell-cell junction maintenance	1	4	25	0.0221133	0.0568956
TLR7;	GO:0045356~positive regulation of interferon-alpha biosynthetic process	1	4	25	0.0221133	0.0568956
APOC1;	GO:0045833~negative regulation of lipid metabolic process	1	4	25	0.0221133	0.0568956
LILRB1;	GO:0045919~positive regulation of cytolysis	1	4	25	0.0221133	0.0568956
LILRB1;	GO:0045953~negative regulation of natural killer cell mediated cytotoxicity	1	4	25	0.0221133	0.0568956
DACT1;	GO:0048619~embryonic hindgut morphogenesis	1	4	25	0.0221133	0.0568956
SGK1; EPB41L3;	GO:0048812~neuron projection morphogenesis	2	47	4.25532	0.0203208	0.0568956
PROC;	GO:0050819~negative regulation of coagulation	1	4	25	0.0221133	0.0568956
PROC; ITGAL; CEACAM6;	GO:0050900~leukocyte migration	3	122	2.45902	0.0187202	0.0568956
CTGF;	GO:0051385~response to mineralocorticoid	1	4	25	0.0221133	0.0568956
IGFBP7;	GO:0051414~response to cortisol	1	4	25	0.0221133	0.0568956
NTRK1;	GO:0051599~response to hydrostatic pressure	1	4	25	0.0221133	0.0568956
FGF2; PGF;	GO:0051781~positive regulation of cell division	2	47	4.25532	0.0203208	0.0568956
SIX3;	GO:0060235~lens induction in camera-type eye	1	4	25	0.0221133	0.0568956
DEFB1;	GO:0060474~positive regulation of flagellated sperm motility involved in capacitation	1	4	25	0.0221133	0.0568956
PGF;	GO:0060754~positive regulation of mast cell chemotaxis	1	4	25	0.0221133	0.0568956
SGK1;	GO:0070294~renal sodium ion absorption	1	4	25	0.0221133	0.0568956
CTGF;	GO:0070318~positive regulation of G0 to G1 transition	1	4	25	0.0221133	0.0568956
EPB41L3;	GO:0071205~protein localization to juxtaparanode region of axon	1	4	25	0.0221133	0.0568956
CD86;	GO:0071248~cellular response to metal ion	1	4	25	0.0221133	0.0568956
TNF;	GO:0071677~positive regulation of mononuclear cell migration	1	4	25	0.0221133	0.0568956
CD36;	GO:0071726~cellular response to diacyl bacterial lipopeptide	1	4	25	0.0221133	0.0568956
DCHS1;	GO:0072137~condensed mesenchymal cell proliferation	1	4	25	0.0221133	0.0568956
DCSTAMP;	GO:0072675~osteoclast fusion	1	4	25	0.0221133	0.0568956
SEMA3F;	GO:0097490~sympathetic neuron projection extension	1	4	25	0.0221133	0.0568956
SEMA3F;	GO:0097491~sympathetic neuron projection guidance	1	4	25	0.0221133	0.0568956
SEMA3F;	GO:1901166~neural crest cell migration involved in autonomic nervous system development	1	4	25	0.0221133	0.0568956
HSPA2;	GO:1901896~positive regulation of calcium-transporting ATPase activity	1	4	25	0.0221133	0.0568956
SEMA3F;	GO:1902285~semaphorin-plexin signaling pathway involved in neuron projection guidance	1	4	25	0.0221133	0.0568956
SIX3;	GO:1902742~apoptotic process involved in development	1	4	25	0.0221133	0.0568956
PROC;	GO:1903142~positive regulation of establishment of endothelial barrier	1	4	25	0.0221133	0.0568956
TNF;	GO:1903347~negative regulation of bicellular tight junction assembly	1	4	25	0.0221133	0.0568956
SIX3;	GO:1990086~lens fiber cell apoptotic process	1	4	25	0.0221133	0.0568956
PTGDS;	GO:2000255~negative regulation of male germ cell proliferation	1	4	25	0.0221133	0.0568956
TNF;	GO:2000343~positive regulation of chemokine (C-X-C motif) ligand 2 production	1	4	25	0.0221133	0.0568956
FGF2;	GO:2000546~positive regulation of endothelial cell chemotaxis to fibroblast growth factor	1	4	25	0.0221133	0.0568956
LGR4;	GO:2001013~epithelial cell proliferation involved in renal tubule morphogenesis	1	4	25	0.0221133	0.0568956
LILRB1;	GO:2001205~negative regulation of osteoclast development	1	4	25	0.0221133	0.0568956
CD36; CXCR3; CXCR4;	GO:0007204~positive regulation of cytosolic calcium ion concentration	3	133	2.25564	0.0233168	0.0598673
TNF; CSF1;	GO:0045860~positive regulation of protein kinase activity	2	51	3.92157	0.0235363	0.0601809
STAR; WDR35;	GO:0071333~cellular response to glucose stimulus	2	51	3.92157	0.0235363	0.0601809
CCNA1; FIGN; BRSK2; KLHL13;	GO:0007067~mitotic nuclear division	4	238	1.68067	0.0236805	0.0604245
VCAN; AEBP1; TRPS1;	GO:0001501~skeletal system development	3	137	2.18978	0.0251263	0.0615805
LILRB1;	GO:0001915~negative regulation of T cell mediated cytotoxicity	1	5	20	0.0264771	0.0615805
CD180;	GO:0002322~B cell proliferation involved in immune response	1	5	20	0.0264771	0.0615805
DSG2;	GO:0002934~desmosome organization	1	5	20	0.0264771	0.0615805
KDELC1;	GO:0006664~glycolipid metabolic process	1	5	20	0.0264771	0.0615805
GABBR2; NPTX2; NPTX1; PCDHB13;	GO:0007268~chemical synaptic transmission	4	243	1.64609	0.0252794	0.0615805
CD9;	GO:0009414~response to water deprivation	1	5	20	0.0264771	0.0615805
SERPINE1;	GO:0010757~negative regulation of plasminogen activation	1	5	20	0.0264771	0.0615805
HS3ST3B1;	GO:0015015~heparan sulfate proteoglycan biosynthetic process, enzymatic modification	1	5	20	0.0264771	0.0615805
STAR;	GO:0016101~diterpenoid metabolic process	1	5	20	0.0264771	0.0615805
ROBO1;	GO:0016199~axon midline choice point recognition	1	5	20	0.0264771	0.0615805
SIX3;	GO:0021797~forebrain anterior/posterior pattern specification	1	5	20	0.0264771	0.0615805
CSF1R;	GO:0021879~forebrain neuron differentiation	1	5	20	0.0264771	0.0615805
PLXNA4;	GO:0021960~anterior commissure morphogenesis	1	5	20	0.0264771	0.0615805
P2RY6;	GO:0030321~transepithelial chloride transport	1	5	20	0.0264771	0.0615805
TNF;	GO:0031622~positive regulation of fever generation	1	5	20	0.0264771	0.0615805
RFTN1;	GO:0033227~dsRNA transport	1	5	20	0.0264771	0.0615805
ROBO1;	GO:0033600~negative regulation of mammary gland epithelial cell proliferation	1	5	20	0.0264771	0.0615805
CD36;	GO:0034197~triglyceride transport	1	5	20	0.0264771	0.0615805
FAR2;	GO:0035336~long-chain fatty-acyl-CoA metabolic process	1	5	20	0.0264771	0.0615805
TNF;	GO:0035509~negative regulation of myosin-light-chain-phosphatase activity	1	5	20	0.0264771	0.0615805
GFRA2;	GO:0035860~glial cell-derived neurotrophic factor receptor signaling pathway	1	5	20	0.0264771	0.0615805
KDR;	GO:0038033~positive regulation of endothelial cell chemotaxis by VEGF-activated vascular endothelial growth factor receptor signaling pathway	1	5	20	0.0264771	0.0615805
PRR5L;	GO:0038203~TORC2 signaling	1	5	20	0.0264771	0.0615805
ADAMTS9;	GO:0045636~positive regulation of melanocyte differentiation	1	5	20	0.0264771	0.0615805
PKP2;	GO:0048496~maintenance of animal organ identity	1	5	20	0.0264771	0.0615805
SIX3;	GO:0048512~circadian behavior	1	5	20	0.0264771	0.0615805
RBP4;	GO:0048562~embryonic organ morphogenesis	1	5	20	0.0264771	0.0615805
FGF2;	GO:0048598~embryonic morphogenesis	1	5	20	0.0264771	0.0615805
EPHA7;	GO:0048755~branching morphogenesis of a nerve	1	5	20	0.0264771	0.0615805
MNDA; RFTN1;	GO:0050853~B cell receptor signaling pathway	2	52	3.84615	0.0243708	0.0615805
CXCR4;	GO:0050920~regulation of chemotaxis	1	5	20	0.0264771	0.0615805
APOC1;	GO:0051005~negative regulation of lipoprotein lipase activity	1	5	20	0.0264771	0.0615805
TNF;	GO:0051023~regulation of immunoglobulin secretion	1	5	20	0.0264771	0.0615805
TBC1D10C;	GO:0051534~negative regulation of NFAT protein import into nucleus	1	5	20	0.0264771	0.0615805
EPHA7;	GO:0051964~negative regulation of synapse assembly	1	5	20	0.0264771	0.0615805
INA;	GO:0060052~neurofilament cytoskeleton organization	1	5	20	0.0264771	0.0615805
RBP4;	GO:0060157~urinary bladder development	1	5	20	0.0264771	0.0615805
FGF2; CTGF;	GO:0060548~negative regulation of cell death	2	52	3.84615	0.0243708	0.0615805
FGF2;	GO:0060591~chondroblast differentiation	1	5	20	0.0264771	0.0615805
CSF1R;	GO:0060603~mammary gland duct morphogenesis	1	5	20	0.0264771	0.0615805
CD36;	GO:0071447~cellular response to hydroperoxide	1	5	20	0.0264771	0.0615805
EPHA7;	GO:0072178~nephric duct morphogenesis	1	5	20	0.0264771	0.0615805
TULP3;	GO:0097500~receptor localization to non-motile cilium	1	5	20	0.0264771	0.0615805
CACNA2D1;	GO:0098703~calcium ion import across plasma membrane	1	5	20	0.0264771	0.0615805
CD36;	GO:1900227~positive regulation of NLRP3 inflammasome complex assembly	1	5	20	0.0264771	0.0615805
FGF2;	GO:1903672~positive regulation of sprouting angiogenesis	1	5	20	0.0264771	0.0615805
PAX5; BCL2A1;	GO:0021987~cerebral cortex development	2	56	3.57143	0.0278271	0.0644775
TNF; FGF2;	GO:0043406~positive regulation of MAP kinase activity	2	56	3.57143	0.0278271	0.0644775
SRSF12;	GO:0000395~mRNA 5'-splice site recognition	1	6	16.6667	0.0308216	0.0664305
RFTN1;	GO:0001765~membrane raft assembly	1	6	16.6667	0.0308216	0.0664305
KDR;	GO:0003158~endothelium development	1	6	16.6667	0.0308216	0.0664305
FAR2;	GO:0006086~acetyl-CoA biosynthetic process from pyruvate	1	6	16.6667	0.0308216	0.0664305
TYMP;	GO:0006206~pyrimidine nucleobase metabolic process	1	6	16.6667	0.0308216	0.0664305
HGD;	GO:0006572~tyrosine catabolic process	1	6	16.6667	0.0308216	0.0664305
ADORA2B; MNDA;	GO:0006968~cellular defense response	2	59	3.38983	0.0305405	0.0664305
CD209;	GO:0009988~cell-cell recognition	1	6	16.6667	0.0308216	0.0664305
RPS6KA2;	GO:0010659~cardiac muscle cell apoptotic process	1	6	16.6667	0.0308216	0.0664305
SGK1; RPS6KA2; BRSK2;	GO:0018105~peptidyl-serine phosphorylation	3	148	2.02703	0.0304812	0.0664305
SIX3;	GO:0021978~telencephalon regionalization	1	6	16.6667	0.0308216	0.0664305
MSRB3;	GO:0030091~protein repair	1	6	16.6667	0.0308216	0.0664305
STAR;	GO:0032367~intracellular cholesterol transport	1	6	16.6667	0.0308216	0.0664305
SGK1;	GO:0032411~positive regulation of transporter activity	1	6	16.6667	0.0308216	0.0664305
ADGRG3;	GO:0032792~negative regulation of CREB transcription factor activity	1	6	16.6667	0.0308216	0.0664305
FGF2;	GO:0032958~inositol phosphate biosynthetic process	1	6	16.6667	0.0308216	0.0664305
ADAMTS3;	GO:0032964~collagen biosynthetic process	1	6	16.6667	0.0308216	0.0664305
APOC1;	GO:0034382~chylomicron remnant clearance	1	6	16.6667	0.0308216	0.0664305
DACT1;	GO:0035412~regulation of catenin import into nucleus	1	6	16.6667	0.0308216	0.0664305
HLA-DPB1; HLA-DPA1;	GO:0042102~positive regulation of T cell proliferation	2	58	3.44828	0.0296247	0.0664305
TG;	GO:0042403~thyroid hormone metabolic process	1	6	16.6667	0.0308216	0.0664305
LILRB1;	GO:0042536~negative regulation of tumor necrosis factor biosynthetic process	1	6	16.6667	0.0308216	0.0664305
ITM2A;	GO:0042985~negative regulation of amyloid precursor protein biosynthetic process	1	6	16.6667	0.0308216	0.0664305
CCL2;	GO:0043615~astrocyte cell migration	1	6	16.6667	0.0308216	0.0664305
PTGDS;	GO:0045187~regulation of circadian sleep/wake cycle, sleep	1	6	16.6667	0.0308216	0.0664305
EPHA7;	GO:0048671~negative regulation of collateral sprouting	1	6	16.6667	0.0308216	0.0664305
PAX5;	GO:0051573~negative regulation of histone H3-K9 methylation	1	6	16.6667	0.0308216	0.0664305
TNF;	GO:0051798~positive regulation of hair follicle development	1	6	16.6667	0.0308216	0.0664305
ADORA2B;	GO:0060087~relaxation of vascular smooth muscle	1	6	16.6667	0.0308216	0.0664305
TNF;	GO:0060664~epithelial cell proliferation involved in salivary gland morphogenesis	1	6	16.6667	0.0308216	0.0664305
STAR;	GO:0060992~response to fungicide	1	6	16.6667	0.0308216	0.0664305
STAR;	GO:0061370~testosterone biosynthetic process	1	6	16.6667	0.0308216	0.0664305
NLRC4;	GO:0070269~pyroptosis	1	6	16.6667	0.0308216	0.0664305
CD36;	GO:0070508~cholesterol import	1	6	16.6667	0.0308216	0.0664305
BIN1;	GO:0071156~regulation of cell cycle arrest	1	6	16.6667	0.0308216	0.0664305
TNF;	GO:0097527~necroptotic signaling pathway	1	6	16.6667	0.0308216	0.0664305
TULP3;	GO:1901621~negative regulation of smoothened signaling pathway involved in dorsal/ventral neural tube patterning	1	6	16.6667	0.0308216	0.0664305
CD36;	GO:1990000~amyloid fibril formation	1	6	16.6667	0.0308216	0.0664305
CD36;	GO:2000121~regulation of removal of superoxide radicals	1	6	16.6667	0.0308216	0.0664305
CCL2;	GO:2000427~positive regulation of apoptotic cell clearance	1	6	16.6667	0.0308216	0.0664305
HLA-DPB1; HLA-DPA1; RFTN1;	GO:0050852~T cell receptor signaling pathway	3	151	1.98675	0.0320375	0.0689309
CD86;	GO:0001878~response to yeast	1	7	14.2857	0.0351467	0.071202
DLL4;	GO:0003209~cardiac atrium morphogenesis	1	7	14.2857	0.0351467	0.071202
DLL4;	GO:0003344~pericardium morphogenesis	1	7	14.2857	0.0351467	0.071202
ADAMTS9;	GO:0006516~glycoprotein catabolic process	1	7	14.2857	0.0351467	0.071202
TNIK;	GO:0007256~activation of JNKK activity	1	7	14.2857	0.0351467	0.071202
STAR;	GO:0009635~response to herbicide	1	7	14.2857	0.0351467	0.071202
CD36;	GO:0010886~positive regulation of cholesterol storage	1	7	14.2857	0.0351467	0.071202
KDR; PRR5L;	GO:0014068~positive regulation of phosphatidylinositol 3-kinase signaling	2	64	3.125	0.0352839	0.071202
CD209;	GO:0019048~modulation by virus of host morphology or physiology	1	7	14.2857	0.0351467	0.071202
SIX3;	GO:0021798~forebrain dorsal/ventral pattern formation	1	7	14.2857	0.0351467	0.071202
EPHB1;	GO:0021952~central nervous system projection neuron axonogenesis	1	7	14.2857	0.0351467	0.071202
NTRK1; ADGRG3;	GO:0030183~B cell differentiation	2	64	3.125	0.0352839	0.071202
STMN3;	GO:0031110~regulation of microtubule polymerization or depolymerization	1	7	14.2857	0.0351467	0.071202
ASGR2; DACT1;	GO:0031647~regulation of protein stability	2	64	3.125	0.0352839	0.071202
LILRB1;	GO:0032609~interferon-gamma production	1	7	14.2857	0.0351467	0.071202
CCL2;	GO:0034351~negative regulation of glial cell apoptotic process	1	7	14.2857	0.0351467	0.071202
CD209;	GO:0042129~regulation of T cell proliferation	1	7	14.2857	0.0351467	0.071202
ANXA3;	GO:0043312~neutrophil degranulation	1	7	14.2857	0.0351467	0.071202
DCHS1;	GO:0043931~ossification involved in bone maturation	1	7	14.2857	0.0351467	0.071202
STAR;	GO:0044321~response to leptin	1	7	14.2857	0.0351467	0.071202
CD36;	GO:0044539~long-chain fatty acid import	1	7	14.2857	0.0351467	0.071202
TLR7;	GO:0045359~positive regulation of interferon-beta biosynthetic process	1	7	14.2857	0.0351467	0.071202
WDR35;	GO:0045908~negative regulation of vasodilation	1	7	14.2857	0.0351467	0.071202
IFI27;	GO:0046825~regulation of protein export from nucleus	1	7	14.2857	0.0351467	0.071202
APOC1;	GO:0048261~negative regulation of receptor-mediated endocytosis	1	7	14.2857	0.0351467	0.071202
TULP3;	GO:0048702~embryonic neurocranium morphogenesis	1	7	14.2857	0.0351467	0.071202
PLXNA4;	GO:0048841~regulation of axon extension involved in axon guidance	1	7	14.2857	0.0351467	0.071202
IGFBP7;	GO:0050810~regulation of steroid biosynthetic process	1	7	14.2857	0.0351467	0.071202
TBC1D10C;	GO:0050869~negative regulation of B cell activation	1	7	14.2857	0.0351467	0.071202
RNF212;	GO:0051026~chiasma assembly	1	7	14.2857	0.0351467	0.071202
PRDM6;	GO:0051151~negative regulation of smooth muscle cell differentiation	1	7	14.2857	0.0351467	0.071202
RBP4;	GO:0060059~embryonic retina morphogenesis in camera-type eye	1	7	14.2857	0.0351467	0.071202
TULP3;	GO:0060831~smoothened signaling pathway involved in dorsal/ventral neural tube patterning	1	7	14.2857	0.0351467	0.071202
CD36;	GO:0060907~positive regulation of macrophage cytokine production	1	7	14.2857	0.0351467	0.071202
LILRB1;	GO:0072643~interferon-gamma secretion	1	7	14.2857	0.0351467	0.071202
TNF;	GO:1903140~regulation of establishment of endothelial barrier	1	7	14.2857	0.0351467	0.071202
TULP3;	GO:1903546~protein localization to photoreceptor outer segment	1	7	14.2857	0.0351467	0.071202
SIX3;	GO:2000177~regulation of neural precursor cell proliferation	1	7	14.2857	0.0351467	0.071202
APOC1; STAR;	GO:0008203~cholesterol metabolic process	2	65	3.07692	0.0362648	0.0729429
CD5; IFI27;	GO:0097190~apoptotic signaling pathway	2	65	3.07692	0.0362648	0.0729429
MAF; TCEA3; ZNF662; BHLHE22; ZNF395;	GO:0006357~regulation of transcription from RNA polymerase II promoter	5	403	1.24069	0.0369656	0.0742317
CTGF; ILDR2;	GO:0009749~response to glucose	2	66	3.0303	0.037256	0.0746935
CLEC7A;	GO:0002221~pattern recognition receptor signaling pathway	1	8	12.5	0.0394527	0.0750756
TNF;	GO:0009651~response to salt stress	1	8	12.5	0.0394527	0.0750756
LTK;	GO:0010666~positive regulation of cardiac muscle cell apoptotic process	1	8	12.5	0.0394527	0.0750756
FGF2;	GO:0010764~negative regulation of fibroblast migration	1	8	12.5	0.0394527	0.0750756
CXCR3;	GO:0010818~T cell chemotaxis	1	8	12.5	0.0394527	0.0750756
TNF;	GO:0010888~negative regulation of lipid storage	1	8	12.5	0.0394527	0.0750756
SLC46A1;	GO:0015884~folic acid transport	1	8	12.5	0.0394527	0.0750756
NLRC4;	GO:0016045~detection of bacterium	1	8	12.5	0.0394527	0.0750756
PKP2;	GO:0016264~gap junction assembly	1	8	12.5	0.0394527	0.0750756
PLSCR4;	GO:0017121~phospholipid scrambling	1	8	12.5	0.0394527	0.0750756
CXCR4;	GO:0019064~fusion of virus membrane with host plasma membrane	1	8	12.5	0.0394527	0.0750756
CD36;	GO:0019934~cGMP-mediated signaling	1	8	12.5	0.0394527	0.0750756
NDST3;	GO:0030210~heparin biosynthetic process	1	8	12.5	0.0394527	0.0750756
IFI16;	GO:0032731~positive regulation of interleukin-1 beta production	1	8	12.5	0.0394527	0.0750756
SERPINE1;	GO:0033629~negative regulation of cell adhesion mediated by integrin	1	8	12.5	0.0394527	0.0750756
CD36;	GO:0033993~response to lipid	1	8	12.5	0.0394527	0.0750756
APOC1;	GO:0034379~very-low-density lipoprotein particle assembly	1	8	12.5	0.0394527	0.0750756
STAR;	GO:0035457~cellular response to interferon-alpha	1	8	12.5	0.0394527	0.0750756
WDR35;	GO:0035721~intraciliary retrograde transport	1	8	12.5	0.0394527	0.0750756
DLL4;	GO:0035912~dorsal aorta morphogenesis	1	8	12.5	0.0394527	0.0750756
NTRK1;	GO:0038180~nerve growth factor signaling pathway	1	8	12.5	0.0394527	0.0750756
CSF1;	GO:0042117~monocyte activation	1	8	12.5	0.0394527	0.0750756
CD86;	GO:0045630~positive regulation of T-helper 2 cell differentiation	1	8	12.5	0.0394527	0.0750756
RPS6KA2;	GO:0045835~negative regulation of meiotic nuclear division	1	8	12.5	0.0394527	0.0750756
CUX2;	GO:0048193~Golgi vesicle transport	1	8	12.5	0.0394527	0.0750756
EXOC3L2;	GO:0051601~exocyst localization	1	8	12.5	0.0394527	0.0750756
CD36;	GO:0060100~positive regulation of phagocytosis, engulfment	1	8	12.5	0.0394527	0.0750756
CTGF;	GO:0060452~positive regulation of cardiac muscle contraction	1	8	12.5	0.0394527	0.0750756
TRIM22;	GO:0070206~protein trimerization	1	8	12.5	0.0394527	0.0750756
RPS6KA2;	GO:0070613~regulation of protein processing	1	8	12.5	0.0394527	0.0750756
STAR;	GO:0071312~cellular response to alkaloid	1	8	12.5	0.0394527	0.0750756
TNF;	GO:0071550~death-inducing signaling complex assembly	1	8	12.5	0.0394527	0.0750756
TNF;	GO:0072577~endothelial cell apoptotic process	1	8	12.5	0.0394527	0.0750756
SGK1; NUAK1; SIX3;	GO:0042127~regulation of cell proliferation	3	168	1.78571	0.0416238	0.0790852
ADORA2B;	GO:0001973~adenosine receptor signaling pathway	1	9	11.1111	0.0437395	0.0792056
DLL4;	GO:0003208~cardiac ventricle morphogenesis	1	9	11.1111	0.0437395	0.0792056
ST8SIA5;	GO:0006688~glycosphingolipid biosynthetic process	1	9	11.1111	0.0437395	0.0792056
STAR;	GO:0006700~C21-steroid hormone biosynthetic process	1	9	11.1111	0.0437395	0.0792056
CUX2;	GO:0007614~short-term memory	1	9	11.1111	0.0437395	0.0792056
SERPINE1;	GO:0010469~regulation of receptor activity	1	9	11.1111	0.0437395	0.0792056
FGF2;	GO:0010863~positive regulation of phospholipase C activity	1	9	11.1111	0.0437395	0.0792056
APOC1;	GO:0010873~positive regulation of cholesterol esterification	1	9	11.1111	0.0437395	0.0792056
SLC46A1;	GO:0015886~heme transport	1	9	11.1111	0.0437395	0.0792056
SEMA3F;	GO:0021675~nerve development	1	9	11.1111	0.0437395	0.0792056
EPHA7;	GO:0022407~regulation of cell-cell adhesion	1	9	11.1111	0.0437395	0.0792056
CD36;	GO:0030299~intestinal cholesterol absorption	1	9	11.1111	0.0437395	0.0792056
CD36;	GO:0034383~low-density lipoprotein particle clearance	1	9	11.1111	0.0437395	0.0792056
MCUB;	GO:0036444~mitochondrial calcium uptake	1	9	11.1111	0.0437395	0.0792056
BRSK2;	GO:0043462~regulation of ATPase activity	1	9	11.1111	0.0437395	0.0792056
TNF;	GO:0045080~positive regulation of chemokine biosynthetic process	1	9	11.1111	0.0437395	0.0792056
CSF1R;	GO:0045124~regulation of bone resorption	1	9	11.1111	0.0437395	0.0792056
CTSG;	GO:0050778~positive regulation of immune response	1	9	11.1111	0.0437395	0.0792056
NTRK1;	GO:0050966~detection of mechanical stimulus involved in sensory perception of pain	1	9	11.1111	0.0437395	0.0792056
NTRK1;	GO:0060009~Sertoli cell development	1	9	11.1111	0.0437395	0.0792056
RBP4;	GO:0060068~vagina development	1	9	11.1111	0.0437395	0.0792056
DLL4;	GO:0061314~Notch signaling involved in heart development	1	9	11.1111	0.0437395	0.0792056
EPHB1;	GO:0061351~neural precursor cell proliferation	1	9	11.1111	0.0437395	0.0792056
SEMA3F;	GO:0061549~sympathetic ganglion development	1	9	11.1111	0.0437395	0.0792056
IQGAP2;	GO:0070493~thrombin-activated receptor signaling pathway	1	9	11.1111	0.0437395	0.0792056
CD36;	GO:0071223~cellular response to lipoteichoic acid	1	9	11.1111	0.0437395	0.0792056
FGF2;	GO:0072089~stem cell proliferation	1	9	11.1111	0.0437395	0.0792056
CSF1R;	GO:0090197~positive regulation of chemokine secretion	1	9	11.1111	0.0437395	0.0792056
ADGRG3;	GO:1901223~negative regulation of NIK/NF-kappaB signaling	1	9	11.1111	0.0437395	0.0792056
NLRC4;	GO:1990001~inhibition of cysteine-type endopeptidase activity involved in apoptotic process	1	9	11.1111	0.0437395	0.0792056
TNF;	GO:2000304~positive regulation of ceramide biosynthetic process	1	9	11.1111	0.0437395	0.0792056
PKP2;	GO:2000810~regulation of bicellular tight junction assembly	1	9	11.1111	0.0437395	0.0792056
SGK1; SLC4A4;	GO:0006814~sodium ion transport	2	74	2.7027	0.0455491	0.0822414
CTSG; LAMA3;	GO:0022617~extracellular matrix disassembly	2	74	2.7027	0.0455491	0.0822414
PTGDS; NPTX1; SLC35F1; SLC4A4;	GO:0006810~transport	4	295	1.35593	0.0457325	0.082452
NTRK1; CD86; STAR; PGF;	GO:0042493~response to drug	4	296	1.35135	0.0461949	0.0831643
CTGF; IGSF10;	GO:0001503~ossification	2	75	2.66667	0.0466295	0.0835055
EPHB1;	GO:0001771~immunological synapse formation	1	10	10	0.0480072	0.0835055
EXOC3L2; BRSK2;	GO:0006887~exocytosis	2	75	2.66667	0.0466295	0.0835055
EPB41L3;	GO:0007016~cytoskeletal anchoring at plasma membrane	1	10	10	0.0480072	0.0835055
STMN3;	GO:0007019~microtubule depolymerization	1	10	10	0.0480072	0.0835055
NTRK1; SERPINE1;	GO:0007623~circadian rhythm	2	76	2.63158	0.0477192	0.0835055
PRR5L;	GO:0010762~regulation of fibroblast migration	1	10	10	0.0480072	0.0835055
HIC1; DACT1; TNIK;	GO:0016055~Wnt signaling pathway	3	176	1.70455	0.0465787	0.0835055
LYZ;	GO:0016998~cell wall macromolecule catabolic process	1	10	10	0.0480072	0.0835055
PTGDS;	GO:0019371~cyclooxygenase pathway	1	10	10	0.0480072	0.0835055
GFRA2;	GO:0031953~negative regulation of protein autophosphorylation	1	10	10	0.0480072	0.0835055
CTGF;	GO:0035988~chondrocyte proliferation	1	10	10	0.0480072	0.0835055
EPHA7;	GO:0043281~regulation of cysteine-type endopeptidase activity involved in apoptotic process	1	10	10	0.0480072	0.0835055
TNF;	GO:0046325~negative regulation of glucose import	1	10	10	0.0480072	0.0835055
PADI2;	GO:0048096~chromatin-mediated maintenance of transcription	1	10	10	0.0480072	0.0835055
TNF;	GO:0051533~positive regulation of NFAT protein import into nucleus	1	10	10	0.0480072	0.0835055
KDR;	GO:0051901~positive regulation of mitochondrial depolarization	1	10	10	0.0480072	0.0835055
SERPINE1;	GO:0051918~negative regulation of fibrinolysis	1	10	10	0.0480072	0.0835055
RBP4;	GO:0060044~negative regulation of cardiac muscle cell proliferation	1	10	10	0.0480072	0.0835055
STAR;	GO:0071372~cellular response to follicle-stimulating hormone stimulus	1	10	10	0.0480072	0.0835055
HSPA2;	GO:0090084~negative regulation of inclusion body assembly	1	10	10	0.0480072	0.0835055
IFI16;	GO:0097202~activation of cysteine-type endopeptidase activity	1	10	10	0.0480072	0.0835055
NUAK1;	GO:2000772~regulation of cellular senescence	1	10	10	0.0480072	0.0835055
KDR;	GO:2001214~positive regulation of vasculogenesis	1	10	10	0.0480072	0.0835055
RBP4; CTGF;	GO:0030324~lung development	2	77	2.5974	0.0488182	0.0847967
TNF;	GO:0000185~activation of MAPKKK activity	1	11	9.09091	0.0522559	0.0870932
CTSG;	GO:0002003~angiotensin maturation	1	11	9.09091	0.0522559	0.0870932
ST8SIA5; GCNT2;	GO:0006486~protein glycosylation	2	79	2.53165	0.0510435	0.0870932
HGD;	GO:0006559~L-phenylalanine catabolic process	1	11	9.09091	0.0522559	0.0870932
STAR;	GO:0006703~estrogen biosynthetic process	1	11	9.09091	0.0522559	0.0870932
ISPD;	GO:0008299~isoprenoid biosynthetic process	1	11	9.09091	0.0522559	0.0870932
CTGF; LAMA3;	GO:0008544~epidermis development	2	80	2.5	0.0521697	0.0870932
ASGR2;	GO:0009100~glycoprotein metabolic process	1	11	9.09091	0.0522559	0.0870932
CSF1;	GO:0010759~positive regulation of macrophage chemotaxis	1	11	9.09091	0.0522559	0.0870932
PROC;	GO:0017187~peptidyl-glutamic acid carboxylation	1	11	9.09091	0.0522559	0.0870932
ADORA2B;	GO:0031284~positive regulation of guanylate cyclase activity	1	11	9.09091	0.0522559	0.0870932
LAMA3;	GO:0031581~hemidesmosome assembly	1	11	9.09091	0.0522559	0.0870932
SYNPO2;	GO:0032233~positive regulation of actin filament bundle assembly	1	11	9.09091	0.0522559	0.0870932
VSIG4;	GO:0032703~negative regulation of interleukin-2 production	1	11	9.09091	0.0522559	0.0870932
DACT1;	GO:0035413~positive regulation of catenin import into nucleus	1	11	9.09091	0.0522559	0.0870932
DPP4;	GO:0035641~locomotory exploration behavior	1	11	9.09091	0.0522559	0.0870932
ADORA2B;	GO:0043306~positive regulation of mast cell degranulation	1	11	9.09091	0.0522559	0.0870932
LILRB1;	GO:0045806~negative regulation of endocytosis	1	11	9.09091	0.0522559	0.0870932
IFI16;	GO:0045824~negative regulation of innate immune response	1	11	9.09091	0.0522559	0.0870932
TYMP;	GO:0046135~pyrimidine nucleoside catabolic process	1	11	9.09091	0.0522559	0.0870932
CSF1R;	GO:0046488~phosphatidylinositol metabolic process	1	11	9.09091	0.0522559	0.0870932
LGR4;	GO:0046849~bone remodeling	1	11	9.09091	0.0522559	0.0870932
CCL2;	GO:0048246~macrophage chemotaxis	1	11	9.09091	0.0522559	0.0870932
TRPS1;	GO:0048646~anatomical structure formation involved in morphogenesis	1	11	9.09091	0.0522559	0.0870932
BIN1;	GO:0048711~positive regulation of astrocyte differentiation	1	11	9.09091	0.0522559	0.0870932
RBP4;	GO:0051024~positive regulation of immunoglobulin secretion	1	11	9.09091	0.0522559	0.0870932
STAR;	GO:0071236~cellular response to antibiotic	1	11	9.09091	0.0522559	0.0870932
TNF;	GO:0071803~positive regulation of podosome assembly	1	11	9.09091	0.0522559	0.0870932
DLL4;	GO:0090051~negative regulation of cell migration involved in sprouting angiogenesis	1	11	9.09091	0.0522559	0.0870932
DACT1;	GO:1903364~positive regulation of cellular protein catabolic process	1	11	9.09091	0.0522559	0.0870932
CD5; ASGR2; CD36;	GO:0006898~receptor-mediated endocytosis	3	185	1.62162	0.0524841	0.0873556
SRSF12;	GO:0000244~spliceosomal tri-snRNP complex assembly	1	12	8.33333	0.0564858	0.0897812
ITM2A;	GO:0002377~immunoglobulin production	1	12	8.33333	0.0564858	0.0897812
GDA;	GO:0006195~purine nucleotide catabolic process	1	12	8.33333	0.0564858	0.0897812
AEBP1;	GO:0006518~peptide metabolic process	1	12	8.33333	0.0564858	0.0897812
MCUB;	GO:0006851~mitochondrial calcium ion transport	1	12	8.33333	0.0564858	0.0897812
TLR7;	GO:0007252~I-kappaB phosphorylation	1	12	8.33333	0.0564858	0.0897812
CD9;	GO:0007342~fusion of sperm to egg plasma membrane	1	12	8.33333	0.0564858	0.0897812
FGF2; CTGF;	GO:0008543~fibroblast growth factor receptor signaling pathway	2	82	2.43902	0.0544484	0.0897812
CCL2;	GO:0019725~cellular homeostasis	1	12	8.33333	0.0564858	0.0897812
PAX5;	GO:0021670~lateral ventricle development	1	12	8.33333	0.0564858	0.0897812
SIX3;	GO:0021846~cell proliferation in forebrain	1	12	8.33333	0.0564858	0.0897812
VCAN;	GO:0030208~dermatan sulfate biosynthetic process	1	12	8.33333	0.0564858	0.0897812
RBP4;	GO:0030277~maintenance of gastrointestinal epithelium	1	12	8.33333	0.0564858	0.0897812
CSF1;	GO:0030278~regulation of ossification	1	12	8.33333	0.0564858	0.0897812
TULP3;	GO:0031076~embryonic camera-type eye development	1	12	8.33333	0.0564858	0.0897812
LGR4;	GO:0034122~negative regulation of toll-like receptor signaling pathway	1	12	8.33333	0.0564858	0.0897812
ROBO1;	GO:0035385~Roundabout signaling pathway	1	12	8.33333	0.0564858	0.0897812
CCL2;	GO:0036499~PERK-mediated unfolded protein response	1	12	8.33333	0.0564858	0.0897812
TG;	GO:0042446~hormone biosynthetic process	1	12	8.33333	0.0564858	0.0897812
TYMP;	GO:0043097~pyrimidine nucleoside salvage	1	12	8.33333	0.0564858	0.0897812
HIC1;	GO:0043517~positive regulation of DNA damage response, signal transduction by p53 class mediator	1	12	8.33333	0.0564858	0.0897812
WDR35;	GO:0045019~negative regulation of nitric oxide biosynthetic process	1	12	8.33333	0.0564858	0.0897812
TLR7;	GO:0045078~positive regulation of interferon-gamma biosynthetic process	1	12	8.33333	0.0564858	0.0897812
CD86;	GO:0045086~positive regulation of interleukin-2 biosynthetic process	1	12	8.33333	0.0564858	0.0897812
APOC1;	GO:0045717~negative regulation of fatty acid biosynthetic process	1	12	8.33333	0.0564858	0.0897812
LAMA3;	GO:0045995~regulation of embryonic development	1	12	8.33333	0.0564858	0.0897812
SLC2A10;	GO:0046323~glucose import	1	12	8.33333	0.0564858	0.0897812
SEMA3F;	GO:0048846~axon extension involved in axon guidance	1	12	8.33333	0.0564858	0.0897812
LGR4;	GO:0050710~negative regulation of cytokine secretion	1	12	8.33333	0.0564858	0.0897812
MCUB;	GO:0051560~mitochondrial calcium ion homeostasis	1	12	8.33333	0.0564858	0.0897812
CSF1;	GO:0060444~branching involved in mammary gland duct morphogenesis	1	12	8.33333	0.0564858	0.0897812
EPHB1;	GO:0060997~dendritic spine morphogenesis	1	12	8.33333	0.0564858	0.0897812
PRR5L;	GO:0061014~positive regulation of mRNA catabolic process	1	12	8.33333	0.0564858	0.0897812
LILRB1;	GO:0097028~dendritic cell differentiation	1	12	8.33333	0.0564858	0.0897812
TNF;	GO:2000010~positive regulation of protein localization to cell surface	1	12	8.33333	0.0564858	0.0897812
DEFB1;	GO:0002526~acute inflammatory response	1	13	7.69231	0.0606969	0.0935838
VSIG4;	GO:0006957~complement activation, alternative pathway	1	13	7.69231	0.0606969	0.0935838
MTSS1L;	GO:0007009~plasma membrane organization	1	13	7.69231	0.0606969	0.0935838
PRLR;	GO:0007171~activation of transmembrane receptor protein tyrosine kinase activity	1	13	7.69231	0.0606969	0.0935838
TCF23; AEBP1;	GO:0007517~muscle organ development	2	86	2.32558	0.0591089	0.0935838
PCOLCE2;	GO:0010952~positive regulation of peptidase activity	1	13	7.69231	0.0606969	0.0935838
TG;	GO:0031641~regulation of myelination	1	13	7.69231	0.0606969	0.0935838
SYN3;	GO:0032228~regulation of synaptic transmission, GABAergic	1	13	7.69231	0.0606969	0.0935838
TCEA3;	GO:0032784~regulation of DNA-templated transcription, elongation	1	13	7.69231	0.0606969	0.0935838
BIN1;	GO:0042692~muscle cell differentiation	1	13	7.69231	0.0606969	0.0935838
CD36;	GO:0042953~lipoprotein transport	1	13	7.69231	0.0606969	0.0935838
CSF1;	GO:0045651~positive regulation of macrophage differentiation	1	13	7.69231	0.0606969	0.0935838
DCSTAMP;	GO:0045780~positive regulation of bone resorption	1	13	7.69231	0.0606969	0.0935838
TNF;	GO:0050901~leukocyte tethering or rolling	1	13	7.69231	0.0606969	0.0935838
PGF;	GO:0050930~induction of positive chemotaxis	1	13	7.69231	0.0606969	0.0935838
LILRB1;	GO:0051926~negative regulation of calcium ion transport	1	13	7.69231	0.0606969	0.0935838
RPS6KA2;	GO:0060047~heart contraction	1	13	7.69231	0.0606969	0.0935838
CACNA2D1;	GO:0060402~calcium ion transport into cytosol	1	13	7.69231	0.0606969	0.0935838
EPHB1;	GO:0060996~dendritic spine development	1	13	7.69231	0.0606969	0.0935838
STAR;	GO:0071872~cellular response to epinephrine stimulus	1	13	7.69231	0.0606969	0.0935838
PKP2;	GO:0086064~cell communication by electrical coupling involved in cardiac conduction	1	13	7.69231	0.0606969	0.0935838
TNFSF10;	GO:0097296~activation of cysteine-type endopeptidase activity involved in apoptotic signaling pathway	1	13	7.69231	0.0606969	0.0935838
TNF;	GO:1901224~positive regulation of NIK/NF-kappaB signaling	1	13	7.69231	0.0606969	0.0935838
CD36;	GO:2000505~regulation of energy homeostasis	1	13	7.69231	0.0606969	0.0935838
SIX3; RBP4; DLL4;	GO:0007601~visual perception	3	198	1.51515	0.0616163	0.0948829
PTGDS;	GO:0001516~prostaglandin biosynthetic process	1	14	7.14286	0.0648892	0.0976105
TLR7;	GO:0001774~microglial cell activation	1	14	7.14286	0.0648892	0.0976105
GCNT2;	GO:0010812~negative regulation of cell-substrate adhesion	1	14	7.14286	0.0648892	0.0976105
EPPK1;	GO:0010839~negative regulation of keratinocyte proliferation	1	14	7.14286	0.0648892	0.0976105
SERPINE1;	GO:0014912~negative regulation of smooth muscle cell migration	1	14	7.14286	0.0648892	0.0976105
VCAN;	GO:0030207~chondroitin sulfate catabolic process	1	14	7.14286	0.0648892	0.0976105
CSF1R;	GO:0031529~ruffle organization	1	14	7.14286	0.0648892	0.0976105
TFPI; CTGF;	GO:0032355~response to estradiol	2	90	2.22222	0.0639015	0.0976105
APOC1;	GO:0033700~phospholipid efflux	1	14	7.14286	0.0648892	0.0976105
PRDM6;	GO:0034968~histone lysine methylation	1	14	7.14286	0.0648892	0.0976105
P2RY6;	GO:0035589~G-protein coupled purinergic nucleotide receptor signaling pathway	1	14	7.14286	0.0648892	0.0976105
IFI16;	GO:0040029~regulation of gene expression, epigenetic	1	14	7.14286	0.0648892	0.0976105
TNF;	GO:0043122~regulation of I-kappaB kinase/NF-kappaB signaling	1	14	7.14286	0.0648892	0.0976105
FGF2;	GO:0043537~negative regulation of blood vessel endothelial cell migration	1	14	7.14286	0.0648892	0.0976105
IGF1R;	GO:0048009~insulin-like growth factor receptor signaling pathway	1	14	7.14286	0.0648892	0.0976105
EPHA7;	GO:0050730~regulation of peptidyl-tyrosine phosphorylation	1	14	7.14286	0.0648892	0.0976105
CD36;	GO:0050892~intestinal absorption	1	14	7.14286	0.0648892	0.0976105
ANXA3;	GO:0070848~response to growth factor	1	14	7.14286	0.0648892	0.0976105
CSF1R;	GO:2000147~positive regulation of cell motility	1	14	7.14286	0.0648892	0.0976105
ITGAL; CTGF;	GO:0007160~cell-matrix adhesion	2	91	2.1978	0.0651195	0.0978377
SGK1; NUAK1; MNDA;	GO:0006974~cellular response to DNA damage stimulus	3	203	1.47783	0.0653129	0.098009
CCNA1; FIGN; BRSK2; PPP1R1C;	GO:0051301~cell division	4	335	1.19403	0.0662474	0.0992907
STAR; TNFSF10;	GO:0008584~male gonad development	2	92	2.17391	0.0663454	0.099317
HFM1;	GO:0000712~resolution of meiotic recombination intermediates	1	15	6.66667	0.0690629	0.100938
STAR;	GO:0010288~response to lead ion	1	15	6.66667	0.0690629	0.100938
FGF2;	GO:0030214~hyaluronan catabolic process	1	15	6.66667	0.0690629	0.100938
MNDA;	GO:0030889~negative regulation of B cell proliferation	1	15	6.66667	0.0690629	0.100938
CSF1;	GO:0032270~positive regulation of cellular protein metabolic process	1	15	6.66667	0.0690629	0.100938
APOC1;	GO:0034375~high-density lipoprotein particle remodeling	1	15	6.66667	0.0690629	0.100938
BRSK2;	GO:0036503~ERAD pathway	1	15	6.66667	0.0690629	0.100938
HSPA2;	GO:0042026~protein refolding	1	15	6.66667	0.0690629	0.100938
CD36;	GO:0043277~apoptotic cell clearance	1	15	6.66667	0.0690629	0.100938
NTRK1;	GO:0048011~neurotrophin TRK receptor signaling pathway	1	15	6.66667	0.0690629	0.100938
STAR;	GO:0048168~regulation of neuronal synaptic plasticity	1	15	6.66667	0.0690629	0.100938
CXCR4;	GO:0048714~positive regulation of oligodendrocyte differentiation	1	15	6.66667	0.0690629	0.100938
TNF;	GO:0051044~positive regulation of membrane protein ectodomain proteolysis	1	15	6.66667	0.0690629	0.100938
RBP4;	GO:0060065~uterus development	1	15	6.66667	0.0690629	0.100938
RBP4;	GO:0060347~heart trabecula formation	1	15	6.66667	0.0690629	0.100938
PRLR;	GO:0060397~JAK-STAT cascade involved in growth hormone signaling pathway	1	15	6.66667	0.0690629	0.100938
PKP2;	GO:0086005~ventricular cardiac muscle cell action potential	1	15	6.66667	0.0690629	0.100938
SERPINE1;	GO:0090026~positive regulation of monocyte chemotaxis	1	15	6.66667	0.0690629	0.100938
KDR;	GO:0090141~positive regulation of mitochondrial fission	1	15	6.66667	0.0690629	0.100938
CCL2;	GO:0090280~positive regulation of calcium ion import	1	15	6.66667	0.0690629	0.100938
SIX3; TNF; IFI16; LGR4; PRDM6;	GO:0045892~negative regulation of transcription, DNA-templated	5	484	1.03306	0.0692833	0.101141
NEGR1; PKP2;	GO:0016337~single organismal cell-cell adhesion	2	95	2.10526	0.0700687	0.102046
FGF2; CD86;	GO:0046854~phosphatidylinositol phosphorylation	2	95	2.10526	0.0700687	0.102046
DLL4;	GO:0003222~ventricular trabecula myocardium morphogenesis	1	16	6.25	0.0732181	0.103698
ARSG;	GO:0006790~sulfur compound metabolic process	1	16	6.25	0.0732181	0.103698
TRPS1;	GO:0009888~tissue development	1	16	6.25	0.0732181	0.103698
FIGN;	GO:0010569~regulation of double-strand break repair via homologous recombination	1	16	6.25	0.0732181	0.103698
GCNT2;	GO:0010608~posttranscriptional regulation of gene expression	1	16	6.25	0.0732181	0.103698
SLC4A4;	GO:0015698~inorganic anion transport	1	16	6.25	0.0732181	0.103698
CD36;	GO:0030301~cholesterol transport	1	16	6.25	0.0732181	0.103698
KCNK13;	GO:0030322~stabilization of membrane potential	1	16	6.25	0.0732181	0.103698
TLR7;	GO:0034162~toll-like receptor 9 signaling pathway	1	16	6.25	0.0732181	0.103698
KDR;	GO:0035162~embryonic hemopoiesis	1	16	6.25	0.0732181	0.103698
ISPD;	GO:0035269~protein O-linked mannosylation	1	16	6.25	0.0732181	0.103698
EPPK1;	GO:0045109~intermediate filament organization	1	16	6.25	0.0732181	0.103698
SERPINE1;	GO:0048260~positive regulation of receptor-mediated endocytosis	1	16	6.25	0.0732181	0.103698
TNF;	GO:0048566~embryonic digestive tract development	1	16	6.25	0.0732181	0.103698
RBP4;	GO:0048738~cardiac muscle tissue development	1	16	6.25	0.0732181	0.103698
CD36;	GO:0050909~sensory perception of taste	1	16	6.25	0.0732181	0.103698
STAR;	GO:0051412~response to corticosterone	1	16	6.25	0.0732181	0.103698
BRSK2;	GO:0061178~regulation of insulin secretion involved in cellular response to glucose stimulus	1	16	6.25	0.0732181	0.103698
CUX2;	GO:0071310~cellular response to organic substance	1	16	6.25	0.0732181	0.103698
P2RY6;	GO:0071380~cellular response to prostaglandin E stimulus	1	16	6.25	0.0732181	0.103698
EPHB1;	GO:1901214~regulation of neuron death	1	16	6.25	0.0732181	0.103698
TNF;	GO:1904707~positive regulation of vascular smooth muscle cell proliferation	1	16	6.25	0.0732181	0.103698
IFI16;	GO:2000117~negative regulation of cysteine-type endopeptidase activity	1	16	6.25	0.0732181	0.103698
DLL4;	GO:2000179~positive regulation of neural precursor cell proliferation	1	16	6.25	0.0732181	0.103698
PTPN13; PALD1;	GO:0035335~peptidyl-tyrosine dephosphorylation	2	99	2.0202	0.0751364	0.106293
DEFB1;	GO:0002227~innate immune response in mucosa	1	17	5.88235	0.0773548	0.107947
CXCR4;	GO:0002407~dendritic cell chemotaxis	1	17	5.88235	0.0773548	0.107947
DLL4;	GO:0007220~Notch receptor processing	1	17	5.88235	0.0773548	0.107947
SIX3;	GO:0021537~telencephalon development	1	17	5.88235	0.0773548	0.107947
TNIK;	GO:0030033~microvillus assembly	1	17	5.88235	0.0773548	0.107947
EPHB1;	GO:0031589~cell-substrate adhesion	1	17	5.88235	0.0773548	0.107947
SLC46A1;	GO:0046655~folic acid metabolic process	1	17	5.88235	0.0773548	0.107947
TNIK;	GO:0048814~regulation of dendrite morphogenesis	1	17	5.88235	0.0773548	0.107947
CUX2;	GO:0050775~positive regulation of dendrite morphogenesis	1	17	5.88235	0.0773548	0.107947
CACNA2D1;	GO:0060307~regulation of ventricular cardiac muscle cell membrane repolarization	1	17	5.88235	0.0773548	0.107947
CD53;	GO:1901741~positive regulation of myoblast fusion	1	17	5.88235	0.0773548	0.107947
TNFSF10;	GO:1902041~regulation of extrinsic apoptotic signaling pathway via death domain receptors	1	17	5.88235	0.0773548	0.107947
VCAN; LGR4;	GO:0001649~osteoblast differentiation	2	101	1.9802	0.077713	0.108325
TRIM22; KLHL5; NLRC4; KLHL13;	GO:0016567~protein ubiquitination	4	356	1.1236	0.0786403	0.109493
RPS6KA2;	GO:0001556~oocyte maturation	1	18	5.55556	0.0814731	0.111181
CTGF;	GO:0001894~tissue homeostasis	1	18	5.55556	0.0814731	0.111181
CLEC7A; CD209;	GO:0002223~stimulatory C-type lectin receptor signaling pathway	2	103	1.94175	0.0803171	0.111181
PROC; CTSG; DPP4; FGL2; ADAMTS9;	GO:0006508~proteolysis	5	508	0.984252	0.0811249	0.111181
BCL2A1;	GO:0008053~mitochondrial fusion	1	18	5.55556	0.0814731	0.111181
DLL4;	GO:0010596~negative regulation of endothelial cell migration	1	18	5.55556	0.0814731	0.111181
CSF1R;	GO:0021772~olfactory bulb development	1	18	5.55556	0.0814731	0.111181
ADORA2B;	GO:0031668~cellular response to extracellular stimulus	1	18	5.55556	0.0814731	0.111181
DCHS1;	GO:0036342~post-anal tail morphogenesis	1	18	5.55556	0.0814731	0.111181
FGF2;	GO:0043536~positive regulation of blood vessel endothelial cell migration	1	18	5.55556	0.0814731	0.111181
OCLN;	GO:0045216~cell-cell junction organization	1	18	5.55556	0.0814731	0.111181
BIN1;	GO:0045664~regulation of neuron differentiation	1	18	5.55556	0.0814731	0.111181
MT1L;	GO:0045926~negative regulation of growth	1	18	5.55556	0.0814731	0.111181
DLL4;	GO:0050767~regulation of neurogenesis	1	18	5.55556	0.0814731	0.111181
NTRK1;	GO:0051968~positive regulation of synaptic transmission, glutamatergic	1	18	5.55556	0.0814731	0.111181
WDR35;	GO:0061512~protein localization to cilium	1	18	5.55556	0.0814731	0.111181
STAR;	GO:0071276~cellular response to cadmium ion	1	18	5.55556	0.0814731	0.111181
CSF1R;	GO:2000249~regulation of actin cytoskeleton reorganization	1	18	5.55556	0.0814731	0.111181
LILRB1;	GO:0002230~positive regulation of defense response to virus by host	1	19	5.26316	0.0855731	0.115248
SGK1;	GO:0006883~cellular sodium ion homeostasis	1	19	5.26316	0.0855731	0.115248
CD36;	GO:0007263~nitric oxide mediated signal transduction	1	19	5.26316	0.0855731	0.115248
P2RY6;	GO:0014911~positive regulation of smooth muscle cell migration	1	19	5.26316	0.0855731	0.115248
PADI2;	GO:0030520~intracellular estrogen receptor signaling pathway	1	19	5.26316	0.0855731	0.115248
CLEC7A;	GO:0042832~defense response to protozoan	1	19	5.26316	0.0855731	0.115248
TULP3;	GO:0045879~negative regulation of smoothened signaling pathway	1	19	5.26316	0.0855731	0.115248
SRSF12;	GO:0048025~negative regulation of mRNA splicing, via spliceosome	1	19	5.26316	0.0855731	0.115248
STMN3;	GO:0051493~regulation of cytoskeleton organization	1	19	5.26316	0.0855731	0.115248
MT1L;	GO:0071294~cellular response to zinc ion	1	19	5.26316	0.0855731	0.115248
LGR4;	GO:0090190~positive regulation of branching involved in ureteric bud morphogenesis	1	19	5.26316	0.0855731	0.115248
SLC2A10;	GO:1904659~glucose transmembrane transport	1	19	5.26316	0.0855731	0.115248
HSPA2; CCNA1; PAX5; LGR4;	GO:0007283~spermatogenesis	4	371	1.07817	0.0881496	0.118589
STAR;	GO:0006699~bile acid biosynthetic process	1	20	5	0.0896548	0.119701
LGR4;	GO:0030539~male genitalia development	1	20	5	0.0896548	0.119701
ILDR2;	GO:0031016~pancreas development	1	20	5	0.0896548	0.119701
TNF;	GO:0031334~positive regulation of protein complex assembly	1	20	5	0.0896548	0.119701
ITGAL;	GO:0043113~receptor clustering	1	20	5	0.0896548	0.119701
TNF;	GO:0045662~negative regulation of myoblast differentiation	1	20	5	0.0896548	0.119701
ST8SIA5;	GO:0097503~sialylation	1	20	5	0.0896548	0.119701
CTGF;	GO:0001502~cartilage condensation	1	21	4.7619	0.0937184	0.123921
RNF212;	GO:0007129~synapsis	1	21	4.7619	0.0937184	0.123921
KDR;	GO:0016239~positive regulation of macroautophagy	1	21	4.7619	0.0937184	0.123921
LYZ;	GO:0019835~cytolysis	1	21	4.7619	0.0937184	0.123921
SERPINE1;	GO:0042730~fibrinolysis	1	21	4.7619	0.0937184	0.123921
KDR;	GO:0051894~positive regulation of focal adhesion assembly	1	21	4.7619	0.0937184	0.123921
FGF2;	GO:0060045~positive regulation of cardiac muscle cell proliferation	1	21	4.7619	0.0937184	0.123921
PRR5L;	GO:0090316~positive regulation of intracellular protein transport	1	21	4.7619	0.0937184	0.123921
CUX2;	GO:2000463~positive regulation of excitatory postsynaptic potential	1	21	4.7619	0.0937184	0.123921
CCNA1;	GO:0000083~regulation of transcription involved in G1/S transition of mitotic cell cycle	1	22	4.54545	0.097764	0.127631
MAF;	GO:0001816~cytokine production	1	22	4.54545	0.097764	0.127631
BCL2A1;	GO:0001836~release of cytochrome c from mitochondria	1	22	4.54545	0.097764	0.127631
TRPS1;	GO:0006607~NLS-bearing protein import into nucleus	1	22	4.54545	0.097764	0.127631
NPTX2;	GO:0008306~associative learning	1	22	4.54545	0.097764	0.127631
IFI16;	GO:0030099~myeloid cell differentiation	1	22	4.54545	0.097764	0.127631
CTGF;	GO:0032967~positive regulation of collagen biosynthetic process	1	22	4.54545	0.097764	0.127631
IQGAP2;	GO:0034314~Arp2/3 complex-mediated actin nucleation	1	22	4.54545	0.097764	0.127631
ARSG;	GO:0043687~post-translational protein modification	1	22	4.54545	0.097764	0.127631
DACT1;	GO:0046329~negative regulation of JNK cascade	1	22	4.54545	0.097764	0.127631
ROBO1;	GO:0050772~positive regulation of axonogenesis	1	22	4.54545	0.097764	0.127631
PPP1R1C;	GO:1900087~positive regulation of G1/S transition of mitotic cell cycle	1	22	4.54545	0.097764	0.127631
VCAN; NPTX1;	GO:0007417~central nervous system development	2	117	1.7094	0.0992595	0.129446
HSPA2;	GO:0007140~male meiosis	1	23	4.34783	0.101792	0.132051
GABBR2;	GO:0007194~negative regulation of adenylate cyclase activity	1	23	4.34783	0.101792	0.132051
CD9;	GO:0014003~oligodendrocyte development	1	23	4.34783	0.101792	0.132051
CD36;	GO:0019915~lipid storage	1	23	4.34783	0.101792	0.132051
DSG2;	GO:0060135~maternal process involved in female pregnancy	1	23	4.34783	0.101792	0.132051
TG;	GO:0030878~thyroid gland development	1	24	4.16667	0.105801	0.135826
CD86;	GO:0034341~response to interferon-gamma	1	24	4.16667	0.105801	0.135826
CD86;	GO:0042113~B cell activation	1	24	4.16667	0.105801	0.135826
NTRK1;	GO:0048678~response to axon injury	1	24	4.16667	0.105801	0.135826
SGK1;	GO:0051090~regulation of sequence-specific DNA binding transcription factor activity	1	24	4.16667	0.105801	0.135826
NTRK1;	GO:0051602~response to electrical stimulus	1	24	4.16667	0.105801	0.135826
CACNA2D1;	GO:0051924~regulation of calcium ion transport	1	24	4.16667	0.105801	0.135826
DCHS1;	GO:0090102~cochlea development	1	24	4.16667	0.105801	0.135826
DACT1;	GO:2000134~negative regulation of G1/S transition of mitotic cell cycle	1	24	4.16667	0.105801	0.135826
TNFSF10;	GO:2001238~positive regulation of extrinsic apoptotic signaling pathway	1	24	4.16667	0.105801	0.135826
FGD2; FGD4;	GO:0030036~actin cytoskeleton organization	2	123	1.62602	0.107725	0.138151
PGF;	GO:0002040~sprouting angiogenesis	1	25	4	0.109793	0.138503
PROC;	GO:0006465~signal peptide processing	1	25	4	0.109793	0.138503
BIN1;	GO:0006997~nucleus organization	1	25	4	0.109793	0.138503
GABBR2;	GO:0007214~gamma-aminobutyric acid signaling pathway	1	25	4	0.109793	0.138503
SERPINE1; TFPI;	GO:0010951~negative regulation of endopeptidase activity	2	124	1.6129	0.109154	0.138503
VCAN;	GO:0030206~chondroitin sulfate biosynthetic process	1	25	4	0.109793	0.138503
LILRB1;	GO:0032689~negative regulation of interferon-gamma production	1	25	4	0.109793	0.138503
CD36;	GO:0032735~positive regulation of interleukin-12 production	1	25	4	0.109793	0.138503
APOC1;	GO:0033344~cholesterol efflux	1	25	4	0.109793	0.138503
TNF;	GO:0045930~negative regulation of mitotic cell cycle	1	25	4	0.109793	0.138503
CCL23;	GO:0048247~lymphocyte chemotaxis	1	25	4	0.109793	0.138503
SEMA3F;	GO:0048843~negative regulation of axon extension involved in axon guidance	1	25	4	0.109793	0.138503
TNF;	GO:0050715~positive regulation of cytokine secretion	1	25	4	0.109793	0.138503
PKP2;	GO:0055010~ventricular cardiac muscle tissue morphogenesis	1	25	4	0.109793	0.138503
DCSTAMP;	GO:0071353~cellular response to interleukin-4	1	25	4	0.109793	0.138503
CTGF;	GO:0071897~DNA biosynthetic process	1	25	4	0.109793	0.138503
NLRC4;	GO:0009966~regulation of signal transduction	1	26	3.84615	0.113767	0.142642
TNF;	GO:0032715~negative regulation of interleukin-6 production	1	26	3.84615	0.113767	0.142642
CD86;	GO:0042104~positive regulation of activated T cell proliferation	1	26	3.84615	0.113767	0.142642
DPP4;	GO:0043542~endothelial cell migration	1	26	3.84615	0.113767	0.142642
CTSG;	GO:0050832~defense response to fungus	1	26	3.84615	0.113767	0.142642
CSF1R;	GO:0061098~positive regulation of protein tyrosine kinase activity	1	26	3.84615	0.113767	0.142642
ADORA2B;	GO:0010575~positive regulation of vascular endothelial growth factor production	1	27	3.7037	0.117723	0.145826
MCF2;	GO:0016358~dendrite development	1	27	3.7037	0.117723	0.145826
SIX3;	GO:0021983~pituitary gland development	1	27	3.7037	0.117723	0.145826
PAX5;	GO:0030534~adult behavior	1	27	3.7037	0.117723	0.145826
EPB41L3;	GO:0031032~actomyosin structure organization	1	27	3.7037	0.117723	0.145826
DCHS1;	GO:0035329~hippo signaling	1	27	3.7037	0.117723	0.145826
GPR27;	GO:0035774~positive regulation of insulin secretion involved in cellular response to glucose stimulus	1	27	3.7037	0.117723	0.145826
LAMA3;	GO:0035987~endodermal cell differentiation	1	27	3.7037	0.117723	0.145826
RFTN1;	GO:0040007~growth	1	27	3.7037	0.117723	0.145826
TNF;	GO:0050766~positive regulation of phagocytosis	1	27	3.7037	0.117723	0.145826
GPR18;	GO:0051482~positive regulation of cytosolic calcium ion concentration involved in phospholipase C-activating G-protein coupled signaling pathway	1	27	3.7037	0.117723	0.145826
IFI16;	GO:0072332~intrinsic apoptotic signaling pathway by p53 class mediator	1	27	3.7037	0.117723	0.145826
TNF;	GO:0001937~negative regulation of endothelial cell proliferation	1	28	3.57143	0.121662	0.149803
VCAN;	GO:0030203~glycosaminoglycan metabolic process	1	28	3.57143	0.121662	0.149803
IFI16;	GO:0043392~negative regulation of DNA binding	1	28	3.57143	0.121662	0.149803
DLL4;	GO:0045746~negative regulation of Notch signaling pathway	1	28	3.57143	0.121662	0.149803
SGPP1;	GO:0097193~intrinsic apoptotic signaling pathway	1	28	3.57143	0.121662	0.149803
WDR35;	GO:0097421~liver regeneration	1	28	3.57143	0.121662	0.149803
DLL4;	GO:0001569~branching involved in blood vessel morphogenesis	1	29	3.44828	0.125584	0.152353
DPP4;	GO:0001662~behavioral fear response	1	29	3.44828	0.125584	0.152353
CA8;	GO:0006730~one-carbon metabolic process	1	29	3.44828	0.125584	0.152353
DCHS1;	GO:0007389~pattern specification process	1	29	3.44828	0.125584	0.152353
SGK1;	GO:0007616~long-term memory	1	29	3.44828	0.125584	0.152353
NTRK1;	GO:0009314~response to radiation	1	29	3.44828	0.125584	0.152353
NTRK1;	GO:0031667~response to nutrient levels	1	29	3.44828	0.125584	0.152353
IFI16;	GO:0042149~cellular response to glucose starvation	1	29	3.44828	0.125584	0.152353
RBP4;	GO:0042572~retinol metabolic process	1	29	3.44828	0.125584	0.152353
IFI16;	GO:0042771~intrinsic apoptotic signaling pathway in response to DNA damage by p53 class mediator	1	29	3.44828	0.125584	0.152353
FGF2;	GO:0043552~positive regulation of phosphatidylinositol 3-kinase activity	1	29	3.44828	0.125584	0.152353
FGF2;	GO:0045765~regulation of angiogenesis	1	29	3.44828	0.125584	0.152353
IFI30;	GO:0048147~negative regulation of fibroblast proliferation	1	29	3.44828	0.125584	0.152353
RBP4;	GO:0048706~embryonic skeletal system development	1	29	3.44828	0.125584	0.152353
CD36;	GO:2000379~positive regulation of reactive oxygen species metabolic process	1	29	3.44828	0.125584	0.152353
TLR7;	GO:0001932~regulation of protein phosphorylation	1	30	3.33333	0.129487	0.155713
RNF212;	GO:0007131~reciprocal meiotic recombination	1	30	3.33333	0.129487	0.155713
TNF;	GO:0010803~regulation of tumor necrosis factor-mediated signaling pathway	1	30	3.33333	0.129487	0.155713
DEFB1;	GO:0019731~antibacterial humoral response	1	30	3.33333	0.129487	0.155713
ILDR2;	GO:0030073~insulin secretion	1	30	3.33333	0.129487	0.155713
CTGF;	GO:0043200~response to amino acid	1	30	3.33333	0.129487	0.155713
BRSK2;	GO:0070059~intrinsic apoptotic signaling pathway in response to endoplasmic reticulum stress	1	30	3.33333	0.129487	0.155713
SLC4A4;	GO:0098656~anion transmembrane transport	1	30	3.33333	0.129487	0.155713
NTRK1;	GO:1990090~cellular response to nerve growth factor stimulus	1	30	3.33333	0.129487	0.155713
NCAM1;	GO:0048167~regulation of synaptic plasticity	1	31	3.22581	0.133374	0.159764
OCLN;	GO:0070830~bicellular tight junction assembly	1	31	3.22581	0.133374	0.159764
IFI16;	GO:0071479~cellular response to ionizing radiation	1	31	3.22581	0.133374	0.159764
STAR;	GO:0071549~cellular response to dexamethasone stimulus	1	31	3.22581	0.133374	0.159764
PLOD2; IFI30; MSRB3; HGD; FAR2;	GO:0055114~oxidation-reduction process	5	599	0.834725	0.134882	0.161415
DLL4;	GO:0001974~blood vessel remodeling	1	32	3.125	0.137243	0.163763
SIX3;	GO:0002088~lens development in camera-type eye	1	32	3.125	0.137243	0.163763
BIN1;	GO:0030100~regulation of endocytosis	1	32	3.125	0.137243	0.163763
GDA;	GO:0006139~nucleobase-containing compound metabolic process	1	33	3.0303	0.141095	0.167068
GCNT2;	GO:0010718~positive regulation of epithelial to mesenchymal transition	1	33	3.0303	0.141095	0.167068
SLC2A10;	GO:0015758~glucose transport	1	33	3.0303	0.141095	0.167068
CSF1;	GO:0040018~positive regulation of multicellular organism growth	1	33	3.0303	0.141095	0.167068
RFTN1;	GO:0043330~response to exogenous dsRNA	1	33	3.0303	0.141095	0.167068
DLL4;	GO:0045747~positive regulation of Notch signaling pathway	1	33	3.0303	0.141095	0.167068
CTGF;	GO:0072593~reactive oxygen species metabolic process	1	33	3.0303	0.141095	0.167068
TNF;	GO:2001240~negative regulation of extrinsic apoptotic signaling pathway in absence of ligand	1	33	3.0303	0.141095	0.167068
APOC1;	GO:0006641~triglyceride metabolic process	1	34	2.94118	0.14493	0.170954
STAR;	GO:0035094~response to nicotine	1	34	2.94118	0.14493	0.170954
CSF1R;	GO:0071902~positive regulation of protein serine/threonine kinase activity	1	34	2.94118	0.14493	0.170954
BCL2A1;	GO:0097192~extrinsic apoptotic signaling pathway in absence of ligand	1	34	2.94118	0.14493	0.170954
BIN1; IL2RG; KDR;	GO:0016032~viral process	3	293	1.02389	0.146927	0.173144
NEGR1;	GO:0007631~feeding behavior	1	35	2.85714	0.148748	0.174292
HSPA2;	GO:0009409~response to cold	1	35	2.85714	0.148748	0.174292
DEFB1;	GO:0033574~response to testosterone	1	35	2.85714	0.148748	0.174292
CTGF;	GO:0045597~positive regulation of cell differentiation	1	35	2.85714	0.148748	0.174292
FGF2;	GO:0050918~positive chemotaxis	1	35	2.85714	0.148748	0.174292
DCSTAMP;	GO:0061025~membrane fusion	1	35	2.85714	0.148748	0.174292
PGR; CTGF;	GO:0006367~transcription initiation from RNA polymerase II promoter	2	152	1.31579	0.150964	0.176721
PAK6;	GO:0000278~mitotic cell cycle	1	36	2.77778	0.152549	0.177399
ADORA2B;	GO:0007190~activation of adenylate cyclase activity	1	36	2.77778	0.152549	0.177399
ADORA2B;	GO:0007588~excretion	1	36	2.77778	0.152549	0.177399
DACT1;	GO:0030177~positive regulation of Wnt signaling pathway	1	36	2.77778	0.152549	0.177399
IGF1R;	GO:0051262~protein tetramerization	1	36	2.77778	0.152549	0.177399
SLC4A4;	GO:0051453~regulation of intracellular pH	1	36	2.77778	0.152549	0.177399
NLRC4;	GO:0090307~mitotic spindle assembly	1	36	2.77778	0.152549	0.177399
PRR5L;	GO:0009968~negative regulation of signal transduction	1	37	2.7027	0.156333	0.180947
DEFB1;	GO:0019933~cAMP-mediated signaling	1	37	2.7027	0.156333	0.180947
GPR18;	GO:0032720~negative regulation of tumor necrosis factor production	1	37	2.7027	0.156333	0.180947
CSF1R;	GO:0042517~positive regulation of tyrosine phosphorylation of Stat3 protein	1	37	2.7027	0.156333	0.180947
TBC1D10C;	GO:1902017~regulation of cilium assembly	1	37	2.7027	0.156333	0.180947
SRSF12;	GO:0000381~regulation of alternative mRNA splicing, via spliceosome	1	38	2.63158	0.1601	0.1841
LGR4;	GO:0001942~hair follicle development	1	38	2.63158	0.1601	0.1841
TNF;	GO:0008625~extrinsic apoptotic signaling pathway via death domain receptors	1	38	2.63158	0.1601	0.1841
TRIM22;	GO:0010508~positive regulation of autophagy	1	38	2.63158	0.1601	0.1841
CD209;	GO:0019882~antigen processing and presentation	1	38	2.63158	0.1601	0.1841
ADAMTS3;	GO:0030199~collagen fibril organization	1	38	2.63158	0.1601	0.1841
APOC1;	GO:0042157~lipoprotein metabolic process	1	38	2.63158	0.1601	0.1841
EPPK1; EXOC3L2; KLHL5; TM6SF1; EPB41L3;	GO:0008150~biological_process	5	638	0.783699	0.161795	0.185876
DSG2;	GO:0032570~response to progesterone	1	39	2.5641	0.16385	0.187366
TNF;	GO:0045429~positive regulation of nitric oxide biosynthetic process	1	39	2.5641	0.16385	0.187366
TNF;	GO:0045668~negative regulation of osteoblast differentiation	1	39	2.5641	0.16385	0.187366
CUX2;	GO:0050890~cognition	1	39	2.5641	0.16385	0.187366
FGF2;	GO:0051209~release of sequestered calcium ion into cytosol	1	39	2.5641	0.16385	0.187366
CTSG; WDR35;	GO:0032496~response to lipopolysaccharide	2	161	1.24224	0.165001	0.188507
LYZ;	GO:0001895~retina homeostasis	1	40	2.5	0.167584	0.190576
TULP3;	GO:0008277~regulation of G-protein coupled receptor protein signaling pathway	1	40	2.5	0.167584	0.190576
CTGF;	GO:0043434~response to peptide hormone	1	40	2.5	0.167584	0.190576
IGF1R;	GO:0045740~positive regulation of DNA replication	1	40	2.5	0.167584	0.190576
MAF;	GO:0048839~inner ear development	1	40	2.5	0.167584	0.190576
PADI2;	GO:0006325~chromatin organization	1	41	2.43902	0.171301	0.194088
RBP4;	GO:0032024~positive regulation of insulin secretion	1	41	2.43902	0.171301	0.194088
IQGAP2;	GO:0034260~negative regulation of GTPase activity	1	41	2.43902	0.171301	0.194088
TULP3;	GO:0060348~bone development	1	41	2.43902	0.171301	0.194088
HSPA2;	GO:0006986~response to unfolded protein	1	42	2.38095	0.175001	0.197196
PRLR;	GO:0007595~lactation	1	42	2.38095	0.175001	0.197196
TBC1D10C;	GO:0031338~regulation of vesicle fusion	1	42	2.38095	0.175001	0.197196
TNF;	GO:0045599~negative regulation of fat cell differentiation	1	42	2.38095	0.175001	0.197196
TNF;	GO:0045785~positive regulation of cell adhesion	1	42	2.38095	0.175001	0.197196
CTGF;	GO:0051496~positive regulation of stress fiber assembly	1	42	2.38095	0.175001	0.197196
DLL4;	GO:0008015~blood circulation	1	43	2.32558	0.178685	0.200433
SLC4A4;	GO:0015701~bicarbonate transport	1	43	2.32558	0.178685	0.200433
CD36;	GO:0032760~positive regulation of tumor necrosis factor production	1	43	2.32558	0.178685	0.200433
EPHA7;	GO:0043525~positive regulation of neuron apoptotic process	1	43	2.32558	0.178685	0.200433
TRIM22;	GO:1903507~negative regulation of nucleic acid-templated transcription	1	43	2.32558	0.178685	0.200433
CACNA2D1;	GO:0061337~cardiac conduction	1	44	2.27273	0.182353	0.204361
NTRK1;	GO:0000186~activation of MAPKK activity	1	45	2.22222	0.186004	0.207324
RBP4;	GO:0006094~gluconeogenesis	1	45	2.22222	0.186004	0.207324
ARSG;	GO:0006687~glycosphingolipid metabolic process	1	45	2.22222	0.186004	0.207324
SLC46A1;	GO:0006879~cellular iron ion homeostasis	1	45	2.22222	0.186004	0.207324
CCL2;	GO:0007187~G-protein coupled receptor signaling pathway, coupled to cyclic nucleotide second messenger	1	45	2.22222	0.186004	0.207324
STAR;	GO:0042542~response to hydrogen peroxide	1	45	2.22222	0.186004	0.207324
TTC9;	GO:0000413~protein peptidyl-prolyl isomerization	1	46	2.17391	0.18964	0.210427
KLHL13;	GO:0000910~cytokinesis	1	46	2.17391	0.18964	0.210427
SEMA3F;	GO:0001755~neural crest cell migration	1	46	2.17391	0.18964	0.210427
PAX5;	GO:0035914~skeletal muscle cell differentiation	1	46	2.17391	0.18964	0.210427
TNF; FGF2; CD86; LGR4;	GO:0045893~positive regulation of transcription, DNA-templated	4	500	0.8	0.18933	0.210427
ADORA2B;	GO:0007189~adenylate cyclase-activating G-protein coupled receptor signaling pathway	1	47	2.12766	0.193259	0.214058
TRIM22;	GO:0032880~regulation of protein localization	1	47	2.12766	0.193259	0.214058
ITGAL; LILRB1;	GO:0050776~regulation of immune response	2	180	1.11111	0.195302	0.216127
SLC2A10;	GO:0015992~proton transport	1	48	2.08333	0.196861	0.217075
SGPP1;	GO:0030148~sphingolipid biosynthetic process	1	48	2.08333	0.196861	0.217075
TRPS1;	GO:0045165~cell fate commitment	1	48	2.08333	0.196861	0.217075
TNF;	GO:0071230~cellular response to amino acid stimulus	1	48	2.08333	0.196861	0.217075
TGM4;	GO:0018149~peptide cross-linking	1	49	2.04082	0.200448	0.22044
FGF2;	GO:0036092~phosphatidylinositol-3-phosphate biosynthetic process	1	49	2.04082	0.200448	0.22044
STAR;	GO:0071560~cellular response to transforming growth factor beta stimulus	1	49	2.04082	0.200448	0.22044
MAF; SIX3; PAX5; TRPS1;	GO:0006366~transcription from RNA polymerase II promoter	4	513	0.779727	0.201086	0.220945
SYN3;	GO:0007269~neurotransmitter secretion	1	50	2	0.204019	0.223174
STAR;	GO:0010212~response to ionizing radiation	1	50	2	0.204019	0.223174
IFI16;	GO:0010506~regulation of autophagy	1	50	2	0.204019	0.223174
IFI16;	GO:0032481~positive regulation of type I interferon production	1	50	2	0.204019	0.223174
STAR;	GO:0071320~cellular response to cAMP	1	50	2	0.204019	0.223174
CD209;	GO:0075733~intracellular transport of virus	1	51	1.96078	0.207574	0.226862
SGK1; NLRC4;	GO:0042981~regulation of apoptotic process	2	189	1.0582	0.209891	0.229192
EPHB1;	GO:0060326~cell chemotaxis	1	52	1.92308	0.211113	0.230322
TTC9;	GO:0061077~chaperone-mediated protein folding	1	54	1.85185	0.218145	0.237783
KDR;	GO:0001570~vasculogenesis	1	55	1.81818	0.221637	0.24074
SGK1;	GO:0006950~response to stress	1	55	1.81818	0.221637	0.24074
LGR4;	GO:0032922~circadian regulation of gene expression	1	55	1.81818	0.221637	0.24074
TBC1D10C;	GO:0070373~negative regulation of ERK1 and ERK2 cascade	1	55	1.81818	0.221637	0.24074
DACT1;	GO:0032091~negative regulation of protein binding	1	56	1.78571	0.225113	0.243873
TULP3;	GO:0042733~embryonic digit morphogenesis	1	56	1.78571	0.225113	0.243873
EPPK1;	GO:0050680~negative regulation of epithelial cell proliferation	1	56	1.78571	0.225113	0.243873
BCL2A1; ABCC13;	GO:0055085~transmembrane transport	2	199	1.00503	0.226224	0.244861
ANXA3;	GO:0021766~hippocampus development	1	57	1.75439	0.228575	0.246541
PRR5L;	GO:0034599~cellular response to oxidative stress	1	57	1.75439	0.228575	0.246541
SIX3;	GO:0045665~negative regulation of neuron differentiation	1	57	1.75439	0.228575	0.246541
DACT1;	GO:0045732~positive regulation of protein catabolic process	1	57	1.75439	0.228575	0.246541
FGF2;	GO:0006661~phosphatidylinositol biosynthetic process	1	58	1.72414	0.23202	0.249821
TNF;	GO:0048661~positive regulation of smooth muscle cell proliferation	1	58	1.72414	0.23202	0.249821
RBP4;	GO:0001523~retinoid metabolic process	1	59	1.69492	0.235451	0.252854
TNF;	GO:0007249~I-kappaB kinase/NF-kappaB signaling	1	59	1.69492	0.235451	0.252854
SH2D2A;	GO:0009967~positive regulation of signal transduction	1	59	1.69492	0.235451	0.252854
PRR5L;	GO:0001933~negative regulation of protein phosphorylation	1	60	1.66667	0.238866	0.256076
DACT1;	GO:0032092~positive regulation of protein binding	1	60	1.66667	0.238866	0.256076
CTGF;	GO:0009611~response to wounding	1	61	1.63934	0.242266	0.259496
CD36;	GO:0002479~antigen processing and presentation of exogenous peptide antigen via MHC class I, TAP-dependent	1	63	1.5873	0.249021	0.264893
TNF;	GO:0006006~glucose metabolic process	1	63	1.5873	0.249021	0.264893
PCDHB13;	GO:0007416~synapse assembly	1	63	1.5873	0.249021	0.264893
SGK1;	GO:0008217~regulation of blood pressure	1	63	1.5873	0.249021	0.264893
TNFSF10;	GO:0032868~response to insulin	1	63	1.5873	0.249021	0.264893
STAR;	GO:0043627~response to estrogen	1	63	1.5873	0.249021	0.264893
CTGF;	GO:0046330~positive regulation of JNK cascade	1	63	1.5873	0.249021	0.264893
IFI27;	GO:0060337~type I interferon signaling pathway	1	63	1.5873	0.249021	0.264893
ADAMTS3;	GO:0030574~collagen catabolic process	1	64	1.5625	0.252375	0.267769
FGF2;	GO:0035019~somatic stem cell population maintenance	1	64	1.5625	0.252375	0.267769
TNF;	GO:0050796~regulation of insulin secretion	1	64	1.5625	0.252375	0.267769
SGK1;	GO:0050790~regulation of catalytic activity	1	65	1.53846	0.255715	0.27108
P2RY6;	GO:0007200~phospholipase C-activating G-protein coupled receptor signaling pathway	1	66	1.51515	0.25904	0.274369
SLC46A1;	GO:1902600~hydrogen ion transmembrane transport	1	67	1.49254	0.26235	0.277637
LTK;	GO:0071300~cellular response to retinoic acid	1	68	1.47059	0.265646	0.280884
FGF2;	GO:0007265~Ras protein signal transduction	1	70	1.42857	0.272193	0.287315
TNF;	GO:0033138~positive regulation of peptidyl-serine phosphorylation	1	70	1.42857	0.272193	0.287315
TBC1D10C;	GO:0042147~retrograde transport, endosome to Golgi	1	71	1.40845	0.275445	0.290251
TLR7;	GO:0071260~cellular response to mechanical stimulus	1	71	1.40845	0.275445	0.290251
PROC;	GO:0001889~liver development	1	72	1.38889	0.278682	0.293162
STAR;	GO:0007584~response to nutrient	1	72	1.38889	0.278682	0.293162
CACNA2D1;	GO:0006816~calcium ion transport	1	73	1.36986	0.281905	0.295796
SLC4A4;	GO:0035725~sodium ion transmembrane transport	1	73	1.36986	0.281905	0.295796
PROC;	GO:0050728~negative regulation of inflammatory response	1	73	1.36986	0.281905	0.295796
TULP3;	GO:0001843~neural tube closure	1	74	1.35135	0.285113	0.298655
HSPA2;	GO:0007286~spermatid development	1	74	1.35135	0.285113	0.298655
STAR;	GO:0032869~cellular response to insulin stimulus	1	76	1.31579	0.291487	0.304815
ANXA3;	GO:0043086~negative regulation of catalytic activity	1	76	1.31579	0.291487	0.304815
NTRK1;	GO:0007018~microtubule-based movement	1	77	1.2987	0.294653	0.307345
IGF1R;	GO:0008286~insulin receptor signaling pathway	1	77	1.2987	0.294653	0.307345
TULP3;	GO:0009952~anterior/posterior pattern specification	1	77	1.2987	0.294653	0.307345
TBC1D10C;	GO:0090630~activation of GTPase activity	1	78	1.28205	0.297805	0.31037
APOC1;	GO:0043085~positive regulation of catalytic activity	1	80	1.25	0.304066	0.316629
PPP1R1C;	GO:0030307~positive regulation of cell growth	1	81	1.23457	0.307176	0.319598
NEGR1;	GO:0007626~locomotory behavior	1	82	1.21951	0.310272	0.322276
KDR;	GO:0043410~positive regulation of MAPK cascade	1	82	1.21951	0.310272	0.322276
PGF;	GO:0007565~female pregnancy	1	84	1.19048	0.316423	0.328113
CD36;	GO:0050731~positive regulation of peptidyl-tyrosine phosphorylation	1	84	1.19048	0.316423	0.328113
WDR35;	GO:0009636~response to toxic substance	1	85	1.17647	0.319478	0.331002
CCL23;	GO:0006874~cellular calcium ion homeostasis	1	87	1.14943	0.325547	0.337008
SGPP1;	GO:0016311~dephosphorylation	1	88	1.13636	0.328561	0.339843
PPFIBP1; PAK6;	GO:0098609~cell-cell adhesion	2	262	0.763359	0.329701	0.340737
GCNT2;	GO:0007179~transforming growth factor beta receptor signaling pathway	1	90	1.11111	0.334549	0.345458
SOX13;	GO:0009653~anatomical structure morphogenesis	1	93	1.07527	0.343432	0.354334
PLOD2;	GO:0006464~cellular protein modification process	1	94	1.06383	0.346366	0.356766
BRSK2;	GO:0030182~neuron differentiation	1	94	1.06383	0.346366	0.356766
BRSK2;	GO:0007409~axonogenesis	1	95	1.05263	0.349288	0.359476
PPP1R1C;	GO:0006469~negative regulation of protein kinase activity	1	97	1.03093	0.355092	0.364841
ADAMTS9;	GO:0016192~vesicle-mediated transport	1	97	1.03093	0.355092	0.364841
RBP4;	GO:0042593~glucose homeostasis	1	98	1.02041	0.357975	0.367497
STMN3;	GO:0031175~neuron projection development	1	99	1.0101	0.360845	0.370135
CCNA1;	GO:0000082~G1/S transition of mitotic cell cycle	1	100	1	0.363702	0.372757
MSRB3;	GO:0006979~response to oxidative stress	1	101	0.990099	0.366546	0.37536
EPHA7;	GO:0016310~phosphorylation	1	102	0.980392	0.369378	0.377947
CD9;	GO:0030168~platelet activation	1	111	0.900901	0.394302	0.402782
KCNK13;	GO:0034765~regulation of ion transmembrane transport	1	111	0.900901	0.394302	0.402782
DLL4;	GO:0007219~Notch signaling pathway	1	112	0.892857	0.39701	0.405213
RNF212;	GO:0016925~protein sumoylation	1	115	0.869565	0.405063	0.41309
OCLN;	GO:0006461~protein complex assembly	1	116	0.862069	0.407723	0.415118
DCSTAMP;	GO:0030308~negative regulation of cell growth	1	116	0.862069	0.407723	0.415118
TNF;	GO:0033209~tumor necrosis factor-mediated signaling pathway	1	117	0.854701	0.410371	0.417126
LGR4;	GO:0090263~positive regulation of canonical Wnt signaling pathway	1	117	0.854701	0.410371	0.417126
IFI16;	GO:0006914~autophagy	1	121	0.826446	0.420847	0.427423
KCNK13;	GO:0071805~potassium ion transmembrane transport	1	122	0.819672	0.423437	0.4297
NUAK1;	GO:1901796~regulation of signal transduction by p53 class mediator	1	124	0.806452	0.428582	0.434564
PTPN13;	GO:0006470~protein dephosphorylation	1	125	0.8	0.431138	0.436796
IFI30;	GO:0050821~protein stabilization	1	131	0.763359	0.446233	0.451719
BRSK2;	GO:0000086~G2/M transition of mitotic cell cycle	1	132	0.757576	0.44871	0.453855
ST8SIA5;	GO:0005975~carbohydrate metabolic process	1	139	0.719424	0.465741	0.470696
WDR35;	GO:0060271~cilium assembly	1	144	0.694444	0.477584	0.48227
OR2W3;	GO:0007608~sensory perception of smell	1	154	0.649351	0.500492	0.50499
PROC;	GO:0006888~ER to Golgi vesicle-mediated transport	1	158	0.632911	0.509373	0.513531
DACT1;	GO:0090090~negative regulation of canonical Wnt signaling pathway	1	162	0.617284	0.518096	0.5219
CTGF;	GO:0016477~cell migration	1	169	0.591716	0.532992	0.536467
NLRC4;	GO:0051260~protein homooligomerization	1	172	0.581395	0.539235	0.542308
DSC3;	GO:0001701~in utero embryonic development	1	180	0.555556	0.555478	0.55819
MARCH1;	GO:0000209~protein polyubiquitination	1	182	0.549451	0.559449	0.561723
PPP1R1C;	GO:0007049~cell cycle	1	196	0.510204	0.586274	0.588179
SGK1;	GO:0034220~ion transmembrane transport	1	208	0.480769	0.607968	0.609448
TBC1D10C;	GO:0006886~intracellular protein transport	1	210	0.47619	0.611472	0.612463
ADAMTS9;	GO:0015031~protein transport	1	365	0.273973	0.806435	0.807089
OR2W3;	GO:0050911~detection of chemical stimulus involved in sensory perception of smell	1	427	0.234192	0.853597	0.853597
