# Supplementary material for: Transcriptional Profiling of Monocytes Deficient in Nuclear Orphan Receptors NR4A2 and NR4A3 Reveals Distinct Signalling Roles Related to Antigen Presentation and Viral Response
Source: Front Immunol. 2021 Jun 25;12:676644. doi: 10.3389/fimmu.2021.676644 (PMC8267906; doi:10.3389/fimmu.2021.676644)
Supplement: Supplementary Table 8 — _shNR4A3+LPS Gene ontology analysis. [file Table_8.xlsx]

## Sheet: GO_analysis
Genes	Process_name	Significant_genes_count	Total_genes_group_count	Percent_significant_genes	P-value	Padj-value
TNFRSF10A; APOL3; LY86; CYBB; IL6; CSF1R; ITGAL; FPR2; ADORA2A; CCR1; CCR7; PTGER2; CXCR3; LYZ; NAIP; IFI16; TNIP3; CLEC7A; SIGLEC1; NLRC4; CYP26B1; TLR8; SPHK1; IL36G; TNFRSF18;	GO:0006954~inflammatory response	25	370	6.75676	1.42453e-12	9.32141e-10		Comparison	Cell type	Stimulus
TNFRSF10A; ADAMDEC1; CST7; TNFSF15; IGSF6; CTSG; LIF; CD36; IL7R; IL1RN; HLA-DPA1; IL2RG; CCR1; CCR7; GBP2; DEFB1; RGS1; TRIM22; CMKLR1; TNFSF13B; TNFRSF18;	GO:0006955~immune response	21	385	5.45455	1.36757e-12	9.32141e-10		Teatment 2	shNT	LPS
NUAK1; LPXN; FN1; NCAM1; VCAN; CD36; ITGAL; CD9; FPR2; ITGB8; CTGF; CCR1; CXCR3; SCN1B; LAMB3; DSG2; DSC3; IGFBP7; SVEP1; PPFIBP1; ICAM5; PCDHB13; ROBO1;	GO:0007155~cell adhesion	23	452	5.0885	1.66256e-12	9.32141e-10		Treatment 10	shNR4A3	LPS
TNFRSF10A; LPXN; TNFSF15; APOL3; TG; PGR; THBD; CSF1R; MET; FGF2; NR2F6; IL2RB; IL7R; CD53; ITGAL; GABRR2; CD34; LTK; SDC4; IL2RG; CEACAM6; HUNK; RGS1; IQGAP2; RPS6KA2; ARTN; LILRB1; SORL1; GPR27; SPHK1; TNFSF13B; TNFRSF18;	GO:0007165~signal transduction	32	1073	2.98229	1.53595e-11	6.45867e-09
FN1; IL6; IL7R; ITGB8; CD34; CTGF; STAR; POU4F1; RPS6KA2; LILRB1; TESC; ARX; NKX3-1; C1QTNF1; CYP26B1; LAMP3;	GO:0010628~positive regulation of gene expression	16	250	6.4	7.79323e-11	2.62164e-08
TNFRSF10A; VENTX; CSF1R; VCAN; LIF; ADRA1B; HUNK; PAX5; ALX1; TMEM88; IGSF10; PAQR7; GCNT2; NKX3-1; EBF3; PAQR5; ADAMTS9; TNFRSF18;	GO:0007275~multicellular organism development	18	462	3.8961	1.00935e-08	2.82955e-06
TNFRSF10A; IGSF6; EDN1; MET; PRLR; CD36; IL7R; CD53; CD9; CCR1; CXCR3; CALCRL; ADGRG3; CD101;	GO:0007166~cell surface receptor signaling pathway	14	269	5.20446	1.4815e-08	3.55984e-06
ISPD; CSF1R; NCAM1; EFNA1; EPHB1; SCN1B; SEMA3F; ARTN; ARX; SPTBN5; ROBO1;	GO:0007411~axon guidance	11	156	7.05128	2.8967e-08	6.0903e-06
IFIT3; IL6; IFIT2; IFIT1; GBP1; OASL; IFI16; IFI44L; TRIM22; LILRB1; TLR8;	GO:0051607~defense response to virus	11	163	6.74847	4.41929e-08	8.25916e-06
APOE; SERPINE1; EDN1; THBD; CD34;	GO:0030195~negative regulation of blood coagulation	5	11	45.4545	6.32781e-08	1.06434e-05
FN1; IL6; EDN1; CSF1R; FGF2; IL7; LIF; FLT1; DPP4; CTGF; CEACAM6; GCNT2; HAS2; SFRP2; NKX3-1; TNFSF13B;	GO:0008284~positive regulation of cell proliferation	16	454	3.52423	2.46181e-07	3.51827e-05
IL6; IFIT2; MCF2; CNR1; MNDA; POU4F1; RPS6KA2; FGD2; LILRB1; SFRP2; FGD4; NLRC4; PNMA2;	GO:0043065~positive regulation of apoptotic process	13	290	4.48276	2.51006e-07	3.51827e-05
EDN1; PGR; IL7; EFNA1; ADORA2A; CTGF; CCR1; CD80; ADRA1B; CEACAM6; FJX1; SFRP2; IL36G;	GO:0007267~cell-cell signaling	13	298	4.36242	3.37486e-07	4.36655e-05
TNFRSF10A; CLDN1; EDN1; THBD; CTSG; IDO1; CNR1; CCR7; PTGER2; TNFRSF18;	GO:0032496~response to lipopolysaccharide	10	161	6.21118	3.74751e-07	4.50237e-05
FN1; SERPINE1; FLT1; TYMP; EFNA1; CTGF; CXCR3; EPHB1; CALCRL; VASH1; ANGPTL6;	GO:0001525~angiogenesis	11	215	5.11628	6.14422e-07	6.88972e-05
EDN1; CD36; FPR2; CCR1; CCR7; ADRA1B; PTGER2; CXCR3; C1QTNF1;	GO:0007204~positive regulation of cytosolic calcium ion concentration	9	133	6.76692	7.34321e-07	7.71955e-05
GFRA2; FGF2; MCF2; NCAM1; IL2RB; IL2RG; CHN2; RGS1; RASGEF1B; ARHGAP31; ARTN; FGD2; RALGPS2; RGS22; FGD4; SPTBN5; RGL1;	GO:0043547~positive regulation of GTPase activity	17	563	3.01954	8.2999e-07	8.21202e-05
IFIT3; IFIT2; IFIT1; OASL; TRIM22; LILRB1; IFI44; TLR8;	GO:0009615~response to virus	8	108	7.40741	1.61561e-06	0.000144973
LY86; CYBB; CSF1R; DEFB1; NAIP; IFI16; PGLYRP2; LGR4; CLEC7A; CD209; NLRC4; TLR8; IL36G; CD84;	GO:0045087~innate immune response	14	404	3.46535	1.67625e-06	0.000144973
CYBB; SERPINE1; FGF2; ANXA3; FLT1; CD34; SFRP2; SPHK1;	GO:0045766~positive regulation of angiogenesis	8	109	7.33945	1.72382e-06	0.000144973
IL6; EDN1; CTGF; SLC1A2; NAIP;	GO:0043200~response to amino acid	5	30	16.6667	4.22103e-06	0.000338084
SGPP2; SGPP1; SPHK1;	GO:0006670~sphingosine metabolic process	3	3	100	6.46504e-06	0.000494282
FN1; CTGF; CCR1; SLC1A3; SLC1A2; VASH1;	GO:0009611~response to wounding	6	61	9.83607	7.3626e-06	0.00053843
EDN1; CSF1R; FLT1; CCR1; CEACAM6; SEMA3F; GCNT2; HAS2; SPHK1;	GO:0030335~positive regulation of cell migration	9	183	4.91803	8.77615e-06	0.000590459
IFIT3; IFIT2; IFIT1; GBP2; IFI27; OASL;	GO:0060337~type I interferon signaling pathway	6	63	9.52381	8.74191e-06	0.000590459
PDE2A; MAF; EDN1; NR2F6; CD36; EFNA1; CCND1; IFI27; POU4F1; PAX5; PTCH1; ALX1; IFI16; AEBP1; ARX; TBX15; TRPS1;	GO:0000122~negative regulation of transcription from RNA polymerase II promoter	17	707	2.40453	1.53757e-05	0.000994692
NCAM1; HLA-DPA1; GBP1; GBP2; OASL; TRIM22;	GO:0060333~interferon-gamma-mediated signaling pathway	6	71	8.4507	1.65044e-05	0.00102816
TMEM176B; LILRB1; TMEM176A;	GO:2001199~negative regulation of dendritic cell differentiation	3	5	60	1.79164e-05	0.00107627
SERPINE1; IL6; CD36; CD80; STAR; LILRB1; TNIP3;	GO:0071222~cellular response to lipopolysaccharide	7	111	6.30631	1.9571e-05	0.00113512
SGK1; NUAK1; MCF2; CTGF; CD80; ADRA1B; CHN2; HUNK; RPS6KA2; NIM1K; CD209; SPHK1;	GO:0035556~intracellular signal transduction	12	383	3.13316	2.41254e-05	0.00135263
TNFRSF10A; TNFSF15; IFI27; NKX3-1; NLRC4; ROBO1;	GO:0006919~activation of cysteine-type endopeptidase activity involved in apoptotic process	6	78	7.69231	2.71688e-05	0.00142806
FGF2; TYMP; FPR2; CCR1; CXCR3; DEFB1; CMKLR1;	GO:0006935~chemotaxis	7	117	5.98291	2.69704e-05	0.00142806
CLDN1; NCAM1; DPP4; CD80; CD209; LAMP3;	GO:0046718~viral entry into host cell	6	79	7.59494	2.90631e-05	0.00148134
TRAC; CD5; HLA-DPA1; DPP4; CD80; TNFSF13B;	GO:0031295~T cell costimulation	6	80	7.5	3.1062e-05	0.00153666
FN1; THBD; ITGAL; FPR2; CD34; CEACAM6; CD84;	GO:0050900~leukocyte migration	7	122	5.7377	3.47698e-05	0.00167094
EDN1; CCND1; STAR;	GO:0044321~response to leptin	3	7	42.8571	3.79989e-05	0.00177539
IL6; CSF1R; FGF2; CD36; CTGF; CCR1; CCR7; GCNT2;	GO:0070374~positive regulation of ERK1 and ERK2 cascade	8	173	4.62428	4.20908e-05	0.00191342
APOE; THBD; C1QTNF1;	GO:0010544~negative regulation of platelet activation	3	8	37.5	5.19801e-05	0.00208168
IL6; CNR1; LTK; SCN1B; NEGR1; SERPINI1;	GO:0010976~positive regulation of neuron projection development	6	88	6.81818	5.13547e-05	0.00208168
PDE2A; APOE; CD36;	GO:0019934~cGMP-mediated signaling	3	8	37.5	5.19801e-05	0.00208168
MAF; CTGF; TRPS1;	GO:0032330~regulation of chondrocyte differentiation	3	8	37.5	5.19801e-05	0.00208168
IFIT3; IFIT2; STAR;	GO:0035457~cellular response to interferon-alpha	3	8	37.5	5.19801e-05	0.00208168
PGR; ITGB8; CD34; CTGF; CCR1; SFRP2; NKX3-1;	GO:0010629~negative regulation of gene expression	7	131	5.34351	5.34498e-05	0.00209076
FGF2; IL7; PAX5; PTCH1; TMEM176B; TRPS1;	GO:0009887~animal organ morphogenesis	6	90	6.66667	5.77974e-05	0.00220944
LY86; TGFA; CD5; CSF1R; MET; CD34; LTK; ADRA1B; IFI16; TNFSF13B; LIPG;	GO:0008283~cell proliferation	11	358	3.07263	6.19945e-05	0.00231721
MAF; SIX3; SERPINE1; IL6; EDN1; PGR; MET; FGF2; LIF; POU4F1; PAX5; ALX1; IFI16; LILRB1; SFRP2; NKX3-1; EBF3; BEX1; TRPS1;	GO:0045944~positive regulation of transcription from RNA polymerase II promoter	19	962	1.97505	6.73937e-05	0.00246427
FN1; IL6; CSF1R; FGD2; SHROOM3; FGD4; EPB41L3;	GO:0008360~regulation of cell shape	7	137	5.10949	6.99547e-05	0.00250349		Significantly differentially expressed genes were clustered by their gene ontology and the enrichment of gene ontology terms was tested using Fisher exact test (GeneSCF v1.1-p2). Figure above shows all gene ontology terms, if any, that are significantly enriched with an adjusted P-value less than 0.05 in the differentially expressed gene sets.
FN1; SERPINE1; FGF2; VCAN; ITGAL; ITGB8; LAMB3; ICAM5;	GO:0030198~extracellular matrix organization	8	192	4.16667	8.47858e-05	0.00297103
IL6; EDN1; LIF;	GO:0046888~negative regulation of hormone secretion	3	10	30	8.91763e-05	0.00306111
IFIT3; IL6; CSF1R; LIF; CD9; ADORA2A; RPS6KA2; IGFBP7; TESC; SFRP2; NKX3-1;	GO:0008285~negative regulation of cell proliferation	11	377	2.91777	9.6626e-05	0.0032505
LPXN; EFNA1; TESC;	GO:0033628~regulation of cell adhesion mediated by integrin	3	11	27.2727	0.000112915	0.00372398
IL6; ADORA2A; NAIP; SFRP2; LAMP3;	GO:0043154~negative regulation of cysteine-type endopeptidase activity involved in apoptotic process	5	65	7.69231	0.000129065	0.00417476
CSF1R; MET; FGF2; FLT1; LTK; EPHB1; EPHA7;	GO:0018108~peptidyl-tyrosine phosphorylation	7	154	4.54545	0.00014044	0.00437443
IL6; CD36; DEFB1; LYZ; PGLYRP2;	GO:0050830~defense response to Gram-positive bacterium	5	66	7.57576	0.000138061	0.00437443
PCDH7; DSG2; DSC3; CLSTN2; CD84; PCDHB13; ROBO1;	GO:0007156~homophilic cell adhesion via plasma membrane adhesion molecules	7	155	4.51613	0.000145921	0.00446254
CLDN1; IL6; EDN1; OCLN; HAS2; NKX3-1;	GO:0071356~cellular response to tumor necrosis factor	6	108	5.55556	0.000149818	0.0044999
EDN1; ADORA2A; HAS2;	GO:0035810~positive regulation of urine volume	3	13	23.0769	0.000171938	0.00507368
FFAR2; TULP3; APOE; EDN1; FPR2; CCR7; ADRA1B; PTGER2; CXCR3; DEFB1; RGS1; ADGRG3; PIK3R5; SFRP2; CMKLR1; LGR4; GPR27;	GO:0007186~G-protein coupled receptor signaling pathway	17	873	1.94731	0.000189542	0.00549673
CYBB; CNR1; STAR; SFRP2; LIPG;	GO:0007584~response to nutrient	5	72	6.94444	0.000202531	0.0057274
APOE; FGF2; VASH1;	GO:0043537~negative regulation of blood vessel endothelial cell migration	3	14	21.4286	0.000207712	0.0057274
APOE; IL6; CD34; SORL1;	GO:1901215~negative regulation of neuron death	4	38	10.5263	0.00020487	0.0057274
TULP3; SDC4; PTCH1; ALX1; SHROOM3;	GO:0001843~neural tube closure	5	74	6.75676	0.000228432	0.00619714
SGK1; TNFRSF10A; NUAK1; SIX3; PTGER2; ARX; TNFRSF18;	GO:0042127~regulation of cell proliferation	7	168	4.16667	0.000234366	0.0062572
APOE; APOC1; LIPG;	GO:0034375~high-density lipoprotein particle remodeling	3	15	20	0.000247977	0.00641689
SERPINE1; CCR1; PLA2G7;	GO:0090026~positive regulation of monocyte chemotaxis	3	15	20	0.000247977	0.00641689
SDC4; GCNT2; HS3ST3B1; HS3ST3A1;	GO:0006024~glycosaminoglycan biosynthetic process	4	41	9.7561	0.000268294	0.00662628
EDN1; RPS6KA2; CALCRL; NKX3-1; ADAM19; TRPS1; ROBO1;	GO:0007507~heart development	7	172	4.06977	0.000268901	0.00662628
CD36; CD9; CALCRL; LILRB1;	GO:0031623~receptor internalization	4	41	9.7561	0.000268294	0.00662628
CD36; MSR1;	GO:0034381~plasma lipoprotein particle clearance	2	2	100	0.000283646	0.00662628
IL7R; IL2RG;	GO:0038111~interleukin-7-mediated signaling pathway	2	2	100	0.000283646	0.00662628
ADORA2A; LILRB1;	GO:0046636~negative regulation of alpha-beta T cell activation	2	2	100	0.000283646	0.00662628
FN1; LILRB1;	GO:2001202~negative regulation of transforming growth factor-beta secretion	2	2	100	0.000283646	0.00662628
CYBB; IL6; CCND1; ADORA2A; SLC1A3; SLC1A2; STAR; PTCH1; SFRP2;	GO:0042493~response to drug	9	296	3.04054	0.00030739	0.0070826
PRLR; DPP4; CD80; CLEC7A;	GO:0042110~T cell activation	4	43	9.30233	0.000317704	0.00722133
IL6; CCR7; GCNT2; PIK3R5; C1QTNF1;	GO:0051897~positive regulation of protein kinase B signaling	5	81	6.17284	0.000339328	0.00761001
IL6; LIF; FLT1; ADRA1B; C1QTNF1;	GO:0043410~positive regulation of MAPK cascade	5	82	6.09756	0.000357997	0.00792303
ANXA3; ITGAL; ADORA2A; ICAM5;	GO:0006909~phagocytosis	4	45	8.88889	0.000373311	0.00815467
TULP3; SIX3; CD9; STAR; PTCH1; EPHA7; SPHK1;	GO:0007420~brain development	7	183	3.82514	0.00038538	0.008278
APOE; ADORA2A; STAR; POU4F1; NAIP; LGMN;	GO:0043524~negative regulation of neuron apoptotic process	6	130	4.61538	0.0003888	0.008278
IL6; LIF; CD36; EFNA1; CD80;	GO:0050731~positive regulation of peptidyl-tyrosine phosphorylation	5	84	5.95238	0.000397651	0.00836061
GFRA2; ITM2A; FGF2; NAIP; BEX1; STMN3; TMOD2; GDA; ROBO1;	GO:0007399~nervous system development	9	311	2.89389	0.000435236	0.008934
TGFA; FGF2; MACC1; NKX3-1;	GO:0051781~positive regulation of cell division	4	47	8.51064	0.000435546	0.008934
SGK1; TNFRSF10A; LY86; ADORA2A; CXCR3; CASP5; NAIP; EPHA7; SFRP2; NLRC4; PAK6; EPB41L3;	GO:0006915~apoptotic process	12	530	2.26415	0.000457341	0.00909782
SGPP2; SGPP1; CERS4; SPHK1;	GO:0030148~sphingolipid biosynthetic process	4	48	8.33333	0.000469284	0.00909782
APOE; APOC1;	GO:0034447~very-low-density lipoprotein particle clearance	2	3	66.6667	0.000470577	0.00909782
SERPINE1; IL6; DEFB1; LYZ;	GO:0050829~defense response to Gram-negative bacterium	4	48	8.33333	0.000469284	0.00909782
CLDN1; OCLN;	GO:0070673~response to interleukin-18	2	3	66.6667	0.000470577	0.00909782
PDE2A; CLDN1; EDN1; STAR;	GO:0071560~cellular response to transforming growth factor beta stimulus	4	49	8.16327	0.000504843	0.00964938
ITGAL; ITGB8; CD34; CTGF; SIGLEC1;	GO:0007160~cell-matrix adhesion	5	91	5.49451	0.000562959	0.0106393
EDN1; ADRA1B; SPHK1;	GO:0045987~positive regulation of smooth muscle contraction	3	21	14.2857	0.000596436	0.0111467
GFRA2; FGF2; NCAM1; IL2RB; EFNA1; IL2RG; ARTN; SPTBN5;	GO:0000165~MAPK cascade	8	262	3.05344	0.000640284	0.0118183
CD5; VCAN; CLEC7A;	GO:0008037~cell recognition	3	22	13.6364	0.000674303	0.0118183
CD34; NEGR1; GPA33; SIGLEC1; ICAM5;	GO:0016337~single organismal cell-cell adhesion	5	95	5.26316	0.000677984	0.0118183
TULP3; POU4F1;	GO:0021953~central nervous system neuron differentiation	2	4	50	0.000702633	0.0118183
IL2RB; IL2RG;	GO:0038110~interleukin-2-mediated signaling pathway	2	4	50	0.000702633	0.0118183
EDN1; CD34;	GO:0042482~positive regulation of odontogenesis	2	4	50	0.000702633	0.0118183
SLC1A3; SLC1A2;	GO:0051938~L-glutamate import	2	4	50	0.000702633	0.0118183
SLC1A3; SLC1A2;	GO:0070779~D-aspartate import	2	4	50	0.000702633	0.0118183
CD34; GBP1;	GO:1900041~negative regulation of interleukin-2 secretion	2	4	50	0.000702633	0.0118183
IL6; IL1RN;	GO:2000660~negative regulation of interleukin-1-mediated signaling pathway	2	4	50	0.000702633	0.0118183
PGR; NR2F6; PAQR7; PAQR5;	GO:0043401~steroid hormone mediated signaling pathway	4	54	7.40741	0.00071187	0.0118551
CLDN1; EDN1; HLA-DPA1; STAR;	GO:0071346~cellular response to interferon-gamma	4	55	7.27273	0.000759511	0.0125245
FFAR2; IL6; CNR1; ADRA1B; PTCH1;	GO:0042593~glucose homeostasis	5	98	5.10204	0.000775154	0.0126583
LY86; IL6; IL7; PAX5;	GO:0006959~humoral immune response	4	56	7.14286	0.000809359	0.0128429
IFIT2; IFIT1; FRMD7; SORL1;	GO:0032091~negative regulation of protein binding	4	56	7.14286	0.000809359	0.0128429
EDN1; FGF2; FLT1; PIK3R5;	GO:0043406~positive regulation of MAP kinase activity	4	56	7.14286	0.000809359	0.0128429
IL7R; LILRB1;	GO:0001915~negative regulation of T cell mediated cytotoxicity	2	5	40	0.000979184	0.0137249
PCDH7; FN1; SERPINE1; CD36; CD9;	GO:0002576~platelet degranulation	5	101	4.9505	0.000882352	0.0137249
SEMA3F; PLXNA4;	GO:0021637~trigeminal nerve structural organization	2	5	40	0.000979184	0.0137249
IDO1; CD36; CCR7;	GO:0032735~positive regulation of interleukin-12 production	3	25	12	0.000945801	0.0137249
CNR1; CD84;	GO:0033004~negative regulation of mast cell activation	2	5	40	0.000979184	0.0137249
PDE2A; CSF1R;	GO:0036006~cellular response to macrophage colony-stimulating factor stimulus	2	5	40	0.000979184	0.0137249
FGF2; FLT1;	GO:0048598~embryonic morphogenesis	2	5	40	0.000979184	0.0137249
IL6; EDN1; ANXA3; TRIM22; BEX1;	GO:0051091~positive regulation of sequence-specific DNA binding transcription factor activity	5	102	4.90196	0.000920422	0.0137249
EDN1; ADORA2A; SCN1B;	GO:0051899~membrane depolarization	3	25	12	0.000945801	0.0137249
HAS2; SFRP2; CYP26B1;	GO:0060349~bone morphogenesis	3	25	12	0.000945801	0.0137249
CSF1R; PTCH1;	GO:0060603~mammary gland duct morphogenesis	2	5	40	0.000979184	0.0137249
PADI2; ROBO1;	GO:0070100~negative regulation of chemokine-mediated signaling pathway	2	5	40	0.000979184	0.0137249
FN1; EPHB1; EPHA7;	GO:0070372~regulation of ERK1 and ERK2 cascade	3	25	12	0.000945801	0.0137249
APOE; SORL1;	GO:1902430~negative regulation of beta-amyloid formation	2	5	40	0.000979184	0.0137249
EDN1; LTK; PIK3R5;	GO:0014065~phosphatidylinositol 3-kinase signaling	3	26	11.5385	0.00104955	0.0145896
IL6; ANXA3; IL1RN; PTGDS;	GO:0051384~response to glucocorticoid	4	61	6.55738	0.00109368	0.0150785
CCR7; CYP26B1;	GO:0001768~establishment of T cell polarity	2	6	33.3333	0.00129961	0.0173487
APOE; APOC1;	GO:0034382~chylomicron remnant clearance	2	6	33.3333	0.00129961	0.0173487
IL6; NKX3-1;	GO:0060664~epithelial cell proliferation involved in salivary gland morphogenesis	2	6	33.3333	0.00129961	0.0173487
CASP5; NLRC4;	GO:0070269~pyroptosis	2	6	33.3333	0.00129961	0.0173487
APOE; APOC1; STAR; SORL1;	GO:0008203~cholesterol metabolic process	4	65	6.15385	0.00136658	0.0180991
IFIT3; IL6; CSF1R; IL7; IL2RB; PRLR; LTK; NAIP; SPHK1; TNFRSF18;	GO:0043066~negative regulation of apoptotic process	10	445	2.24719	0.0014098	0.0182406
FGF2; FLT1; CCR7;	GO:0043552~positive regulation of phosphatidylinositol 3-kinase activity	3	29	10.3448	0.00140298	0.0182406
IL6; FGF2; EFNA1;	GO:0045765~regulation of angiogenesis	3	29	10.3448	0.00140298	0.0182406
FLT1; TYMP; CTGF; SLFN5; INA; TMEM176B; IGSF10; TCF23; ANGPTL6; BEX1;	GO:0030154~cell differentiation	10	449	2.22717	0.00150349	0.0193043
CD36; MSR1;	GO:0010886~positive regulation of cholesterol storage	2	7	28.5714	0.00166328	0.0205709
SEMA3F; PLXNA4;	GO:0021612~facial nerve structural organization	2	7	28.5714	0.00166328	0.0205709
CD9; EPB41L3;	GO:0030913~paranodal junction assembly	2	7	28.5714	0.00166328	0.0205709
TRIM72; NKX3-1;	GO:0043569~negative regulation of insulin-like growth factor receptor signaling pathway	2	7	28.5714	0.00166328	0.0205709
TULP3; PTCH1;	GO:0060831~smoothened signaling pathway involved in dorsal/ventral neural tube patterning	2	7	28.5714	0.00166328	0.0205709
ADAMTS3; CTSG; PTCH1; AEBP1;	GO:0016485~protein processing	4	70	5.71429	0.00177035	0.0215778
IL6; EDN1; HAS2; NKX3-1;	GO:0071347~cellular response to interleukin-1	4	70	5.71429	0.00177035	0.0215778
TNFRSF10A; PDE2A; CASP5; TLR8;	GO:0071260~cellular response to mechanical stimulus	4	71	5.6338	0.00186001	0.0225074
IDO1; SDC4; LILRB1;	GO:0042130~negative regulation of T cell proliferation	3	33	9.09091	0.00197877	0.0234387
MET; SEMA3F; PLXNA4;	GO:0071526~semaphorin-plexin signaling pathway	3	33	9.09091	0.00197877	0.0234387
TNFRSF10A; SERPINE1; SFRP2;	GO:1902042~negative regulation of extrinsic apoptotic signaling pathway via death domain receptors	3	33	9.09091	0.00197877	0.0234387
PGLYRP2; CLEC7A;	GO:0002221~pattern recognition receptor signaling pathway	2	8	25	0.0020696	0.0235208
APOC1; CD36; IL1RN; FAR2; LIPG;	GO:0006629~lipid metabolic process	5	123	4.06504	0.00203632	0.0235208
PGLYRP2; NLRC4;	GO:0016045~detection of bacterium	2	8	25	0.0020696	0.0235208
LIF; RPS6KA2;	GO:0045835~negative regulation of meiotic nuclear division	2	8	25	0.0020696	0.0235208
CD36; NLRC4;	GO:0050702~interleukin-1 beta secretion	2	8	25	0.0020696	0.0235208
CLDN1; EDN1;	GO:0071548~response to dexamethasone	2	8	25	0.0020696	0.0235208
IL6; CSF1R; IL2RB; CCR1; IL36G;	GO:0019221~cytokine-mediated signaling pathway	5	124	4.03226	0.00210661	0.0237807
EDN1; CNR1; STAR;	GO:0035094~response to nicotine	3	34	8.82353	0.00214241	0.0240236
SGK1; CTGF; IGFBP7; EPB41L3;	GO:0001558~regulation of cell growth	4	75	5.33333	0.00225014	0.0248995
LIN7A; CCR1; TRIM72; BRSK2;	GO:0006887~exocytosis	4	75	5.33333	0.00225014	0.0248995
EDN1; DEFB1; NKX3-1;	GO:0033574~response to testosterone	3	35	8.57143	0.00231421	0.025276
CACNA2D1; SCN1B; DSG2;	GO:0086091~regulation of heart rate by cardiac conduction	3	35	8.57143	0.00231421	0.025276
CNR1; ADORA2A; ADRA1B;	GO:0007188~adenylate cyclase-modulating G-protein coupled receptor signaling pathway	3	36	8.33333	0.00249431	0.0266366
FGF2; FLT1;	GO:0010863~positive regulation of phospholipase C activity	2	9	22.2222	0.00251797	0.0266366
APOE; APOC1;	GO:0010873~positive regulation of cholesterol esterification	2	9	22.2222	0.00251797	0.0266366
SEMA3F; PLXNA4;	GO:0021785~branchiomotor neuron axon guidance	2	9	22.2222	0.00251797	0.0266366
FGF2; CD34;	GO:0072089~stem cell proliferation	2	9	22.2222	0.00251797	0.0266366
IL6; CSF1R; LIF;	GO:0042517~positive regulation of tyrosine phosphorylation of Stat3 protein	3	37	8.10811	0.00268284	0.0282033
IFI16; NLRC4;	GO:0002218~activation of innate immune response	2	10	20	0.00300777	0.0297592
PTCH1; ALX1; CYP26B1;	GO:0030326~embryonic limb morphogenesis	3	38	7.89474	0.00287993	0.0297592
IL6; ADORA2A;	GO:0031000~response to caffeine	2	10	20	0.00300777	0.0297592
PTCH1; LGMN;	GO:0040015~negative regulation of multicellular organism growth	2	10	20	0.00300777	0.0297592
APOL3; APOE; APOC1;	GO:0042157~lipoprotein metabolic process	3	38	7.89474	0.00287993	0.0297592
GBP1; CMKLR1;	GO:0050848~regulation of calcium-mediated signaling	2	10	20	0.00300777	0.0297592
MCF2; CHN2; ARHGAP31; FGD2; FGD4;	GO:0051056~regulation of small GTPase mediated signal transduction	5	134	3.73134	0.00291019	0.0297592
SERPINE1; THBD;	GO:0051918~negative regulation of fibrinolysis	2	10	20	0.00300777	0.0297592
CD36; CD9;	GO:0071404~cellular response to low-density lipoprotein particle stimulus	2	10	20	0.00300777	0.0297592
NUAK1; VASH1;	GO:2000772~regulation of cellular senescence	2	10	20	0.00300777	0.0297592
IFIT1; OASL; IFI16;	GO:0045071~negative regulation of viral genome replication	3	39	7.69231	0.0030857	0.0303517
LIF; PRLR; IGFBP7;	GO:0007566~embryo implantation	3	40	7.5	0.00330028	0.0320871
TRIM16; PTCH1; IGFBP7;	GO:0032526~response to retinoic acid	3	40	7.5	0.00330028	0.0320871
ITGAL; CD9; FPR2; CXCR3;	GO:0006928~movement of cell or subcellular component	4	85	4.70588	0.0034646	0.0328819
CASP5; INA; PADI2;	GO:0021762~substantia nigra development	3	41	7.31707	0.00352378	0.0328819
LIF; TNFRSF18;	GO:0042511~positive regulation of tyrosine phosphorylation of Stat1 protein	2	11	18.1818	0.00353842	0.0328819
PDE2A; ADORA2A;	GO:0043116~negative regulation of vascular permeability	2	11	18.1818	0.00353842	0.0328819
TYMP; UPB1;	GO:0046135~pyrimidine nucleoside catabolic process	2	11	18.1818	0.00353842	0.0328819
IL6; LGR4;	GO:0046849~bone remodeling	2	11	18.1818	0.00353842	0.0328819
SFRP2; SAMSN1;	GO:0050732~negative regulation of peptidyl-tyrosine phosphorylation	2	11	18.1818	0.00353842	0.0328819
SERPINE1; FGF2;	GO:0061045~negative regulation of wound healing	2	11	18.1818	0.00353842	0.0328819
ADAMDEC1; CFB; CTSG; DPP4; CASP5; FGL2; MEP1A; LGMN; ADAMTS9; ADAM28;	GO:0006508~proteolysis	10	508	1.9685	0.00357592	0.0330478
GFRA2; CSF1R; FLT1; LTK;	GO:0007169~transmembrane receptor protein tyrosine kinase signaling pathway	4	87	4.5977	0.00375183	0.0343376
EPHB1; BHLHE22; PRDM6;	GO:0022008~neurogenesis	3	42	7.14286	0.00375631	0.0343376
ITM2A; IL7R;	GO:0002377~immunoglobulin production	2	12	16.6667	0.00410934	0.036188
SIX3; ARX;	GO:0021846~cell proliferation in forebrain	2	12	16.6667	0.00410934	0.036188
APOE; PLA2G7;	GO:0034374~low-density lipoprotein particle remodeling	2	12	16.6667	0.00410934	0.036188
IL7; ARX;	GO:0046622~positive regulation of organ growth	2	12	16.6667	0.00410934	0.036188
IL6; LGR4;	GO:0050710~negative regulation of cytokine secretion	2	12	16.6667	0.00410934	0.036188
SLC1A3; CLSTN2;	GO:0050806~positive regulation of synaptic transmission	2	12	16.6667	0.00410934	0.036188
SEMA3F; PLXNA4;	GO:1902287~semaphorin-plexin signaling pathway involved in axon guidance	2	12	16.6667	0.00410934	0.036188
SIX3; CCND1; SFRP2;	GO:0030178~negative regulation of Wnt signaling pathway	3	44	6.81818	0.00424892	0.0372223
CNR1; CCR1; CALCRL;	GO:0007187~G-protein coupled receptor signaling pathway, coupled to cyclic nucleotide second messenger	3	45	6.66667	0.0045092	0.0387266
STAR; TESC; SFRP2; NKX3-1;	GO:0008584~male gonad development	4	92	4.34783	0.00453951	0.0387266
IL6; HSPA2; IGFBP7;	GO:0009408~response to heat	3	45	6.66667	0.0045092	0.0387266
FN1; PCOLCE2;	GO:0010952~positive regulation of peptidase activity	2	13	15.3846	0.00471994	0.0387266
PDE2A; EDN1;	GO:0030818~negative regulation of cAMP biosynthetic process	2	13	15.3846	0.00471994	0.0387266
SYN3; CNR1;	GO:0032228~regulation of synaptic transmission, GABAergic	2	13	15.3846	0.00471994	0.0387266
EDN1; ADORA2A;	GO:0035815~positive regulation of renal sodium excretion	2	13	15.3846	0.00471994	0.0387266
CYBB; EDN1;	GO:0042554~superoxide anion generation	2	13	15.3846	0.00471994	0.0387266
CD36; MSR1;	GO:0042953~lipoprotein transport	2	13	15.3846	0.00471994	0.0387266
ARX; LIPG;	GO:0044241~lipid digestion	2	13	15.3846	0.00471994	0.0387266
CTSG; ADORA2A; LYZ; CKAP4;	GO:0044267~cellular protein metabolic process	4	93	4.30108	0.00470937	0.0387266
MAF; SIX3;	GO:0070306~lens fiber cell differentiation	2	13	15.3846	0.00471994	0.0387266
SLC1A3; SLC1A2;	GO:0089711~L-glutamate transmembrane transport	2	13	15.3846	0.00471994	0.0387266
EDN1; CXCR3; SPHK1;	GO:0019722~calcium-mediated signaling	3	46	6.52174	0.00477893	0.0390202
SGK1; ADORA2A; EPB41L3;	GO:0048812~neuron projection morphogenesis	3	47	6.38298	0.00505821	0.041101
EDN1; PTGDS;	GO:0001516~prostaglandin biosynthetic process	2	14	14.2857	0.00536966	0.0414301
APOE; PTCH1;	GO:0010875~positive regulation of cholesterol efflux	2	14	14.2857	0.00536966	0.0414301
SERPINE1; CD36;	GO:0030194~positive regulation of blood coagulation	2	14	14.2857	0.00536966	0.0414301
CSF1R; CCR7;	GO:0031529~ruffle organization	2	14	14.2857	0.00536966	0.0414301
APOE; APOC1;	GO:0033700~phospholipid efflux	2	14	14.2857	0.00536966	0.0414301
APOE; ADORA2A;	GO:0042311~vasodilation	2	14	14.2857	0.00536966	0.0414301
CTSG; CD36;	GO:0044130~negative regulation of growth of symbiont in host	2	14	14.2857	0.00536966	0.0414301
EFNA1; EPHA7;	GO:0050730~regulation of peptidyl-tyrosine phosphorylation	2	14	14.2857	0.00536966	0.0414301
NR2F6; EPHB1;	GO:0050965~detection of temperature stimulus involved in sensory perception of pain	2	14	14.2857	0.00536966	0.0414301
CD34; SFRP2;	GO:0071425~hematopoietic stem cell proliferation	2	14	14.2857	0.00536966	0.0414301
CSF1R; CCR7;	GO:2000147~positive regulation of cell motility	2	14	14.2857	0.00536966	0.0414301
CLDN1; IL6; CNR1; CTGF; PAX5;	GO:0007568~aging	5	159	3.14465	0.00585403	0.0449611
FGF2; ROBO1;	GO:0002042~cell migration involved in sprouting angiogenesis	2	15	13.3333	0.00605792	0.0454885
APOE; STAR;	GO:0048168~regulation of neuronal synaptic plasticity	2	15	13.3333	0.00605792	0.0454885
IL7R; CCR7;	GO:0048872~homeostasis of number of cells	2	15	13.3333	0.00605792	0.0454885
SORL1; TESC;	GO:0051604~protein maturation	2	15	13.3333	0.00605792	0.0454885
CD36; CTGF;	GO:0070542~response to fatty acid	2	15	13.3333	0.00605792	0.0454885
CLDN1; CNR1; CCND1; STAR;	GO:0045471~response to ethanol	4	102	3.92157	0.0064335	0.048094
EDN1; SLC1A2;	GO:0010259~multicellular organism aging	2	16	12.5	0.00678416	0.0487648
CD36; MSR1;	GO:0010744~positive regulation of macrophage derived foam cell differentiation	2	16	12.5	0.00678416	0.0487648
CSF1R; IFI16;	GO:0030224~monocyte differentiation	2	16	12.5	0.00678416	0.0487648
CD36; MSR1;	GO:0030301~cholesterol transport	2	16	12.5	0.00678416	0.0487648
KCNK5; KCNK13;	GO:0030322~stabilization of membrane potential	2	16	12.5	0.00678416	0.0487648
CCND1; STAR;	GO:0051412~response to corticosterone	2	16	12.5	0.00678416	0.0487648
PTGER2; P2RY6;	GO:0071380~cellular response to prostaglandin E stimulus	2	16	12.5	0.00678416	0.0487648
CACNA2D1; SCN1B;	GO:0086002~cardiac muscle cell action potential involved in contraction	2	16	12.5	0.00678416	0.0487648
CST7; IFI16;	GO:2000117~negative regulation of cysteine-type endopeptidase activity	2	16	12.5	0.00678416	0.0487648
CSF1R; FGF2; CD80; CA8;	GO:0048015~phosphatidylinositol-mediated signaling	4	105	3.80952	0.00708984	0.0507452
PTCH1; CYP26B1;	GO:0001709~cell fate determination	2	17	11.7647	0.00754783	0.0509857
CCR1; CCR7;	GO:0002407~dendritic cell chemotaxis	2	17	11.7647	0.00754783	0.0509857
ADORA2A; CALCRL;	GO:0006171~cAMP biosynthetic process	2	17	11.7647	0.00754783	0.0509857
CYBB; SLC1A3; SLC1A2; SLC12A7;	GO:0006811~ion transport	4	106	3.77358	0.00731806	0.0509857
FRMD7; SFRP2;	GO:0010975~regulation of neuron projection development	2	17	11.7647	0.00754783	0.0509857
IL6; EDN1; IL7R;	GO:0016049~cell growth	3	54	5.55556	0.00728777	0.0509857
SIX3; SLC1A2;	GO:0021537~telencephalon development	2	17	11.7647	0.00754783	0.0509857
MYO1B; MYO7A;	GO:0030048~actin filament-based movement	2	17	11.7647	0.00754783	0.0509857
CSF1R; CD34; IFI16;	GO:0030097~hemopoiesis	3	54	5.55556	0.00728777	0.0509857
FFAR2; IL6;	GO:0032722~positive regulation of chemokine production	2	17	11.7647	0.00754783	0.0509857
FGD2; FGD4; STMN3;	GO:0043087~regulation of GTPase activity	3	54	5.55556	0.00728777	0.0509857
APOE; LIPG;	GO:0043691~reverse cholesterol transport	2	17	11.7647	0.00754783	0.0509857
FGD2; FGD4;	GO:0046847~filopodium assembly	2	17	11.7647	0.00754783	0.0509857
CACNA2D1; SCN1B;	GO:0060307~regulation of ventricular cardiac muscle cell membrane repolarization	2	17	11.7647	0.00754783	0.0509857
CD34; CTGF;	GO:0001894~tissue homeostasis	2	18	11.1111	0.00834838	0.0535953
HSPA2; CCNA1;	GO:0007141~male meiosis I	2	18	11.1111	0.00834838	0.0535953
TNFRSF10A; TNFSF15;	GO:0007250~activation of NF-kappaB-inducing kinase activity	2	18	11.1111	0.00834838	0.0535953
GABRR2; SLC1A3; SLC1A2; SCN1B; PCDHB13; SLC12A7;	GO:0007268~chemical synaptic transmission	6	243	2.46914	0.00807387	0.0535953
SGK1; SCN1B;	GO:0010765~positive regulation of sodium ion transport	2	18	11.1111	0.00834838	0.0535953
SLC1A2; SFRP2;	GO:0031668~cellular response to extracellular stimulus	2	18	11.1111	0.00834838	0.0535953
CLDN1; OCLN;	GO:0045216~cell-cell junction organization	2	18	11.1111	0.00834838	0.0535953
PTCH1; SFRP2; NKX3-1;	GO:0050680~negative regulation of epithelial cell proliferation	3	56	5.35714	0.0080154	0.0535953
APOE; FCER2;	GO:0051000~positive regulation of nitric-oxide synthase activity	2	18	11.1111	0.00834838	0.0535953
CLDN1; TRIM72; C1QTNF1; NLRC4; SPTBN5;	GO:0051260~protein homooligomerization	5	172	2.90698	0.00801212	0.0535953
PTCH1; NKX3-1;	GO:0060037~pharyngeal system development	2	18	11.1111	0.00834838	0.0535953
CLDN1; CYP26B1;	GO:0061436~establishment of skin barrier	2	18	11.1111	0.00834838	0.0535953
CYBB; STAR;	GO:0071276~cellular response to cadmium ion	2	18	11.1111	0.00834838	0.0535953
IL6; HLA-DPA1; TNFSF13B;	GO:0042102~positive regulation of T cell proliferation	3	58	5.17241	0.00878431	0.0559667
IL6; EDN1; CALCRL;	GO:0048661~positive regulation of smooth muscle cell proliferation	3	58	5.17241	0.00878431	0.0559667
MYO1B; SORL1;	GO:0006892~post-Golgi vesicle-mediated transport	2	19	10.5263	0.00918526	0.0570096
APOE; CD36;	GO:0007263~nitric oxide mediated signal transduction	2	19	10.5263	0.00918526	0.0570096
P2RY6; HAS2;	GO:0014911~positive regulation of smooth muscle cell migration	2	19	10.5263	0.00918526	0.0570096
EPHB1; EPHA7;	GO:0031290~retinal ganglion cell axon guidance	2	19	10.5263	0.00918526	0.0570096
IL6; CLEC7A;	GO:0042832~defense response to protozoan	2	19	10.5263	0.00918526	0.0570096
TULP3; PTCH1;	GO:0045879~negative regulation of smoothened signaling pathway	2	19	10.5263	0.00918526	0.0570096
PAQR7; PAQR5;	GO:0048545~response to steroid hormone	2	19	10.5263	0.00918526	0.0570096
TRIM16; IL6; FGF2; CD80; PTCH1; ALX1; TESC; NKX3-1; LGR4;	GO:0045893~positive regulation of transcription, DNA-templated	9	500	1.8	0.00961171	0.0592194
TRAC; ITGAL; CD34; LILRB1; ICAM5;	GO:0050776~regulation of immune response	5	180	2.77778	0.00958462	0.0592194
CTGF; ALX1;	GO:0001502~cartilage condensation	2	21	9.52381	0.0109659	0.0605521
CSF1R; CCND1; EPHA7; NKX3-1;	GO:0001934~positive regulation of protein phosphorylation	4	124	3.22581	0.0122822	0.0605521
CD36; CCR7;	GO:0001954~positive regulation of cell-matrix adhesion	2	22	9.09091	0.0119086	0.0605521
IDO1;	GO:0002678~positive regulation of chronic inflammatory response	1	1	100	0.0137845	0.0605521
CNR1;	GO:0002866~positive regulation of acute inflammatory response to antigenic stimulus	1	1	100	0.0137845	0.0605521
CCR7;	GO:0002885~positive regulation of hypersensitivity	1	1	100	0.0137845	0.0605521
DSG2;	GO:0003165~Purkinje myocyte development	1	1	100	0.0137845	0.0605521
GDA;	GO:0006147~guanine catabolic process	1	1	100	0.0137845	0.0605521
LIN7A; LPXN; IL2RB; OCLN;	GO:0006461~protein complex assembly	4	116	3.44828	0.0098702	0.0605521
SGPP1;	GO:0006668~sphinganine-1-phosphate metabolic process	1	1	100	0.0137845	0.0605521
APOL3; ABCA6; SORL1;	GO:0006869~lipid transport	3	69	4.34783	0.0137703	0.0605521
APOE; CD5; CD36; MSR1; SORL1;	GO:0006898~receptor-mediated endocytosis	5	185	2.7027	0.0106684	0.0605521
HSPA2; CYP26B1;	GO:0007140~male meiosis	2	23	8.69565	0.0128854	0.0605521
ITGAL; CD209;	GO:0007159~leukocyte cell-cell adhesion	2	24	8.33333	0.013896	0.0605521
FPR2; ADRA1B; P2RY6;	GO:0007200~phospholipase C-activating G-protein coupled receptor signaling pathway	3	66	4.54545	0.0122817	0.0605521
ARTN; SERPINI1;	GO:0007422~peripheral nervous system development	2	23	8.69565	0.0128854	0.0605521
SIX3;	GO:0009946~proximal/distal axis specification	1	1	100	0.0137845	0.0605521
THBD; CCND1;	GO:0010165~response to X-ray	2	21	9.52381	0.0109659	0.0605521
EFNA1; SFRP2;	GO:0010719~negative regulation of epithelial to mesenchymal transition	2	23	8.69565	0.0128854	0.0605521
APOE;	GO:0010877~lipid transport involved in lipid storage	1	1	100	0.0137845	0.0605521
APOC1;	GO:0010900~negative regulation of phosphatidylcholine catabolic process	1	1	100	0.0137845	0.0605521
FGF2;	GO:0014843~growth factor dependent regulation of skeletal muscle satellite cell proliferation	1	1	100	0.0137845	0.0605521
NAIP; TRIM72; TRIM22; KLHL5; NLRC4; KLHL13; DTX4;	GO:0016567~protein ubiquitination	7	356	1.96629	0.0138313	0.0605521
FFAR2; CD36;	GO:0019915~lipid storage	2	23	8.69565	0.0128854	0.0605521
PLXNA4;	GO:0021793~chemorepulsion of branchiomotor axon	1	1	100	0.0137845	0.0605521
SCN1B;	GO:0021966~corticospinal neuron axon guidance	1	1	100	0.0137845	0.0605521
SGK1; ADGRG3; PLXNA4;	GO:0030334~regulation of cell migration	3	67	4.47761	0.012767	0.0605521
IL6;	GO:0031294~lymphocyte costimulation	1	1	100	0.0137845	0.0605521
EDN1;	GO:0031583~phospholipase D-activating G-protein coupled receptor signaling pathway	1	1	100	0.0137845	0.0605521
HSPA2;	GO:0031662~positive regulation of cyclin-dependent protein serine/threonine kinase activity involved in G2/M transition of mitotic cell cycle	1	1	100	0.0137845	0.0605521
CD84;	GO:0032685~negative regulation of granulocyte macrophage colony-stimulating factor production	1	1	100	0.0137845	0.0605521
LILRB1;	GO:0032945~negative regulation of mononuclear cell proliferation	1	1	100	0.0137845	0.0605521
TNFRSF10A; TNFSF15; TNFSF13B; TNFRSF18;	GO:0033209~tumor necrosis factor-mediated signaling pathway	4	117	3.4188	0.0101532	0.0605521
TLR8;	GO:0034158~toll-like receptor 8 signaling pathway	1	1	100	0.0137845	0.0605521
IDO1;	GO:0034276~kynurenic acid biosynthetic process	1	1	100	0.0137845	0.0605521
APOC1;	GO:0034369~plasma lipoprotein particle remodeling	1	1	100	0.0137845	0.0605521
PLA2G7;	GO:0034440~lipid oxidation	1	1	100	0.0137845	0.0605521
PLA2G7;	GO:0034441~plasma lipoprotein particle oxidation	1	1	100	0.0137845	0.0605521
SERPINE1;	GO:0035491~positive regulation of leukotriene production involved in inflammatory response	1	1	100	0.0137845	0.0605521
LILRB1;	GO:0035548~negative regulation of interferon-beta secretion	1	1	100	0.0137845	0.0605521
PDE2A; EDN1; NKX3-1;	GO:0035690~cellular response to drug	3	62	4.83871	0.0104478	0.0605521
NKX3-1;	GO:0035907~dorsal aorta development	1	1	100	0.0137845	0.0605521
FLT1;	GO:0036323~vascular endothelial growth factor receptor-1 signaling pathway	1	1	100	0.0137845	0.0605521
LGR4;	GO:0036335~intestinal stem cell homeostasis	1	1	100	0.0137845	0.0605521
DPP4;	GO:0036343~psychomotor behavior	1	1	100	0.0137845	0.0605521
CCR7;	GO:0038115~chemokine (C-C motif) ligand 19 signaling pathway	1	1	100	0.0137845	0.0605521
CCR7;	GO:0038116~chemokine (C-C motif) ligand 21 signaling pathway	1	1	100	0.0137845	0.0605521
TNFSF15;	GO:0042107~cytokine metabolic process	1	1	100	0.0137845	0.0605521
EDN1;	GO:0042313~protein kinase C deactivation	1	1	100	0.0137845	0.0605521
FGF2;	GO:0042660~positive regulation of cell fate specification	1	1	100	0.0137845	0.0605521
EDN1;	GO:0043179~rhythmic excitation	1	1	100	0.0137845	0.0605521
FFAR2; CCND1; STEAP4;	GO:0045444~fat cell differentiation	3	69	4.34783	0.0137703	0.0605521
ADORA2A;	GO:0045938~positive regulation of circadian sleep/wake cycle, sleep	1	1	100	0.0137845	0.0605521
SPHK1;	GO:0046521~sphingoid catabolic process	1	1	100	0.0137845	0.0605521
STBD1; APOE;	GO:0046907~intracellular transport	2	22	9.09091	0.0119086	0.0605521
MET; NKX3-1;	GO:0048754~branching morphogenesis of an epithelial tube	2	23	8.69565	0.0128854	0.0605521
TRIM16; CASP5;	GO:0050718~positive regulation of interleukin-1 beta secretion	2	21	9.52381	0.0109659	0.0605521
PLXNA4;	GO:0050923~regulation of negative chemotaxis	1	1	100	0.0137845	0.0605521
POU4F1;	GO:0051355~proprioception involved in equilibrioception	1	1	100	0.0137845	0.0605521
APOE;	GO:0051651~maintenance of location in cell	1	1	100	0.0137845	0.0605521
MYO7A;	GO:0051904~pigment granule transport	1	1	100	0.0137845	0.0605521
ADORA2A; CACNA2D1;	GO:0051924~regulation of calcium ion transport	2	24	8.33333	0.013896	0.0605521
CNR1; DSG2;	GO:0060135~maternal process involved in female pregnancy	2	23	8.69565	0.0128854	0.0605521
CNR1;	GO:0060405~regulation of penile erection	1	1	100	0.0137845	0.0605521
SERPINE1;	GO:0061044~negative regulation of vascular wound healing	1	1	100	0.0137845	0.0605521
SFRP2;	GO:0061185~negative regulation of dermatome development	1	1	100	0.0137845	0.0605521
TULP3;	GO:0061548~ganglion development	1	1	100	0.0137845	0.0605521
CLDN1;	GO:0061772~drug transport across blood-nerve barrier	1	1	100	0.0137845	0.0605521
IL6;	GO:0070091~glucagon secretion	1	1	100	0.0137845	0.0605521
CCR1; CXCR3; CMKLR1;	GO:0070098~chemokine-mediated signaling pathway	3	69	4.34783	0.0137703	0.0605521
CTSG;	GO:0070946~neutrophil mediated killing of gram-positive bacterium	1	1	100	0.0137845	0.0605521
LTK; TESC; CYP26B1;	GO:0071300~cellular response to retinoic acid	3	68	4.41176	0.0132632	0.0605521
CALCRL;	GO:0071329~cellular response to sucrose stimulus	1	1	100	0.0137845	0.0605521
CSF1R; CCR7;	GO:0071345~cellular response to cytokine stimulus	2	22	9.09091	0.0119086	0.0605521
IFIT1;	GO:0071357~cellular response to type I interferon	1	1	100	0.0137845	0.0605521
STAR;	GO:0071378~cellular response to growth hormone stimulus	1	1	100	0.0137845	0.0605521
FFAR2; EDN1;	GO:0071398~cellular response to fatty acid	2	21	9.52381	0.0109659	0.0605521
UGT3A2;	GO:0071412~cellular response to genistein	1	1	100	0.0137845	0.0605521
NEBL;	GO:0071691~cardiac muscle thin filament assembly	1	1	100	0.0137845	0.0605521
CD34;	GO:0071971~extracellular exosome assembly	1	1	100	0.0137845	0.0605521
ARX;	GO:0072148~epithelial cell fate commitment	1	1	100	0.0137845	0.0605521
LGR4;	GO:0072202~cell differentiation involved in metanephros development	1	1	100	0.0137845	0.0605521
CD34;	GO:0072254~metanephric glomerular mesangial cell differentiation	1	1	100	0.0137845	0.0605521
PTCH1; TESC;	GO:0072661~protein targeting to plasma membrane	2	24	8.33333	0.013896	0.0605521
EDN1; CCR7;	GO:0090023~positive regulation of neutrophil chemotaxis	2	22	9.09091	0.0119086	0.0605521
CCR7;	GO:0097022~lymphocyte migration into lymph node	1	1	100	0.0137845	0.0605521
CD5; IFI27; UACA;	GO:0097190~apoptotic signaling pathway	3	65	4.61538	0.0118071	0.0605521
SIX3;	GO:0097402~neuroblast migration	1	1	100	0.0137845	0.0605521
CD34;	GO:1900035~negative regulation of cellular response to heat	1	1	100	0.0137845	0.0605521
CD34;	GO:1900038~negative regulation of cellular response to hypoxia	1	1	100	0.0137845	0.0605521
LGMN;	GO:1901185~negative regulation of ERBB signaling pathway	1	1	100	0.0137845	0.0605521
PADI2;	GO:1901624~negative regulation of lymphocyte chemotaxis	1	1	100	0.0137845	0.0605521
APOE;	GO:1901628~positive regulation of postsynaptic membrane organization	1	1	100	0.0137845	0.0605521
APOE;	GO:1901630~negative regulation of presynaptic membrane organization	1	1	100	0.0137845	0.0605521
LIF;	GO:1901676~positive regulation of histone H3-K27 acetylation	1	1	100	0.0137845	0.0605521
SIX3;	GO:1901987~regulation of cell cycle phase transition	1	1	100	0.0137845	0.0605521
SORL1;	GO:1902771~positive regulation of choline O-acetyltransferase activity	1	1	100	0.0137845	0.0605521
SORL1;	GO:1902948~negative regulation of tau-protein kinase activity	1	1	100	0.0137845	0.0605521
SORL1;	GO:1902955~positive regulation of early endosome to recycling endosome transport	1	1	100	0.0137845	0.0605521
SORL1;	GO:1902960~negative regulation of aspartic-type endopeptidase activity involved in amyloid precursor protein catabolic process	1	1	100	0.0137845	0.0605521
SORL1;	GO:1902997~negative regulation of neurofibrillary tangle assembly	1	1	100	0.0137845	0.0605521
APOE;	GO:1903002~positive regulation of lipid transport across blood brain barrier	1	1	100	0.0137845	0.0605521
CLDN1;	GO:1903545~cellular response to butyrate	1	1	100	0.0137845	0.0605521
BRSK2;	GO:1904152~regulation of retrograde protein transport, ER to cytosol	1	1	100	0.0137845	0.0605521
FN1;	GO:1904237~positive regulation of substrate-dependent cell migration, cell attachment to substrate	1	1	100	0.0137845	0.0605521
CCR7;	GO:2000522~positive regulation of immunological synapse formation	1	1	100	0.0137845	0.0605521
CCR7;	GO:2000525~positive regulation of T cell costimulation	1	1	100	0.0137845	0.0605521
CCR7;	GO:2000526~positive regulation of glycoprotein biosynthetic process involved in immunological synapse formation	1	1	100	0.0137845	0.0605521
CCR7;	GO:2000547~regulation of dendritic cell dendrite assembly	1	1	100	0.0137845	0.0605521
NKX3-1;	GO:2000836~positive regulation of androgen secretion	1	1	100	0.0137845	0.0605521
LILRB1;	GO:2001193~positive regulation of gamma-delta T cell activation involved in immune response	1	1	100	0.0137845	0.0605521
POU4F1;	GO:2001208~negative regulation of transcription elongation from RNA polymerase I promoter	1	1	100	0.0137845	0.0605521
ADORA2A; NKX3-1;	GO:2001235~positive regulation of apoptotic signaling pathway	2	24	8.33333	0.013896	0.0605521
IL6; LIF; SFRP2;	GO:0033138~positive regulation of peptidyl-serine phosphorylation	3	70	4.28571	0.0142883	0.0621007
CD36; CLEC7A;	GO:0006910~phagocytosis, recognition	2	25	8	0.0149398	0.0637786
EPHB1; BRSK2;	GO:0030010~establishment of cell polarity	2	25	8	0.0149398	0.0637786
LILRB1; PGLYRP2;	GO:0032689~negative regulation of interferon-gamma production	2	25	8	0.0149398	0.0637786
APOE; APOC1;	GO:0033344~cholesterol efflux	2	25	8	0.0149398	0.0637786
TGFA; EDN1;	GO:0045840~positive regulation of mitotic nuclear division	2	25	8	0.0149398	0.0637786
PAQR7; PAQR5;	GO:0048477~oogenesis	2	25	8	0.0149398	0.0637786
PDE2A; SERPINE1; PLA2G7;	GO:0050729~positive regulation of inflammatory response	3	71	4.22535	0.0148173	0.0637786
SGK1; NUAK1; CTSG; CCND1; LTK; HUNK; BRSK2; NIM1K;	GO:0006468~protein phosphorylation	8	450	1.77778	0.0151835	0.0646549
IL6; TRIM22; NLRC4; SPHK1;	GO:0051092~positive regulation of NF-kappaB transcription factor activity	4	133	3.00752	0.0154119	0.0654618
CCR1; CACNA2D1; CALCRL;	GO:0006816~calcium ion transport	3	73	4.10959	0.015908	0.0672294
APOE; ADORA2A; CALCRL;	GO:0050728~negative regulation of inflammatory response	3	73	4.10959	0.015908	0.0672294
NAIP; NLRC4;	GO:0009966~regulation of signal transduction	2	26	7.69231	0.0160163	0.0675172
SERPINE1;	GO:0001300~chronological cell aging	1	2	50	0.0206056	0.0687423
VCAN; AEBP1; CMKLR1; TRPS1;	GO:0001501~skeletal system development	4	137	2.91971	0.0169497	0.0687423
PGLYRP2;	GO:0001519~peptide amidation	1	2	50	0.0206056	0.0687423
EDN1; SFRP2;	GO:0001569~branching involved in blood vessel morphogenesis	2	29	6.89655	0.0194368	0.0687423
ITGB8;	GO:0001573~ganglioside metabolic process	1	2	50	0.0206056	0.0687423
FN1; TLR8;	GO:0001932~regulation of protein phosphorylation	2	30	6.66667	0.020639	0.0687423
APOE; VASH1;	GO:0001937~negative regulation of endothelial cell proliferation	2	28	7.14286	0.0182653	0.0687423
RPS6KA2;	GO:0002035~brain renin-angiotensin system	1	2	50	0.0206056	0.0687423
LGMN; TLR8;	GO:0002224~toll-like receptor signaling pathway	2	28	7.14286	0.0182653	0.0687423
IL6;	GO:0002384~hepatic immune response	1	2	50	0.0206056	0.0687423
FFAR2;	GO:0002673~regulation of acute inflammatory response	1	2	50	0.0206056	0.0687423
CXCR3;	GO:0002685~regulation of leukocyte migration	1	2	50	0.0206056	0.0687423
FFAR2;	GO:0002720~positive regulation of cytokine production involved in immune response	1	2	50	0.0206056	0.0687423
FFAR2;	GO:0002752~cell surface pattern recognition receptor signaling pathway	1	2	50	0.0206056	0.0687423
FFAR2;	GO:0002879~positive regulation of acute inflammatory response to non-antigenic stimulus	1	2	50	0.0206056	0.0687423
SIX3;	GO:0003404~optic vesicle morphogenesis	1	2	50	0.0206056	0.0687423
PRTFDC1;	GO:0006178~guanine salvage	1	2	50	0.0206056	0.0687423
LGMN;	GO:0006624~vacuolar protein processing	1	2	50	0.0206056	0.0687423
PRLR; STAR;	GO:0006694~steroid biosynthetic process	2	29	6.89655	0.0194368	0.0687423
CNR1; HSPA2; CCNA1; PAX5; LGR4; CYP26B1; ADAM28;	GO:0007283~spermatogenesis	7	371	1.88679	0.0168873	0.0687423
CLEC7A;	GO:0009756~carbohydrate mediated signaling	1	2	50	0.0206056	0.0687423
EDN1; PTCH1;	GO:0009953~dorsal/ventral pattern formation	2	30	6.66667	0.020639	0.0687423
PTCH1;	GO:0010157~response to chlorate	1	2	50	0.0206056	0.0687423
PADI2;	GO:0010848~regulation of chromatin disassembly	1	2	50	0.0206056	0.0687423
LIPG;	GO:0010983~positive regulation of high-density lipoprotein particle clearance	1	2	50	0.0206056	0.0687423
SIX3;	GO:0014016~neuroblast differentiation	1	2	50	0.0206056	0.0687423
SLC1A3; SLC1A2;	GO:0014047~glutamate secretion	2	28	7.14286	0.0182653	0.0687423
ADORA2A;	GO:0014057~positive regulation of acetylcholine secretion, neurotransmission	1	2	50	0.0206056	0.0687423
STAR;	GO:0017143~insecticide metabolic process	1	2	50	0.0206056	0.0687423
PADI2;	GO:0018101~protein citrullination	1	2	50	0.0206056	0.0687423
UPB1;	GO:0019483~beta-alanine biosynthetic process	1	2	50	0.0206056	0.0687423
POU4F1;	GO:0021535~cell migration in hindbrain	1	2	50	0.0206056	0.0687423
PLXNA4;	GO:0021644~vagus nerve morphogenesis	1	2	50	0.0206056	0.0687423
PLXNA4;	GO:0021784~postganglionic parasympathetic fiber development	1	2	50	0.0206056	0.0687423
ARX;	GO:0021831~embryonic olfactory bulb interneuron precursor migration	1	2	50	0.0206056	0.0687423
ROBO1;	GO:0021836~chemorepulsion involved in postnatal olfactory bulb interneuron migration	1	2	50	0.0206056	0.0687423
PTCH1;	GO:0021997~neural plate axis specification	1	2	50	0.0206056	0.0687423
FN1; CTSG; LAMB3;	GO:0022617~extracellular matrix disassembly	3	74	4.05405	0.0164699	0.0687423
VCAN; SDC4;	GO:0030203~glycosaminoglycan metabolic process	2	28	7.14286	0.0182653	0.0687423
SLC1A2; PAX5;	GO:0030534~adult behavior	2	27	7.40741	0.0171249	0.0687423
PRTFDC1;	GO:0032263~GMP salvage	1	2	50	0.0206056	0.0687423
CD84;	GO:0032701~negative regulation of interleukin-18 production	1	2	50	0.0206056	0.0687423
APOE;	GO:0032805~positive regulation of low-density lipoprotein particle receptor catabolic process	1	2	50	0.0206056	0.0687423
CTGF;	GO:0034059~response to anoxia	1	2	50	0.0206056	0.0687423
EDN1;	GO:0034696~response to prostaglandin F	1	2	50	0.0206056	0.0687423
NUAK1;	GO:0035507~regulation of myosin-light-chain-phosphatase activity	1	2	50	0.0206056	0.0687423
CD34;	GO:0035759~mesangial cell-matrix adhesion	1	2	50	0.0206056	0.0687423
FN1; LAMB3;	GO:0035987~endodermal cell differentiation	2	27	7.40741	0.0171249	0.0687423
IDO1;	GO:0036269~swimming behavior	1	2	50	0.0206056	0.0687423
PADI2;	GO:0036413~histone H3-R26 citrullination	1	2	50	0.0206056	0.0687423
ADORA2A;	GO:0040013~negative regulation of locomotion	1	2	50	0.0206056	0.0687423
FN1; FGF2; SDC4;	GO:0042060~wound healing	3	75	4	0.0170428	0.0687423
STAR;	GO:0042747~circadian sleep/wake cycle, REM sleep	1	2	50	0.0206056	0.0687423
EPB41L3;	GO:0043217~myelin maintenance	1	2	50	0.0206056	0.0687423
SHROOM3;	GO:0043482~cellular pigment accumulation	1	2	50	0.0206056	0.0687423
SOX13;	GO:0045586~regulation of gamma-delta T cell differentiation	1	2	50	0.0206056	0.0687423
NKX3-1; SPHK1;	GO:0045931~positive regulation of mitotic cell cycle	2	27	7.40741	0.0171249	0.0687423
PRTFDC1;	GO:0046038~GMP catabolic process	1	2	50	0.0206056	0.0687423
GDA;	GO:0046098~guanine metabolic process	1	2	50	0.0206056	0.0687423
PRTFDC1;	GO:0046100~hypoxanthine metabolic process	1	2	50	0.0206056	0.0687423
PLA2G7;	GO:0046469~platelet activating factor metabolic process	1	2	50	0.0206056	0.0687423
IL6; SLC1A3;	GO:0046677~response to antibiotic	2	29	6.89655	0.0194368	0.0687423
MYO7A;	GO:0048563~post-embryonic animal organ morphogenesis	1	2	50	0.0206056	0.0687423
IL6;	GO:0048635~negative regulation of muscle organ development	1	2	50	0.0206056	0.0687423
CCR7;	GO:0050706~regulation of interleukin-1 beta secretion	1	2	50	0.0206056	0.0687423
CTGF;	GO:0050867~positive regulation of cell activation	1	2	50	0.0206056	0.0687423
ROBO1;	GO:0050925~negative regulation of negative chemotaxis	1	2	50	0.0206056	0.0687423
MYO1B; PLS1;	GO:0051017~actin filament bundle assembly	2	28	7.14286	0.0182653	0.0687423
ANXA3;	GO:0051054~positive regulation of DNA metabolic process	1	2	50	0.0206056	0.0687423
CD36;	GO:0055096~low-density lipoprotein particle mediated signaling	1	2	50	0.0206056	0.0687423
CTGF;	GO:0060401~cytosolic calcium ion transport	1	2	50	0.0206056	0.0687423
TULP3;	GO:0060434~bronchus morphogenesis	1	2	50	0.0206056	0.0687423
LGR4;	GO:0061290~canonical Wnt signaling pathway involved in metanephric kidney development	1	2	50	0.0206056	0.0687423
STBD1;	GO:0061723~glycophagy	1	2	50	0.0206056	0.0687423
EDN1;	GO:0070101~positive regulation of chemokine-mediated signaling pathway	1	2	50	0.0206056	0.0687423
HSPA2;	GO:0070194~synaptonemal complex disassembly	1	2	50	0.0206056	0.0687423
CD36;	GO:0070543~response to linoleic acid	1	2	50	0.0206056	0.0687423
STAR;	GO:0071373~cellular response to luteinizing hormone stimulus	1	2	50	0.0206056	0.0687423
CD34;	GO:0071657~positive regulation of granulocyte colony-stimulating factor production	1	2	50	0.0206056	0.0687423
PTCH1;	GO:0072203~cell proliferation involved in metanephros development	1	2	50	0.0206056	0.0687423
LGR4;	GO:0072224~metanephric glomerulus development	1	2	50	0.0206056	0.0687423
CCR7;	GO:0072610~interleukin-12 secretion	1	2	50	0.0206056	0.0687423
APOE;	GO:0090209~negative regulation of triglyceride metabolic process	1	2	50	0.0206056	0.0687423
FFAR2;	GO:0090276~regulation of peptide hormone secretion	1	2	50	0.0206056	0.0687423
ARTN;	GO:0097021~lymphocyte migration into lymphoid organs	1	2	50	0.0206056	0.0687423
LGALS12; SGPP1;	GO:0097193~intrinsic apoptotic signaling pathway	2	28	7.14286	0.0182653	0.0687423
CLDN1; CCND1;	GO:0097421~liver regeneration	2	28	7.14286	0.0182653	0.0687423
CD34;	GO:1900168~positive regulation of glial cell-derived neurotrophic factor secretion	1	2	50	0.0206056	0.0687423
APOE;	GO:1900221~regulation of beta-amyloid clearance	1	2	50	0.0206056	0.0687423
MET;	GO:1901299~negative regulation of hydrogen peroxide-mediated programmed cell death	1	2	50	0.0206056	0.0687423
SIX3;	GO:1902692~regulation of neuroblast proliferation	1	2	50	0.0206056	0.0687423
APOE;	GO:1902952~positive regulation of dendritic spine maintenance	1	2	50	0.0206056	0.0687423
SORL1;	GO:1902963~negative regulation of metalloendopeptidase activity involved in amyloid precursor protein catabolic process	1	2	50	0.0206056	0.0687423
APOE;	GO:1902995~positive regulation of phospholipid efflux	1	2	50	0.0206056	0.0687423
GFRA2;	GO:1903263~positive regulation of serine phosphorylation of STAT3 protein	1	2	50	0.0206056	0.0687423
LAMP3;	GO:1903900~regulation of viral life cycle	1	2	50	0.0206056	0.0687423
SFRP2;	GO:1904956~regulation of midbrain dopaminergic neuron differentiation	1	2	50	0.0206056	0.0687423
IL6;	GO:1990646~cellular response to prolactin	1	2	50	0.0206056	0.0687423
CYBB;	GO:1990776~response to angiotensin	1	2	50	0.0206056	0.0687423
SFRP2;	GO:2000041~negative regulation of planar cell polarity pathway involved in axis elongation	1	2	50	0.0206056	0.0687423
SERPINE1;	GO:2000098~negative regulation of smooth muscle cell-matrix adhesion	1	2	50	0.0206056	0.0687423
CD36;	GO:2000334~positive regulation of blood microparticle formation	1	2	50	0.0206056	0.0687423
C1QTNF1;	GO:2000860~positive regulation of aldosterone secretion	1	2	50	0.0206056	0.0687423
CYP26B1;	GO:2001037~positive regulation of tongue muscle cell differentiation	1	2	50	0.0206056	0.0687423
LILRB1;	GO:2001183~negative regulation of interleukin-12 secretion	1	2	50	0.0206056	0.0687423
LILRB1;	GO:2001186~negative regulation of CD8-positive, alpha-beta T cell activation	1	2	50	0.0206056	0.0687423
MCF2; FGD2; FGD4;	GO:0035023~regulation of Rho protein signal transduction	3	81	3.7037	0.0207122	0.0688498
FGF2; CTGF; GALNT3;	GO:0008543~fibroblast growth factor receptor signaling pathway	3	82	3.65854	0.0213626	0.0708716
EDN1; ADORA2A;	GO:0007205~protein kinase C-activating G-protein coupled receptor signaling pathway	2	31	6.45161	0.0218715	0.071992
NCAM1; ADORA2A;	GO:0048167~regulation of synaptic plasticity	2	31	6.45161	0.0218715	0.071992
CLDN1; OCLN;	GO:0070830~bicellular tight junction assembly	2	31	6.45161	0.0218715	0.071992
IL6; STAR;	GO:0071549~cellular response to dexamethasone stimulus	2	31	6.45161	0.0218715	0.071992
ITGAL; ITGB8; CTGF;	GO:0007229~integrin-mediated signaling pathway	3	83	3.61446	0.0220241	0.0723525
CCND1;	GO:0000320~re-entry into mitotic cell cycle	1	3	33.3333	0.0273795	0.0727525
IL6;	GO:0001781~neutrophil apoptotic process	1	3	33.3333	0.0273795	0.0727525
FFAR2;	GO:0002232~leukocyte chemotaxis involved in inflammatory response	1	3	33.3333	0.0273795	0.0727525
LILRB1; CD209; CD84; LAMP3;	GO:0002250~adaptive immune response	4	153	2.61438	0.0240405	0.0727525
ITGAL;	GO:0002291~T cell activation via T cell receptor contact with antigen bound to MHC molecule on antigen presenting cell	1	3	33.3333	0.0273795	0.0727525
ITM2A;	GO:0002317~plasma cell differentiation	1	3	33.3333	0.0273795	0.0727525
CLEC7A;	GO:0002366~leukocyte activation involved in immune response	1	3	33.3333	0.0273795	0.0727525
CCR7;	GO:0002408~myeloid dendritic cell chemotaxis	1	3	33.3333	0.0273795	0.0727525
IDO1;	GO:0002534~cytokine production involved in inflammatory response	1	3	33.3333	0.0273795	0.0727525
TNFSF13B;	GO:0002636~positive regulation of germinal center formation	1	3	33.3333	0.0273795	0.0727525
CD36; TLR8;	GO:0002755~MyD88-dependent toll-like receptor signaling pathway	2	33	6.06061	0.0244254	0.0727525
CD101;	GO:0002763~positive regulation of myeloid leukocyte differentiation	1	3	33.3333	0.0273795	0.0727525
LILRB1;	GO:0002767~immune response-inhibiting cell surface receptor signaling pathway	1	3	33.3333	0.0273795	0.0727525
LILRB1;	GO:0002774~Fc receptor mediated inhibitory signaling pathway	1	3	33.3333	0.0273795	0.0727525
SAMSN1;	GO:0002820~negative regulation of adaptive immune response	1	3	33.3333	0.0273795	0.0727525
CCR7;	GO:0002922~positive regulation of humoral immune response	1	3	33.3333	0.0273795	0.0727525
TRIM72;	GO:0003012~muscle system process	1	3	33.3333	0.0273795	0.0727525
EFNA1;	GO:0003199~endocardial cushion to mesenchymal transition involved in heart valve formation	1	3	33.3333	0.0273795	0.0727525
PRTFDC1;	GO:0006168~adenine salvage	1	3	33.3333	0.0273795	0.0727525
APOE; APOC1;	GO:0006641~triglyceride metabolic process	2	34	5.88235	0.0257457	0.0727525
NKX3-1;	GO:0007431~salivary gland development	1	3	33.3333	0.0273795	0.0727525
TRIM72; TCF23; AEBP1;	GO:0007517~muscle organ development	3	86	3.48837	0.024075	0.0727525
NEGR1; MRAP2;	GO:0007631~feeding behavior	2	35	5.71429	0.0270945	0.0727525
CLDN1;	GO:0008065~establishment of blood-nerve barrier	1	3	33.3333	0.0273795	0.0727525
IL6; HSPA2;	GO:0009409~response to cold	2	35	5.71429	0.0270945	0.0727525
SLC1A3;	GO:0009449~gamma-aminobutyric acid biosynthetic process	1	3	33.3333	0.0273795	0.0727525
PTCH1;	GO:0009957~epidermal cell fate specification	1	3	33.3333	0.0273795	0.0727525
ADAMTS3;	GO:0010573~vascular endothelial growth factor production	1	3	33.3333	0.0273795	0.0727525
IL6;	GO:0010574~regulation of vascular endothelial growth factor production	1	3	33.3333	0.0273795	0.0727525
ALX1; GCNT2;	GO:0010718~positive regulation of epithelial to mesenchymal transition	2	33	6.06061	0.0244254	0.0727525
SLC2A10; EDN1;	GO:0015758~glucose transport	2	33	6.06061	0.0244254	0.0727525
GALNT3;	GO:0018242~protein O-linked glycosylation via serine	1	3	33.3333	0.0273795	0.0727525
STAR;	GO:0018879~biphenyl metabolic process	1	3	33.3333	0.0273795	0.0727525
STAR;	GO:0018894~dibenzo-p-dioxin metabolic process	1	3	33.3333	0.0273795	0.0727525
STAR;	GO:0018958~phenol-containing compound metabolic process	1	3	33.3333	0.0273795	0.0727525
STAR;	GO:0018963~phthalate metabolic process	1	3	33.3333	0.0273795	0.0727525
CD209;	GO:0019062~virion attachment to host cell	1	3	33.3333	0.0273795	0.0727525
SLC1A3;	GO:0021545~cranial nerve development	1	3	33.3333	0.0273795	0.0727525
TULP3;	GO:0021914~negative regulation of smoothened signaling pathway involved in ventral spinal cord patterning	1	3	33.3333	0.0273795	0.0727525
POU4F1;	GO:0021986~habenula development	1	3	33.3333	0.0273795	0.0727525
EDN1;	GO:0030185~nitric oxide transport	1	3	33.3333	0.0273795	0.0727525
CALCRL; MRAP2;	GO:0030819~positive regulation of cAMP biosynthetic process	2	35	5.71429	0.0270945	0.0727525
EPB41L3;	GO:0030865~cortical cytoskeleton organization	1	3	33.3333	0.0273795	0.0727525
SLC1A3;	GO:0031223~auditory behavior	1	3	33.3333	0.0273795	0.0727525
TNFSF13B;	GO:0031296~B cell costimulation	1	3	33.3333	0.0273795	0.0727525
CCND1; CTGF; PTCH1;	GO:0032355~response to estradiol	3	90	3.33333	0.0269647	0.0727525
RALGPS2;	GO:0032485~regulation of Ral protein signal transduction	1	3	33.3333	0.0273795	0.0727525
CCR7;	GO:0032649~regulation of interferon-gamma production	1	3	33.3333	0.0273795	0.0727525
SPHK1;	GO:0032651~regulation of interleukin-1 beta production	1	3	33.3333	0.0273795	0.0727525
PGLYRP2;	GO:0032827~negative regulation of natural killer cell differentiation involved in immune response	1	3	33.3333	0.0273795	0.0727525
PDE2A;	GO:0033159~negative regulation of protein import into nucleus, translocation	1	3	33.3333	0.0273795	0.0727525
CNR1;	GO:0033602~negative regulation of dopamine secretion	1	3	33.3333	0.0273795	0.0727525
DPP4;	GO:0033632~regulation of cell-cell adhesion mediated by integrin	1	3	33.3333	0.0273795	0.0727525
STMN3;	GO:0035021~negative regulation of Rac protein signal transduction	1	3	33.3333	0.0273795	0.0727525
TNFRSF10A;	GO:0036462~TRAIL-activated apoptotic signaling pathway	1	3	33.3333	0.0273795	0.0727525
SEMA3F;	GO:0036486~ventral trunk neural crest cell migration	1	3	33.3333	0.0273795	0.0727525
CSF1R;	GO:0038145~macrophage colony-stimulating factor signaling pathway	1	3	33.3333	0.0273795	0.0727525
PRLR;	GO:0038161~prolactin signaling pathway	1	3	33.3333	0.0273795	0.0727525
CNR1;	GO:0038171~cannabinoid signaling pathway	1	3	33.3333	0.0273795	0.0727525
PRLR;	GO:0042977~activation of JAK2 kinase activity	1	3	33.3333	0.0273795	0.0727525
APOL3; CD36; CCR7; TRIM22;	GO:0043123~positive regulation of I-kappaB kinase/NF-kappaB signaling	4	157	2.54777	0.0260542	0.0727525
APOE; SORL1;	GO:0043407~negative regulation of MAP kinase activity	2	35	5.71429	0.0270945	0.0727525
EDN1; FGD2;	GO:0043507~positive regulation of JUN kinase activity	2	33	6.06061	0.0244254	0.0727525
PGLYRP2;	GO:0044117~growth of symbiont in host	1	3	33.3333	0.0273795	0.0727525
IL6;	GO:0045079~negative regulation of chemokine biosynthetic process	1	3	33.3333	0.0273795	0.0727525
IL6;	GO:0045188~regulation of circadian sleep/wake cycle, non-REM sleep	1	3	33.3333	0.0273795	0.0727525
HAS2;	GO:0045226~extracellular polysaccharide biosynthetic process	1	3	33.3333	0.0273795	0.0727525
EDN1;	GO:0045321~leukocyte activation	1	3	33.3333	0.0273795	0.0727525
CD80;	GO:0045425~positive regulation of granulocyte macrophage colony-stimulating factor biosynthetic process	1	3	33.3333	0.0273795	0.0727525
RPS6KA2; LILRB1;	GO:0045786~negative regulation of cell cycle	2	35	5.71429	0.0270945	0.0727525
IL6;	GO:0045837~negative regulation of membrane potential	1	3	33.3333	0.0273795	0.0727525
CD209;	GO:0046968~peptide antigen transport	1	3	33.3333	0.0273795	0.0727525
EFNA1; EPHB1; EPHA7;	GO:0048013~ephrin receptor signaling pathway	3	87	3.44828	0.0247808	0.0727525
LGR4; TRPS1;	GO:0048565~digestive tract development	2	35	5.71429	0.0270945	0.0727525
PAX5; TBX15;	GO:0048701~embryonic cranial skeleton morphogenesis	2	32	6.25	0.0231338	0.0727525
POU4F1;	GO:0048880~sensory system development	1	3	33.3333	0.0273795	0.0727525
LIPG;	GO:0050746~regulation of lipoprotein metabolic process	1	3	33.3333	0.0273795	0.0727525
MET; FGF2;	GO:0050918~positive chemotaxis	2	35	5.71429	0.0270945	0.0727525
SEMA3F; EPHA7;	GO:0050919~negative chemotaxis	2	33	6.06061	0.0244254	0.0727525
IFIT1;	GO:0051097~negative regulation of helicase activity	1	3	33.3333	0.0273795	0.0727525
FCER2;	GO:0051712~positive regulation of killing of cells of other organism	1	3	33.3333	0.0273795	0.0727525
SGK1;	GO:0060453~regulation of gastric acid secretion	1	3	33.3333	0.0273795	0.0727525
EDN1;	GO:0060585~positive regulation of prostaglandin-endoperoxide synthase activity	1	3	33.3333	0.0273795	0.0727525
PTCH1;	GO:0061005~cell differentiation involved in kidney development	1	3	33.3333	0.0273795	0.0727525
SIX3;	GO:0061074~regulation of neural retina development	1	3	33.3333	0.0273795	0.0727525
ARTN;	GO:0061146~Peyer's patch morphogenesis	1	3	33.3333	0.0273795	0.0727525
CACNA2D1;	GO:0061577~calcium ion transmembrane transport via high voltage-gated calcium channel	1	3	33.3333	0.0273795	0.0727525
CCND1;	GO:0070141~response to UV-A	1	3	33.3333	0.0273795	0.0727525
CYP26B1;	GO:0070268~cornification	1	3	33.3333	0.0273795	0.0727525
CTGF;	GO:0070278~extracellular matrix constituent secretion	1	3	33.3333	0.0273795	0.0727525
HAS2;	GO:0070295~renal water absorption	1	3	33.3333	0.0273795	0.0727525
STAR;	GO:0070859~positive regulation of bile acid biosynthetic process	1	3	33.3333	0.0273795	0.0727525
CLEC7A;	GO:0071226~cellular response to molecule of fungal origin	1	3	33.3333	0.0273795	0.0727525
CLDN1;	GO:0071284~cellular response to lead ion	1	3	33.3333	0.0273795	0.0727525
RPS6KA2;	GO:0071322~cellular response to carbohydrate stimulus	1	3	33.3333	0.0273795	0.0727525
EDN1;	GO:0071389~cellular response to mineralocorticoid stimulus	1	3	33.3333	0.0273795	0.0727525
CCR7;	GO:0071731~response to nitric oxide	1	3	33.3333	0.0273795	0.0727525
NKX3-1;	GO:0071899~negative regulation of estrogen receptor binding	1	3	33.3333	0.0273795	0.0727525
CD34;	GO:0072011~glomerular endothelium development	1	3	33.3333	0.0273795	0.0727525
LGR4;	GO:0072282~metanephric nephron tubule morphogenesis	1	3	33.3333	0.0273795	0.0727525
SCN1B;	GO:0086047~membrane depolarization during Purkinje myocyte cell action potential	1	3	33.3333	0.0273795	0.0727525
CACNA2D1;	GO:0086048~membrane depolarization during bundle of His cell action potential	1	3	33.3333	0.0273795	0.0727525
HAS2;	GO:0090500~endocardial cushion to mesenchymal transition	1	3	33.3333	0.0273795	0.0727525
MTSS1L;	GO:0097581~lamellipodium organization	1	3	33.3333	0.0273795	0.0727525
CACNA2D1;	GO:0098903~regulation of membrane repolarization during action potential	1	3	33.3333	0.0273795	0.0727525
HAS2;	GO:1900625~positive regulation of monocyte aggregation	1	3	33.3333	0.0273795	0.0727525
GPR27;	GO:1900738~positive regulation of phospholipase C-activating G-protein coupled receptor signaling pathway	1	3	33.3333	0.0273795	0.0727525
ADAMTS3;	GO:1900748~positive regulation of vascular endothelial growth factor signaling pathway	1	3	33.3333	0.0273795	0.0727525
VASH1;	GO:1901491~negative regulation of lymphangiogenesis	1	3	33.3333	0.0273795	0.0727525
CACNA2D1;	GO:1901843~positive regulation of high voltage-gated calcium channel activity	1	3	33.3333	0.0273795	0.0727525
PLS1;	GO:1902896~terminal web assembly	1	3	33.3333	0.0273795	0.0727525
LIF;	GO:1903025~regulation of RNA polymerase II regulatory region sequence-specific DNA binding	1	3	33.3333	0.0273795	0.0727525
CLDN1;	GO:1903348~positive regulation of bicellular tight junction assembly	1	3	33.3333	0.0273795	0.0727525
CYBB;	GO:1904044~response to aldosterone	1	3	33.3333	0.0273795	0.0727525
CYBB;	GO:1904845~cellular response to L-glutamine	1	3	33.3333	0.0273795	0.0727525
SFRP2;	GO:2000035~regulation of stem cell division	1	3	33.3333	0.0273795	0.0727525
IL6;	GO:2000366~positive regulation of STAT protein import into nucleus	1	3	33.3333	0.0273795	0.0727525
FGF2;	GO:2000544~regulation of endothelial cell chemotaxis to fibroblast growth factor	1	3	33.3333	0.0273795	0.0727525
LILRB1;	GO:2000669~negative regulation of dendritic cell apoptotic process	1	3	33.3333	0.0273795	0.0727525
LILRB1;	GO:2001180~negative regulation of interleukin-10 secretion	1	3	33.3333	0.0273795	0.0727525
LILRB1;	GO:2001189~negative regulation of T cell activation via T cell receptor contact with antigen bound to MHC molecule on antigen presenting cell	1	3	33.3333	0.0273795	0.0727525
APOE; FGD2; FGD4; PAK6;	GO:0007010~cytoskeleton organization	4	160	2.5	0.027629	0.0732997
ADAMDEC1; LPXN;	GO:0007162~negative regulation of cell adhesion	2	36	5.55556	0.0284712	0.0753089
SERPINE1; SFRP2; ROBO1;	GO:0030336~negative regulation of cell migration	3	92	3.26087	0.0284759	0.0753089
APOE; CYBB;	GO:0000302~response to reactive oxygen species	2	38	5.26316	0.0313065	0.0765005
EDN1;	GO:0001821~histamine secretion	1	4	25	0.0341068	0.0765005
MYO7A;	GO:0001845~phagolysosome assembly	1	4	25	0.0341068	0.0765005
PLS1;	GO:0001951~intestinal D-glucose absorption	1	4	25	0.0341068	0.0765005
ADRA1B;	GO:0001994~norepinephrine-epinephrine vasoconstriction involved in regulation of systemic arterial blood pressure	1	4	25	0.0341068	0.0765005
SIX3;	GO:0002070~epithelial cell maturation	1	4	25	0.0341068	0.0765005
EPB41L3;	GO:0002175~protein localization to paranode region of axon	1	4	25	0.0341068	0.0765005
IL7;	GO:0002360~T cell lineage commitment	1	4	25	0.0341068	0.0765005
IDO1;	GO:0002666~positive regulation of T cell tolerance induction	1	4	25	0.0341068	0.0765005
FCER2;	GO:0002925~positive regulation of humoral immune response mediated by circulating immunoglobulin	1	4	25	0.0341068	0.0765005
IL6; ADORA2A; TESC;	GO:0006469~negative regulation of protein kinase activity	3	97	3.09278	0.0324465	0.0765005
FN1; IL6;	GO:0006953~acute-phase response	2	37	5.40541	0.0298753	0.0765005
FN1;	GO:0007161~calcium-independent cell-matrix adhesion	1	4	25	0.0341068	0.0765005
APOE; ADORA2A;	GO:0007271~synaptic transmission, cholinergic	2	37	5.40541	0.0298753	0.0765005
SLC1A2;	GO:0007632~visual behavior	1	4	25	0.0341068	0.0765005
STAR;	GO:0008211~glucocorticoid metabolic process	1	4	25	0.0341068	0.0765005
TNFRSF10A; TNFRSF18;	GO:0008625~extrinsic apoptotic signaling pathway via death domain receptors	2	38	5.26316	0.0313065	0.0765005
RGS1; RGS22;	GO:0009968~negative regulation of signal transduction	2	37	5.40541	0.0298753	0.0765005
FAR2;	GO:0010025~wax biosynthetic process	1	4	25	0.0341068	0.0765005
DPP4;	GO:0010716~negative regulation of extracellular matrix disassembly	1	4	25	0.0341068	0.0765005
APOC1;	GO:0010916~negative regulation of very-low-density lipoprotein particle clearance	1	4	25	0.0341068	0.0765005
EFNA1;	GO:0014028~notochord formation	1	4	25	0.0341068	0.0765005
ADORA2A;	GO:0014061~regulation of norepinephrine secretion	1	4	25	0.0341068	0.0765005
LILRB1;	GO:0014063~negative regulation of serotonin secretion	1	4	25	0.0341068	0.0765005
EDN1; STAR;	GO:0014823~response to activity	2	38	5.26316	0.0313065	0.0765005
EDN1;	GO:0014826~vein smooth muscle contraction	1	4	25	0.0341068	0.0765005
TG;	GO:0015705~iodide transport	1	4	25	0.0341068	0.0765005
FLT1; EFNA1; CTGF; SDC4;	GO:0016477~cell migration	4	169	2.36686	0.0326882	0.0765005
GALNT3;	GO:0018243~protein O-linked glycosylation via threonine	1	4	25	0.0341068	0.0765005
PDE2A; DEFB1;	GO:0019933~cAMP-mediated signaling	2	37	5.40541	0.0298753	0.0765005
POU4F1;	GO:0021559~trigeminal nerve development	1	4	25	0.0341068	0.0765005
PLXNA4;	GO:0021615~glossopharyngeal nerve morphogenesis	1	4	25	0.0341068	0.0765005
ARX;	GO:0021759~globus pallidus development	1	4	25	0.0341068	0.0765005
ARX;	GO:0021800~cerebral cortex tangential migration	1	4	25	0.0341068	0.0765005
EDN1;	GO:0030072~peptide hormone secretion	1	4	25	0.0341068	0.0765005
NUAK1; SERPINI1;	GO:0030155~regulation of cell adhesion	2	38	5.26316	0.0313065	0.0765005
ADAMTS3; SFRP2;	GO:0030199~collagen fibril organization	2	38	5.26316	0.0313065	0.0765005
IL7; TNFSF13B;	GO:0030890~positive regulation of B cell proliferation	2	38	5.26316	0.0313065	0.0765005
IL6; POU4F1; STMN3;	GO:0031175~neuron projection development	3	99	3.0303	0.0341114	0.0765005
EPHA7;	GO:0031952~regulation of protein autophosphorylation	1	4	25	0.0341068	0.0765005
CNR1;	GO:0031999~negative regulation of fatty acid beta-oxidation	1	4	25	0.0341068	0.0765005
EDN1;	GO:0032269~negative regulation of cellular protein metabolic process	1	4	25	0.0341068	0.0765005
APOC1;	GO:0032374~regulation of cholesterol transport	1	4	25	0.0341068	0.0765005
APOC1;	GO:0032375~negative regulation of cholesterol transport	1	4	25	0.0341068	0.0765005
LIPG;	GO:0032376~positive regulation of cholesterol transport	1	4	25	0.0341068	0.0765005
TESC;	GO:0032417~positive regulation of sodium:proton antiporter activity	1	4	25	0.0341068	0.0765005
PTGER2; DSG2;	GO:0032570~response to progesterone	2	39	5.12821	0.0327643	0.0765005
FN1; EFNA1;	GO:0034446~substrate adhesion-dependent cell spreading	2	38	5.26316	0.0313065	0.0765005
CYP26B1;	GO:0034653~retinoic acid catabolic process	1	4	25	0.0341068	0.0765005
CD36;	GO:0035634~response to stilbenoid	1	4	25	0.0341068	0.0765005
IL2RG;	GO:0035771~interleukin-4-mediated signaling pathway	1	4	25	0.0341068	0.0765005
GCNT2;	GO:0036438~maintenance of lens transparency	1	4	25	0.0341068	0.0765005
CD34;	GO:0038001~paracrine signaling	1	4	25	0.0341068	0.0765005
CD36;	GO:0038124~toll-like receptor TLR6:TLR2 signaling pathway	1	4	25	0.0341068	0.0765005
APOE;	GO:0042159~lipoprotein catabolic process	1	4	25	0.0341068	0.0765005
SFRP2;	GO:0042662~negative regulation of mesodermal cell fate specification	1	4	25	0.0341068	0.0765005
CD36;	GO:0042992~negative regulation of transcription factor import into nucleus	1	4	25	0.0341068	0.0765005
CYP26B1;	GO:0043587~tongue morphogenesis	1	4	25	0.0341068	0.0765005
LILRB1;	GO:0045077~negative regulation of interferon-gamma biosynthetic process	1	4	25	0.0341068	0.0765005
CSF1R;	GO:0045217~cell-cell junction maintenance	1	4	25	0.0341068	0.0765005
TLR8;	GO:0045356~positive regulation of interferon-alpha biosynthetic process	1	4	25	0.0341068	0.0765005
IL6; EDN1;	GO:0045429~positive regulation of nitric oxide biosynthetic process	2	39	5.12821	0.0327643	0.0765005
CNR1;	GO:0045759~negative regulation of action potential	1	4	25	0.0341068	0.0765005
APOC1;	GO:0045833~negative regulation of lipid metabolic process	1	4	25	0.0341068	0.0765005
LILRB1;	GO:0045919~positive regulation of cytolysis	1	4	25	0.0341068	0.0765005
LILRB1;	GO:0045953~negative regulation of natural killer cell mediated cytotoxicity	1	4	25	0.0341068	0.0765005
CALCRL;	GO:0045986~negative regulation of smooth muscle contraction	1	4	25	0.0341068	0.0765005
IDO1;	GO:0046006~regulation of activated T cell proliferation	1	4	25	0.0341068	0.0765005
TRIM16;	GO:0046683~response to organophosphorus	1	4	25	0.0341068	0.0765005
SCN1B;	GO:0046684~response to pyrethroid	1	4	25	0.0341068	0.0765005
FGF2; CD80; PIK3R5;	GO:0046854~phosphatidylinositol phosphorylation	3	95	3.15789	0.0308253	0.0765005
TNFSF13B;	GO:0048305~immunoglobulin secretion	1	4	25	0.0341068	0.0765005
TRIM16;	GO:0048386~positive regulation of retinoic acid receptor signaling pathway	1	4	25	0.0341068	0.0765005
MAF; TRPS1;	GO:0048468~cell development	2	39	5.12821	0.0327643	0.0765005
LIF;	GO:0048861~leukemia inhibitory factor signaling pathway	1	4	25	0.0341068	0.0765005
IFIT1;	GO:0050689~negative regulation of defense response to virus by host	1	4	25	0.0341068	0.0765005
LPXN;	GO:0050859~negative regulation of B cell receptor signaling pathway	1	4	25	0.0341068	0.0765005
LGALS12;	GO:0050994~regulation of lipid catabolic process	1	4	25	0.0341068	0.0765005
FGF2; CCR7;	GO:0051209~release of sequestered calcium ion into cytosol	2	39	5.12821	0.0327643	0.0765005
CTGF;	GO:0051385~response to mineralocorticoid	1	4	25	0.0341068	0.0765005
IGFBP7;	GO:0051414~response to cortisol	1	4	25	0.0341068	0.0765005
EDN1;	GO:0051771~negative regulation of nitric-oxide synthase biosynthetic process	1	4	25	0.0341068	0.0765005
SIX3;	GO:0060235~lens induction in camera-type eye	1	4	25	0.0341068	0.0765005
EDN1;	GO:0060298~positive regulation of sarcomere organization	1	4	25	0.0341068	0.0765005
NKX3-1;	GO:0060442~branching involved in prostate gland morphogenesis	1	4	25	0.0341068	0.0765005
DEFB1;	GO:0060474~positive regulation of flagellated sperm motility involved in capacitation	1	4	25	0.0341068	0.0765005
LIF;	GO:0060708~spongiotrophoblast differentiation	1	4	25	0.0341068	0.0765005
SFRP2;	GO:0061056~sclerotome development	1	4	25	0.0341068	0.0765005
SGK1;	GO:0070294~renal sodium ion absorption	1	4	25	0.0341068	0.0765005
CTGF;	GO:0070318~positive regulation of G0 to G1 transition	1	4	25	0.0341068	0.0765005
EPB41L3;	GO:0071205~protein localization to juxtaparanode region of axon	1	4	25	0.0341068	0.0765005
CD36;	GO:0071726~cellular response to diacyl bacterial lipopeptide	1	4	25	0.0341068	0.0765005
LIF;	GO:0072108~positive regulation of mesenchymal to epithelial transition involved in metanephros morphogenesis	1	4	25	0.0341068	0.0765005
APOE;	GO:0097113~AMPA glutamate receptor clustering	1	4	25	0.0341068	0.0765005
APOE;	GO:0097114~NMDA glutamate receptor clustering	1	4	25	0.0341068	0.0765005
CYBB;	GO:0097411~hypoxia-inducible factor-1alpha signaling pathway	1	4	25	0.0341068	0.0765005
SEMA3F;	GO:0097490~sympathetic neuron projection extension	1	4	25	0.0341068	0.0765005
SEMA3F;	GO:0097491~sympathetic neuron projection guidance	1	4	25	0.0341068	0.0765005
HAS2;	GO:1900127~positive regulation of hyaluronan biosynthetic process	1	4	25	0.0341068	0.0765005
SEMA3F;	GO:1901166~neural crest cell migration involved in autonomic nervous system development	1	4	25	0.0341068	0.0765005
HSPA2;	GO:1901896~positive regulation of calcium-transporting ATPase activity	1	4	25	0.0341068	0.0765005
EDN1;	GO:1902074~response to salt	1	4	25	0.0341068	0.0765005
SEMA3F;	GO:1902285~semaphorin-plexin signaling pathway involved in neuron projection guidance	1	4	25	0.0341068	0.0765005
SIX3;	GO:1902742~apoptotic process involved in development	1	4	25	0.0341068	0.0765005
SORL1;	GO:1902953~positive regulation of ER to Golgi vesicle-mediated transport	1	4	25	0.0341068	0.0765005
SORL1;	GO:1902966~positive regulation of protein localization to early endosome	1	4	25	0.0341068	0.0765005
SDC4;	GO:1903553~positive regulation of extracellular exosome assembly	1	4	25	0.0341068	0.0765005
SIX3;	GO:1990086~lens fiber cell apoptotic process	1	4	25	0.0341068	0.0765005
PTGDS;	GO:2000255~negative regulation of male germ cell proliferation	1	4	25	0.0341068	0.0765005
FGF2;	GO:2000546~positive regulation of endothelial cell chemotaxis to fibroblast growth factor	1	4	25	0.0341068	0.0765005
IL6;	GO:2000676~positive regulation of type B pancreatic cell apoptotic process	1	4	25	0.0341068	0.0765005
LGR4;	GO:2001013~epithelial cell proliferation involved in renal tubule morphogenesis	1	4	25	0.0341068	0.0765005
SORL1;	GO:2001137~positive regulation of endocytic recycling	1	4	25	0.0341068	0.0765005
LILRB1;	GO:2001205~negative regulation of osteoclast development	1	4	25	0.0341068	0.0765005
IL6; FLT1;	GO:0002548~monocyte chemotaxis	2	40	5	0.0342482	0.0765014
TULP3; RGS1;	GO:0008277~regulation of G-protein coupled receptor protein signaling pathway	2	40	5	0.0342482	0.0765014
LIN7A; MAF;	GO:0048839~inner ear development	2	40	5	0.0342482	0.0765014
FIGN; STMN3;	GO:0031122~cytoplasmic microtubule organization	2	41	4.87805	0.0357579	0.0796619
TNFRSF10A; SGPP1;	GO:0097191~extrinsic apoptotic signaling pathway	2	41	4.87805	0.0357579	0.0796619
FGF2; PTCH1;	GO:0001658~branching involved in ureteric bud morphogenesis	2	42	4.7619	0.0372928	0.0825349
PRLR; CCND1;	GO:0007595~lactation	2	42	4.7619	0.0372928	0.0825349
CTGF; NKX3-1;	GO:0043280~positive regulation of cysteine-type endopeptidase activity involved in apoptotic process	2	42	4.7619	0.0372928	0.0825349
CCR7; TNFRSF18;	GO:0045785~positive regulation of cell adhesion	2	42	4.7619	0.0372928	0.0825349
CTGF; SDC4;	GO:0051496~positive regulation of stress fiber assembly	2	42	4.7619	0.0372928	0.0825349
TGFA; FGF2; EFNA1;	GO:0000187~activation of MAPK activity	3	105	2.85714	0.0393663	0.0838689
LILRB1;	GO:0002309~T cell proliferation involved in immune response	1	5	20	0.0407876	0.0838689
FFAR2;	GO:0002385~mucosal immune response	1	5	20	0.0407876	0.0838689
DSG2;	GO:0002934~desmosome organization	1	5	20	0.0407876	0.0838689
EDN1;	GO:0003100~regulation of systemic arterial blood pressure by endothelin	1	5	20	0.0407876	0.0838689
KDELC1;	GO:0006664~glycolipid metabolic process	1	5	20	0.0407876	0.0838689
CD9;	GO:0009414~response to water deprivation	1	5	20	0.0407876	0.0838689
EDN1;	GO:0010193~response to ozone	1	5	20	0.0407876	0.0838689
SERPINE1;	GO:0010757~negative regulation of plasminogen activation	1	5	20	0.0407876	0.0838689
HS3ST3B1;	GO:0015015~heparan sulfate proteoglycan biosynthetic process, enzymatic modification	1	5	20	0.0407876	0.0838689
STAR;	GO:0016101~diterpenoid metabolic process	1	5	20	0.0407876	0.0838689
ROBO1;	GO:0016199~axon midline choice point recognition	1	5	20	0.0407876	0.0838689
APOE;	GO:0017038~protein import	1	5	20	0.0407876	0.0838689
IFIT1;	GO:0019060~intracellular transport of viral protein in host cell	1	5	20	0.0407876	0.0838689
SIX3;	GO:0021797~forebrain anterior/posterior pattern specification	1	5	20	0.0407876	0.0838689
CSF1R;	GO:0021879~forebrain neuron differentiation	1	5	20	0.0407876	0.0838689
PLXNA4;	GO:0021960~anterior commissure morphogenesis	1	5	20	0.0407876	0.0838689
P2RY6;	GO:0030321~transepithelial chloride transport	1	5	20	0.0407876	0.0838689
CNR1;	GO:0031622~positive regulation of fever generation	1	5	20	0.0407876	0.0838689
PRTFDC1;	GO:0032264~IMP salvage	1	5	20	0.0407876	0.0838689
SORL1;	GO:0032460~negative regulation of protein oligomerization	1	5	20	0.0407876	0.0838689
APOE;	GO:0032489~regulation of Cdc42 protein signal transduction	1	5	20	0.0407876	0.0838689
IL6;	GO:0032494~response to peptidoglycan	1	5	20	0.0407876	0.0838689
IL6; CD36;	GO:0032755~positive regulation of interleukin-6 production	2	43	4.65116	0.0388527	0.0838689
ROBO1;	GO:0033600~negative regulation of mammary gland epithelial cell proliferation	1	5	20	0.0407876	0.0838689
CD36;	GO:0034197~triglyceride transport	1	5	20	0.0407876	0.0838689
EDN1;	GO:0034392~negative regulation of smooth muscle cell apoptotic process	1	5	20	0.0407876	0.0838689
FAR2;	GO:0035336~long-chain fatty-acyl-CoA metabolic process	1	5	20	0.0407876	0.0838689
GFRA2;	GO:0035860~glial cell-derived neurotrophic factor receptor signaling pathway	1	5	20	0.0407876	0.0838689
FLT1;	GO:0038084~vascular endothelial growth factor signaling pathway	1	5	20	0.0407876	0.0838689
CLDN1;	GO:0042538~hyperosmotic salinity response	1	5	20	0.0407876	0.0838689
SORL1;	GO:0045053~protein retention in Golgi apparatus	1	5	20	0.0407876	0.0838689
APOE;	GO:0045541~negative regulation of cholesterol biosynthetic process	1	5	20	0.0407876	0.0838689
ADAMTS9;	GO:0045636~positive regulation of melanocyte differentiation	1	5	20	0.0407876	0.0838689
ADORA2A;	GO:0048143~astrocyte activation	1	5	20	0.0407876	0.0838689
SIX3;	GO:0048512~circadian behavior	1	5	20	0.0407876	0.0838689
NR2F6; LIF;	GO:0048666~neuron development	2	43	4.65116	0.0388527	0.0838689
EPHA7;	GO:0048755~branching morphogenesis of a nerve	1	5	20	0.0407876	0.0838689
APOC1;	GO:0051005~negative regulation of lipoprotein lipase activity	1	5	20	0.0407876	0.0838689
EPHA7;	GO:0051964~negative regulation of synapse assembly	1	5	20	0.0407876	0.0838689
SLC30A4;	GO:0055069~zinc ion homeostasis	1	5	20	0.0407876	0.0838689
SFRP2;	GO:0060028~convergent extension involved in axis elongation	1	5	20	0.0407876	0.0838689
INA;	GO:0060052~neurofilament cytoskeleton organization	1	5	20	0.0407876	0.0838689
FGF2;	GO:0060591~chondroblast differentiation	1	5	20	0.0407876	0.0838689
CD34;	GO:0061042~vascular wound healing	1	5	20	0.0407876	0.0838689
CACNA2D1; SCN1B;	GO:0061337~cardiac conduction	2	44	4.54545	0.040437	0.0838689
CD36;	GO:0071447~cellular response to hydroperoxide	1	5	20	0.0407876	0.0838689
IL6;	GO:0071864~positive regulation of cell proliferation in bone marrow	1	5	20	0.0407876	0.0838689
EPHA7;	GO:0072178~nephric duct morphogenesis	1	5	20	0.0407876	0.0838689
IL6;	GO:0072540~T-helper 17 cell lineage commitment	1	5	20	0.0407876	0.0838689
CCR7;	GO:0097029~mature conventional dendritic cell differentiation	1	5	20	0.0407876	0.0838689
STEAP4;	GO:0097461~ferric iron import into cell	1	5	20	0.0407876	0.0838689
TULP3;	GO:0097500~receptor localization to non-motile cilium	1	5	20	0.0407876	0.0838689
CACNA2D1;	GO:0098703~calcium ion import across plasma membrane	1	5	20	0.0407876	0.0838689
CD36;	GO:1900227~positive regulation of NLRP3 inflammasome complex assembly	1	5	20	0.0407876	0.0838689
LIN7A;	GO:1903361~protein localization to basolateral plasma membrane	1	5	20	0.0407876	0.0838689
FGF2;	GO:1903672~positive regulation of sprouting angiogenesis	1	5	20	0.0407876	0.0838689
MET;	GO:2001028~positive regulation of endothelial cell chemotaxis	1	5	20	0.0407876	0.0838689
EDN1; ANXA3;	GO:0010595~positive regulation of endothelial cell migration	2	45	4.44444	0.0420453	0.0863495
SEMA3F; ALX1;	GO:0001755~neural crest cell migration	2	46	4.34783	0.0436773	0.0895918
IL7R;	GO:0000018~regulation of DNA recombination	1	6	16.6667	0.0474223	0.0905384
LILRB1;	GO:0002740~negative regulation of cytokine secretion involved in immune response	1	6	16.6667	0.0474223	0.0905384
IDO1;	GO:0002830~positive regulation of type 2 immune response	1	6	16.6667	0.0474223	0.0905384
CD34;	GO:0003158~endothelium development	1	6	16.6667	0.0474223	0.0905384
EFNA1;	GO:0003180~aortic valve morphogenesis	1	6	16.6667	0.0474223	0.0905384
POU4F1;	GO:0003223~ventricular compact myocardium morphogenesis	1	6	16.6667	0.0474223	0.0905384
FAR2;	GO:0006086~acetyl-CoA biosynthetic process from pyruvate	1	6	16.6667	0.0474223	0.0905384
TYMP;	GO:0006206~pyrimidine nucleobase metabolic process	1	6	16.6667	0.0474223	0.0905384
SLC1A3;	GO:0006537~glutamate biosynthetic process	1	6	16.6667	0.0474223	0.0905384
ITGAL; CD209;	GO:0007157~heterophilic cell-cell adhesion via plasma membrane cell adhesion molecules	2	47	4.25532	0.0453326	0.0905384
PTGER2; CALCRL;	GO:0007189~adenylate cyclase-activating G-protein coupled receptor signaling pathway	2	47	4.25532	0.0453326	0.0905384
CD209;	GO:0009988~cell-cell recognition	1	6	16.6667	0.0474223	0.0905384
RPS6KA2;	GO:0010659~cardiac muscle cell apoptotic process	1	6	16.6667	0.0474223	0.0905384
SORL1;	GO:0014910~regulation of smooth muscle cell migration	1	6	16.6667	0.0474223	0.0905384
SCN1B;	GO:0019227~neuronal action potential propagation	1	6	16.6667	0.0474223	0.0905384
PTCH1;	GO:0021532~neural tube patterning	1	6	16.6667	0.0474223	0.0905384
ARX;	GO:0021853~cerebral cortex GABAergic interneuron migration	1	6	16.6667	0.0474223	0.0905384
SIX3;	GO:0021978~telencephalon regionalization	1	6	16.6667	0.0474223	0.0905384
MSRB3;	GO:0030091~protein repair	1	6	16.6667	0.0474223	0.0905384
IL6; CD9; PIK3R5;	GO:0030168~platelet activation	3	111	2.7027	0.0450067	0.0905384
STAR;	GO:0032367~intracellular cholesterol transport	1	6	16.6667	0.0474223	0.0905384
SGK1;	GO:0032411~positive regulation of transporter activity	1	6	16.6667	0.0474223	0.0905384
ADGRG3;	GO:0032792~negative regulation of CREB transcription factor activity	1	6	16.6667	0.0474223	0.0905384
PTCH1; TRIM22;	GO:0032880~regulation of protein localization	2	47	4.25532	0.0453326	0.0905384
FGF2;	GO:0032958~inositol phosphate biosynthetic process	1	6	16.6667	0.0474223	0.0905384
ADAMTS3;	GO:0032964~collagen biosynthetic process	1	6	16.6667	0.0474223	0.0905384
CCND1;	GO:0033601~positive regulation of mammary gland epithelial cell proliferation	1	6	16.6667	0.0474223	0.0905384
APOE;	GO:0034384~high-density lipoprotein particle clearance	1	6	16.6667	0.0474223	0.0905384
KCNK5; CYBB; KCNK13;	GO:0034765~regulation of ion transmembrane transport	3	111	2.7027	0.0450067	0.0905384
EDN1;	GO:0042045~epithelial fluid transport	1	6	16.6667	0.0474223	0.0905384
TG;	GO:0042403~thyroid hormone metabolic process	1	6	16.6667	0.0474223	0.0905384
LIF;	GO:0042503~tyrosine phosphorylation of Stat3 protein	1	6	16.6667	0.0474223	0.0905384
LILRB1;	GO:0042536~negative regulation of tumor necrosis factor biosynthetic process	1	6	16.6667	0.0474223	0.0905384
SGK1; TNFRSF10A; CASP5; NLRC4;	GO:0042981~regulation of apoptotic process	4	189	2.1164	0.0457486	0.0905384
ITM2A;	GO:0042985~negative regulation of amyloid precursor protein biosynthetic process	1	6	16.6667	0.0474223	0.0905384
EFNA1;	GO:0043535~regulation of blood vessel endothelial cell migration	1	6	16.6667	0.0474223	0.0905384
APOE;	GO:0044794~positive regulation by host of viral process	1	6	16.6667	0.0474223	0.0905384
PTGDS;	GO:0045187~regulation of circadian sleep/wake cycle, sleep	1	6	16.6667	0.0474223	0.0905384
SFRP2; CMKLR1;	GO:0045600~positive regulation of fat cell differentiation	2	47	4.25532	0.0453326	0.0905384
CD80;	GO:0045627~positive regulation of T-helper 1 cell differentiation	1	6	16.6667	0.0474223	0.0905384
SLC1A3;	GO:0048667~cell morphogenesis involved in neuron differentiation	1	6	16.6667	0.0474223	0.0905384
EPHA7;	GO:0048671~negative regulation of collateral sprouting	1	6	16.6667	0.0474223	0.0905384
MYO7A;	GO:0050957~equilibrioception	1	6	16.6667	0.0474223	0.0905384
PAX5;	GO:0051573~negative regulation of histone H3-K9 methylation	1	6	16.6667	0.0474223	0.0905384
IL6;	GO:0051971~positive regulation of transmission of nerve impulse	1	6	16.6667	0.0474223	0.0905384
LIF;	GO:0060426~lung vasculature development	1	6	16.6667	0.0474223	0.0905384
NKX3-1;	GO:0060770~negative regulation of epithelial cell proliferation involved in prostate gland development	1	6	16.6667	0.0474223	0.0905384
STAR;	GO:0060992~response to fungicide	1	6	16.6667	0.0474223	0.0905384
EFNA1;	GO:0061002~negative regulation of dendritic spine morphogenesis	1	6	16.6667	0.0474223	0.0905384
STAR;	GO:0061370~testosterone biosynthetic process	1	6	16.6667	0.0474223	0.0905384
RGS1;	GO:0061737~leukotriene signaling pathway	1	6	16.6667	0.0474223	0.0905384
EFNA1;	GO:0070244~negative regulation of thymocyte apoptotic process	1	6	16.6667	0.0474223	0.0905384
CD36;	GO:0070508~cholesterol import	1	6	16.6667	0.0474223	0.0905384
PDE2A;	GO:0071321~cellular response to cGMP	1	6	16.6667	0.0474223	0.0905384
LIF;	GO:0072307~regulation of metanephric nephron tubule epithelial cell differentiation	1	6	16.6667	0.0474223	0.0905384
DSG2;	GO:0086073~bundle of His cell-Purkinje myocyte adhesion involved in cell communication	1	6	16.6667	0.0474223	0.0905384
TULP3;	GO:1901621~negative regulation of smoothened signaling pathway involved in dorsal/ventral neural tube patterning	1	6	16.6667	0.0474223	0.0905384
CD36;	GO:1990000~amyloid fibril formation	1	6	16.6667	0.0474223	0.0905384
CCR7;	GO:2000107~negative regulation of leukocyte apoptotic process	1	6	16.6667	0.0474223	0.0905384
CD36;	GO:2000121~regulation of removal of superoxide radicals	1	6	16.6667	0.0474223	0.0905384
IL6;	GO:2000553~positive regulation of T-helper 2 cell cytokine production	1	6	16.6667	0.0474223	0.0905384
FN1; TGM4;	GO:0018149~peptide cross-linking	2	49	4.08163	0.0487113	0.0928938
IL6;	GO:0001878~response to yeast	1	7	14.2857	0.0540113	0.0946323
CCR7;	GO:0002606~positive regulation of dendritic cell antigen processing and presentation	1	7	14.2857	0.0540113	0.0946323
EFNA1;	GO:0003183~mitral valve morphogenesis	1	7	14.2857	0.0540113	0.0946323
ADAMTS9;	GO:0006516~glycoprotein catabolic process	1	7	14.2857	0.0540113	0.0946323
CYP26B1;	GO:0006766~vitamin metabolic process	1	7	14.2857	0.0540113	0.0946323
FN1;	GO:0007044~cell-substrate junction assembly	1	7	14.2857	0.0540113	0.0946323
LIN7A; SYN3;	GO:0007269~neurotransmitter secretion	2	50	4	0.0504339	0.0946323
TMOD2;	GO:0007270~neuron-neuron synaptic transmission	1	7	14.2857	0.0540113	0.0946323
VCAN; ADORA2A; SERPINI1;	GO:0007417~central nervous system development	3	117	2.5641	0.0510247	0.0946323
PRX;	GO:0008366~axon ensheathment	1	7	14.2857	0.0540113	0.0946323
PGLYRP2;	GO:0009253~peptidoglycan catabolic process	1	7	14.2857	0.0540113	0.0946323
STAR;	GO:0009635~response to herbicide	1	7	14.2857	0.0540113	0.0946323
IFI16; LAMP3;	GO:0010506~regulation of autophagy	2	50	4	0.0504339	0.0946323
EDN1;	GO:0010870~positive regulation of receptor biosynthetic process	1	7	14.2857	0.0540113	0.0946323
PPP1R26; PPP1R27;	GO:0010923~negative regulation of phosphatase activity	2	51	3.92157	0.0521782	0.0946323
STEAP4;	GO:0015677~copper ion import	1	7	14.2857	0.0540113	0.0946323
SLC37A2;	GO:0015760~glucose-6-phosphate transport	1	7	14.2857	0.0540113	0.0946323
CD209;	GO:0019048~modulation by virus of host morphology or physiology	1	7	14.2857	0.0540113	0.0946323
EDN1; CNR1;	GO:0019233~sensory perception of pain	2	52	3.84615	0.0539438	0.0946323
IDO1;	GO:0019441~tryptophan catabolic process to kynurenine	1	7	14.2857	0.0540113	0.0946323
SIX3;	GO:0021798~forebrain dorsal/ventral pattern formation	1	7	14.2857	0.0540113	0.0946323
EPHB1;	GO:0021952~central nervous system projection neuron axonogenesis	1	7	14.2857	0.0540113	0.0946323
HAS2;	GO:0030213~hyaluronan biosynthetic process	1	7	14.2857	0.0540113	0.0946323
TESC;	GO:0030219~megakaryocyte differentiation	1	7	14.2857	0.0540113	0.0946323
TESC;	GO:0030854~positive regulation of granulocyte differentiation	1	7	14.2857	0.0540113	0.0946323
STMN3;	GO:0031110~regulation of microtubule polymerization or depolymerization	1	7	14.2857	0.0540113	0.0946323
EDN1;	GO:0032308~positive regulation of prostaglandin secretion	1	7	14.2857	0.0540113	0.0946323
PLS1;	GO:0032532~regulation of microvillus length	1	7	14.2857	0.0540113	0.0946323
LILRB1;	GO:0032609~interferon-gamma production	1	7	14.2857	0.0540113	0.0946323
IL6;	GO:0032966~negative regulation of collagen biosynthetic process	1	7	14.2857	0.0540113	0.0946323
IDO1;	GO:0033555~multicellular organismal response to stress	1	7	14.2857	0.0540113	0.0946323
FN1;	GO:0033622~integrin activation	1	7	14.2857	0.0540113	0.0946323
APOE;	GO:0034372~very-low-density lipoprotein particle remodeling	1	7	14.2857	0.0540113	0.0946323
CCR7;	GO:0034695~response to prostaglandin E	1	7	14.2857	0.0540113	0.0946323
HAS2;	GO:0036302~atrioventricular canal development	1	7	14.2857	0.0540113	0.0946323
CD209;	GO:0042129~regulation of T cell proliferation	1	7	14.2857	0.0540113	0.0946323
CD84;	GO:0043305~negative regulation of mast cell degranulation	1	7	14.2857	0.0540113	0.0946323
ANXA3;	GO:0043312~neutrophil degranulation	1	7	14.2857	0.0540113	0.0946323
PIK3R5;	GO:0043551~regulation of phosphatidylinositol 3-kinase activity	1	7	14.2857	0.0540113	0.0946323
CD36;	GO:0044539~long-chain fatty acid import	1	7	14.2857	0.0540113	0.0946323
TLR8;	GO:0045359~positive regulation of interferon-beta biosynthetic process	1	7	14.2857	0.0540113	0.0946323
PTCH1;	GO:0045606~positive regulation of epidermal cell differentiation	1	7	14.2857	0.0540113	0.0946323
SDC4; CCR7;	GO:0045860~positive regulation of protein kinase activity	2	51	3.92157	0.0521782	0.0946323
PDE2A;	GO:0046069~cGMP catabolic process	1	7	14.2857	0.0540113	0.0946323
IFI27;	GO:0046825~regulation of protein export from nucleus	1	7	14.2857	0.0540113	0.0946323
FN1; SPHK1;	GO:0048146~positive regulation of fibroblast proliferation	2	51	3.92157	0.0521782	0.0946323
APOC1;	GO:0048261~negative regulation of receptor-mediated endocytosis	1	7	14.2857	0.0540113	0.0946323
LIF;	GO:0048644~muscle organ morphogenesis	1	7	14.2857	0.0540113	0.0946323
TULP3;	GO:0048702~embryonic neurocranium morphogenesis	1	7	14.2857	0.0540113	0.0946323
PLXNA4;	GO:0048841~regulation of axon extension involved in axon guidance	1	7	14.2857	0.0540113	0.0946323
CYBB;	GO:0050665~hydrogen peroxide biosynthetic process	1	7	14.2857	0.0540113	0.0946323
IGFBP7;	GO:0050810~regulation of steroid biosynthetic process	1	7	14.2857	0.0540113	0.0946323
SAMSN1;	GO:0050869~negative regulation of B cell activation	1	7	14.2857	0.0540113	0.0946323
CNR1;	GO:0051001~negative regulation of nitric-oxide synthase activity	1	7	14.2857	0.0540113	0.0946323
FRMD7;	GO:0051057~positive regulation of small GTPase mediated signal transduction	1	7	14.2857	0.0540113	0.0946323
PRDM6;	GO:0051151~negative regulation of smooth muscle cell differentiation	1	7	14.2857	0.0540113	0.0946323
HAS2;	GO:0051549~positive regulation of keratinocyte migration	1	7	14.2857	0.0540113	0.0946323
TMOD2;	GO:0051694~pointed-end actin filament capping	1	7	14.2857	0.0540113	0.0946323
PTCH1;	GO:0051782~negative regulation of cell division	1	7	14.2857	0.0540113	0.0946323
EDN1;	GO:0060137~maternal process involved in parturition	1	7	14.2857	0.0540113	0.0946323
CD34;	GO:0060290~transdifferentiation	1	7	14.2857	0.0540113	0.0946323
FPR2; EPHB1;	GO:0060326~cell chemotaxis	2	52	3.84615	0.0539438	0.0946323
LIF;	GO:0060463~lung lobe morphogenesis	1	7	14.2857	0.0540113	0.0946323
FGF2; CTGF;	GO:0060548~negative regulation of cell death	2	52	3.84615	0.0539438	0.0946323
CD36;	GO:0060907~positive regulation of macrophage cytokine production	1	7	14.2857	0.0540113	0.0946323
EDN1;	GO:0061051~positive regulation of cell growth involved in cardiac muscle cell development	1	7	14.2857	0.0540113	0.0946323
IDO1;	GO:0070233~negative regulation of T cell apoptotic process	1	7	14.2857	0.0540113	0.0946323
IDO1;	GO:0070234~positive regulation of T cell apoptotic process	1	7	14.2857	0.0540113	0.0946323
SORL1;	GO:0070863~positive regulation of protein exit from endoplasmic reticulum	1	7	14.2857	0.0540113	0.0946323
CD34;	GO:0071636~positive regulation of transforming growth factor beta production	1	7	14.2857	0.0540113	0.0946323
LILRB1;	GO:0072643~interferon-gamma secretion	1	7	14.2857	0.0540113	0.0946323
HAS2;	GO:0085029~extracellular matrix assembly	1	7	14.2857	0.0540113	0.0946323
UACA;	GO:1901222~regulation of NIK/NF-kappaB signaling	1	7	14.2857	0.0540113	0.0946323
LAMP3;	GO:1901799~negative regulation of proteasomal protein catabolic process	1	7	14.2857	0.0540113	0.0946323
GBP1;	GO:1903077~negative regulation of protein localization to plasma membrane	1	7	14.2857	0.0540113	0.0946323
TULP3;	GO:1903546~protein localization to photoreceptor outer segment	1	7	14.2857	0.0540113	0.0946323
SIX3;	GO:2000177~regulation of neural precursor cell proliferation	1	7	14.2857	0.0540113	0.0946323
CD84;	GO:2001256~regulation of store-operated calcium entry	1	7	14.2857	0.0540113	0.0946323
IL6; CCND1;	GO:0051592~response to calcium ion	2	53	3.77358	0.0557303	0.0975425
KCNK5; KCNK13; SLC12A7;	GO:0071805~potassium ion transmembrane transport	3	122	2.45902	0.0563217	0.0984752
SGK1; NUAK1; CCND1; MNDA;	GO:0006974~cellular response to DNA damage stimulus	4	203	1.97044	0.0563846	0.0984827
FGD2; FGD4; SPTBN5;	GO:0030036~actin cytoskeleton organization	3	123	2.43902	0.0574114	0.100172
MSR1; P2RY6;	GO:0071407~cellular response to organic cyclic compound	2	54	3.7037	0.0575374	0.100288
SLC1A3;	GO:0001504~neurotransmitter uptake	1	8	12.5	0.0605548	0.101548
TRIM72;	GO:0001778~plasma membrane repair	1	8	12.5	0.0605548	0.101548
GABRR2; PTGDS; SLC35F1; SLC12A7; SLC4A4;	GO:0006810~transport	5	295	1.69492	0.0585127	0.101548
LTK;	GO:0010666~positive regulation of cardiac muscle cell apoptotic process	1	8	12.5	0.0605548	0.101548
FGF2;	GO:0010764~negative regulation of fibroblast migration	1	8	12.5	0.0605548	0.101548
CXCR3;	GO:0010818~T cell chemotaxis	1	8	12.5	0.0605548	0.101548
IL6;	GO:0010888~negative regulation of lipid storage	1	8	12.5	0.0605548	0.101548
ADORA2A;	GO:0014049~positive regulation of glutamate secretion	1	8	12.5	0.0605548	0.101548
EDN1;	GO:0014824~artery smooth muscle contraction	1	8	12.5	0.0605548	0.101548
APOE;	GO:0030828~positive regulation of cGMP biosynthetic process	1	8	12.5	0.0605548	0.101548
APOE;	GO:0031102~neuron projection regeneration	1	8	12.5	0.0605548	0.101548
LY86;	GO:0031666~positive regulation of lipopolysaccharide-mediated signaling pathway	1	8	12.5	0.0605548	0.101548
IFI16;	GO:0032731~positive regulation of interleukin-1 beta production	1	8	12.5	0.0605548	0.101548
CCND1;	GO:0033598~mammary gland epithelial cell proliferation	1	8	12.5	0.0605548	0.101548
SERPINE1;	GO:0033629~negative regulation of cell adhesion mediated by integrin	1	8	12.5	0.0605548	0.101548
CD36;	GO:0033993~response to lipid	1	8	12.5	0.0605548	0.101548
IL1RN;	GO:0034115~negative regulation of heterotypic cell-cell adhesion	1	8	12.5	0.0605548	0.101548
APOC1;	GO:0034379~very-low-density lipoprotein particle assembly	1	8	12.5	0.0605548	0.101548
APOE;	GO:0034380~high-density lipoprotein particle assembly	1	8	12.5	0.0605548	0.101548
PTCH1;	GO:0035137~hindlimb morphogenesis	1	8	12.5	0.0605548	0.101548
CASP5;	GO:0035234~ectopic germ cell programmed cell death	1	8	12.5	0.0605548	0.101548
TLR8;	GO:0045416~positive regulation of interleukin-8 biosynthetic process	1	8	12.5	0.0605548	0.101548
IL6;	GO:0045630~positive regulation of T-helper 2 cell differentiation	1	8	12.5	0.0605548	0.101548
TESC;	GO:0045654~positive regulation of megakaryocyte differentiation	1	8	12.5	0.0605548	0.101548
SPHK1;	GO:0046512~sphingosine biosynthetic process	1	8	12.5	0.0605548	0.101548
ADORA2A;	GO:0060080~inhibitory postsynaptic potential	1	8	12.5	0.0605548	0.101548
CD36;	GO:0060100~positive regulation of phagocytosis, engulfment	1	8	12.5	0.0605548	0.101548
CNR1;	GO:0060259~regulation of feeding behavior	1	8	12.5	0.0605548	0.101548
SCN1B;	GO:0060371~regulation of atrial cardiac muscle cell membrane depolarization	1	8	12.5	0.0605548	0.101548
CTGF;	GO:0060452~positive regulation of cardiac muscle contraction	1	8	12.5	0.0605548	0.101548
IL6;	GO:0070102~interleukin-6-mediated signaling pathway	1	8	12.5	0.0605548	0.101548
TRIM22;	GO:0070206~protein trimerization	1	8	12.5	0.0605548	0.101548
LIF; GBP1;	GO:0070373~negative regulation of ERK1 and ERK2 cascade	2	55	3.63636	0.0593646	0.101548
RPS6KA2;	GO:0070613~regulation of protein processing	1	8	12.5	0.0605548	0.101548
STAR;	GO:0071312~cellular response to alkaloid	1	8	12.5	0.0605548	0.101548
SFRP2;	GO:0090244~Wnt signaling pathway involved in somitogenesis	1	8	12.5	0.0605548	0.101548
GBP1;	GO:1903076~regulation of protein localization to plasma membrane	1	8	12.5	0.0605548	0.101548
CCR7;	GO:2000510~positive regulation of dendritic cell chemotaxis	1	8	12.5	0.0605548	0.101548
TULP3; SFRP2;	GO:0042733~embryonic digit morphogenesis	2	56	3.57143	0.0612117	0.102548
ANXA3; DEFB1; NLRC4;	GO:0042742~defense response to bacterium	3	127	2.3622	0.0618689	0.103546
APOE; SDC4;	GO:0001523~retinoid metabolic process	2	59	3.38983	0.0668683	0.106701
ADORA2A;	GO:0001973~adenosine receptor signaling pathway	1	9	11.1111	0.0670531	0.106701
APOE;	GO:0002021~response to dietary excess	1	9	11.1111	0.0670531	0.106701
FPR2;	GO:0002430~complement receptor mediated signaling pathway	1	9	11.1111	0.0670531	0.106701
IL6;	GO:0002675~positive regulation of acute inflammatory response	1	9	11.1111	0.0670531	0.106701
CD34;	GO:0003094~glomerular filtration	1	9	11.1111	0.0670531	0.106701
IDO1;	GO:0006569~tryptophan catabolic process	1	9	11.1111	0.0670531	0.106701
FGF2; PIK3R5;	GO:0006661~phosphatidylinositol biosynthetic process	2	58	3.44828	0.0649639	0.106701
STAR;	GO:0006700~C21-steroid hormone biosynthetic process	1	9	11.1111	0.0670531	0.106701
ADORA2A; MNDA;	GO:0006968~cellular defense response	2	59	3.38983	0.0668683	0.106701
TIFAB; TLR8;	GO:0007249~I-kappaB kinase/NF-kappaB signaling	2	59	3.38983	0.0668683	0.106701
EDN1;	GO:0007589~body fluid secretion	1	9	11.1111	0.0670531	0.106701
CD80; CHN2;	GO:0009967~positive regulation of signal transduction	2	59	3.38983	0.0668683	0.106701
SERPINE1;	GO:0010469~regulation of receptor activity	1	9	11.1111	0.0670531	0.106701
ADORA2A;	GO:0010579~positive regulation of adenylate cyclase activity involved in G-protein coupled receptor signaling pathway	1	9	11.1111	0.0670531	0.106701
HAS2;	GO:0010838~positive regulation of keratinocyte proliferation	1	9	11.1111	0.0670531	0.106701
SFRP2;	GO:0010950~positive regulation of endopeptidase activity	1	9	11.1111	0.0670531	0.106701
GALNT3; B3GNT7;	GO:0016266~O-glycan processing	2	59	3.38983	0.0668683	0.106701
SEMA3F;	GO:0021675~nerve development	1	9	11.1111	0.0670531	0.106701
EPHA7;	GO:0022407~regulation of cell-cell adhesion	1	9	11.1111	0.0670531	0.106701
CD36;	GO:0030299~intestinal cholesterol absorption	1	9	11.1111	0.0670531	0.106701
IL6;	GO:0033160~positive regulation of protein import into nucleus, translocation	1	9	11.1111	0.0670531	0.106701
CD36;	GO:0034383~low-density lipoprotein particle clearance	1	9	11.1111	0.0670531	0.106701
MCUB;	GO:0036444~mitochondrial calcium uptake	1	9	11.1111	0.0670531	0.106701
SCN1B;	GO:0040011~locomotion	1	9	11.1111	0.0670531	0.106701
APOE;	GO:0042158~lipoprotein biosynthetic process	1	9	11.1111	0.0670531	0.106701
PDE2A;	GO:0043117~positive regulation of vascular permeability	1	9	11.1111	0.0670531	0.106701
BRSK2;	GO:0043462~regulation of ATPase activity	1	9	11.1111	0.0670531	0.106701
CSF1R;	GO:0045124~regulation of bone resorption	1	9	11.1111	0.0670531	0.106701
LIN7A;	GO:0045199~maintenance of epithelial cell apical/basal polarity	1	9	11.1111	0.0670531	0.106701
CYP26B1;	GO:0045580~regulation of T cell differentiation	1	9	11.1111	0.0670531	0.106701
IL6; SFRP2;	GO:0045669~positive regulation of osteoblast differentiation	2	58	3.44828	0.0649639	0.106701
TGFA;	GO:0045741~positive regulation of epidermal growth factor-activated receptor activity	1	9	11.1111	0.0670531	0.106701
CD80;	GO:0046641~positive regulation of alpha-beta T cell proliferation	1	9	11.1111	0.0670531	0.106701
EDN1;	GO:0046887~positive regulation of hormone secretion	1	9	11.1111	0.0670531	0.106701
MET;	GO:0048012~hepatocyte growth factor receptor signaling pathway	1	9	11.1111	0.0670531	0.106701
LIN7A;	GO:0048489~synaptic vesicle transport	1	9	11.1111	0.0670531	0.106701
TGFA; IL6;	GO:0050679~positive regulation of epithelial cell proliferation	2	59	3.38983	0.0668683	0.106701
CASP5; PGLYRP2;	GO:0050727~regulation of inflammatory response	2	59	3.38983	0.0668683	0.106701
CTSG;	GO:0050778~positive regulation of immune response	1	9	11.1111	0.0670531	0.106701
CCR7;	GO:0050862~positive regulation of T cell receptor signaling pathway	1	9	11.1111	0.0670531	0.106701
MYO7A;	GO:0050953~sensory perception of light stimulus	1	9	11.1111	0.0670531	0.106701
EDN1; ITGB8;	GO:0051216~cartilage development	2	58	3.44828	0.0649639	0.106701
LIPG;	GO:0055091~phospholipid homeostasis	1	9	11.1111	0.0670531	0.106701
SLC30A4;	GO:0061088~regulation of sequestering of zinc ion	1	9	11.1111	0.0670531	0.106701
EPHB1;	GO:0061351~neural precursor cell proliferation	1	9	11.1111	0.0670531	0.106701
SEMA3F;	GO:0061549~sympathetic ganglion development	1	9	11.1111	0.0670531	0.106701
IQGAP2;	GO:0070493~thrombin-activated receptor signaling pathway	1	9	11.1111	0.0670531	0.106701
CD36;	GO:0071223~cellular response to lipoteichoic acid	1	9	11.1111	0.0670531	0.106701
CSF1R;	GO:0090197~positive regulation of chemokine secretion	1	9	11.1111	0.0670531	0.106701
ADGRG3;	GO:1901223~negative regulation of NIK/NF-kappaB signaling	1	9	11.1111	0.0670531	0.106701
NLRC4;	GO:1990001~inhibition of cysteine-type endopeptidase activity involved in apoptotic process	1	9	11.1111	0.0670531	0.106701
IL7R; SHROOM3;	GO:0000902~cell morphogenesis	2	60	3.33333	0.0687911	0.10926
TMEM88; EPB41L3;	GO:0072659~protein localization to plasma membrane	2	60	3.33333	0.0687911	0.10926
APOE; LIPG;	GO:0042632~cholesterol homeostasis	2	61	3.27869	0.0707319	0.112131
EPHB1; CLSTN2;	GO:0051965~positive regulation of synapse assembly	2	61	3.27869	0.0707319	0.112131
EPHB1;	GO:0001771~immunological synapse formation	1	10	10	0.0735067	0.112501
MET;	GO:0001886~endothelial cell morphogenesis	1	10	10	0.0735067	0.112501
IL6;	GO:0002446~neutrophil mediated immunity	1	10	10	0.0735067	0.112501
LGMN;	GO:0003014~renal system process	1	10	10	0.0735067	0.112501
SFRP2;	GO:0003214~cardiac left ventricle morphogenesis	1	10	10	0.0735067	0.112501
MAF; SIX3; POU4F1; PAX5; ALX1; EBF3; TRPS1;	GO:0006366~transcription from RNA polymerase II promoter	7	513	1.36452	0.0713713	0.112501
SLC12A7;	GO:0006884~cell volume homeostasis	1	10	10	0.0735067	0.112501
EPB41L3;	GO:0007016~cytoskeletal anchoring at plasma membrane	1	10	10	0.0735067	0.112501
STMN3;	GO:0007019~microtubule depolymerization	1	10	10	0.0735067	0.112501
SDC4;	GO:0010762~regulation of fibroblast migration	1	10	10	0.0735067	0.112501
APOE;	GO:0015909~long-chain fatty acid transport	1	10	10	0.0735067	0.112501
TLR8;	GO:0016064~immunoglobulin mediated immune response	1	10	10	0.0735067	0.112501
LYZ;	GO:0016998~cell wall macromolecule catabolic process	1	10	10	0.0735067	0.112501
PTGDS;	GO:0019371~cyclooxygenase pathway	1	10	10	0.0735067	0.112501
CCND1;	GO:0030857~negative regulation of epithelial cell differentiation	1	10	10	0.0735067	0.112501
CCND1;	GO:0031571~mitotic G1 DNA damage checkpoint	1	10	10	0.0735067	0.112501
GFRA2;	GO:0031953~negative regulation of protein autophosphorylation	1	10	10	0.0735067	0.112501
IL7R;	GO:0033089~positive regulation of T cell differentiation in thymus	1	10	10	0.0735067	0.112501
PTCH1;	GO:0035108~limb morphogenesis	1	10	10	0.0735067	0.112501
LAMP3;	GO:0035455~response to interferon-alpha	1	10	10	0.0735067	0.112501
CTGF;	GO:0035988~chondrocyte proliferation	1	10	10	0.0735067	0.112501
LGMN;	GO:0042359~vitamin D metabolic process	1	10	10	0.0735067	0.112501
EPHA7;	GO:0043281~regulation of cysteine-type endopeptidase activity involved in apoptotic process	1	10	10	0.0735067	0.112501
LGALS12;	GO:0045598~regulation of fat cell differentiation	1	10	10	0.0735067	0.112501
EDN1;	GO:0045793~positive regulation of cell size	1	10	10	0.0735067	0.112501
PADI2;	GO:0048096~chromatin-mediated maintenance of transcription	1	10	10	0.0735067	0.112501
CYP26B1;	GO:0048387~negative regulation of retinoic acid receptor signaling pathway	1	10	10	0.0735067	0.112501
POU4F1;	GO:0048935~peripheral nervous system neuron development	1	10	10	0.0735067	0.112501
PLS1;	GO:0051639~actin filament network formation	1	10	10	0.0735067	0.112501
MYO7A;	GO:0060088~auditory receptor cell stereocilium organization	1	10	10	0.0735067	0.112501
ITGB8;	GO:0060674~placenta blood vessel development	1	10	10	0.0735067	0.112501
STAR;	GO:0071372~cellular response to follicle-stimulating hormone stimulus	1	10	10	0.0735067	0.112501
NKX3-1;	GO:0071383~cellular response to steroid hormone stimulus	1	10	10	0.0735067	0.112501
HSPA2;	GO:0090084~negative regulation of inclusion body assembly	1	10	10	0.0735067	0.112501
C1QTNF1;	GO:0090331~negative regulation of platelet aggregation	1	10	10	0.0735067	0.112501
IFI16;	GO:0097202~activation of cysteine-type endopeptidase activity	1	10	10	0.0735067	0.112501
NKX3-1;	GO:2001022~positive regulation of response to DNA damage stimulus	1	10	10	0.0735067	0.112501
CD34;	GO:2001214~positive regulation of vasculogenesis	1	10	10	0.0735067	0.112501
CYBB; CD36;	GO:0002479~antigen processing and presentation of exogenous peptide antigen via MHC class I, TAP-dependent	2	63	3.1746	0.0746665	0.113655
MYO1B; TMOD2;	GO:0007015~actin filament organization	2	63	3.1746	0.0746665	0.113655
POU4F1; PCDHB13;	GO:0007416~synapse assembly	2	63	3.1746	0.0746665	0.113655
SGK1; CD34;	GO:0008217~regulation of blood pressure	2	63	3.1746	0.0746665	0.113655
CCND1; STAR;	GO:0043627~response to estrogen	2	63	3.1746	0.0746665	0.113655
CTGF; CCR7;	GO:0046330~positive regulation of JNK cascade	2	63	3.1746	0.0746665	0.113655
RASGEF1B; ARHGAP31; RALGPS2; RGL1;	GO:0007264~small GTPase mediated signal transduction	4	225	1.77778	0.0755345	0.114872
FLT1; NKX3-1;	GO:0014068~positive regulation of phosphatidylinositol 3-kinase signaling	2	64	3.125	0.0766595	0.116478
CTSG;	GO:0002003~angiotensin maturation	1	11	9.09091	0.0799156	0.117807
SHROOM3;	GO:0002064~epithelial cell development	1	11	9.09091	0.0799156	0.117807
STAR;	GO:0006703~estrogen biosynthetic process	1	11	9.09091	0.0799156	0.117807
APOE;	GO:0006707~cholesterol catabolic process	1	11	9.09091	0.0799156	0.117807
ISPD;	GO:0008299~isoprenoid biosynthetic process	1	11	9.09091	0.0799156	0.117807
CMKLR1;	GO:0010759~positive regulation of macrophage chemotaxis	1	11	9.09091	0.0799156	0.117807
IL6;	GO:0010996~response to auditory stimulus	1	11	9.09091	0.0799156	0.117807
APOE;	GO:0019068~virion assembly	1	11	9.09091	0.0799156	0.117807
LAMB3;	GO:0031581~hemidesmosome assembly	1	11	9.09091	0.0799156	0.117807
CMKLR1;	GO:0032695~negative regulation of interleukin-12 production	1	11	9.09091	0.0799156	0.117807
CCND1;	GO:0033197~response to vitamin E	1	11	9.09091	0.0799156	0.117807
CCND1;	GO:0033327~Leydig cell differentiation	1	11	9.09091	0.0799156	0.117807
GCNT2;	GO:0034116~positive regulation of heterotypic cell-cell adhesion	1	11	9.09091	0.0799156	0.117807
SFRP2;	GO:0035413~positive regulation of catenin import into nucleus	1	11	9.09091	0.0799156	0.117807
DPP4;	GO:0035641~locomotory exploration behavior	1	11	9.09091	0.0799156	0.117807
CYBB;	GO:0042535~positive regulation of tumor necrosis factor biosynthetic process	1	11	9.09091	0.0799156	0.117807
CCR7;	GO:0045060~negative thymic T cell selection	1	11	9.09091	0.0799156	0.117807
SHROOM3;	GO:0045176~apical protein localization	1	11	9.09091	0.0799156	0.117807
TMOD2;	GO:0045745~positive regulation of G-protein coupled receptor protein signaling pathway	1	11	9.09091	0.0799156	0.117807
LILRB1;	GO:0045806~negative regulation of endocytosis	1	11	9.09091	0.0799156	0.117807
IFI16;	GO:0045824~negative regulation of innate immune response	1	11	9.09091	0.0799156	0.117807
CSF1R;	GO:0046488~phosphatidylinositol metabolic process	1	11	9.09091	0.0799156	0.117807
EDN1;	GO:0048016~inositol phosphate-mediated signaling	1	11	9.09091	0.0799156	0.117807
TRPS1;	GO:0048646~anatomical structure formation involved in morphogenesis	1	11	9.09091	0.0799156	0.117807
LIF;	GO:0048711~positive regulation of astrocyte differentiation	1	11	9.09091	0.0799156	0.117807
IL6;	GO:0051024~positive regulation of immunoglobulin secretion	1	11	9.09091	0.0799156	0.117807
PLS1;	GO:0051764~actin crosslink formation	1	11	9.09091	0.0799156	0.117807
TRIM16;	GO:0060416~response to growth hormone	1	11	9.09091	0.0799156	0.117807
IL6;	GO:0060445~branching involved in salivary gland morphogenesis	1	11	9.09091	0.0799156	0.117807
PTCH1;	GO:0060644~mammary gland epithelial cell differentiation	1	11	9.09091	0.0799156	0.117807
STAR;	GO:0071236~cellular response to antibiotic	1	11	9.09091	0.0799156	0.117807
SFRP2;	GO:0071481~cellular response to X-ray	1	11	9.09091	0.0799156	0.117807
HAS2;	GO:0071498~cellular response to fluid shear stress	1	11	9.09091	0.0799156	0.117807
DSG2;	GO:0098911~regulation of ventricular cardiac muscle cell action potential	1	11	9.09091	0.0799156	0.117807
TNFRSF18;	GO:0002687~positive regulation of leukocyte migration	1	12	8.33333	0.0862804	0.122571
TNIP3;	GO:0002756~MyD88-independent toll-like receptor signaling pathway	1	12	8.33333	0.0862804	0.122571
SPHK1;	GO:0003376~sphingosine-1-phosphate signaling pathway	1	12	8.33333	0.0862804	0.122571
GDA;	GO:0006195~purine nucleotide catabolic process	1	12	8.33333	0.0862804	0.122571
AEBP1;	GO:0006518~peptide metabolic process	1	12	8.33333	0.0862804	0.122571
MCUB;	GO:0006851~mitochondrial calcium ion transport	1	12	8.33333	0.0862804	0.122571
EDN1;	GO:0006885~regulation of pH	1	12	8.33333	0.0862804	0.122571
SPTBN5;	GO:0007041~lysosomal transport	1	12	8.33333	0.0862804	0.122571
CD9;	GO:0007342~fusion of sperm to egg plasma membrane	1	12	8.33333	0.0862804	0.122571
ADORA2A;	GO:0007600~sensory perception	1	12	8.33333	0.0862804	0.122571
LGMN;	GO:0010447~response to acidic pH	1	12	8.33333	0.0862804	0.122571
PAX5;	GO:0021670~lateral ventricle development	1	12	8.33333	0.0862804	0.122571
VCAN;	GO:0030208~dermatan sulfate biosynthetic process	1	12	8.33333	0.0862804	0.122571
APOE;	GO:0030516~regulation of axon extension	1	12	8.33333	0.0862804	0.122571
TULP3;	GO:0031076~embryonic camera-type eye development	1	12	8.33333	0.0862804	0.122571
IL6;	GO:0031669~cellular response to nutrient levels	1	12	8.33333	0.0862804	0.122571
IDO1;	GO:0032693~negative regulation of interleukin-10 production	1	12	8.33333	0.0862804	0.122571
LGMN;	GO:0032801~receptor catabolic process	1	12	8.33333	0.0862804	0.122571
LGR4;	GO:0034122~negative regulation of toll-like receptor signaling pathway	1	12	8.33333	0.0862804	0.122571
ROBO1;	GO:0035385~Roundabout signaling pathway	1	12	8.33333	0.0862804	0.122571
TG;	GO:0042446~hormone biosynthetic process	1	12	8.33333	0.0862804	0.122571
TYMP;	GO:0043097~pyrimidine nucleoside salvage	1	12	8.33333	0.0862804	0.122571
PTCH1;	GO:0043616~keratinocyte proliferation	1	12	8.33333	0.0862804	0.122571
CD34;	GO:0045019~negative regulation of nitric oxide biosynthetic process	1	12	8.33333	0.0862804	0.122571
TLR8;	GO:0045078~positive regulation of interferon-gamma biosynthetic process	1	12	8.33333	0.0862804	0.122571
CD80;	GO:0045086~positive regulation of interleukin-2 biosynthetic process	1	12	8.33333	0.0862804	0.122571
APOC1;	GO:0045717~negative regulation of fatty acid biosynthetic process	1	12	8.33333	0.0862804	0.122571
CYBB;	GO:0045730~respiratory burst	1	12	8.33333	0.0862804	0.122571
IL6;	GO:0045779~negative regulation of bone resorption	1	12	8.33333	0.0862804	0.122571
SLC2A10;	GO:0046323~glucose import	1	12	8.33333	0.0862804	0.122571
SPHK1;	GO:0046834~lipid phosphorylation	1	12	8.33333	0.0862804	0.122571
APOE;	GO:0046889~positive regulation of lipid biosynthetic process	1	12	8.33333	0.0862804	0.122571
SEMA3F;	GO:0048846~axon extension involved in axon guidance	1	12	8.33333	0.0862804	0.122571
TLR8;	GO:0050707~regulation of cytokine secretion	1	12	8.33333	0.0862804	0.122571
MCUB;	GO:0051560~mitochondrial calcium ion homeostasis	1	12	8.33333	0.0862804	0.122571
LIF;	GO:0060707~trophoblast giant cell differentiation	1	12	8.33333	0.0862804	0.122571
EPHB1;	GO:0060997~dendritic spine morphogenesis	1	12	8.33333	0.0862804	0.122571
IFIT1;	GO:0071360~cellular response to exogenous dsRNA	1	12	8.33333	0.0862804	0.122571
CYBB;	GO:0071361~cellular response to ethanol	1	12	8.33333	0.0862804	0.122571
SCN1B;	GO:0086012~membrane depolarization during cardiac muscle cell action potential	1	12	8.33333	0.0862804	0.122571
CLDN1;	GO:0090557~establishment of endothelial intestinal barrier	1	12	8.33333	0.0862804	0.122571
LILRB1;	GO:0097028~dendritic cell differentiation	1	12	8.33333	0.0862804	0.122571
FFAR2;	GO:2000484~positive regulation of interleukin-8 secretion	1	12	8.33333	0.0862804	0.122571
SGK1; RPS6KA2; BRSK2;	GO:0018105~peptidyl-serine phosphorylation	3	148	2.02703	0.0877486	0.124551
CCNA1; FIGN; BRSK2; KLHL13;	GO:0007067~mitotic nuclear division	4	238	1.68067	0.0882	0.125086
CYBB; FLT1;	GO:0048010~vascular endothelial growth factor receptor signaling pathway	2	70	2.85714	0.0889574	0.126054
ADORA2A;	GO:0001963~synaptic transmission, dopaminergic	1	13	7.69231	0.0926013	0.126837
POU4F1;	GO:0001967~suckling behavior	1	13	7.69231	0.0926013	0.126837
DEFB1;	GO:0002526~acute inflammatory response	1	13	7.69231	0.0926013	0.126837
SORL1;	GO:0006622~protein targeting to lysosome	1	13	7.69231	0.0926013	0.126837
CFB;	GO:0006957~complement activation, alternative pathway	1	13	7.69231	0.0926013	0.126837
MTSS1L;	GO:0007009~plasma membrane organization	1	13	7.69231	0.0926013	0.126837
PRLR;	GO:0007171~activation of transmembrane receptor protein tyrosine kinase activity	1	13	7.69231	0.0926013	0.126837
LIPG;	GO:0009395~phospholipid catabolic process	1	13	7.69231	0.0926013	0.126837
CCND1;	GO:0010243~response to organonitrogen compound	1	13	7.69231	0.0926013	0.126837
EDN1;	GO:0014032~neural crest cell development	1	13	7.69231	0.0926013	0.126837
TMOD2;	GO:0030239~myofibril assembly	1	13	7.69231	0.0926013	0.126837
CCR7;	GO:0031274~positive regulation of pseudopodium assembly	1	13	7.69231	0.0926013	0.126837
TG;	GO:0031641~regulation of myelination	1	13	7.69231	0.0926013	0.126837
CCND1;	GO:0032026~response to magnesium ion	1	13	7.69231	0.0926013	0.126837
ADORA2A;	GO:0032230~positive regulation of synaptic transmission, GABAergic	1	13	7.69231	0.0926013	0.126837
DTX4;	GO:0032479~regulation of type I interferon production	1	13	7.69231	0.0926013	0.126837
TCEA3;	GO:0032784~regulation of DNA-templated transcription, elongation	1	13	7.69231	0.0926013	0.126837
SFRP2;	GO:0033630~positive regulation of cell adhesion mediated by integrin	1	13	7.69231	0.0926013	0.126837
TRIM16;	GO:0045618~positive regulation of keratinocyte differentiation	1	13	7.69231	0.0926013	0.126837
LIF;	GO:0045651~positive regulation of macrophage differentiation	1	13	7.69231	0.0926013	0.126837
IL6;	GO:0045721~negative regulation of gluconeogenesis	1	13	7.69231	0.0926013	0.126837
SFRP2;	GO:0048546~digestive tract morphogenesis	1	13	7.69231	0.0926013	0.126837
POU4F1;	GO:0048665~neuron fate specification	1	13	7.69231	0.0926013	0.126837
ARTN;	GO:0050930~induction of positive chemotaxis	1	13	7.69231	0.0926013	0.126837
SPTBN5;	GO:0051693~actin filament capping	1	13	7.69231	0.0926013	0.126837
FCER2;	GO:0051770~positive regulation of nitric-oxide synthase biosynthetic process	1	13	7.69231	0.0926013	0.126837
LILRB1;	GO:0051926~negative regulation of calcium ion transport	1	13	7.69231	0.0926013	0.126837
APOE;	GO:0055089~fatty acid homeostasis	1	13	7.69231	0.0926013	0.126837
RPS6KA2;	GO:0060047~heart contraction	1	13	7.69231	0.0926013	0.126837
ADORA2A;	GO:0060134~prepulse inhibition	1	13	7.69231	0.0926013	0.126837
CACNA2D1;	GO:0060402~calcium ion transport into cytosol	1	13	7.69231	0.0926013	0.126837
EPHB1;	GO:0060996~dendritic spine development	1	13	7.69231	0.0926013	0.126837
C1QTNF1;	GO:0070208~protein heterotrimerization	1	13	7.69231	0.0926013	0.126837
PTCH1;	GO:0071397~cellular response to cholesterol	1	13	7.69231	0.0926013	0.126837
NKX3-1;	GO:0071850~mitotic cell cycle arrest	1	13	7.69231	0.0926013	0.126837
STAR;	GO:0071872~cellular response to epinephrine stimulus	1	13	7.69231	0.0926013	0.126837
PTCH1;	GO:0072001~renal system development	1	13	7.69231	0.0926013	0.126837
SFRP2;	GO:0090179~planar cell polarity pathway involved in neural tube closure	1	13	7.69231	0.0926013	0.126837
TNFRSF10A;	GO:0097296~activation of cysteine-type endopeptidase activity involved in apoptotic signaling pathway	1	13	7.69231	0.0926013	0.126837
GBP1;	GO:1900025~negative regulation of substrate adhesion-dependent cell spreading	1	13	7.69231	0.0926013	0.126837
CD36;	GO:2000505~regulation of energy homeostasis	1	13	7.69231	0.0926013	0.126837
PGR; NR2F6; CTGF;	GO:0006367~transcription initiation from RNA polymerase II promoter	3	152	1.97368	0.0931217	0.127446
SCN1B; SLC4A4;	GO:0035725~sodium ion transmembrane transport	2	73	2.73973	0.0953107	0.130335
SGK1; SLC4A4;	GO:0006814~sodium ion transport	2	74	2.7027	0.0974567	0.133162
TLR8;	GO:0001774~microglial cell activation	1	14	7.14286	0.0988785	0.133371
SFRP2;	GO:0002063~chondrocyte development	1	14	7.14286	0.0988785	0.133371
GCNT2;	GO:0010812~negative regulation of cell-substrate adhesion	1	14	7.14286	0.0988785	0.133371
SERPINE1;	GO:0014912~negative regulation of smooth muscle cell migration	1	14	7.14286	0.0988785	0.133371
CD209;	GO:0019079~viral genome replication	1	14	7.14286	0.0988785	0.133371
VCAN;	GO:0030207~chondroitin sulfate catabolic process	1	14	7.14286	0.0988785	0.133371
PRDM6;	GO:0034968~histone lysine methylation	1	14	7.14286	0.0988785	0.133371
P2RY6;	GO:0035589~G-protein coupled purinergic nucleotide receptor signaling pathway	1	14	7.14286	0.0988785	0.133371
IL6;	GO:0035729~cellular response to hepatocyte growth factor stimulus	1	14	7.14286	0.0988785	0.133371
IFI16;	GO:0040029~regulation of gene expression, epigenetic	1	14	7.14286	0.0988785	0.133371
SFRP2;	GO:0043508~negative regulation of JUN kinase activity	1	14	7.14286	0.0988785	0.133371
CD36;	GO:0050892~intestinal absorption	1	14	7.14286	0.0988785	0.133371
SDC4;	GO:0060122~inner ear receptor stereocilium organization	1	14	7.14286	0.0988785	0.133371
CCND1;	GO:0060749~mammary gland alveolus development	1	14	7.14286	0.0988785	0.133371
PTCH1;	GO:0061053~somite development	1	14	7.14286	0.0988785	0.133371
ANXA3;	GO:0070848~response to growth factor	1	14	7.14286	0.0988785	0.133371
CTGF; IGSF10;	GO:0001503~ossification	2	75	2.66667	0.0996164	0.134259
ANXA3; IL7;	GO:0043086~negative regulation of catalytic activity	2	76	2.63158	0.101789	0.136968
CYBB; IL6;	GO:0045454~cell redox homeostasis	2	76	2.63158	0.101789	0.136968
MRAP2;	GO:0006112~energy reserve metabolic process	1	15	6.66667	0.105112	0.139431
PDE2A;	GO:0006198~cAMP catabolic process	1	15	6.66667	0.105112	0.139431
TULP3; ALX1;	GO:0009952~anterior/posterior pattern specification	2	77	2.5974	0.103975	0.139431
STAR;	GO:0010288~response to lead ion	1	15	6.66667	0.105112	0.139431
FGF2;	GO:0030214~hyaluronan catabolic process	1	15	6.66667	0.105112	0.139431
CCR1;	GO:0030502~negative regulation of bone mineralization	1	15	6.66667	0.105112	0.139431
MNDA;	GO:0030889~negative regulation of B cell proliferation	1	15	6.66667	0.105112	0.139431
FLT1;	GO:0030949~positive regulation of vascular endothelial growth factor receptor signaling pathway	1	15	6.66667	0.105112	0.139431
BRSK2;	GO:0036503~ERAD pathway	1	15	6.66667	0.105112	0.139431
HSPA2;	GO:0042026~protein refolding	1	15	6.66667	0.105112	0.139431
CD36;	GO:0043277~apoptotic cell clearance	1	15	6.66667	0.105112	0.139431
PLXNA4;	GO:0048485~sympathetic nervous system development	1	15	6.66667	0.105112	0.139431
SORL1;	GO:0050768~negative regulation of neurogenesis	1	15	6.66667	0.105112	0.139431
APOC1;	GO:0050995~negative regulation of lipid catabolic process	1	15	6.66667	0.105112	0.139431
APOE;	GO:0051044~positive regulation of membrane protein ectodomain proteolysis	1	15	6.66667	0.105112	0.139431
PRLR;	GO:0060397~JAK-STAT cascade involved in growth hormone signaling pathway	1	15	6.66667	0.105112	0.139431
SFRP2;	GO:1902230~negative regulation of intrinsic apoptotic signaling pathway in response to DNA damage	1	15	6.66667	0.105112	0.139431
SDC4;	GO:1903543~positive regulation of exosomal secretion	1	15	6.66667	0.105112	0.139431
FGF2; CD80;	GO:0014066~regulation of phosphatidylinositol 3-kinase signaling	2	78	2.5641	0.106174	0.140729
APOE; TMEM88; SFRP2;	GO:0090090~negative regulation of canonical Wnt signaling pathway	3	162	1.85185	0.107124	0.141876
CD34;	GO:0001935~endothelial cell proliferation	1	16	6.25	0.111303	0.144454
ARTN;	GO:0007405~neuroblast proliferation	1	16	6.25	0.111303	0.144454
CTGF; LAMB3;	GO:0008544~epidermis development	2	80	2.5	0.110609	0.144454
TRPS1;	GO:0009888~tissue development	1	16	6.25	0.111303	0.144454
FIGN;	GO:0010569~regulation of double-strand break repair via homologous recombination	1	16	6.25	0.111303	0.144454
FRMD7;	GO:0010592~positive regulation of lamellipodium assembly	1	16	6.25	0.111303	0.144454
GCNT2;	GO:0010608~posttranscriptional regulation of gene expression	1	16	6.25	0.111303	0.144454
EDN1;	GO:0010613~positive regulation of cardiac muscle hypertrophy	1	16	6.25	0.111303	0.144454
TRIM72;	GO:0010832~negative regulation of myotube differentiation	1	16	6.25	0.111303	0.144454
SLC4A4;	GO:0015698~inorganic anion transport	1	16	6.25	0.111303	0.144454
PTCH1;	GO:0021522~spinal cord motor neuron differentiation	1	16	6.25	0.111303	0.144454
TLR8;	GO:0034162~toll-like receptor 9 signaling pathway	1	16	6.25	0.111303	0.144454
ISPD;	GO:0035269~protein O-linked mannosylation	1	16	6.25	0.111303	0.144454
EDN1;	GO:0035994~response to muscle stretch	1	16	6.25	0.111303	0.144454
HAS2;	GO:0044849~estrous cycle	1	16	6.25	0.111303	0.144454
IL7;	GO:0045582~positive regulation of T cell differentiation	1	16	6.25	0.111303	0.144454
EPHB1;	GO:0046328~regulation of JNK cascade	1	16	6.25	0.111303	0.144454
SERPINE1;	GO:0048260~positive regulation of receptor-mediated endocytosis	1	16	6.25	0.111303	0.144454
IL7R;	GO:0048535~lymph node development	1	16	6.25	0.111303	0.144454
GBP1;	GO:0050860~negative regulation of T cell receptor signaling pathway	1	16	6.25	0.111303	0.144454
CD36;	GO:0050909~sensory perception of taste	1	16	6.25	0.111303	0.144454
PDE2A;	GO:0061028~establishment of endothelial barrier	1	16	6.25	0.111303	0.144454
BRSK2;	GO:0061178~regulation of insulin secretion involved in cellular response to glucose stimulus	1	16	6.25	0.111303	0.144454
MRAP2;	GO:0097009~energy homeostasis	1	16	6.25	0.111303	0.144454
EPHB1;	GO:1901214~regulation of neuron death	1	16	6.25	0.111303	0.144454
SCN1B;	GO:2000649~regulation of sodium ion transmembrane transporter activity	1	16	6.25	0.111303	0.144454
SFRP2; SPHK1;	GO:0030307~positive regulation of cell growth	2	81	2.46914	0.112845	0.146341
CSF1R; FLT1; EPHB1;	GO:0046777~protein autophosphorylation	3	166	1.80723	0.112942	0.146355
MYO1B; PPFIBP1; PAK6; CGN;	GO:0098609~cell-cell adhesion	4	262	1.52672	0.114048	0.147674
ADORA2A; NEGR1;	GO:0007626~locomotory behavior	2	82	2.43902	0.115092	0.148911
DEFB1;	GO:0002227~innate immune response in mucosa	1	17	5.88235	0.117452	0.149775
IL6;	GO:0002690~positive regulation of leukocyte chemotaxis	1	17	5.88235	0.117452	0.149775
THBD; CD36; ADORA2A;	GO:0007596~blood coagulation	3	169	1.77515	0.117383	0.149775
SLC1A3;	GO:0009416~response to light stimulus	1	17	5.88235	0.117452	0.149775
CCND1;	GO:0010039~response to iron ion	1	17	5.88235	0.117452	0.149775
SFRP2;	GO:0010667~negative regulation of cardiac muscle cell apoptotic process	1	17	5.88235	0.117452	0.149775
CCND1;	GO:0010971~positive regulation of G2/M transition of mitotic cell cycle	1	17	5.88235	0.117452	0.149775
HS3ST3B1;	GO:0015012~heparan sulfate proteoglycan biosynthetic process	1	17	5.88235	0.117452	0.149775
EPHB1;	GO:0031589~cell-substrate adhesion	1	17	5.88235	0.117452	0.149775
TNIP3;	GO:0034142~toll-like receptor 4 signaling pathway	1	17	5.88235	0.117452	0.149775
SFRP2;	GO:0035567~non-canonical Wnt signaling pathway	1	17	5.88235	0.117452	0.149775
HAS2;	GO:0036120~cellular response to platelet-derived growth factor stimulus	1	17	5.88235	0.117452	0.149775
EDN1;	GO:0042310~vasoconstriction	1	17	5.88235	0.117452	0.149775
TLR8;	GO:0045089~positive regulation of innate immune response	1	17	5.88235	0.117452	0.149775
CYP26B1;	GO:0048384~retinoic acid receptor signaling pathway	1	17	5.88235	0.117452	0.149775
FRMD7;	GO:0051497~negative regulation of stress fiber assembly	1	17	5.88235	0.117452	0.149775
ADRA1B;	GO:0055117~regulation of cardiac muscle contraction	1	17	5.88235	0.117452	0.149775
CD53;	GO:1901741~positive regulation of myoblast fusion	1	17	5.88235	0.117452	0.149775
TNFRSF10A;	GO:1902041~regulation of extrinsic apoptotic signaling pathway via death domain receptors	1	17	5.88235	0.117452	0.149775
THBD; IDO1;	GO:0007565~female pregnancy	2	84	2.38095	0.11962	0.152425
RPS6KA2;	GO:0001556~oocyte maturation	1	18	5.55556	0.123557	0.154861
CNR1;	GO:0007413~axonal fasciculation	1	18	5.55556	0.123557	0.154861
IFIT2;	GO:0008637~apoptotic mitochondrial changes	1	18	5.55556	0.123557	0.154861
SLC37A2;	GO:0008643~carbohydrate transport	1	18	5.55556	0.123557	0.154861
SLC30A4; CLDN1;	GO:0009636~response to toxic substance	2	85	2.35294	0.1219	0.154861
VASH1;	GO:0010596~negative regulation of endothelial cell migration	1	18	5.55556	0.123557	0.154861
EDN1;	GO:0019229~regulation of vasoconstriction	1	18	5.55556	0.123557	0.154861
CSF1R;	GO:0021772~olfactory bulb development	1	18	5.55556	0.123557	0.154861
CSF1R;	GO:0030225~macrophage differentiation	1	18	5.55556	0.123557	0.154861
LIF;	GO:0033141~positive regulation of peptidyl-serine phosphorylation of STAT protein	1	18	5.55556	0.123557	0.154861
SLC37A2;	GO:0035435~phosphate ion transmembrane transport	1	18	5.55556	0.123557	0.154861
DEFB1;	GO:0035584~calcium-mediated signaling using intracellular calcium source	1	18	5.55556	0.123557	0.154861
SFRP2;	GO:0036342~post-anal tail morphogenesis	1	18	5.55556	0.123557	0.154861
MYO7A;	GO:0042462~eye photoreceptor cell development	1	18	5.55556	0.123557	0.154861
FGF2;	GO:0043536~positive regulation of blood vessel endothelial cell migration	1	18	5.55556	0.123557	0.154861
FLT1;	GO:0048514~blood vessel morphogenesis	1	18	5.55556	0.123557	0.154861
POU4F1;	GO:0050767~regulation of neurogenesis	1	18	5.55556	0.123557	0.154861
HLA-DPA1;	GO:0050870~positive regulation of T cell activation	1	18	5.55556	0.123557	0.154861
ADORA2A;	GO:0051968~positive regulation of synaptic transmission, glutamatergic	1	18	5.55556	0.123557	0.154861
POU4F1;	GO:0060384~innervation	1	18	5.55556	0.123557	0.154861
ADRA1B;	GO:0071880~adenylate cyclase-activating adrenergic receptor signaling pathway	1	18	5.55556	0.123557	0.154861
CSF1R;	GO:2000249~regulation of actin cytoskeleton reorganization	1	18	5.55556	0.123557	0.154861
LPXN; TCEA3; CCND1; MNDA; ZNF132; IFI16; MACC1; AEBP1; TRIM22; BHLHE22; ARX; TBX15; NKX3-1; FOXQ1; ZNF395; PRDM6; SOX13;	GO:0006351~transcription, DNA-templated	17	1791	0.94919	0.126576	0.15829
APOE; CCR1;	GO:0006874~cellular calcium ion homeostasis	2	87	2.29885	0.126493	0.15829
SIX3; IFI16; SFRP2; NKX3-1; LGR4; PRDM6;	GO:0045892~negative regulation of transcription, DNA-templated	6	484	1.23967	0.126466	0.15829
SORL1;	GO:0000042~protein targeting to Golgi	1	19	5.26316	0.129621	0.159696
TNFSF13B;	GO:0001782~B cell homeostasis	1	19	5.26316	0.129621	0.159696
LILRB1;	GO:0002230~positive regulation of defense response to virus by host	1	19	5.26316	0.129621	0.159696
STBD1;	GO:0005980~glycogen catabolic process	1	19	5.26316	0.129621	0.159696
SGK1;	GO:0006883~cellular sodium ion homeostasis	1	19	5.26316	0.129621	0.159696
PTCH1;	GO:0008589~regulation of smoothened signaling pathway	1	19	5.26316	0.129621	0.159696
UGT3A2;	GO:0009813~flavonoid biosynthetic process	1	19	5.26316	0.129621	0.159696
EDN1;	GO:0010460~positive regulation of heart rate	1	19	5.26316	0.129621	0.159696
SGPP2; SGPP1;	GO:0016311~dephosphorylation	2	88	2.27273	0.128805	0.159696
PADI2;	GO:0030520~intracellular estrogen receptor signaling pathway	1	19	5.26316	0.129621	0.159696
NR2F6;	GO:0043153~entrainment of circadian clock by photoperiod	1	19	5.26316	0.129621	0.159696
CCR1;	GO:0045672~positive regulation of osteoclast differentiation	1	19	5.26316	0.129621	0.159696
CNR1;	GO:0045777~positive regulation of blood pressure	1	19	5.26316	0.129621	0.159696
IL6;	GO:0046716~muscle cell cellular homeostasis	1	19	5.26316	0.129621	0.159696
STMN3;	GO:0051493~regulation of cytoskeleton organization	1	19	5.26316	0.129621	0.159696
PLOD2; CYBB; IDO1; STEAP4; MSRB3; FAR2; CYP26B1;	GO:0055114~oxidation-reduction process	7	599	1.16861	0.129693	0.159696
VASH1;	GO:0060716~labyrinthine layer blood vessel development	1	19	5.26316	0.129621	0.159696
EDN1;	GO:0071385~cellular response to glucocorticoid stimulus	1	19	5.26316	0.129621	0.159696
SLC30A4;	GO:0071577~zinc II ion transmembrane transport	1	19	5.26316	0.129621	0.159696
LGR4;	GO:0090190~positive regulation of branching involved in ureteric bud morphogenesis	1	19	5.26316	0.129621	0.159696
SLC2A10;	GO:1904659~glucose transmembrane transport	1	19	5.26316	0.129621	0.159696
GCNT2; CGN;	GO:0007179~transforming growth factor beta receptor signaling pathway	2	90	2.22222	0.133457	0.16421
EDN1; PTCH1; DSC3;	GO:0001701~in utero embryonic development	3	180	1.66667	0.134201	0.165005
STAR;	GO:0006699~bile acid biosynthetic process	1	20	5	0.135643	0.165088
CYBB;	GO:0006801~superoxide metabolic process	1	20	5	0.135643	0.165088
IL7R;	GO:0008361~regulation of cell size	1	20	5	0.135643	0.165088
LGR4;	GO:0030539~male genitalia development	1	20	5	0.135643	0.165088
ADORA2A;	GO:0035249~synaptic transmission, glutamatergic	1	20	5	0.135643	0.165088
SPHK1;	GO:0042346~positive regulation of NF-kappaB import into nucleus	1	20	5	0.135643	0.165088
EDN1;	GO:0042474~middle ear morphogenesis	1	20	5	0.135643	0.165088
ITGAL;	GO:0043113~receptor clustering	1	20	5	0.135643	0.165088
IL7;	GO:0045453~bone resorption	1	20	5	0.135643	0.165088
LIF;	GO:0046697~decidualization	1	20	5	0.135643	0.165088
APOE;	GO:0060999~positive regulation of dendritic spine development	1	20	5	0.135643	0.165088
CCND1;	GO:0071157~negative regulation of cell cycle arrest	1	20	5	0.135643	0.165088
EDN1;	GO:0071375~cellular response to peptide hormone stimulus	1	20	5	0.135643	0.165088
LIF;	GO:1900182~positive regulation of protein localization to nucleus	1	20	5	0.135643	0.165088
APOE; IL7;	GO:0010468~regulation of gene expression	2	92	2.17391	0.138148	0.167893
HLA-DPA1; LGMN;	GO:0019886~antigen processing and presentation of exogenous peptide antigen via MHC class II	2	92	2.17391	0.138148	0.167893
C1QTNF1;	GO:0010906~regulation of glucose metabolic process	1	21	4.7619	0.141623	0.170515
CLDN1;	GO:0016338~calcium-independent cell-cell adhesion via plasma membrane cell-adhesion molecules	1	21	4.7619	0.141623	0.170515
LYZ;	GO:0019835~cytolysis	1	21	4.7619	0.141623	0.170515
CSF1R;	GO:0030316~osteoclast differentiation	1	21	4.7619	0.141623	0.170515
SERPINE1;	GO:0042730~fibrinolysis	1	21	4.7619	0.141623	0.170515
IL6;	GO:0046427~positive regulation of JAK-STAT cascade	1	21	4.7619	0.141623	0.170515
APOE;	GO:0048844~artery morphogenesis	1	21	4.7619	0.141623	0.170515
STAR;	GO:0050769~positive regulation of neurogenesis	1	21	4.7619	0.141623	0.170515
SDC4;	GO:0051894~positive regulation of focal adhesion assembly	1	21	4.7619	0.141623	0.170515
UGT3A2;	GO:0052696~flavonoid glucuronidation	1	21	4.7619	0.141623	0.170515
TMTC2;	GO:0055074~calcium ion homeostasis	1	21	4.7619	0.141623	0.170515
FGF2;	GO:0060045~positive regulation of cardiac muscle cell proliferation	1	21	4.7619	0.141623	0.170515
GABRR2; SLC12A7;	GO:1902476~chloride transmembrane transport	2	93	2.15054	0.140506	0.170515
POU4F1; BRSK2;	GO:0007409~axonogenesis	2	95	2.10526	0.145249	0.174756
CCNA1;	GO:0000083~regulation of transcription involved in G1/S transition of mitotic cell cycle	1	22	4.54545	0.147562	0.175778
MAF;	GO:0001816~cytokine production	1	22	4.54545	0.147562	0.175778
ADAM19;	GO:0006509~membrane protein ectodomain proteolysis	1	22	4.54545	0.147562	0.175778
TRPS1;	GO:0006607~NLS-bearing protein import into nucleus	1	22	4.54545	0.147562	0.175778
FJX1;	GO:0010842~retina layer formation	1	22	4.54545	0.147562	0.175778
IFI16;	GO:0030099~myeloid cell differentiation	1	22	4.54545	0.147562	0.175778
CTGF;	GO:0032967~positive regulation of collagen biosynthetic process	1	22	4.54545	0.147562	0.175778
IQGAP2;	GO:0034314~Arp2/3 complex-mediated actin nucleation	1	22	4.54545	0.147562	0.175778
MRAP2;	GO:0034394~protein localization to cell surface	1	22	4.54545	0.147562	0.175778
FLT1;	GO:0035924~cellular response to vascular endothelial growth factor stimulus	1	22	4.54545	0.147562	0.175778
PTCH1;	GO:0048568~embryonic organ development	1	22	4.54545	0.147562	0.175778
CD34;	GO:0048870~cell motility	1	22	4.54545	0.147562	0.175778
ROBO1;	GO:0050772~positive regulation of axonogenesis	1	22	4.54545	0.147562	0.175778
SCN1B;	GO:0060078~regulation of postsynaptic membrane potential	1	22	4.54545	0.147562	0.175778
EDN1; NKX3-1;	GO:0071456~cellular response to hypoxia	2	98	2.04082	0.152424	0.181442
IFI16;	GO:0001819~positive regulation of cytokine production	1	23	4.34783	0.15346	0.181902
DEFB1;	GO:0009617~response to bacterium	1	23	4.34783	0.15346	0.181902
CD9;	GO:0014003~oligodendrocyte development	1	23	4.34783	0.15346	0.181902
CD34;	GO:0032733~positive regulation of interleukin-10 production	1	23	4.34783	0.15346	0.181902
EFNA1;	GO:0050770~regulation of axonogenesis	1	23	4.34783	0.15346	0.181902
IL6;	GO:0050871~positive regulation of B cell activation	1	23	4.34783	0.15346	0.181902
MAF; TCEA3; BHLHE22; FOXQ1; ZNF395;	GO:0006357~regulation of transcription from RNA polymerase II promoter	5	403	1.24069	0.154409	0.182898
CCND1; CCNA1;	GO:0000082~G1/S transition of mitotic cell cycle	2	100	2	0.157245	0.186127
CYP26B1;	GO:0009954~proximal/distal pattern formation	1	24	4.16667	0.159317	0.187131
EPB41L3;	GO:0030866~cortical actin cytoskeleton organization	1	24	4.16667	0.159317	0.187131
TG;	GO:0030878~thyroid gland development	1	24	4.16667	0.159317	0.187131
IL6;	GO:0031018~endocrine pancreas development	1	24	4.16667	0.159317	0.187131
FBXO39;	GO:0031146~SCF-dependent proteasomal ubiquitin-dependent protein catabolic process	1	24	4.16667	0.159317	0.187131
CCND1;	GO:0045737~positive regulation of cyclin-dependent protein serine/threonine kinase activity	1	24	4.16667	0.159317	0.187131
NAIP;	GO:0048678~response to axon injury	1	24	4.16667	0.159317	0.187131
SGK1;	GO:0051090~regulation of sequence-specific DNA binding transcription factor activity	1	24	4.16667	0.159317	0.187131
IL6;	GO:0051602~response to electrical stimulus	1	24	4.16667	0.159317	0.187131
CCR1;	GO:0051928~positive regulation of calcium ion transport	1	24	4.16667	0.159317	0.187131
CNR1;	GO:0051966~regulation of synaptic transmission, glutamatergic	1	24	4.16667	0.159317	0.187131
VCAN; LGR4;	GO:0001649~osteoblast differentiation	2	101	1.9802	0.159667	0.18728
TRIM72; TMOD2;	GO:0006936~muscle contraction	2	101	1.9802	0.159667	0.18728
SIX3; GABRR2; MYO7A;	GO:0007601~visual perception	3	198	1.51515	0.163347	0.191464
CLEC7A; CD209;	GO:0002223~stimulatory C-type lectin receptor signaling pathway	2	103	1.94175	0.16453	0.191953
SDC4;	GO:0006027~glycosaminoglycan catabolic process	1	25	4	0.165134	0.191953
GABRR2;	GO:0007214~gamma-aminobutyric acid signaling pathway	1	25	4	0.165134	0.191953
SPHK1;	GO:0010800~positive regulation of peptidyl-threonine phosphorylation	1	25	4	0.165134	0.191953
APOE;	GO:0019433~triglyceride catabolic process	1	25	4	0.165134	0.191953
VCAN;	GO:0030206~chondroitin sulfate biosynthetic process	1	25	4	0.165134	0.191953
SERPINE1;	GO:0032757~positive regulation of interleukin-8 production	1	25	4	0.165134	0.191953
ROBO1;	GO:0035025~positive regulation of Rho protein signal transduction	1	25	4	0.165134	0.191953
NKX3-1;	GO:0045930~negative regulation of mitotic cell cycle	1	25	4	0.165134	0.191953
SEMA3F;	GO:0048843~negative regulation of axon extension involved in axon guidance	1	25	4	0.165134	0.191953
POU4F1;	GO:0071158~positive regulation of cell cycle arrest	1	25	4	0.165134	0.191953
CTGF;	GO:0071897~DNA biosynthetic process	1	25	4	0.165134	0.191953
NKX3-1;	GO:0010942~positive regulation of cell death	1	26	3.84615	0.170911	0.197169
PCDHB13;	GO:0016339~calcium-dependent cell-cell adhesion via plasma membrane cell adhesion molecules	1	26	3.84615	0.170911	0.197169
DPP4;	GO:0043542~endothelial cell migration	1	26	3.84615	0.170911	0.197169
IFIT1;	GO:0045070~positive regulation of viral genome replication	1	26	3.84615	0.170911	0.197169
CERS4;	GO:0046513~ceramide biosynthetic process	1	26	3.84615	0.170911	0.197169
LIF;	GO:0048863~stem cell differentiation	1	26	3.84615	0.170911	0.197169
CTSG;	GO:0050832~defense response to fungus	1	26	3.84615	0.170911	0.197169
CCR7;	GO:0051491~positive regulation of filopodium assembly	1	26	3.84615	0.170911	0.197169
EDN1;	GO:0051930~regulation of sensory perception of pain	1	26	3.84615	0.170911	0.197169
CSF1R;	GO:0061098~positive regulation of protein tyrosine kinase activity	1	26	3.84615	0.170911	0.197169
APOE;	GO:0070328~triglyceride homeostasis	1	26	3.84615	0.170911	0.197169
NKX3-1;	GO:0001656~metanephros development	1	27	3.7037	0.176647	0.201986
ADORA2A;	GO:0001975~response to amphetamine	1	27	3.7037	0.176647	0.201986
MCF2;	GO:0016358~dendrite development	1	27	3.7037	0.176647	0.201986
SIX3;	GO:0021983~pituitary gland development	1	27	3.7037	0.176647	0.201986
EPB41L3;	GO:0031032~actomyosin structure organization	1	27	3.7037	0.176647	0.201986
FOXQ1;	GO:0031069~hair follicle morphogenesis	1	27	3.7037	0.176647	0.201986
GPR27;	GO:0035774~positive regulation of insulin secretion involved in cellular response to glucose stimulus	1	27	3.7037	0.176647	0.201986
ADORA2A;	GO:0042755~eating behavior	1	27	3.7037	0.176647	0.201986
CNR1;	GO:0043278~response to morphine	1	27	3.7037	0.176647	0.201986
EDN1;	GO:0051482~positive regulation of cytosolic calcium ion concentration involved in phospholipase C-activating G-protein coupled signaling pathway	1	27	3.7037	0.176647	0.201986
ADORA2A;	GO:0051881~regulation of mitochondrial membrane potential	1	27	3.7037	0.176647	0.201986
IFI16;	GO:0072332~intrinsic apoptotic signaling pathway by p53 class mediator	1	27	3.7037	0.176647	0.201986
ATP6V1C2;	GO:0090383~phagosome acidification	1	27	3.7037	0.176647	0.201986
SGK1; GABRR2; ATP6V1C2;	GO:0034220~ion transmembrane transport	3	208	1.44231	0.180287	0.206007
SIX3;	GO:0001654~eye development	1	28	3.57143	0.182345	0.207513
B3GNT7;	GO:0018146~keratan sulfate biosynthetic process	1	28	3.57143	0.182345	0.207513
IFI16;	GO:0043392~negative regulation of DNA binding	1	28	3.57143	0.182345	0.207513
ADORA2A;	GO:0060079~excitatory postsynaptic potential	1	28	3.57143	0.182345	0.207513
PLS1;	GO:0090004~positive regulation of establishment of protein localization to plasma membrane	1	28	3.57143	0.182345	0.207513
SERPINE1;	GO:2000352~negative regulation of endothelial cell apoptotic process	1	28	3.57143	0.182345	0.207513
SIX3;	GO:0000060~protein import into nucleus, translocation	1	29	3.44828	0.188003	0.211802
DPP4;	GO:0001662~behavioral fear response	1	29	3.44828	0.188003	0.211802
IDO1;	GO:0002376~immune system process	1	29	3.44828	0.188003	0.211802
CA8;	GO:0006730~one-carbon metabolic process	1	29	3.44828	0.188003	0.211802
FCER2; DTX4;	GO:0007219~Notch signaling pathway	2	112	1.78571	0.186713	0.211802
SHROOM3;	GO:0007389~pattern specification process	1	29	3.44828	0.188003	0.211802
SGK1;	GO:0007616~long-term memory	1	29	3.44828	0.188003	0.211802
CFB;	GO:0030449~regulation of complement activation	1	29	3.44828	0.188003	0.211802
IFI16;	GO:0042149~cellular response to glucose starvation	1	29	3.44828	0.188003	0.211802
IFI16;	GO:0042771~intrinsic apoptotic signaling pathway in response to DNA damage by p53 class mediator	1	29	3.44828	0.188003	0.211802
STAR;	GO:0044344~cellular response to fibroblast growth factor stimulus	1	29	3.44828	0.188003	0.211802
CNR1;	GO:0045776~negative regulation of blood pressure	1	29	3.44828	0.188003	0.211802
TRIM72;	GO:0046627~negative regulation of insulin receptor signaling pathway	1	29	3.44828	0.188003	0.211802
STEAP4;	GO:0055072~iron ion homeostasis	1	29	3.44828	0.188003	0.211802
CD36;	GO:2000379~positive regulation of reactive oxygen species metabolic process	1	29	3.44828	0.188003	0.211802
SPHK1;	GO:0010803~regulation of tumor necrosis factor-mediated signaling pathway	1	30	3.33333	0.193621	0.216537
ATP6V1C2;	GO:0015991~ATP hydrolysis coupled proton transport	1	30	3.33333	0.193621	0.216537
DEFB1;	GO:0019731~antibacterial humoral response	1	30	3.33333	0.193621	0.216537
IL1RN;	GO:0030073~insulin secretion	1	30	3.33333	0.193621	0.216537
IL7R;	GO:0030217~T cell differentiation	1	30	3.33333	0.193621	0.216537
SLC1A2;	GO:0046326~positive regulation of glucose import	1	30	3.33333	0.193621	0.216537
IL7;	GO:0048873~homeostasis of number of cells within a tissue	1	30	3.33333	0.193621	0.216537
LAMB3;	GO:0050873~brown fat cell differentiation	1	30	3.33333	0.193621	0.216537
BRSK2;	GO:0070059~intrinsic apoptotic signaling pathway in response to endoplasmic reticulum stress	1	30	3.33333	0.193621	0.216537
SLC4A4;	GO:0098656~anion transmembrane transport	1	30	3.33333	0.193621	0.216537
NKX3-1;	GO:2001244~positive regulation of intrinsic apoptotic signaling pathway	1	30	3.33333	0.193621	0.216537
CNR1;	GO:0042220~response to cocaine	1	31	3.22581	0.199202	0.221608
TRIM16;	GO:0043967~histone H4 acetylation	1	31	3.22581	0.199202	0.221608
FN1;	GO:0045773~positive regulation of axon extension	1	31	3.22581	0.199202	0.221608
ADRA1B;	GO:0045907~positive regulation of vasoconstriction	1	31	3.22581	0.199202	0.221608
LIF;	GO:0048286~lung alveolus development	1	31	3.22581	0.199202	0.221608
LGMN;	GO:0051603~proteolysis involved in cellular protein catabolic process	1	31	3.22581	0.199202	0.221608
IFI16;	GO:0071479~cellular response to ionizing radiation	1	31	3.22581	0.199202	0.221608
SFRP2; LGR4;	GO:0090263~positive regulation of canonical Wnt signaling pathway	2	117	1.7094	0.19921	0.221608
LIF;	GO:0001974~blood vessel remodeling	1	32	3.125	0.204743	0.226863
SIX3;	GO:0002088~lens development in camera-type eye	1	32	3.125	0.204743	0.226863
PTCH1;	GO:0003007~heart morphogenesis	1	32	3.125	0.204743	0.226863
POU4F1;	GO:0007498~mesoderm development	1	32	3.125	0.204743	0.226863
IL7R;	GO:0042100~B cell proliferation	1	32	3.125	0.204743	0.226863
HAS2;	GO:1900026~positive regulation of substrate adhesion-dependent cell spreading	1	32	3.125	0.204743	0.226863
CCND1; CCNA1; FIGN; BRSK2;	GO:0051301~cell division	4	335	1.19403	0.20889	0.231305
GDA;	GO:0006139~nucleobase-containing compound metabolic process	1	33	3.0303	0.210246	0.23174
PLS1;	GO:0040018~positive regulation of multicellular organism growth	1	33	3.0303	0.210246	0.23174
NKX3-1;	GO:0043491~protein kinase B signaling	1	33	3.0303	0.210246	0.23174
CCND1;	GO:0045787~positive regulation of cell cycle	1	33	3.0303	0.210246	0.23174
IL6;	GO:0071392~cellular response to estradiol stimulus	1	33	3.0303	0.210246	0.23174
CTGF;	GO:0072593~reactive oxygen species metabolic process	1	33	3.0303	0.210246	0.23174
IL7;	GO:2001240~negative regulation of extrinsic apoptotic signaling pathway in absence of ligand	1	33	3.0303	0.210246	0.23174
SORL1;	GO:0006605~protein targeting	1	34	2.94118	0.215712	0.236832
PDE2A;	GO:0006626~protein targeting to mitochondrion	1	34	2.94118	0.215712	0.236832
MYO7A;	GO:0007040~lysosome organization	1	34	2.94118	0.215712	0.236832
EDN1;	GO:0007585~respiratory gaseous exchange	1	34	2.94118	0.215712	0.236832
ATP6V1C2;	GO:0033572~transferrin transport	1	34	2.94118	0.215712	0.236832
CSF1R;	GO:0071902~positive regulation of protein serine/threonine kinase activity	1	34	2.94118	0.215712	0.236832
SERPINE1; SERPINI1;	GO:0010951~negative regulation of endopeptidase activity	2	124	1.6129	0.216862	0.237785
NUAK1; POU4F1;	GO:1901796~regulation of signal transduction by p53 class mediator	2	124	1.6129	0.216862	0.237785
MET;	GO:0010507~negative regulation of autophagy	1	35	2.85714	0.221139	0.242002
LGR4;	GO:0030282~bone mineralization	1	35	2.85714	0.221139	0.242002
CTGF;	GO:0045597~positive regulation of cell differentiation	1	35	2.85714	0.221139	0.242002
LPXN; TULP3; VENTX; ADORA2A; MNDA; ZNF132; MACC1; TRIM22; NKX3-1; ZNF395; PAK6; SOX13;	GO:0006355~regulation of transcription, DNA-templated	12	1333	0.900225	0.224503	0.245523
PAK6;	GO:0000278~mitotic cell cycle	1	36	2.77778	0.226529	0.246139
SPHK1;	GO:0001568~blood vessel development	1	36	2.77778	0.226529	0.246139
PTCH1;	GO:0007346~regulation of mitotic cell cycle	1	36	2.77778	0.226529	0.246139
KCNK5;	GO:0007588~excretion	1	36	2.77778	0.226529	0.246139
TMOD2;	GO:0007611~learning or memory	1	36	2.77778	0.226529	0.246139
SLC30A4;	GO:0010043~response to zinc ion	1	36	2.77778	0.226529	0.246139
ATP6V1C2;	GO:0030177~positive regulation of Wnt signaling pathway	1	36	2.77778	0.226529	0.246139
ADORA2A;	GO:0050714~positive regulation of protein secretion	1	36	2.77778	0.226529	0.246139
SLC4A4;	GO:0051453~regulation of intracellular pH	1	36	2.77778	0.226529	0.246139
NLRC4;	GO:0090307~mitotic spindle assembly	1	36	2.77778	0.226529	0.246139
SIGLEC1; CD209;	GO:0006897~endocytosis	2	129	1.55039	0.229554	0.249263
CD34;	GO:0032720~negative regulation of tumor necrosis factor production	1	37	2.7027	0.231882	0.251468
FAM135B;	GO:0044255~cellular lipid metabolic process	1	37	2.7027	0.231882	0.251468
TMEM88; TESC;	GO:0050821~protein stabilization	2	131	1.52672	0.234644	0.254299
SDC4;	GO:0001657~ureteric bud development	1	38	2.63158	0.237198	0.255913
LGR4;	GO:0001942~hair follicle development	1	38	2.63158	0.237198	0.255913
SLC1A3; MYO7A;	GO:0007605~sensory perception of sound	2	132	1.51515	0.237192	0.255913
TRIM22;	GO:0010508~positive regulation of autophagy	1	38	2.63158	0.237198	0.255913
CD209;	GO:0019882~antigen processing and presentation	1	38	2.63158	0.237198	0.255913
TNIP3;	GO:0043124~negative regulation of I-kappaB kinase/NF-kappaB signaling	1	38	2.63158	0.237198	0.255913
ALX1;	GO:0048704~embryonic skeletal system morphogenesis	1	38	2.63158	0.237198	0.255913
PTCH1;	GO:0045668~negative regulation of osteoblast differentiation	1	39	2.5641	0.242478	0.261441
NKX3-1;	GO:0001756~somitogenesis	1	40	2.5	0.247721	0.26624
LYZ;	GO:0001895~retina homeostasis	1	40	2.5	0.247721	0.26624
NR2F6;	GO:0030522~intracellular receptor signaling pathway	1	40	2.5	0.247721	0.26624
CTGF;	GO:0043434~response to peptide hormone	1	40	2.5	0.247721	0.26624
IL6;	GO:0045740~positive regulation of DNA replication	1	40	2.5	0.247721	0.26624
PADI2;	GO:0006325~chromatin organization	1	41	2.43902	0.252927	0.271143
NKX3-1;	GO:0030521~androgen receptor signaling pathway	1	41	2.43902	0.252927	0.271143
IQGAP2;	GO:0034260~negative regulation of GTPase activity	1	41	2.43902	0.252927	0.271143
TULP3;	GO:0060348~bone development	1	41	2.43902	0.252927	0.271143
HSPA2;	GO:0006986~response to unfolded protein	1	42	2.38095	0.258098	0.275807
IGFBP7;	GO:0032870~cellular response to hormone stimulus	1	42	2.38095	0.258098	0.275807
TRIM16;	GO:0043966~histone H3 acetylation	1	42	2.38095	0.258098	0.275807
IL6;	GO:0045599~negative regulation of fat cell differentiation	1	42	2.38095	0.258098	0.275807
SLC1A3;	GO:0050885~neuromuscular process controlling balance	1	42	2.38095	0.258098	0.275807
ADORA2A;	GO:0008015~blood circulation	1	43	2.32558	0.263233	0.279872
SLC4A4;	GO:0015701~bicarbonate transport	1	43	2.32558	0.263233	0.279872
SFRP2;	GO:0030514~negative regulation of BMP signaling pathway	1	43	2.32558	0.263233	0.279872
CCND1;	GO:0030968~endoplasmic reticulum unfolded protein response	1	43	2.32558	0.263233	0.279872
HLA-DPA1;	GO:0032729~positive regulation of interferon-gamma production	1	43	2.32558	0.263233	0.279872
CD36;	GO:0032760~positive regulation of tumor necrosis factor production	1	43	2.32558	0.263233	0.279872
EPHA7;	GO:0043525~positive regulation of neuron apoptotic process	1	43	2.32558	0.263233	0.279872
TRIM22;	GO:1903507~negative regulation of nucleic acid-templated transcription	1	43	2.32558	0.263233	0.279872
SFRP2;	GO:0003151~outflow tract morphogenesis	1	44	2.27273	0.268332	0.284574
ATP6V1C2;	GO:0016241~regulation of macroautophagy	1	44	2.27273	0.268332	0.284574
PAK6;	GO:0023014~signal transduction by protein phosphorylation	1	44	2.27273	0.268332	0.284574
SCN1B;	GO:0060048~cardiac muscle contraction	1	44	2.27273	0.268332	0.284574
CCR7;	GO:0030838~positive regulation of actin filament polymerization	1	45	2.22222	0.273397	0.289216
ANXA3;	GO:0031100~animal organ regeneration	1	45	2.22222	0.273397	0.289216
NKX3-1;	GO:0032147~activation of protein kinase activity	1	45	2.22222	0.273397	0.289216
STAR;	GO:0042542~response to hydrogen peroxide	1	45	2.22222	0.273397	0.289216
TTC9;	GO:0000413~protein peptidyl-prolyl isomerization	1	46	2.17391	0.278426	0.293797
KLHL13;	GO:0000910~cytokinesis	1	46	2.17391	0.278426	0.293797
PDE2A;	GO:0008152~metabolic process	1	46	2.17391	0.278426	0.293797
PAX5;	GO:0035914~skeletal muscle cell differentiation	1	46	2.17391	0.278426	0.293797
RGS1;	GO:0007193~adenylate cyclase-inhibiting G-protein coupled receptor signaling pathway	1	47	2.12766	0.283421	0.298506
BRSK2;	GO:0031532~actin cytoskeleton reorganization	1	47	2.12766	0.283421	0.298506
THBD;	GO:0051591~response to cAMP	1	47	2.12766	0.283421	0.298506
TRAC; HLA-DPA1;	GO:0050852~T cell receptor signaling pathway	2	151	1.3245	0.285726	0.300745
SLC2A10;	GO:0015992~proton transport	1	48	2.08333	0.288381	0.30316
TRPS1;	GO:0045165~cell fate commitment	1	48	2.08333	0.288381	0.30316
FGF2;	GO:0036092~phosphatidylinositol-3-phosphate biosynthetic process	1	49	2.04082	0.293307	0.308146
STAR;	GO:0010212~response to ionizing radiation	1	50	2	0.298199	0.31231
LIF;	GO:0019827~stem cell population maintenance	1	50	2	0.298199	0.31231
IFI16;	GO:0032481~positive regulation of type I interferon production	1	50	2	0.298199	0.31231
EDN1;	GO:0071277~cellular response to calcium ion	1	50	2	0.298199	0.31231
STAR;	GO:0071320~cellular response to cAMP	1	50	2	0.298199	0.31231
STAR;	GO:0071333~cellular response to glucose stimulus	1	51	1.96078	0.303057	0.317004
CD209;	GO:0075733~intracellular transport of virus	1	51	1.96078	0.303057	0.317004
PLOD2; DPP4;	GO:0001666~response to hypoxia	2	158	1.26582	0.303565	0.317141
TGFA; SPTBN5;	GO:0006888~ER to Golgi vesicle-mediated transport	2	158	1.26582	0.303565	0.317141
IL6;	GO:0045727~positive regulation of translation	1	52	1.92308	0.307881	0.321251
MNDA;	GO:0050853~B cell receptor signaling pathway	1	52	1.92308	0.307881	0.321251
PTCH1;	GO:0009612~response to mechanical stimulus	1	54	1.85185	0.317431	0.330805
TTC9;	GO:0061077~chaperone-mediated protein folding	1	54	1.85185	0.317431	0.330805
HAS2;	GO:0001570~vasculogenesis	1	55	1.81818	0.322156	0.335106
SGK1;	GO:0006950~response to stress	1	55	1.81818	0.322156	0.335106
LGR4;	GO:0032922~circadian regulation of gene expression	1	55	1.81818	0.322156	0.335106
PAX5;	GO:0021987~cerebral cortex development	1	56	1.78571	0.326849	0.339778
MEP1A;	GO:0007586~digestion	1	57	1.75439	0.331509	0.343772
ANXA3;	GO:0021766~hippocampus development	1	57	1.75439	0.331509	0.343772
SIX3;	GO:0045665~negative regulation of neuron differentiation	1	57	1.75439	0.331509	0.343772
SORL1;	GO:0045732~positive regulation of protein catabolic process	1	57	1.75439	0.331509	0.343772
VASH1;	GO:0016525~negative regulation of angiogenesis	1	58	1.72414	0.336137	0.347928
SPHK1;	GO:0031398~positive regulation of protein ubiquitination	1	58	1.72414	0.336137	0.347928
IL6;	GO:0070301~cellular response to hydrogen peroxide	1	58	1.72414	0.336137	0.347928
CD84;	GO:0006952~defense response	1	59	1.69492	0.340734	0.352252
PTCH1;	GO:0043433~negative regulation of sequence-specific DNA binding transcription factor activity	1	59	1.69492	0.340734	0.352252
CNR1;	GO:0007613~memory	1	61	1.63934	0.349831	0.360991
TGFA;	GO:0048208~COPII vesicle coating	1	61	1.63934	0.349831	0.360991
CLDN1;	GO:0051291~protein heterooligomerization	1	61	1.63934	0.349831	0.360991
EDN1;	GO:0030593~neutrophil chemotaxis	1	62	1.6129	0.354333	0.365412
IL6;	GO:0032868~response to insulin	1	63	1.5873	0.358803	0.369796
ADGRG3;	GO:0030183~B cell differentiation	1	64	1.5625	0.363243	0.373456
ADAMTS3;	GO:0030574~collagen catabolic process	1	64	1.5625	0.363243	0.373456
FGF2;	GO:0035019~somatic stem cell population maintenance	1	64	1.5625	0.363243	0.373456
CNR1;	GO:0050796~regulation of insulin secretion	1	64	1.5625	0.363243	0.373456
SGK1;	GO:0050790~regulation of catalytic activity	1	65	1.53846	0.367652	0.377758
CTGF;	GO:0009749~response to glucose	1	66	1.51515	0.37203	0.382024
FGF2;	GO:0001938~positive regulation of endothelial cell proliferation	1	67	1.49254	0.376378	0.385782
PTCH1;	GO:0007224~smoothened signaling pathway	1	67	1.49254	0.376378	0.385782
CMKLR1;	GO:0032088~negative regulation of NF-kappaB transcription factor activity	1	67	1.49254	0.376378	0.385782
FGF2;	GO:0007265~Ras protein signal transduction	1	70	1.42857	0.389244	0.398483
APOE;	GO:0098869~cellular oxidant detoxification	1	70	1.42857	0.389244	0.398483
ABCA6; ABCC13;	GO:0055085~transmembrane transport	2	199	1.00503	0.405465	0.414837
HSPA2;	GO:0007286~spermatid development	1	74	1.35135	0.405987	0.414866
PLA2G7;	GO:0016042~lipid catabolic process	1	74	1.35135	0.405987	0.414866
CYP26B1;	GO:0006805~xenobiotic metabolic process	1	75	1.33333	0.410101	0.418816
SPTBN5;	GO:0007030~Golgi organization	1	76	1.31579	0.414186	0.421963
SERPINE1;	GO:0007623~circadian rhythm	1	76	1.31579	0.414186	0.421963
STAR;	GO:0032869~cellular response to insulin stimulus	1	76	1.31579	0.414186	0.421963
ALX1;	GO:0060021~palate development	1	76	1.31579	0.414186	0.421963
ATP6V1C2;	GO:0008286~insulin receptor signaling pathway	1	77	1.2987	0.418243	0.425581
CTGF;	GO:0030324~lung development	1	77	1.2987	0.418243	0.425581
KCNK5;	GO:0006813~potassium ion transport	1	78	1.28205	0.422272	0.428643
FAM86C2P;	GO:0032259~methylation	1	78	1.28205	0.422272	0.428643
SLC1A2;	GO:0035264~multicellular organism growth	1	78	1.28205	0.422272	0.428643
CCR7;	GO:0090630~activation of GTPase activity	1	78	1.28205	0.422272	0.428643
GCNT2;	GO:0006486~protein glycosylation	1	79	1.26582	0.426273	0.432444
APOC1;	GO:0043085~positive regulation of catalytic activity	1	80	1.25	0.430247	0.436212
CCND1;	GO:0060070~canonical Wnt signaling pathway	1	83	1.20482	0.442004	0.447862
HAS2;	GO:0001822~kidney development	1	85	1.17647	0.449707	0.455393
CFB;	GO:0006956~complement activation	1	87	1.14943	0.457304	0.462807
KLHL5; UACA; TM6SF1; CGN; EPB41L3;	GO:0008150~biological_process	5	638	0.783699	0.458599	0.463839
LIN7A; CALCRL; ADAMTS9;	GO:0015031~protein transport	3	365	0.821918	0.468641	0.47371
SOX13;	GO:0009653~anatomical structure morphogenesis	1	93	1.07527	0.479473	0.484369
PLOD2;	GO:0006464~cellular protein modification process	1	94	1.06383	0.483079	0.487426
BRSK2;	GO:0030182~neuron differentiation	1	94	1.06383	0.483079	0.487426
ADAMTS9;	GO:0016192~vesicle-mediated transport	1	97	1.03093	0.493749	0.497893
PALD1;	GO:0035335~peptidyl-tyrosine dephosphorylation	1	99	1.0101	0.500739	0.50464
MSRB3;	GO:0006979~response to oxidative stress	1	101	0.990099	0.507634	0.511281
EPHA7;	GO:0016310~phosphorylation	1	102	0.980392	0.511045	0.514409
SFRP2;	GO:0030308~negative regulation of cell growth	1	116	0.862069	0.556402	0.55973
PDE2A;	GO:0070588~calcium ion transmembrane transport	1	118	0.847458	0.562529	0.565556
IFI16;	GO:0006914~autophagy	1	121	0.826446	0.571563	0.574294
BRSK2;	GO:0000086~G2/M transition of mitotic cell cycle	1	132	0.757576	0.603122	0.605642
IL2RB; IL2RG;	GO:0016032~viral process	2	293	0.682594	0.606459	0.60863
VASH1;	GO:0007050~cell cycle arrest	1	138	0.724638	0.619347	0.621194
GALNT3;	GO:0005975~carbohydrate metabolic process	1	139	0.719424	0.621986	0.623469
SPHK1;	GO:0006457~protein folding	1	160	0.625	0.67338	0.674583
TMEM88;	GO:0016055~Wnt signaling pathway	1	176	0.568182	0.707805	0.708648
TRIM72;	GO:0043161~proteasome-mediated ubiquitin-dependent protein catabolic process	1	203	0.492611	0.757888	0.758339
MYO7A;	GO:0006886~intracellular protein transport	1	210	0.47619	0.76941	0.76941
