# Supplementary material for: Transcriptional Profiling of Monocytes Deficient in Nuclear Orphan Receptors NR4A2 and NR4A3 Reveals Distinct Signalling Roles Related to Antigen Presentation and Viral Response
Source: Front Immunol. 2021 Jun 25;12:676644. doi: 10.3389/fimmu.2021.676644 (PMC8267906; doi:10.3389/fimmu.2021.676644)
Supplement: Supplementary Table 9 — _Metacore analysis table shNR4A2 (full list). [file Table_9.xlsx]

## Sheet: Transcription Factors
Transcription Factors										WT-shNR4A2_NC_FC1.4
Network Object Name	Actual	n	R	N	Expected	Ratio	p-value	z-score	Input IDs	Signal	p-value
RFXAP	36	1176	36	40498	1.045	34.44	2.746e-56	34.71					Columns meaning
RFXANK	37	1176	40	40498	1.162	31.85	7.034e-54	33.76					Input IDs	original probe/gene IDs in the activated dataset(s)
RFX5	50	1176	88	40498	2.555	19.57	2.055e-53	30.15					Network object name	Network object name network object name in MetaBase
SP1	220	1176	1863	40498	54.1	4.067	2.688e-73	23.44					Actual	number of network objects in the activated dataset(s) which interact with the chosen object
CUX1	37	1176	82	40498	2.381	15.54	6.396e-35	22.79					n	number of network objects in the activated dataset(s)
TAL1	591	1176	9286	40498	269.7	2.192	1.243e-95	22.62					R	number of network objects in the complete database or background list which interact with the chosen object
IRF2	53	1176	182	40498	5.285	10.03	9.537e-38	21.11					N	total number of gene-based objects in the complete database or background list
RelA (p65 NF-kB subunit)	212	1176	2030	40498	58.95	3.596	4.718e-61	20.76					Expected	mean value for hypergeometric distribution (n*R/N)
FOXP3	540	1176	8814	40498	255.9	2.11	6.281e-78	20.37					Ratio	connectivity ratio (Actual/Expected)
TFE3	221	1176	2219	40498	64.44	3.43	4.025e-60	20.36					z-score	z-score ((Actual-Expected)/sqrt(variance))
IRF1	71	1176	341	40498	9.902	7.17	1.723e-39	19.79					p-value	probability to have the given value of Actual or higher (or lower for negative z-score)
AML1 (RUNX1)	468	1176	7349	40498	213.4	2.193	9.322e-70	19.55
USF2	49	1176	189	40498	5.488	8.928	2.329e-32	18.89					Info
SOX17	523	1176	9232	40498	268.1	1.951	1.554e-62	17.98					General
CREB1	358	1176	5370	40498	155.9	2.296	6.6e-55	17.63					Date	2020.07.01
PU.1	95	1176	696	40498	20.21	4.7	2.503e-36	17.03					Server	http://portal.genego.com
p53	168	1176	1839	40498	53.4	3.146	3.032e-40	16.29					Version	MetaCore+MetaDrug® version 20.1 build 70000.
USF1	58	1176	329	40498	9.554	6.071	2.016e-28	15.97
NRF2	170	1176	1952	40498	56.68	2.999	4.451e-38	15.66
SP3	78	1176	562	40498	16.32	4.78	1.812e-30	15.6
TCF8	218	1176	2863	40498	83.14	2.622	4.303e-40	15.57					Export Settings
TCF7L2 (TCF4)	180	1176	2156	40498	62.61	2.875	5.993e-38	15.47	TCF4	-0.692675	0.000415148
Oct-3/4	323	1176	5179	40498	150.4	2.148	1.504e-42	15.3					Active Data
LMO2	290	1176	4572	40498	132.8	2.184	5.328e-39	14.7					Names	Type	Size	Assembly
IRF8	59	1176	381	40498	11.06	5.333	8.024e-26	14.69					WT-shNR4A2_NC_FC1.4	General Experiment	1111			Threshold	0
SOX2	283	1176	4454	40498	129.3	2.188	4.397e-38	14.53										P-value	1
NANOG	243	1176	3620	40498	105.1	2.312	5.958e-36	14.3
GATA-2	200	1176	2737	40498	79.48	2.516	3.883e-34	14.21
c-Jun	100	1176	950	40498	27.59	3.625	9.277e-29	14.16
NFYA	44	1176	246	40498	7.143	6.159	3.886e-22	14.04
c-Fos	63	1176	454	40498	13.18	4.779	8.144e-25	14	FOS	0.912454	6.62469e-09
STAT3	120	1176	1319	40498	38.3	3.133	1.617e-28	13.62
HIF1A	103	1176	1041	40498	30.23	3.407	2.022e-27	13.61
ESR1 (nuclear)	165	1176	2172	40498	63.07	2.616	6.723e-30	13.39
GATA-3	128	1176	1497	40498	43.47	2.945	7.631e-28	13.26
GCR	174	1176	2377	40498	69.02	2.521	1.205e-29	13.22
BMAL1	161	1176	2145	40498	62.29	2.585	1.389e-28	13.04
LYL1	124	1176	1487	40498	43.18	2.872	5.261e-26	12.72
TCF7L1 (TCF3)	187	1176	2838	40498	82.41	2.269	2.617e-26	12.12
VDR	76	1176	743	40498	21.58	3.523	2.499e-21	12
WT1	41	1176	277	40498	8.044	5.097	1.259e-17	11.83
C/EBPalpha	61	1176	559	40498	16.23	3.758	1.027e-18	11.35
STAT5A	41	1176	298	40498	8.653	4.738	1.769e-16	11.2
HNF3-alpha	52	1176	445	40498	12.92	4.024	2.102e-17	11.09
c-Myc	269	1176	5119	40498	148.6	1.81	6.123e-23	10.72	MYC	-0.621339	4.83636e-07
STAT1	59	1176	572	40498	16.61	3.552	5.378e-17	10.63
Androgen receptor	123	1176	1734	40498	50.35	2.443	7.388e-20	10.62
ETS1	376	1176	8036	40498	233.4	1.611	1.31e-23	10.58
C/EBPbeta	71	1176	788	40498	22.88	3.103	5.117e-17	10.31
KLF4	150	1176	2380	40498	69.11	2.17	2.845e-19	10.18	KLF4	0.87111	1.14515e-05
CHX10	111	1176	1578	40498	45.82	2.422	1.002e-17	9.967
GLIS3	157	1176	2586	40498	75.09	2.091	1.221e-18	9.914
SOX9	111	1176	1586	40498	46.06	2.41	1.44e-17	9.908
MEIS1	110	1176	1581	40498	45.91	2.396	3.095e-17	9.792
PAX5	29	1176	203	40498	5.895	4.92	1.741e-12	9.682
FOXO3A	39	1176	332	40498	9.641	4.045	1.802e-13	9.635
RXRA	41	1176	364	40498	10.57	3.879	1.776e-13	9.542
LBP9	110	1176	1620	40498	47.04	2.338	1.709e-16	9.507
BACH1	18	1176	93	40498	2.701	6.665	1.769e-10	9.459
JunD	39	1176	345	40498	10.02	3.893	6.15e-13	9.332
ESR2 (nuclear)	54	1176	578	40498	16.78	3.217	6.981e-14	9.285
ERG	28	1176	206	40498	5.982	4.681	1.418e-11	9.159
RARalpha	23	1176	154	40498	4.472	5.143	1.364e-10	8.908	RARA	0.504433	0.00563069
EGR1	56	1176	638	40498	18.53	3.023	3.182e-13	8.906
DEC1 (Stra13)	18	1176	102	40498	2.962	6.077	8.606e-10	8.879
REV-ERBalpha	70	1176	898	40498	26.08	2.684	1.18e-13	8.827
ELF5	27	1176	204	40498	5.924	4.558	6.081e-11	8.81
Bcl-6	45	1176	462	40498	13.42	3.354	2.053e-12	8.801	BCL6	0.880306	2.58481e-05
CIC	18	1176	104	40498	3.02	5.96	1.194e-09	8.759
NF-kB1 (p50)	46	1176	487	40498	14.14	3.253	3.418e-12	8.65
STAT6	54	1176	622	40498	18.06	2.99	1.301e-12	8.648
TITF1	34	1176	305	40498	8.857	3.839	2.714e-11	8.606
SOX6	15	1176	78	40498	2.265	6.623	6.361e-09	8.596
p63	60	1176	737	40498	21.4	2.804	1.136e-12	8.545
RUNX2	40	1176	398	40498	11.56	3.461	1.31e-11	8.533
FKHR	50	1176	562	40498	16.32	3.064	3.635e-12	8.52
STAT5B	22	1176	152	40498	4.414	4.984	6.322e-10	8.511
AHR	36	1176	344	40498	9.989	3.604	4.388e-11	8.388
RBP-J kappa (CBF1)	44	1176	473	40498	13.74	3.203	1.672e-11	8.336
HNF3-beta	86	1176	1273	40498	36.97	2.326	5.364e-13	8.316
LRH1	21	1176	146	40498	4.24	4.953	1.731e-09	8.276
PEA3	16	1176	94	40498	2.73	5.862	1.267e-08	8.161
ELF1	18	1176	116	40498	3.368	5.344	7.285e-09	8.102
ZNF263	70	1176	971	40498	28.2	2.483	4.581e-12	8.087
HNF4-alpha	152	1176	2841	40498	82.5	1.842	1.963e-13	8.053
MafB	16	1176	96	40498	2.788	5.74	1.732e-08	8.04	MAFB	0.794506	0.00158011
NK31	16	1176	97	40498	2.817	5.68	2.019e-08	7.981
SRF	61	1176	806	40498	23.41	2.606	1.561e-11	7.966
OLIG2	25	1176	205	40498	5.953	4.2	1.754e-09	7.943
HES6	4	1176	8	40498	0.2323	17.22	4.51e-05	7.934
FEZF2	14	1176	78	40498	2.265	6.181	5.092e-08	7.921
MTG16 (CBFA2T3)	7	1176	23	40498	0.6679	10.48	2.789e-06	7.865
CTCF	80	1176	1204	40498	34.96	2.288	8.182e-12	7.847
TCF7 (TCF1)	136	1176	2498	40498	72.54	1.875	1.255e-12	7.806
E2F1	240	1176	5251	40498	152.5	1.574	3.233e-13	7.71
PPAR-alpha	26	1176	228	40498	6.621	3.927	3.534e-09	7.665
NF-AT2(NFATC1)	27	1176	246	40498	7.143	3.78	4.108e-09	7.563
IRF4	44	1176	532	40498	15.45	2.848	7.233e-10	7.421
PR (nuclear)	38	1176	432	40498	12.54	3.029	1.922e-09	7.333	PGR	-2.03654	3.38865e-29
NF-kB1 (p105)	15	1176	98	40498	2.846	5.271	1.549e-07	7.321
BLIMP1 (PRDI-BF1)	20	1176	158	40498	4.588	4.359	3.851e-08	7.316
KLF5	21	1176	174	40498	5.053	4.156	4.119e-08	7.215
RUNX3	20	1176	161	40498	4.675	4.278	5.296e-08	7.207
GATA-6	24	1176	216	40498	6.272	3.826	2.322e-08	7.203
ZBTB24	60	1176	863	40498	25.06	2.394	6.42e-10	7.16
Esrrb	71	1176	1100	40498	31.94	2.223	4.446e-10	7.11
EGR2 (Krox20)	21	1176	178	40498	5.169	4.063	6.127e-08	7.082
AP-2A	41	1176	502	40498	14.58	2.813	3.933e-09	7.067
c-Myb	24	1176	222	40498	6.447	3.723	3.944e-08	7.035
PPAR-gamma	33	1176	366	40498	10.63	3.105	1.205e-08	6.996
ZF5	4	1176	10	40498	0.2904	13.77	0.0001291	6.987
AP-2C	37	1176	442	40498	12.84	2.883	1.173e-08	6.883
AP-4	19	1176	157	40498	4.559	4.168	1.72e-07	6.877
BARX1	3	1176	6	40498	0.1742	17.22	0.0004574	6.871
ATF-3	25	1176	244	40498	7.085	3.528	5.992e-08	6.851
ARNT	19	1176	158	40498	4.588	4.141	1.903e-07	6.841
GLI-1	20	1176	172	40498	4.995	4.004	1.595e-07	6.828
KLF8	5	1176	16	40498	0.4646	10.76	6.846e-05	6.754
RelB (NF-kB subunit)	25	1176	249	40498	7.231	3.458	8.903e-08	6.727
Oct-1	22	1176	204	40498	5.924	3.714	1.497e-07	6.72
E2A	61	1176	934	40498	27.12	2.249	4.951e-09	6.679
Fra-1	18	1176	151	40498	4.385	4.105	4.522e-07	6.611	FOSL1	0.573051	0.00206465
SMAD4	29	1176	320	40498	9.292	3.121	8.138e-08	6.587
TBX18	2	1176	3	40498	0.08712	22.96	0.002479	6.577
TFIIH p62 subunit	2	1176	3	40498	0.08712	22.96	0.002479	6.577
Elk-3	5	1176	17	40498	0.4937	10.13	9.467e-05	6.51
HSF1	35	1176	435	40498	12.63	2.771	7.679e-08	6.422
Lef-1	21	1176	200	40498	5.808	3.616	4.459e-07	6.413
FOXK2	12	1176	81	40498	2.352	5.102	3.8e-06	6.39
EBF	25	1176	264	40498	7.666	3.261	2.736e-07	6.374
PROX1	13	1176	93	40498	2.701	4.814	2.954e-06	6.368
ZNF42 (MZF1)	10	1176	60	40498	1.742	5.74	8.278e-06	6.353
c-Maf	15	1176	120	40498	3.485	4.305	2.214e-06	6.27	MAF	1.93956	1.04482e-08
TEF-1	21	1176	207	40498	6.011	3.494	7.876e-07	6.22	TEAD1	-0.5403	0.0444222
T-bet	18	1176	163	40498	4.733	3.803	1.401e-06	6.201
Oct-2	9	1176	52	40498	1.51	5.96	1.704e-05	6.19
SREBP1 (nuclear)	20	1176	194	40498	5.633	3.55	1.111e-06	6.157
SOX10	14	1176	110	40498	3.194	4.383	3.864e-06	6.144
JunB	20	1176	196	40498	5.692	3.514	1.306e-06	6.101
FOXF2	5	1176	19	40498	0.5517	9.062	0.0001695	6.079
TWIST1	30	1176	366	40498	10.63	2.823	4.324e-07	6.058
PAX6	27	1176	314	40498	9.118	2.961	6.369e-07	6.033
GRHL3	9	1176	54	40498	1.568	5.74	2.338e-05	6.027
ETS2	16	1176	140	40498	4.065	3.936	3.393e-06	6.017
HOXA2	37	1176	502	40498	14.58	2.538	2.981e-07	5.997
TR-beta	20	1176	200	40498	5.808	3.444	1.791e-06	5.991
FLI1	20	1176	200	40498	5.808	3.444	1.791e-06	5.991
CREB3	4	1176	13	40498	0.3775	10.6	0.0004101	5.984
SOX1	4	1176	13	40498	0.3775	10.6	0.0004101	5.984
EPAS1	23	1176	250	40498	7.26	3.168	1.336e-06	5.947	EPAS1	0.618009	0.000687366
TBP	18	1176	172	40498	4.995	3.604	3.042e-06	5.918
c-Rel (NF-kB subunit)	22	1176	236	40498	6.853	3.21	1.811e-06	5.889
MafK	5	1176	20	40498	0.5808	8.609	0.0002206	5.886
ZNF145	12	1176	91	40498	2.643	4.541	1.299e-05	5.848
MEF2A	16	1176	147	40498	4.269	3.748	6.406e-06	5.773
ZFX	124	1176	2632	40498	76.43	1.622	7.776e-08	5.711
FosB	10	1176	70	40498	2.033	4.92	3.352e-05	5.676
SMAD2	18	1176	181	40498	5.256	3.425	6.257e-06	5.654
PBX1	22	1176	247	40498	7.173	3.067	3.825e-06	5.636
TEF-3	19	1176	198	40498	5.75	3.305	5.893e-06	5.622
Spi-C	2	1176	4	40498	0.1162	17.22	0.004862	5.61
VENTX	2	1176	4	40498	0.1162	17.22	0.004862	5.61
Myt1L	2	1176	4	40498	0.1162	17.22	0.004862	5.61
MECOM	15	1176	138	40498	4.007	3.743	1.256e-05	5.582
MTF-1	6	1176	30	40498	0.8712	6.887	0.0001933	5.579
TFEB	10	1176	72	40498	2.091	4.783	4.299e-05	5.556
MITF	19	1176	201	40498	5.837	3.255	7.327e-06	5.543	MITF	0.819533	0.0465288
SOX11	11	1176	85	40498	2.468	4.457	3.539e-05	5.517
SREBP2 precursor	11	1176	85	40498	2.468	4.457	3.539e-05	5.517
Ikaros	23	1176	272	40498	7.898	2.912	5.55e-06	5.472
FOXJ3	3	1176	9	40498	0.2613	11.48	0.001799	5.437
CLOCK	18	1176	190	40498	5.517	3.262	1.225e-05	5.406
SMAD3	28	1176	371	40498	10.77	2.599	5.102e-06	5.351
HOXD13	6	1176	32	40498	0.9292	6.457	0.0002808	5.34
POU3F2 (BRN2)	12	1176	102	40498	2.962	4.051	4.156e-05	5.336
PAX3	7	1176	42	40498	1.22	5.74	0.0001897	5.315
TBX3	14	1176	131	40498	3.804	3.68	2.933e-05	5.314
KLF17	4	1176	16	40498	0.4646	8.609	0.0009736	5.265
PDEF	4	1176	16	40498	0.4646	8.609	0.0009736	5.265
TEF-4	9	1176	65	40498	1.888	4.768	0.0001057	5.258
BAPX1	9	1176	65	40498	1.888	4.768	0.0001057	5.258
FXR	23	1176	285	40498	8.276	2.779	1.19e-05	5.212
CDX2	41	1176	650	40498	18.88	2.172	3.807e-06	5.21
SNAIL1	14	1176	135	40498	3.92	3.571	4.105e-05	5.175
NRSF	36	1176	547	40498	15.88	2.266	5.777e-06	5.157
GRHL2	15	1176	152	40498	4.414	3.398	3.96e-05	5.123
hASH1	16	1176	168	40498	4.878	3.28	3.435e-05	5.121
ID2	3	1176	10	40498	0.2904	10.33	0.002515	5.103
TCF12	12	1176	108	40498	3.136	3.826	7.319e-05	5.086	ME1	0.624563	0.0120952
LHX2	28	1176	388	40498	11.27	2.485	1.174e-05	5.083	LHX2	0.881889	0.00217527
MYOD	18	1176	205	40498	5.953	3.024	3.412e-05	5.024
TFIIB	11	1176	97	40498	2.817	3.905	0.0001203	4.954
UBF	8	1176	58	40498	1.684	4.75	0.0002611	4.942
KLF2	8	1176	58	40498	1.684	4.75	0.0002611	4.942
EGFR	2	1176	5	40498	0.1452	13.77	0.007947	4.94
FUBP1	2	1176	5	40498	0.1452	13.77	0.007947	4.94
ATH1	11	1176	98	40498	2.846	3.865	0.000132	4.911
NF-kB p50/p50	9	1176	71	40498	2.062	4.365	0.0002109	4.908
SREBP2 (nuclear)	9	1176	71	40498	2.062	4.365	0.0002109	4.908
FOXQ1 (HFH1)	4	1176	18	40498	0.5227	7.653	0.001563	4.882
SMAD1	19	1176	229	40498	6.65	2.857	4.558e-05	4.874
ATF-2	17	1176	194	40498	5.633	3.018	5.718e-05	4.872
GLI-2	10	1176	85	40498	2.468	4.051	0.0001787	4.87
NXF	11	1176	99	40498	2.875	3.826	0.0001447	4.869
PAX8	15	1176	162	40498	4.704	3.189	8.243e-05	4.827
ITF2	6	1176	37	40498	1.074	5.584	0.0006367	4.825	TCF4	-0.692675	0.000415148
SF1	13	1176	131	40498	3.804	3.417	0.00012	4.793
BACH2	7	1176	49	40498	1.423	4.92	0.0005065	4.748
GATA-4	22	1176	294	40498	8.537	2.577	5.729e-05	4.693
p73	19	1176	238	40498	6.911	2.749	7.654e-05	4.68
CTIP2	11	1176	104	40498	3.02	3.642	0.0002245	4.666
MafF	3	1176	12	40498	0.3485	8.609	0.004415	4.559
IA-1	3	1176	12	40498	0.3485	8.609	0.004415	4.559
FOXN3	3	1176	12	40498	0.3485	8.609	0.004415	4.559
FOXF1	6	1176	40	40498	1.162	5.166	0.0009763	4.558	FOXF1	0.642397	0.00448361
NFIX	9	1176	78	40498	2.265	3.974	0.0004311	4.546
GBX2	7	1176	52	40498	1.51	4.636	0.0007316	4.537
EKLF1	17	1176	211	40498	6.127	2.775	0.0001601	4.469
N-Myc	109	1176	2507	40498	72.8	1.497	1.823e-05	4.446
BMAL2	2	1176	6	40498	0.1742	11.48	0.01169	4.439
HAND1	2	1176	6	40498	0.1742	11.48	0.01169	4.439
COUP-TFII	13	1176	143	40498	4.153	3.131	0.0002878	4.414
MAFG	4	1176	21	40498	0.6098	6.559	0.002853	4.407	MAFG	0.514941	0.00103416
OC-2	4	1176	21	40498	0.6098	6.559	0.002853	4.407
YB-1	14	1176	161	40498	4.675	2.995	0.0002713	4.385
ZNF217	17	1176	216	40498	6.272	2.71	0.0002117	4.359
SIX1	7	1176	55	40498	1.597	4.383	0.001029	4.342
EGR3	6	1176	43	40498	1.249	4.805	0.00144	4.317
GFI-1	8	1176	69	40498	2.004	3.993	0.0008608	4.303
ATF-1	8	1176	69	40498	2.004	3.993	0.0008608	4.303
XBP1	15	1176	182	40498	5.285	2.838	0.0002984	4.298	XBP1	-0.767606	3.55246e-09
C/EBPdelta	17	1176	219	40498	6.359	2.673	0.0002492	4.294
SIP1 (ZFHX1B)	5	1176	32	40498	0.9292	5.381	0.002148	4.287
RFX1	5	1176	32	40498	0.9292	5.381	0.002148	4.287
ESE3	11	1176	115	40498	3.339	3.294	0.0005369	4.26
AEBP1	6	1176	44	40498	1.278	4.696	0.001627	4.242
ChREBP	11	1176	116	40498	3.368	3.266	0.0005779	4.226
LXR-alpha	15	1176	186	40498	5.401	2.777	0.0003765	4.201
RFX3	4	1176	23	40498	0.6679	5.989	0.004031	4.139
FoxL2	8	1176	73	40498	2.12	3.774	0.00125	4.102
BARX2	5	1176	34	40498	0.9873	5.064	0.002829	4.1
NOTCH1 (NICD)	5	1176	34	40498	0.9873	5.064	0.002829	4.1
E2F5	5	1176	34	40498	0.9873	5.064	0.002829	4.1	E2F5	-1.06904	0.000788403
HES5	2	1176	7	40498	0.2033	9.839	0.01606	4.045
Vax2	2	1176	7	40498	0.2033	9.839	0.01606	4.045
ETO	2	1176	7	40498	0.2033	9.839	0.01606	4.045
IKZF4	2	1176	7	40498	0.2033	9.839	0.01606	4.045
FoxN1	5	1176	35	40498	1.016	4.92	0.003223	4.012
FOXP2	18	1176	253	40498	7.347	2.45	0.0004783	4.001
FOXM1	24	1176	380	40498	11.03	2.175	0.0003599	3.98
TR-alpha	11	1176	124	40498	3.601	3.055	0.001009	3.963
FOXD3	6	1176	48	40498	1.394	4.305	0.002565	3.962
SIX2	7	1176	62	40498	1.8	3.888	0.002094	3.936
SLUG	8	1176	78	40498	2.265	3.532	0.001921	3.871	SNAI2	1.91345	0.026986
FOXP1	11	1176	127	40498	3.688	2.983	0.001227	3.87
SOX4	11	1176	127	40498	3.688	2.983	0.001227	3.87
FOXC2	5	1176	37	40498	1.074	4.654	0.004126	3.845
NF-E2 (45 kDa)	10	1176	111	40498	3.223	3.102	0.001499	3.836
OVOL2	6	1176	50	40498	1.452	4.132	0.003163	3.833
HEY1	7	1176	64	40498	1.858	3.767	0.002516	3.83
NFIA	8	1176	79	40498	2.294	3.487	0.002084	3.827
Oct-6	3	1176	16	40498	0.4646	6.457	0.01031	3.776
HOX11	3	1176	16	40498	0.4646	6.457	0.01031	3.776
FALZ	3	1176	16	40498	0.4646	6.457	0.01031	3.776
SIX4	3	1176	16	40498	0.4646	6.457	0.01031	3.776
DMRT1	11	1176	131	40498	3.804	2.892	0.001577	3.75
NRF3	2	1176	8	40498	0.2323	8.609	0.021	3.722
LMX1A	2	1176	8	40498	0.2323	8.609	0.021	3.722
FOXO6	2	1176	8	40498	0.2323	8.609	0.021	3.722
BATF	9	1176	98	40498	2.846	3.163	0.002226	3.707
SPI-B	10	1176	115	40498	3.339	2.995	0.001955	3.704
NF-kB2 (p52)	10	1176	115	40498	3.339	2.995	0.001955	3.704
Fra-2	10	1176	115	40498	3.339	2.995	0.001955	3.704
NF-kB p65/p65	4	1176	27	40498	0.784	5.102	0.007288	3.687
CUX1 (p110)	63	1176	1392	40498	40.42	1.559	0.0003935	3.668
KLF6	7	1176	68	40498	1.975	3.545	0.003555	3.632
SP4	7	1176	68	40498	1.975	3.545	0.003555	3.632
SREBP1 precursor	7	1176	68	40498	1.975	3.545	0.003555	3.632
HNF6	6	1176	54	40498	1.568	3.826	0.004662	3.594
MIST1	5	1176	41	40498	1.191	4.2	0.006449	3.545
SATB1	7	1176	70	40498	2.033	3.444	0.004182	3.539
RARgamma	7	1176	70	40498	2.033	3.444	0.004182	3.539
MEF2C	9	1176	103	40498	2.991	3.009	0.003125	3.531
C/EBP zeta	9	1176	103	40498	2.991	3.009	0.003125	3.531
ZBED6	11	1176	139	40498	4.036	2.725	0.002522	3.524
NOTCH1 precursor	6	1176	56	40498	1.626	3.69	0.005582	3.483
HOXA5	3	1176	18	40498	0.5227	5.74	0.01439	3.478
DACH1	9	1176	106	40498	3.078	2.924	0.003788	3.43	DACH1	-0.795672	7.61717e-10
GATA-5	4	1176	30	40498	0.8712	4.592	0.01063	3.403
BORIS	4	1176	30	40498	0.8712	4.592	0.01063	3.403
ERM	4	1176	30	40498	0.8712	4.592	0.01063	3.403
TAF7L	6	1176	58	40498	1.684	3.562	0.006628	3.377
PPAR-beta(delta)	15	1176	226	40498	6.563	2.286	0.002681	3.352
NFIB	17	1176	269	40498	7.811	2.176	0.002429	3.348
DAX1	3	1176	19	40498	0.5517	5.437	0.01672	3.346
Esrra	13	1176	186	40498	5.401	2.407	0.003226	3.326
Pdx-1 (IPF1)	15	1176	229	40498	6.65	2.256	0.003037	3.295
ZNF161	3	1176	20	40498	0.5808	5.166	0.01926	3.222
NRIF	3	1176	20	40498	0.5808	5.166	0.01926	3.222
FOXE1	3	1176	20	40498	0.5808	5.166	0.01926	3.222
RFX2	5	1176	46	40498	1.336	3.743	0.01048	3.219
PXR	10	1176	133	40498	3.862	2.589	0.005568	3.175
C/EBPepsilon	8	1176	96	40498	2.788	2.87	0.006901	3.172
ATF-6 alpha (90kDa)	4	1176	33	40498	0.9583	4.174	0.01482	3.155
JDP2	3	1176	21	40498	0.6098	4.92	0.02199	3.107
SMAD5	7	1176	81	40498	2.352	2.976	0.009237	3.079
NeuroD1	8	1176	99	40498	2.875	2.783	0.008264	3.071
MYOG	18	1176	310	40498	9.002	2	0.004517	3.055
MCR	5	1176	49	40498	1.423	3.514	0.01358	3.045
TAF1	4	1176	35	40498	1.016	3.936	0.01812	3.005
Bcl-3	9	1176	120	40498	3.485	2.583	0.008449	3.003
PUR-alpha	3	1176	22	40498	0.6388	4.696	0.02492	2.999
RXRB	3	1176	22	40498	0.6388	4.696	0.02492	2.999
MYF5	3	1176	22	40498	0.6388	4.696	0.02492	2.999
NFE2L1	3	1176	22	40498	0.6388	4.696	0.02492	2.999
GABP beta1	3	1176	22	40498	0.6388	4.696	0.02492	2.999
HSF4	3	1176	22	40498	0.6388	4.696	0.02492	2.999
GABP alpha	191	1176	5440	40498	158	1.209	0.002892	2.866
HMGA2	4	1176	38	40498	1.103	3.625	0.02387	2.8
NRF1	17	1176	305	40498	8.857	1.919	0.00839	2.787
Islet-1	11	1176	170	40498	4.937	2.228	0.01118	2.775
ROR-gamma	10	1176	149	40498	4.327	2.311	0.01196	2.773
SOX3	8	1176	109	40498	3.165	2.527	0.01428	2.762
HNF1-alpha	15	1176	260	40498	7.55	1.987	0.009524	2.76
PTF1-p48	9	1176	130	40498	3.775	2.384	0.01381	2.734
Elk-1	16	1176	286	40498	8.305	1.927	0.01	2.719
Miz-1	11	1176	173	40498	5.024	2.19	0.01262	2.712
ROR-alpha	10	1176	152	40498	4.414	2.266	0.01361	2.703
FOXK1	7	1176	92	40498	2.672	2.62	0.01775	2.691
DBP	20	1176	391	40498	11.35	1.761	0.01112	2.617
NR2F1	7	1176	95	40498	2.759	2.537	0.0208	2.595
Max	9	1176	137	40498	3.978	2.262	0.01884	2.559
STAT2	6	1176	77	40498	2.236	2.683	0.02453	2.557
HOXC9	7	1176	97	40498	2.817	2.485	0.02303	2.533
