# Supplementary material for: Transcriptional Profiling of Monocytes Deficient in Nuclear Orphan Receptors NR4A2 and NR4A3 Reveals Distinct Signalling Roles Related to Antigen Presentation and Viral Response
Source: Front Immunol. 2021 Jun 25;12:676644. doi: 10.3389/fimmu.2021.676644 (PMC8267906; doi:10.3389/fimmu.2021.676644)
Supplement: Supplementary Table 10 — _Metacore analysis table shNR4A3 (full list). [file Table_10.xlsx]

## Sheet: Transcription Factors
Transcription Factors										WT vs shNR4A3_NC_FC1.4
Network Object Name	Actual	n	R	N	Expected	Ratio	p-value	z-score	Input IDs	Signal	p-value
TAL1	460	879	9286	40498	201.6	2.282	1.154e-81	20.97					Columns meaning
TCF8	210	879	2863	40498	62.14	3.379	5.389e-57	19.67					Input IDs	original probe/gene IDs in the activated dataset(s)
FOXP3	426	879	8814	40498	191.3	2.227	6.532e-70	19.4					Network object name	Network object name network object name in MetaBase
PU.1	85	879	696	40498	15.11	5.627	2.706e-38	18.34					Actual	number of network objects in the activated dataset(s) which interact with the chosen object
AML1 (RUNX1)	366	879	7349	40498	159.5	2.295	2.307e-60	18.27					n	number of network objects in the activated dataset(s)
SOX17	392	879	9232	40498	200.4	1.956	2.601e-47	15.58					R	number of network objects in the complete database or background list which interact with the chosen object
LMO2	243	879	4572	40498	99.23	2.449	1.954e-41	15.49					N	total number of gene-based objects in the complete database or background list
GCR	152	879	2377	40498	51.59	2.946	1.636e-33	14.57					Expected	mean value for hypergeometric distribution (n*R/N)
IRF8	49	879	381	40498	8.27	5.925	1.8e-23	14.39	IRF8	0.652538	4.08208e-06		Ratio	connectivity ratio (Actual/Expected)
p53	125	879	1839	40498	39.92	3.132	7.036e-30	13.94					z-score	z-score ((Actual-Expected)/sqrt(variance))
RelA (p65 NF-kB subunit)	133	879	2030	40498	44.06	3.019	3.053e-30	13.9					p-value	probability to have the given value of Actual or higher (or lower for negative z-score)
STAT1	59	879	572	40498	12.42	4.752	5.021e-23	13.46
c-Fos	51	879	454	40498	9.854	5.176	1.062e-21	13.33	FOS	0.719058	2.30614e-06
TFE3	137	879	2219	40498	48.16	2.845	1.353e-28	13.31
Androgen receptor	113	879	1734	40498	37.64	3.002	1.809e-25	12.69					Info
SP1	118	879	1863	40498	40.44	2.918	1.559e-25	12.63					General
STAT3	94	879	1319	40498	28.63	3.283	5.833e-24	12.56					Date	2020.07.01
Oct-3/4	235	879	5179	40498	112.4	2.091	2.724e-29	12.52					Server	http://portal.genego.com
BMAL1	128	879	2145	40498	46.56	2.749	2.408e-25	12.4					Version	MetaCore+MetaDrug® version 20.1 build 70000.
TCF7L1 (TCF3)	154	879	2838	40498	61.6	2.5	3.163e-26	12.34
TCF7L2 (TCF4)	128	879	2156	40498	46.8	2.735	3.814e-25	12.33	TCF4	-0.977078	5.05685e-08
IRF9	10	879	28	40498	0.6077	16.45	2.032e-10	12.18
HIF1A	78	879	1041	40498	22.59	3.452	2.682e-21	11.94					Export Settings
SOX2	205	879	4454	40498	96.67	2.121	5.9e-26	11.81
NANOG	175	879	3620	40498	78.57	2.227	3.168e-24	11.53					Active Data
VDR	61	879	743	40498	16.13	3.783	9.058e-19	11.4					Names	Type	Size	Assembly
GATA-2	142	879	2737	40498	59.41	2.39	2.666e-22	11.22					WT vs shNR4A3_NC_FC1.4	General Experiment	879			Threshold	0
c-Jun	70	879	950	40498	20.62	3.395	8.071e-19	11.13										P-value	1
GATA-3	94	879	1497	40498	32.49	2.893	3.702e-20	11.12
T-bet	24	879	163	40498	3.538	6.784	1.711e-13	11.02
SOX9	97	879	1586	40498	34.42	2.818	5.388e-20	11
CREB1	226	879	5370	40498	116.6	1.939	1.306e-23	11
LYL1	92	879	1487	40498	32.28	2.851	2.533e-19	10.83
WT1	32	879	277	40498	6.012	5.322	1.882e-14	10.75	WT1	-0.629501	0.000599737
ESR1 (nuclear)	118	879	2172	40498	47.14	2.503	4.463e-20	10.73
MEIS1	95	879	1581	40498	34.32	2.768	4.388e-19	10.68
NRF2	109	879	1952	40498	42.37	2.573	1.939e-19	10.61
Bcl-6	42	879	462	40498	10.03	4.188	8.169e-15	10.27
c-Rel (NF-kB subunit)	28	879	236	40498	5.122	5.466	4.166e-13	10.25
GLIS3	129	879	2586	40498	56.13	2.298	7.726e-19	10.16
SP3	47	879	562	40498	12.2	3.853	4.839e-15	10.14
RUNX3	22	879	161	40498	3.494	6.296	8.029e-12	10.03
CIC	17	879	104	40498	2.257	7.531	1.064e-10	9.933
C/EBPalpha	46	879	559	40498	12.13	3.791	1.714e-14	9.899
NOTCH1 (NICD)	9	879	34	40498	0.738	12.2	3.309e-08	9.728
STAT2	14	879	77	40498	1.671	8.377	1.101e-09	9.651
EGR1	49	879	638	40498	13.85	3.539	3.339e-14	9.627	EGR1	-0.718361	0.00296006
TITF1	31	879	305	40498	6.62	4.683	1.506e-12	9.616
DP2	2	879	2	40498	0.04341	46.07	0.0004706	9.495
NAB2	2	879	2	40498	0.04341	46.07	0.0004706	9.495
RelB (NF-kB subunit)	27	879	249	40498	5.404	4.996	9.22e-12	9.421
RBP-J kappa (CBF1)	39	879	473	40498	10.27	3.799	1.623e-12	9.12
C/EBPbeta	54	879	788	40498	17.1	3.157	1.667e-13	9.109
BLIMP1 (PRDI-BF1)	20	879	158	40498	3.429	5.832	2.878e-10	9.064
NF-kB1 (p50)	39	879	487	40498	10.57	3.69	3.984e-12	8.894
c-Myb	24	879	222	40498	4.818	4.981	1.39e-10	8.859
IRF4	41	879	532	40498	11.55	3.551	3.802e-12	8.821	MUM1	0.491367	0.00212943
Fra-1	19	879	151	40498	3.277	5.797	8.855e-10	8.797
KLF4	112	879	2380	40498	51.66	2.168	1.163e-14	8.749	KLF4	0.916229	5.42664e-07
TCF7 (TCF1)	115	879	2498	40498	54.22	2.121	2.186e-14	8.616
MBD1	5	879	14	40498	0.3039	16.45	8.102e-06	8.615
CHX10	83	879	1578	40498	34.25	2.423	1.461e-13	8.591
LBP9	84	879	1620	40498	35.16	2.389	2.217e-13	8.499
HNF4-alpha	125	879	2841	40498	61.66	2.027	3.606e-14	8.457
Esrrb	64	879	1100	40498	23.88	2.681	1.474e-12	8.417
FKHR	41	879	562	40498	12.2	3.361	2.124e-11	8.396
HNF3-alpha	35	879	445	40498	9.659	3.624	8.281e-11	8.29
HNF3-beta	70	879	1273	40498	27.63	2.533	1.762e-12	8.281
ETS1	271	879	8036	40498	174.4	1.554	3.575e-15	8.258
JunB	21	879	196	40498	4.254	4.936	2.3e-09	8.228
E2F1	195	879	5251	40498	114	1.711	1.907e-14	8.225
c-Myc	191	879	5119	40498	111.1	1.719	2.477e-14	8.199
NeuroD1	14	879	99	40498	2.149	6.515	3.207e-08	8.184
ITF2	8	879	37	40498	0.8031	9.962	1.055e-06	8.123	TCF4	-0.977078	5.05685e-08
SMAD4	28	879	320	40498	6.946	4.031	5.904e-10	8.109
BARX1	3	879	6	40498	0.1302	23.04	0.0001941	8.041
DEC1 (Stra13)	14	879	102	40498	2.214	6.324	4.725e-08	8.019
COUP-TFII	17	879	143	40498	3.104	5.477	1.609e-08	7.989
Ikaros	25	879	272	40498	5.904	4.235	1.784e-09	7.973
ESR2 (nuclear)	40	879	578	40498	12.55	3.188	1.809e-10	7.893
FOXO3A	28	879	332	40498	7.206	3.886	1.355e-09	7.864
CTCF	65	879	1204	40498	26.13	2.487	2.477e-11	7.804
NF-AT2(NFATC1)	23	879	246	40498	5.339	4.308	5.705e-09	7.751
RUNX2	31	879	398	40498	8.639	3.589	1.251e-09	7.73
ZNF42 (MZF1)	10	879	60	40498	1.302	7.679	6.234e-07	7.711
BTG2	2	879	3	40498	0.06511	30.72	0.001391	7.666	BTG2	0.646754	1.71527e-05
STAT5B	17	879	152	40498	3.299	5.153	4.025e-08	7.641
AHR	28	879	344	40498	7.466	3.75	2.986e-09	7.63
FOXQ1 (HFH1)	5	879	18	40498	0.3907	12.8	3.226e-05	7.457
p63	45	879	737	40498	16	2.813	7.449e-10	7.399
AP-2C	32	879	442	40498	9.594	3.336	4.064e-09	7.354
IRF1	27	879	341	40498	7.401	3.648	1.024e-08	7.314
REV-ERBalpha	51	879	898	40498	19.49	2.617	6.71e-10	7.297
PAX8	17	879	162	40498	3.516	4.835	1.031e-07	7.285
RXRA	28	879	364	40498	7.901	3.544	1.029e-08	7.262
PPAR-gamma	28	879	366	40498	7.944	3.525	1.158e-08	7.227
SMAD3	28	879	371	40498	8.052	3.477	1.551e-08	7.14
Lef-1	19	879	200	40498	4.341	4.377	9.22e-08	7.131
C/EBPdelta	20	879	219	40498	4.753	4.208	8.193e-08	7.089
hASH1	17	879	168	40498	3.646	4.662	1.751e-07	7.085
FosB	10	879	70	40498	1.519	6.582	2.698e-06	6.962
GLI-1	17	879	172	40498	3.733	4.554	2.459e-07	6.957
MafB	12	879	96	40498	2.084	5.759	1.194e-06	6.954
ATF-3	21	879	244	40498	5.296	3.965	1.08e-07	6.92
ZBTB24	48	879	863	40498	18.73	2.563	4.177e-09	6.911
JunD	26	879	345	40498	7.488	3.472	5.172e-08	6.869
ZNF238	3	879	8	40498	0.1736	17.28	0.000526	6.858
DMTF1	3	879	8	40498	0.1736	17.28	0.000526	6.858
SOX4	14	879	127	40498	2.757	5.079	7.469e-07	6.857
ATH1	12	879	98	40498	2.127	5.642	1.493e-06	6.852
ST18	1	879	1	40498	0.0217	46.07	0.0217	6.714
ZNF300	1	879	1	40498	0.0217	46.07	0.0217	6.714
ZNF431	1	879	1	40498	0.0217	46.07	0.0217	6.714
PRDM4	1	879	1	40498	0.0217	46.07	0.0217	6.714
TCEAL7	1	879	1	40498	0.0217	46.07	0.0217	6.714
FOXI2	1	879	1	40498	0.0217	46.07	0.0217	6.714
ZXDA	1	879	1	40498	0.0217	46.07	0.0217	6.714
ZNF37A	1	879	1	40498	0.0217	46.07	0.0217	6.714
SOCS2	1	879	1	40498	0.0217	46.07	0.0217	6.714
FOXD4	1	879	1	40498	0.0217	46.07	0.0217	6.714
BBX	1	879	1	40498	0.0217	46.07	0.0217	6.714
ELL	1	879	1	40498	0.0217	46.07	0.0217	6.714
DMBX1	1	879	1	40498	0.0217	46.07	0.0217	6.714
MAD4	1	879	1	40498	0.0217	46.07	0.0217	6.714
GATA-6	19	879	216	40498	4.688	4.053	3.079e-07	6.701
TBX3	14	879	131	40498	2.843	4.924	1.09e-06	6.7
PAX6	24	879	314	40498	6.815	3.521	1.288e-07	6.681
SIX2	9	879	62	40498	1.346	6.688	7.438e-06	6.676
STAT5A	23	879	298	40498	6.468	3.556	1.969e-07	6.596
VENTX	2	879	4	40498	0.08682	23.04	0.002743	6.565	VENTX	-1.16938	0.0244301
NAB1	2	879	4	40498	0.08682	23.04	0.002743	6.565
Myt1L	2	879	4	40498	0.08682	23.04	0.002743	6.565
PAX5	18	879	203	40498	4.406	4.085	5.569e-07	6.564	PAX5	-1.87034	4.42436e-13
SNAIL1	14	879	135	40498	2.93	4.778	1.567e-06	6.549
ZNF768	4	879	15	40498	0.3256	12.29	0.0002486	6.512
AP-2A	32	879	502	40498	10.9	2.937	8.037e-08	6.504
ZNF145	11	879	91	40498	1.975	5.569	4.618e-06	6.5
PREB	3	879	9	40498	0.1953	15.36	0.0007762	6.416
NFIA	10	879	79	40498	1.715	5.832	8.221e-06	6.403
STAT6	36	879	622	40498	13.5	2.667	1.398e-07	6.239
CDX2	37	879	650	40498	14.11	2.623	1.42e-07	6.212
TFIIB	11	879	97	40498	2.105	5.225	8.628e-06	6.205
SMAD2	16	879	181	40498	3.929	4.073	2.436e-06	6.171
NF-kB1 (p105)	11	879	98	40498	2.127	5.171	9.53e-06	6.158
FLI1	17	879	200	40498	4.341	3.916	2.044e-06	6.158
IRF2	16	879	182	40498	3.95	4.05	2.618e-06	6.143
RARgamma	9	879	70	40498	1.519	5.924	2.043e-05	6.141
NF-kB2 (p52)	12	879	115	40498	2.496	4.808	8.101e-06	6.091
NF-kB p50/p50	9	879	71	40498	1.541	5.84	2.295e-05	6.08
EBF	20	879	264	40498	5.73	3.49	1.617e-06	6.047
TFEB	9	879	72	40498	1.563	5.759	2.573e-05	6.02	TFEB	0.504931	0.0131532
PAX2	6	879	36	40498	0.7814	7.679	0.0001148	5.971
HOXA2	30	879	502	40498	10.9	2.753	7.873e-07	5.888
FOXC2	6	879	37	40498	0.8031	7.471	0.0001345	5.866
PR (nuclear)	27	879	432	40498	9.376	2.88	1.19e-06	5.85	PGR	-1.9381	7.26447e-23
HOXA5	4	879	18	40498	0.3907	10.24	0.0005291	5.839
NF-kB p65/p65	5	879	27	40498	0.586	8.532	0.0002585	5.831
DACH1	11	879	106	40498	2.301	4.781	2.021e-05	5.806	DACH1	-0.685212	5.92174e-09
ZFPM1 (FOG)	2	879	5	40498	0.1085	18.43	0.004505	5.805
EGFR	2	879	5	40498	0.1085	18.43	0.004505	5.805
PAX7	9	879	76	40498	1.65	5.456	3.987e-05	5.792
ZNF263	47	879	971	40498	21.08	2.23	3.726e-07	5.779
TR-alpha	12	879	124	40498	2.691	4.459	1.752e-05	5.745
TFII-I	12	879	124	40498	2.691	4.459	1.752e-05	5.745
OVOL2	7	879	50	40498	1.085	6.45	9.822e-05	5.744
EGR2 (Krox20)	15	879	178	40498	3.863	3.883	8.929e-06	5.741
TEF-3	16	879	198	40498	4.298	3.723	7.739e-06	5.721
SOX6	9	879	78	40498	1.693	5.316	4.911e-05	5.683
ETV6(TEL1)	6	879	39	40498	0.8465	7.088	0.000182	5.666
SOX10	11	879	110	40498	2.388	4.607	2.866e-05	5.643
SMAD5	9	879	81	40498	1.758	5.119	6.631e-05	5.527
FOXK2	9	879	81	40498	1.758	5.119	6.631e-05	5.527
TEF-1	16	879	207	40498	4.493	3.561	1.353e-05	5.503	TEAD1	-0.567773	0.0110615
EPAS1	18	879	250	40498	5.426	3.317	1.065e-05	5.474
Pdx-1 (IPF1)	17	879	229	40498	4.97	3.42	1.249e-05	5.471
KLF6	8	879	68	40498	1.476	5.42	0.0001117	5.434
MafF	3	879	12	40498	0.2605	11.52	0.001936	5.428
MYT1	3	879	12	40498	0.2605	11.52	0.001936	5.428
GFI-1	8	879	69	40498	1.498	5.342	0.000124	5.376
NRSF	30	879	547	40498	11.87	2.527	4.44e-06	5.355
RARalpha	13	879	154	40498	3.343	3.889	3.422e-05	5.351
GCNF	6	879	43	40498	0.9333	6.429	0.0003159	5.305
MECOM	12	879	138	40498	2.995	4.006	5.084e-05	5.269
c-Maf	11	879	120	40498	2.605	4.223	6.417e-05	5.267	MAF	1.32917	0.000543569
Bcl-3	11	879	120	40498	2.605	4.223	6.417e-05	5.267	BCL3	0.587232	0.00151772
MEF2C	10	879	103	40498	2.236	4.473	8.443e-05	5.257
IRF3	10	879	103	40498	2.236	4.473	8.443e-05	5.257
SRF	39	879	806	40498	17.49	2.229	3.669e-06	5.251
FOXR2	2	879	6	40498	0.1302	15.36	0.006661	5.239
RFX1	5	879	32	40498	0.6946	7.199	0.0005896	5.225
HOXD13	5	879	32	40498	0.6946	7.199	0.0005896	5.225
ETS2	12	879	140	40498	3.039	3.949	5.852e-05	5.206
E2A	43	879	934	40498	20.27	2.121	4.147e-06	5.163
HOXA9	6	879	45	40498	0.9767	6.143	0.0004068	5.142
OLIG2	15	879	205	40498	4.449	3.371	4.705e-05	5.07
FOXP1	11	879	127	40498	2.757	3.991	0.0001073	5.028
LRH1	12	879	146	40498	3.169	3.787	8.784e-05	5.025
RFX3	4	879	23	40498	0.4992	8.013	0.001405	5.011
KLF7	3	879	14	40498	0.3039	9.873	0.003102	4.946
PEA3	9	879	94	40498	2.04	4.411	0.0002106	4.932
FEZF2	8	879	78	40498	1.693	4.725	0.000293	4.905
TGIF	8	879	79	40498	1.715	4.666	0.0003199	4.858
PXR	11	879	133	40498	2.887	3.811	0.0001618	4.836
p73	16	879	238	40498	5.166	3.097	7.352e-05	4.834
HEY1	7	879	64	40498	1.389	5.039	0.00047	4.817
KLF5	13	879	174	40498	3.777	3.442	0.0001199	4.809	KLF5	-0.65672	0.047049
MYOG	19	879	310	40498	6.728	2.824	5.697e-05	4.801
IKZF4	2	879	7	40498	0.1519	13.16	0.009191	4.794
OVOL1	2	879	7	40498	0.1519	13.16	0.009191	4.794
GCMA	2	879	7	40498	0.1519	13.16	0.009191	4.794
LITAF	2	879	7	40498	0.1519	13.16	0.009191	4.794
HES5	2	879	7	40498	0.1519	13.16	0.009191	4.794
BATF	9	879	98	40498	2.127	4.231	0.0002885	4.77
BAPX1	7	879	65	40498	1.411	4.962	0.0005169	4.761
TR-beta	14	879	200	40498	4.341	3.225	0.0001333	4.699
NFIB	17	879	269	40498	5.839	2.912	9.492e-05	4.686
PPAR-beta(delta)	15	879	226	40498	4.905	3.058	0.0001406	4.621	PPARD	0.501058	0.00397854
MYOD	14	879	205	40498	4.449	3.146	0.0001726	4.589
SOX11	8	879	85	40498	1.845	4.336	0.0005268	4.586
SMAD1	15	879	229	40498	4.97	3.018	0.0001625	4.561
Oct-6	3	879	16	40498	0.3473	8.639	0.00462	4.552
SIX4	3	879	16	40498	0.3473	8.639	0.00462	4.552
ZNF207	3	879	16	40498	0.3473	8.639	0.00462	4.552
KLF8	3	879	16	40498	0.3473	8.639	0.00462	4.552
KLF17	3	879	16	40498	0.3473	8.639	0.00462	4.552
ATF-1	7	879	69	40498	1.498	4.674	0.0007435	4.55
CTIP2	9	879	104	40498	2.257	3.987	0.0004491	4.543
GRHL3	6	879	54	40498	1.172	5.119	0.001094	4.512
USF1	19	879	329	40498	7.141	2.661	0.0001245	4.505
SIX1	6	879	55	40498	1.194	5.026	0.001205	4.45
ISX	2	879	8	40498	0.1736	11.52	0.01208	4.432
LMX1A	2	879	8	40498	0.1736	11.52	0.01208	4.432
SMAD9 (SMAD8)	4	879	28	40498	0.6077	6.582	0.002981	4.401
Elk-3	3	879	17	40498	0.369	8.13	0.005521	4.38
SOX3	9	879	109	40498	2.366	3.804	0.0006333	4.367
SREBP1 (nuclear)	13	879	194	40498	4.211	3.087	0.0003492	4.341
IRF7	8	879	91	40498	1.975	4.05	0.0008305	4.339	IRF7	0.525748	0.00421987
PAX3	5	879	42	40498	0.9116	5.485	0.002084	4.331
PTF1-p48	10	879	130	40498	2.822	3.544	0.0005655	4.327
Miz-1	12	879	173	40498	3.755	3.196	0.000427	4.311
ROR-alpha	11	879	152	40498	3.299	3.334	0.0005129	4.295
CUX1 (p110)	53	879	1392	40498	30.21	1.754	6.637e-05	4.265
MITF	13	879	201	40498	4.363	2.98	0.0004895	4.191	VIT	-0.701405	0.00942474
AEBP1	5	879	44	40498	0.955	5.236	0.002567	4.187	AEBP1	-1.46855	0.0294936
ZFX	87	879	2632	40498	57.13	1.523	6.709e-05	4.132
HHEX (PRH)	2	879	9	40498	0.1953	10.24	0.01531	4.129
BAZ1B	2	879	9	40498	0.1953	10.24	0.01531	4.129
Phox1 (PRRX1)	2	879	9	40498	0.1953	10.24	0.01531	4.129
NFIX	7	879	78	40498	1.693	4.135	0.00154	4.128
HES1	7	879	78	40498	1.693	4.135	0.00154	4.128
NK31	8	879	97	40498	2.105	3.8	0.001261	4.112
ERG	13	879	206	40498	4.471	2.908	0.0006167	4.088
FOXF2	3	879	19	40498	0.4124	7.275	0.007618	4.075
POU4F2	3	879	19	40498	0.4124	7.275	0.007618	4.075
POU4F1	3	879	19	40498	0.4124	7.275	0.007618	4.075
ZBED6	10	879	139	40498	3.017	3.315	0.0009508	4.072	ZBED6	-0.943686	0.000227356
YB-1	11	879	161	40498	3.494	3.148	0.0008282	4.067
Esrra	12	879	186	40498	4.037	2.972	0.0008125	4.016
SIP1 (ZFHX1B)	4	879	32	40498	0.6946	5.759	0.004889	4.012
TWIST1	19	879	366	40498	7.944	2.392	0.0004741	3.984
ZNF161	3	879	20	40498	0.4341	6.911	0.008819	3.938
FOXD3	5	879	48	40498	1.042	4.799	0.00377	3.923
TEF-4	6	879	65	40498	1.411	4.253	0.002862	3.909
C/EBP zeta	8	879	103	40498	2.236	3.578	0.001853	3.903
ZF5	2	879	10	40498	0.217	9.215	0.01886	3.87
ID2	2	879	10	40498	0.217	9.215	0.01886	3.87	ID2	0.506744	0.00157723
HOXB9	2	879	10	40498	0.217	9.215	0.01886	3.87
ATF-4	12	879	193	40498	4.189	2.865	0.001119	3.868
Islet-1	11	879	170	40498	3.69	2.981	0.00129	3.856
BARX2	4	879	34	40498	0.738	5.42	0.006094	3.841
SREBP2 precursor	7	879	85	40498	1.845	3.794	0.002526	3.841
JDP2	3	879	21	40498	0.4558	6.582	0.01013	3.811
OC-2	3	879	21	40498	0.4558	6.582	0.01013	3.811
LHX2	19	879	388	40498	8.421	2.256	0.0009513	3.703
HSF4	3	879	22	40498	0.4775	6.283	0.01154	3.692
Oct-2	5	879	52	40498	1.129	4.43	0.005331	3.687
GBX2	5	879	52	40498	1.129	4.43	0.005331	3.687
FKHL1	4	879	36	40498	0.7814	5.119	0.007481	3.683
CITED2	2	879	11	40498	0.2388	8.377	0.02273	3.645
HOXC8	2	879	11	40498	0.2388	8.377	0.02273	3.645
BOB1	2	879	11	40498	0.2388	8.377	0.02273	3.645
MEF2D	8	879	112	40498	2.431	3.291	0.003129	3.616
FXR	15	879	285	40498	6.186	2.425	0.001568	3.596
ARNT	10	879	158	40498	3.429	2.916	0.002476	3.594
MTG16 (CBFA2T3)	3	879	23	40498	0.4992	6.009	0.01306	3.579
NOR1	3	879	23	40498	0.4992	6.009	0.01306	3.579
HNF6	5	879	54	40498	1.172	4.266	0.006262	3.577
HNF1-alpha	14	879	260	40498	5.643	2.481	0.001793	3.568
BACH1	7	879	93	40498	2.019	3.468	0.004181	3.549
PROX1	7	879	93	40498	2.019	3.468	0.004181	3.549
SPI-B	8	879	115	40498	2.496	3.205	0.003679	3.527
NFIC	5	879	55	40498	1.194	4.188	0.006768	3.524
RFX6	5	879	55	40498	1.194	4.188	0.006768	3.524
NR2F1	7	879	95	40498	2.062	3.395	0.0047	3.481
ELF4	3	879	24	40498	0.5209	5.759	0.01469	3.474
NOTCH1 precursor	5	879	56	40498	1.215	4.114	0.007301	3.473
CDX1	4	879	39	40498	0.8465	4.725	0.009926	3.467
NURR1	4	879	39	40498	0.8465	4.725	0.009926	3.467
USF2	11	879	189	40498	4.102	2.681	0.002964	3.451
FOXM1	18	879	380	40498	8.248	2.182	0.001842	3.449
NFAT-90	2	879	12	40498	0.2605	7.679	0.02689	3.447
CLOCK	11	879	190	40498	4.124	2.667	0.003086	3.431
FOXF1	4	879	40	40498	0.8682	4.607	0.01084	3.4
GLI-3	6	879	77	40498	1.671	3.59	0.006608	3.389
ARX	3	879	25	40498	0.5426	5.529	0.01642	3.374
ZIC2	3	879	25	40498	0.5426	5.529	0.01642	3.374
Eomesodermin	5	879	59	40498	1.281	3.904	0.009076	3.325
NRF1	15	879	305	40498	6.62	2.266	0.002999	3.305
MEF2A	9	879	147	40498	3.191	2.821	0.004961	3.294
MAZR	5	879	60	40498	1.302	3.839	0.009729	3.278
ROR-gamma	9	879	149	40498	3.234	2.783	0.005414	3.248
E2F3	11	879	201	40498	4.363	2.521	0.004714	3.221
PPAR-alpha	12	879	228	40498	4.949	2.425	0.004424	3.214
C11orf9	3	879	27	40498	0.586	5.119	0.02023	3.189
GRHL2	9	879	152	40498	3.299	2.728	0.006151	3.179
Oct-1	11	879	204	40498	4.428	2.484	0.005259	3.166
HSF1	19	879	435	40498	9.442	2.012	0.003436	3.162
MafA	4	879	44	40498	0.955	4.188	0.01505	3.152
LHX3	3	879	28	40498	0.6077	4.936	0.0223	3.104
TBX5	5	879	64	40498	1.389	3.599	0.01266	3.1
GLI-2	6	879	85	40498	1.845	3.252	0.01055	3.096
TR4	4	879	45	40498	0.9767	4.095	0.01624	3.095
TCF12	7	879	108	40498	2.344	2.986	0.009335	3.079
AP-4	9	879	157	40498	3.408	2.641	0.007548	3.069
AP-2B	3	879	29	40498	0.6294	4.766	0.02448	3.022
ERM	3	879	30	40498	0.6511	4.607	0.02678	2.944
MTF-1	3	879	30	40498	0.6511	4.607	0.02678	2.944
E4BP4	5	879	68	40498	1.476	3.388	0.01614	2.935
N-Myc	75	879	2507	40498	54.41	1.378	0.003243	2.913
PBX1	12	879	247	40498	5.361	2.238	0.008194	2.908
FoxL2	5	879	73	40498	1.584	3.156	0.02131	2.746	FOXL2	-0.666557	0.00571849
BTEB1	5	879	74	40498	1.606	3.113	0.02246	2.71
ELF5	10	879	204	40498	4.428	2.258	0.01418	2.684
NXF	6	879	99	40498	2.149	2.792	0.02102	2.659
POU3F2 (BRN2)	6	879	102	40498	2.214	2.71	0.02394	2.576
EKLF1	10	879	211	40498	4.58	2.184	0.01754	2.567
NF-AT1(NFATC2)	9	879	186	40498	4.037	2.229	0.02089	2.503
LXR-alpha	9	879	186	40498	4.037	2.229	0.02089	2.503
ATF-2	9	879	194	40498	4.211	2.137	0.0265	2.365
DBP	15	879	391	40498	8.487	1.767	0.02507	2.271

## Sheet: Help
Columns meaning
Input IDs	original probe/gene IDs in the activated dataset(s)
Network object name	Network object name network object name in MetaBase
Actual	number of network objects in the activated dataset(s) which interact with the chosen object
n	number of network objects in the activated dataset(s)
R	number of network objects in the complete database or background list which interact with the chosen object
N	total number of gene-based objects in the complete database or background list
Expected	mean value for hypergeometric distribution (n*R/N)
Ratio	connectivity ratio (Actual/Expected)
z-score	z-score ((Actual-Expected)/sqrt(variance))
p-value	probability to have the given value of Actual or higher (or lower for negative z-score)

## Sheet: Info
Info
General
Date	2020.07.01
Server	http://portal.genego.com
Version	MetaCore+MetaDrug® version 20.1 build 70000.
Name	NORTHWESTERN UNIV | Shigemura, Masahiko | masahiko.shigemura@northwestern.edu
Login	northwestern200
Export Settings
Active Data
Names	Type	Size	Assembly
WT vs shNR4A3_NC_FC1.4	General Experiment	879			Threshold	0
					P-value	1
