# Supplementary material for: Transcriptional Profiling of Monocytes Deficient in Nuclear Orphan Receptors NR4A2 and NR4A3 Reveals Distinct Signalling Roles Related to Antigen Presentation and Viral Response
Source: Front Immunol. 2021 Jun 25;12:676644. doi: 10.3389/fimmu.2021.676644 (PMC8267906; doi:10.3389/fimmu.2021.676644)
Supplement: Supplementary Table 11 — _Clusters 1,2,3_Gene lists and Gene ontology analysis. [file Table_11.xlsx]

## Sheet: Cluster 1-3 Gene Lists
Cluster 1			Cluster 2			Cluster 3
Genes exclusively regulated by shNR4A2 in the basal state			Genes exclusively regulated by shNR4A3 in the basal state			Genes regulated by both shNR4A2 and shNR4A2 in the basal state
Total:	839		Total:	734		Total:	486
Gene	Log2fc		Gene	Log2fc		Group:	A2 vs WT	A3 vs WT
AKR1C2	3.49519		PRDM6	3.1341		Gene	Log2fc	Log2fc
HPRT1	-1.86084		IFI27	2.22342		NCAM1	2.99276	2.53913
SEZ6L2	-1.69282		C3orf80	-1.75723		BHLHE22	2.69778	1.65348
PTK2	2.01887		PAQR5	-2.59974		AC093278.2	2.65846	1.69645
TBC1D5	-1.60683		PALD1	1.48031		AC090136.3	2.45009	1.41431
POU4F2	4.27707		TYMP	1.03451		GABBR2	2.28881	1.20636
MSC	1.88874		EPHB1	-1.37592		ZNF366	2.13403	0.804267
OSGIN1	1.87855		FIGN	-4.00869		LILRB1	2.10923	1.24461
ERAP1	-1.25267		NPTX1	-1.01973		PRLR	2.05856	1.65747
CAV1	2.74848		FAM105A	0.822233		LILRP1	2.01128	1.76449
SESN3	-1.30318		NAV3	-1.18172		LINC01133	1.97961	1.91504
RAB7B	1.20743		TP53INP2	-0.948329		BIN1	1.97229	1.03082
PCYOX1	-1.19648		IL12A-AS1	-2.05682		IL7R	1.96722	0.950607
LAMTOR5	-1.10541		PAX5	-1.87034		TIFAB	1.96435	0.985538
FCGR2B	1.84282		TMEM87A	-0.801431		MAF	1.93956	1.32917
SERPING1	1.86989		ANXA4	-0.859632		GFRA2	1.92502	1.62392
HTRA3	2.60262		ANOS1	-0.928586		CD209	1.91821	1.29578
AKR1C1	1.25479		LINC00461	3.78619		CLEC10A	1.87084	2.13174
HMGCS1	-0.971117		MFSD2A	-0.64979		MPEG1	1.80518	1.89467
PI4K2B	-1.07684		PLOD2	-1.24203		SIGLEC11	1.78578	1.20742
CD93	1.16021		LIN7A	0.828766		ABCC13	1.75492	2.28748
LEPROT	-1.04308		F13A1	0.92261		VCAN	1.74781	1.9491
ARHGEF40	-1.33902		PLAC8	0.731594		RPS6KA2	1.7158	1.61973
NEU1	-1.27542		RHOU	0.746539		LYZ	1.67783	2.25453
PCNP	-0.854266		OCLN	-1.26501		IGLON5	1.67084	-0.974456
PHLDA1	1.22705		SIGLEC1	0.992022		DTX4	1.6398	0.825162
FRG2	2.23804		TBX15	-1.41366		CSPG4	1.63287	0.603292
ADIPOR1	-0.948784		CCL5	-0.781372		SGPP1	1.62126	1.22652
ADAM19	1.93603		SDC2	-0.694934		KCNK13	1.62058	1.94665
PRAM1	-0.993344		TIMP3	-0.893079		TLR7	1.60543	1.81789
HLA-F	2.57215		KDELC1	-1.51436		CLEC12A	1.55362	1.47133
NRBF2	-0.985934		GPR27	-1.15331		HLA-DPB1	1.54957	1.6257
C3orf58	-1.06234		EFEMP2	-0.94		FGL2	1.52547	1.79257
ABI2	-1.04684		FGD4	-1.3617		CD101	1.48023	1.91553
GBP2	1.41316		TEX30	-0.970816		SLAMF9	1.4789	1.74811
B4GALT3	0.808839		CACNA2D1	4.00628		AL451062.1	1.47086	0.620396
LZTS1	1.55208		AC092484.1	-1.29995		DPP4	1.4635	1.21216
NTSR1	1.13043		PPP1R27	-0.952658		SDC4	1.45666	0.931712
MZT1	-0.932525		CCNA1	-1.21459		DCSTAMP	1.44748	1.41563
HTR7	1.16417		TCF23	-1.46461		SASH1	1.4203	0.829082
AMER1	-1.08287		GRN	0.836857		HLA-DPA1	1.41163	1.54989
USH1C	1.7806		ELL2	-0.883924		KLHL5	1.40458	1.14011
DLL1	1.05589		PIK3R5	0.894319		TULP3	1.4014	1.2201
PPTC7	-0.955481		SLC44A1	-0.573649		ST8SIA5	1.39469	1.16445
TP53I11	0.86891		CXCR3	-1.28738		HIC1	1.37048	1.30878
C12orf75	1.06844		ITGB5	-0.835403		EPB41L3	1.3627	1.75867
SEL1L3	0.936045		SP100	0.654083		CCND1	1.34554	0.933445
MYO9A	-1.12826		NFKBIE	0.686759		FGD2	1.33998	1.12978
PDGFA	1.19623		TRAF3	-0.641484		LRRC3B	1.32647	1.255
AIFM2	0.85191		TRIM22	1.00939		CLEC4G	1.32382	1.30107
ITGB2-AS1	1.49149		AFF2	-0.798912		TMEM255A	1.31561	0.984845
B3GNT5	-0.898055		TAGAP	0.804371		HS3ST3B1	1.3112	1.63754
CYP1B1	0.913844		B3GNT7	0.945806		ADAP2	1.3035	1.05275
ATE1	-0.973452		ZBTB4	0.663012		CD36	1.29285	2.41529
ITGA6	1.46573		DLL4	-1.54091		P2RY6	1.28342	1.0411
H2AFY2	1.09203		NUAK1	-1.28765		PANX2	1.27201	0.804137
PRDX6	-0.695912		VAMP3	-0.690579		TBC1D2	1.26484	0.669849
FUCA2	-0.682245		RNH1	0.554712		NRP1	1.24449	0.851941
UNC5A	1.99115		SYN3	-1.21419		ANKH	1.24142	0.63668
CHPT1	-0.908563		CTSG	-1.56136		SORL1	1.24106	0.869251
MYC	-0.621339		FYN	0.801756		CD180	1.21881	1.66328
CREB3L1	1.57888		ITGB7	0.848705		KIAA0513	1.21505	0.660226
CCNJ	-0.825768		PPFIBP1	-1.15935		CLEC7A	1.20044	1.25092
SRD5A1	1.20146		PHGDH	0.553166		VIM	1.19631	0.821776
BICDL1	1.12661		BIVM	-0.846913		SAMSN1	1.19308	0.844149
GNA15	0.848286		SNAI3	0.878999		GCNT2	1.18141	1.30732
SENP2	-0.69656		PPIC	0.585703		RUFY4	1.13331	0.797027
CLIC6	1.47313		CD74	0.708602		ARTN	1.09885	0.732303
METRN	-1.1943		DLGAP4	-0.657465		SGK1	1.09455	1.34854
TRIM16L	1.37562		PCED1B-AS1	0.712279		CD53	1.0911	1.13625
AC124798.1	-1.08305		PSAT1	0.563826		ADORA2B	1.09045	1.05108
NQO1	0.898262		TWF2	0.557052		TRPS1	1.08602	1.35973
MT1X	0.79273		TM6SF1	1.17216		VSIG4	1.07768	1.18949
CLCN4	0.797142		CCL2	-1.55834		NAPSB	1.07333	1.63128
TNXB	1.1383		IRF8	0.652538		RHEX	1.07179	-1.05025
NMRAL2P	1.8103		LMAN1	-0.554075		ECM1	1.0682	0.616709
HNRNPUL1	-0.636823		ST3GAL6	0.865276		PKIB	1.06479	0.736487
ADAMTS15	0.908369		STMN3	-1.15999		TNFSF10	1.06379	1.01106
SC5D	-0.814136		ATP8B3	-0.590634		TRIM16	1.06241	0.682176
TBXAS1	0.814851		PLB1	0.736688		JHY	1.05989	0.849917
EEF1A1P5	-0.779983		ZNF589	0.828066		MYBPH	1.04907	0.719474
TMEM119	-1.07442		PRKAR2B	0.81542		CUEDC1	1.0424	0.742623
PRUNE1	-0.70432		PCDHGA12	-0.825542		A2M	1.03935	0.673167
AL391427.1	3.31343		ELMO1	0.699324		NAIP	1.03816	0.841156
PPP1R3F	1.10232		PCED1B	0.831034		SLC37A2	1.03411	0.953907
PRKCH	0.801191		SYNJ2	-0.657383		AL023693.1	1.01588	0.904909
VAT1	-0.629658		PRRC1	-0.554947		HLA-DRA	1.00613	0.996005
NHLRC2	-0.855089		GTF2E2	0.650394		LRRC25	0.994798	0.935295
TCN1	1.1463		PLOD3	0.51085		IQGAP2	0.99471	1.27368
TMEM54	0.82485		MS4A4E	1.13163		PBXIP1	0.982699	0.907929
CALCOCO2	0.589768		AGTPBP1	0.662212		OSCAR	0.981091	0.856452
KIF26A	-1.35216		LTK	1.07316		TMTC2	0.978401	0.903659
GRK3	-0.928731		CDH23	0.732868		ITGAL	0.976942	1.08167
CPE	1.52877		PSAP	0.573123		RGS18	0.975827	0.927488
PLK2	0.83384		POLR3B	-0.666045		SLA	0.967541	0.770464
SOCS2	-1.17538		NAAA	0.663777		ADA2	0.964315	1.31341
KITLG	1.07177		ID1	0.714504		RNF175	0.960758	0.987253
PTPN12	-0.735477		DSC3	-1.41702		LILRB4	0.952096	0.914773
TFDP1	-0.550065		RCSD1	0.506835		GPR65	0.944757	0.960236
MT1E	0.678999		PLEKHO1	0.951431		AL450311.2	0.941039	0.858828
SEC61B	-0.651745		TMEM176B	-2.41771		EEF1A2	0.9298	-0.467553
MCCC2	-0.640696		SLC35F1	-1.67492		BTG2	0.927878	0.646754
PRRG4	-0.727191		NR2F6	-0.702493		KCNMB1	0.913559	0.548434
MLPH	1.01101		SNX24	0.84984		FOS	0.912454	0.719058
SLC15A3	0.793048		TNF	-1.02468		PRAG1	0.909236	0.765426
ARHGAP18	0.70151		PCDHGC3	-0.644563		DPYD	0.90677	0.472795
FAM20C	0.921396		AMPD3	-0.866332		MNDA	0.904928	1.52419
MS4A3	-0.702944		IL13RA1	0.521094		ROBO1	0.891449	1.02121
SCG2	1.80184		SMAD6	0.606326		SULF2	0.888612	0.527663
FSCN1	0.645788		IGSF6	1.65744		MS4A4A	0.882996	1.17807
AKR1C3	1.01245		RTL6	-0.56933		ARPC3	0.881141	0.83701
CMTM4	-0.706086		AC106786.1	1.48869		FAM111B	0.874403	0.536245
PTGS1	0.634621		SLC46A1	-1.25914		KLF4	0.87111	0.916229
EML1	1.0354		GBP5	-0.703531		MS4A6A	0.86556	1.16886
ADGRD1	1.33395		ZNF723	-2.0054		TMEM243	0.860279	1.32241
RSPO1	0.960161		PYGL	-0.487451		SEMA4D	0.858039	0.665277
TWIST2	2.70008		TSHZ1	-0.699692		COX7C	0.856555	0.934792
ARMCX1	-1.23878		CHST3	0.856055		PGBD5	0.856499	1.09701
COMMD2	-0.733032		SAP30	0.709543		TPM4	0.850634	0.455306
RHBDL3	1.78069		EMB	0.45343		SPEF2	0.838299	0.715965
FCMR	2.01868		TFPI	-1.02823		CNTN4	0.837821	0.745318
MTUS1	1.78415		PHF23	0.574184		EMILIN2	0.834731	0.6828
UHRF1BP1	-0.586697		PLXDC2	0.822392		KCTD17	0.818901	0.699869
GPR82	1.63202		QPRT	0.47345		IPCEF1	0.815513	0.408166
MYOF	0.684465		EBF3	-0.977637		NLRC4	0.815142	1.13804
RPAP3	-0.660517		ASGR2	1.02049		ITPKA	0.804091	0.86313
BCL6	0.880306		CCL23	-1.12835		MELTF	0.797522	0.445854
PM20D2	-0.809292		CERS4	-0.896585		ANTXR1	0.795446	0.574563
SLC12A8	1.4188		LAMA3	-1.14105		HLA-DRB5	0.794984	0.57633
TM7SF3	-0.633605		RNF135	0.587168		NCF2	0.789491	0.716263
SOX12	-0.764351		HSPA2	-1.10559		IL1RN	0.78486	0.77924
CD14	1.15092		SLC2A10	-1.14957		PAG1	0.784326	0.497142
SIGLEC16	1.51875		JPT1	0.520508		CARHSP1	0.779178	0.77502
TMEM173	-0.688231		NRBP1	0.475977		RELL2	0.776646	0.69774
HOXB7	2.22477		SPHK1	0.923151		GK	0.772148	0.667727
HLA-B	0.701227		ADAM9	0.507303		PLBD1	0.770236	0.655087
FUCA1	0.938269		RCBTB1	-0.659768		CSF1R	0.76961	1.01885
TMEM150C	1.33252		ATP6V1C2	-0.901075		CAMK1D	0.761535	0.531641
YLPM1	-0.612009		LGALS9	0.478227		GLIPR1	0.760529	0.83684
AK5	1.91492		OAS1	0.580995		LPXN	0.757178	0.873635
TPST2	0.565799		SH3BP5	-0.763784		ANXA2	0.757037	0.581433
C1QC	2.9069		FCHSD2	0.535787		DUSP10	0.752328	0.884749
EEF1A1	-0.610909		MCU	0.590032		CCDC90B	0.750891	0.727335
STK24	0.616645		SCARB2	0.500418		HLA-DRB1	0.748735	0.458798
AL713998.1	-0.52005		CD40	-0.710542		ATP10A	0.747897	0.6652
GNA13	-0.613161		TCEA3	-2.33236		PAQR8	0.747415	1.13908
PECAM1	0.631926		HOMER3	-0.569509		KCNN4	0.741561	0.352331
RLIM	-0.573607		BST2	0.454888		NGEF	0.740232	-0.68439
CKM	-0.763812		LINC01436	-1.45212		IFI16	0.738102	1.01621
ATP8B1	0.906124		FAM153A	-1.56217		ARHGAP10	0.7368	0.994884
SECTM1	1.08627		KCTD12	0.676124		RABL6	0.736676	0.739297
ECI2	-0.859475		CDON	-0.846096		GAA	0.724287	0.799927
MDGA1	1.10419		LAMP1	0.466695		CUL1	0.720714	0.510953
FCER1G	0.699224		ADGRA3	-0.68389		CCR1	0.717454	0.734333
LILRA1	1.56092		ZNF841	-0.637335		LY86	0.7166	1.28415
DCUN1D4	-0.759313		ZBED6	-0.943686		CXCR4	0.714617	1.03423
FCGR2C	1.12766		TEX41	-1.01635		LPAR6	0.714497	0.994738
ADAMTS4	1.03618		ARPIN	-0.702568		NEUROG3	0.712104	0.898623
TRIB2	1.23354		CUL7	-0.538405		LRRC8C	0.710815	0.855657
FNDC3A	-0.742684		EFNB1	0.606824		LAMP5	0.710759	0.736169
LMNA	0.580506		KREMEN1	-0.618711		CYB5A	0.691259	0.551296
ADGRG6	0.946814		EIF5A	0.423109		CPVL	0.690909	0.971911
LPCAT1	0.645043		SHCBP1	0.451856		FILIP1L	0.688231	0.91584
PFKFB3	0.679356		CEP290	-0.71497		SERPINB8	0.687933	0.92625
MS4A7	-0.495859		PTX3	-0.830116		CCNYL1	0.673299	0.495333
FHL2	0.881905		IL21R	0.742921		ABCA7	0.659765	0.523954
DBI	0.509994		SPECC1	0.5323		CCPG1	0.651427	0.595008
TMEM64	-0.951274		ANXA3	-1.08101		CTSB	0.650644	0.851128
TNNT1	-0.788028		TKT	0.433284		AKAP13	0.643057	0.475747
PIR	0.891871		PPP2R3A	-0.7534		SLC35D2	0.64088	0.560751
GIMAP4	2.92511		PTGER4	0.531452		MICAL1	0.636168	0.675574
DHX33	-0.593987		ZNF385A	0.426825		CST3	0.634983	0.581847
LINC02204	-1.49984		CENPH	0.68118		S100A10	0.633924	0.374013
CD44	0.589607		GPA33	-0.809931		LIMK1	0.631838	0.853849
SPNS3	-0.845574		SLC25A19	0.549794		ANXA1	0.630165	0.340698
SLC43A3	-0.598526		SLC31A1	0.572609		GCNT1	0.628166	0.637317
MTSS1	0.864381		CD9	-1.09304		C1orf54	0.627622	0.440968
DDIT4L	1.30707		TNFRSF10C	-0.985696		ITGB2	0.622934	0.697885
ZNRF3	-0.687692		IFI44L	0.821295		CD244	0.621428	0.512644
TBL1X	0.62354		ETS1	-0.450206		ZCCHC2	0.620311	0.735124
TMED10	-0.484572		BEGAIN	-0.701934		SHTN1	0.616818	0.452357
SYN2	2.92648		LMO4	0.487679		KCNG1	0.614447	0.506626
EXOC6B	0.867518		GATM	0.656433		IFNGR1	0.612546	0.589347
CD70	-0.519847		TNIK	-1.00825		MROH6	0.610457	0.500021
MYH14	-0.706147		FAM230C	-0.695496		MSMO1	0.606063	0.595841
MFGE8	0.993953		PEA15	0.422747		FAM43A	0.605189	0.724673
CACNA1A	1.23273		SKI	0.554847		SORT1	0.601344	0.698612
TMC8	-0.790649		TES	0.505179		PARD3	0.599897	0.807664
CYTIP	0.95556		CDYL2	-0.621256		ANPEP	0.599601	0.347826
ADAM28	1.49241		HOXA13	-0.512251		THBD	0.599364	0.44989
TLR6	0.794979		KIAA0930	0.508461		ZNF503	0.592745	0.57297
CAB39L	-0.79999		ARPC1B	0.449524		EPSTI1	0.588379	0.89772
ZNF670	-0.653064		TNFSF13B	0.798587		HEXB	0.587215	0.739478
RAB27A	0.513799		HAL	-0.733651		ALOX5AP	0.583483	0.680417
DOCK7	-0.714914		PITPNM1	0.544583		PLA2G15	0.581629	0.386119
C1QA	2.29974		NLRP12	0.719492		FAM129A	0.578825	0.53863
CLMP	-1.21524		PSME2	0.412266		SLC7A11	0.577763	-0.62366
WNT7B	1.65611		HNMT	0.57486		SMOX	0.577527	0.854401
OSMR	1.67851		HCK	0.531693		AC079466.1	0.576018	-1.894
KLHL15	-0.656599		PLEKHG4	-0.568846		SMYD3	0.572629	0.471823
ARL5B	-0.744293		GPCPD1	0.463015		CD84	0.566891	0.96479
TXNRD1	0.556691		SHROOM1	-0.827972		TCIRG1	0.563007	0.35836
FOXD4	-0.627423		SPART	-0.435794		HTATIP2	0.559054	0.399488
IFI27L2	0.648454		AMOTL1	-0.606393		SQOR	0.558353	0.403538
JADE2	-0.589761		TTC9	-1.25668		LAMB3	0.553071	0.573553
PLIN2	0.806481		MILR1	0.547763		HDAC5	0.547012	0.374687
ECEL1	0.934795		CRK	0.475646		GAS2L1	0.543598	0.548757
CDC42EP3	0.62849		LINC01667	0.820321		TBC1D12	0.536527	0.758789
MMP17	0.601004		IFI6	0.490312		HK1	0.53245	0.468834
DUSP5	0.801575		PPME1	-0.537711		MGAT4B	0.529503	0.412653
LRP1	0.828834		ATP9A	-0.966874		IFNAR2	0.525425	0.432266
POFUT1	-0.471008		BASP1	0.408196		ATL3	0.524021	0.427146
G6PD	0.609232		NPTX2	-1.30206		FAM214B	0.522071	0.494064
SYDE1	1.99981		NDRG1	-0.55067		MAPK13	0.516947	-0.59579
SSBP2	-0.647291		TRIM58	0.659705		C3orf62	0.515089	0.599472
FMNL2	1.10969		RNF212	-2.76112		CLSTN2	0.508581	0.67618
COL15A1	0.910792		FBLN1	-0.88008		SH2B3	0.508311	0.366492
HLA-C	0.578251		TG	1.49489		GALNT10	0.502893	0.484579
NLRP2	0.930687		MAN2B1	0.475358		PTTG1IP	0.502315	0.478007
LIPG	1.93827		SNX17	0.425306		ANXA5	0.501819	0.35245
NXT2	-0.487293		ZFP36L2	0.365877		UNC119	0.501744	0.458787
ACVRL1	0.659634		AL663070.1	-0.847122		DNASE2	0.500729	0.937978
EPAS1	0.618009		ALDH2	0.402148		TNFRSF21	0.498081	0.394548
CNIH4	-0.494302		PAK6	-2.47756		IGFBP7	0.496112	2.11761
LRRK1	-0.602392		SHE	-0.8467		AC025171.1	0.492415	0.807184
TLR8	1.71322		NTPCR	-0.444386		IFI35	0.491708	0.450777
RNF157	0.691917		SIPA1L2	-0.704567		UBE3C	0.490652	0.515031
RAB11FIP2	-0.744049		COX10	0.60125		TMSB4X	0.488749	0.409964
E2F5	-1.06904		RUBCNL	-0.446443		MARCH2	0.484084	-0.760416
ZNF850	-0.68156		TMEM167A	0.406459		RPS6KA4	0.483615	0.798883
HVCN1	0.59041		TCTA	0.474858		STX3	0.475924	0.418443
PGD	0.512221		ID2	0.506744		MVP	0.474736	0.343512
TRPC5OS	-1.00622		RIMKLA	-0.870535		ARHGAP27	0.46944	0.385328
JADE1	-0.596476		MCUB	1.8549		TFEC	0.468151	0.46374
ACO1	-0.580843		CORO1A	0.427577		SEMA4A	0.46736	0.458205
PSMB9	0.563394		RNF130	0.650795		INSIG1	0.464795	0.538907
TSC22D1	-0.646416		WDR35	-1.23505		TMEM131L	0.464608	0.38718
ZNF649	-0.750736		IFI30	1.8668		SGK3	0.461626	0.475634
CFLAR	-0.519952		LNPK	-0.58186		BCL3	0.461349	0.587232
HCG18	-0.782018		GPRC5C	-0.919591		MAPK6	0.460401	0.65346
SPTA1	2.01337		COLGALT1	0.397755		CYFIP1	0.45913	0.50717
MAFG	0.514941		CD59	0.75474		CSF2RA	0.457239	0.578815
STAG3L3	-0.717626		TP53BP1	-0.463142		TBC1D8	0.454806	0.43059
PIK3CG	-0.60502		PSD3	-0.697679		OGFR	0.454788	0.429721
ZNF33B	-0.721976		MUM1	0.491367		MIIP	0.452385	0.534475
ASIC1	-0.881802		NBPF1	-0.60503		ST14	0.452051	0.282018
CADM1	1.25822		SERPINB2	0.758915		PIK3AP1	0.447979	0.330067
CTPS2	-0.655328		SRSF12	-2.25556		GON7	0.446564	0.449383
PLCB3	0.520668		FLII	0.404941		TRPM2	0.445145	0.750597
GPAT3	1.08676		HACE1	-0.500062		GPX1	0.438252	0.538474
RASSF4	0.5198		KDM3A	0.44596		UNC93B1	0.431615	0.582941
PLSCR1	-0.586598		SLC44A2	-0.721671		CMPK2	0.430343	0.57268
LINC00599	2.49305		WT1-AS	-0.897616		IL6R	0.429166	0.441242
LRRC45	0.68588		OR52K3P	1.1645		EPN1	0.426445	0.423337
AHDC1	-0.765472		OTX1	-0.404732		APLP2	0.425283	0.572916
HS6ST1	0.649316		MAPK11	-0.655117		TNIP2	0.424149	0.411361
PLD2	0.866433		MDFIC	0.519348		LMO7	0.423463	0.661353
CD38	-0.675543		KCNQ1	0.569798		CTSZ	0.420134	0.948932
ACAD8	0.541143		CNR1	-0.726805		CASP1	0.413342	0.429489
TNFAIP2	0.503894		RBP4	-2.22373		EFHD2	0.413247	0.358743
RGS1	1.67311		CD86	1.26117		LAIR1	0.413142	0.361054
IGSF1	0.983802		MEGF6	-0.839258		ATP6V0E1	0.412813	0.439546
IL4R	0.596998		CXorf21	0.460347		RABGAP1L	0.412541	0.420955
IDI1	-0.494826		LINC01694	-1.66372		DOCK10	0.410002	0.337573
IPMK	-0.668692		FYB1	0.576108		NDFIP1	0.409807	0.508221
TLE6	1.49907		NLRP3	0.420515		TPCN1	0.408052	0.367673
DNM1L	-0.614108		AC243772.3	-1.26126		S100A4	0.400168	0.416054
NDUFB2	-0.505897		EGR1	-0.718361		GPR160	0.397265	0.675267
PDE9A	1.25159		AL772337.1	1.45803		MAN2B2	0.390759	0.355471
MEFV	0.649461		F2RL3	-0.677386		NUDT5	0.380373	0.37347
AGO2	-0.637875		NRROS	0.49621		TMED8	0.377981	0.342047
RMDN3	-0.487932		CLPTM1L	0.349546		AP2S1	0.374193	0.302699
MAFB	0.794506		CNTNAP3B	-0.665611		SLC39A14	0.370647	0.526606
NRN1	0.736157		SETBP1	0.964349		FTL	0.366197	0.259335
MIB1	-0.56365		HMGB3	-0.407083		PRDX1	0.363016	0.405908
IQCN	0.982108		APBB1IP	0.495654		WARS	0.352448	0.540822
GNG10	0.636534		COPS3	0.402073		FABP5	0.351422	0.444362
TLR1	0.87648		PIK3R3	0.539004		EIF4E2	0.349785	0.427933
GIPR	-0.790731		RPL26	0.372647		FBXL5	0.34591	0.322155
NUDT4	-0.493438		ABCC1	-0.438554		TLR2	0.342922	0.590311
LANCL1	-0.53574		TAF5L	0.402497		SRP14	0.334026	0.41566
CYP26B1	2.34517		MFNG	-0.592813		PPCS	0.331271	0.507732
AL445933.1	0.993798		ARID5A	0.59111		S100A11	0.327469	0.413857
ANK2	1.82817		ADAP1	0.457039		UAP1	-0.366639	-0.376946
SPINT2	0.889147		RNF217	-0.578195		SMARCA2	-0.3906	-0.37815
DUSP4	0.76728		TMEM92	-2.6392		GFI1	-0.39768	-0.41132
NTM	2.45442		ADAM15	0.417492		RTL10	-0.410952	-0.42844
TSPAN9	1.57135		ANXA8	-0.61322		GLUL	-0.41959	-0.412716
C3AR1	-0.668979		SCRN1	-0.9211		PLAGL1	-0.426343	-0.350713
SLC35E2B	-0.481914		CFL1	0.34933		TBC1D2B	-0.428241	-0.334886
TTC3P1	-0.963258		RAB32	0.441151		AFF3	-0.431242	-0.570461
SLC9A7P1	1.30564		ERMAP	0.337119		SERINC2	-0.433903	-0.845339
ITGAX	0.491197		CYBRD1	-0.795972		RNF24	-0.434333	-0.353915
FAM222A	0.76953		ZDHHC21	-0.546435		GNE	-0.434683	-0.585643
AP1S1	0.519763		PGF	-1.86551		CBX6	-0.43658	-0.429425
FOSL1	0.573051		ATP6V0D1	0.410136		CHSY1	-0.436936	-0.430061
LPL	0.61544		PPARD	0.501058		HEATR1	-0.440976	-0.347506
RHOC	0.534701		SNTB1	0.434717		PRSS12	-0.444223	-0.428656
MEOX2	-2.15328		PHF10	0.350211		SHMT1	-0.448431	-0.441249
OSER1	0.514869		PGAP1	-0.898108		ADCY1	-0.452178	-0.831513
LHX2	0.881889		CSF1	-1.05062		SFRP1	-0.45281	-0.873778
FBXL19-AS1	-0.941461		ASPH	0.5116		DSC2	-0.454003	-0.777781
AGPAT1	-0.482202		NXF3	-0.413174		F3	-0.458336	-1.02956
SLC12A6	0.563331		RNF141	-0.427569		WT1	-0.461757	-0.629501
FAM216A	-0.642927		ZNF417	-0.596171		CPD	-0.465268	-0.435475
CTTN	0.790403		SPATA13	-0.767571		C12orf57	-0.466609	-0.56771
AC005034.3	-1.1269		IRF7	0.525748		ROCK2	-0.467337	-0.369601
MYO1E	0.574058		AOAH	0.79564		SHOX2	-0.476031	-0.331451
XPR1	-0.559539		ARSG	1.23947		ACOT11	-0.47809	-0.401884
ZFP69B	-0.548709		ITPRIP	0.463588		ANKRD18A	-0.486351	-0.598474
THSD7A	-0.546743		RAB27B	-0.9048		PPP1R26	-0.494455	-0.711232
ZNF426	-0.607097		MIDN	0.411765		PDLIM1	-0.495891	-0.503055
JMY	-0.670993		NAPRT	0.476237		TRAF3IP2	-0.50013	-0.363275
PDK4	0.880778		TAB2	0.356193		SETDB2	-0.501879	-0.429891
VPS13B	-0.521341		ZNF257	-0.720408		FAR2	-0.507147	-1.07392
GOLGA7B	1.82346		ADARB1	-0.487367		USP49	-0.510699	-0.567668
TMEM121B	0.682034		ARL2	0.472653		MIR9-3HG	-0.511032	-0.846941
MARCKS	-0.540871		MPDU1	0.428548		ABL2	-0.512807	-0.475776
IER5	-0.500695		ACVR2B	-0.699242		MLC1	-0.515478	-0.540165
FAM234B	0.848796		RGS10	0.413649		ZNF84	-0.516878	-0.47972
DCP2	-0.666135		NPTXR	-0.796595		PIK3CA	-0.517944	-0.394923
WLS	1.41341		CCDC144NL-AS1	0.435411		SLC12A2	-0.521891	-0.693821
GALNT7	-0.569409		IFI44	0.780262		TMEM206	-0.521915	0.396262
LMX1B	0.874465		ABRACL	0.385104		TMEM106B	-0.534894	-0.594807
EPHB2	1.83487		ISPD	-1.15891		MATK	-0.535687	-0.532619
DCAF12L1	-0.593542		ITGA9	-1.16349		TMEM246	-0.538928	-0.66086
KIAA1109	-0.592689		RNF149	0.41301		TEAD1	-0.5403	-0.567773
CHN2	1.04662		SEPSECS	-0.693076		SIPA1L1	-0.543529	-0.746227
TEX15	-0.827824		HGD	-1.12355		PNCK	-0.545669	-0.552801
LCP1	0.413434		ID3	0.619677		CHCHD3	-0.546415	-0.34611
ARHGAP26	0.677634		FOXL2	-0.666557		SEMA3F	-0.546572	-1.14922
NSA2	-0.476233		ZNF100	-0.469879		PYGO1	-0.548682	-0.684224
CCDC169	-1.02568		SNX3	0.323682		SVIL	-0.550809	-0.735377
MDFI	2.65497		TUSC2	0.416469		LGR4	-0.551214	-1.34709
ZFYVE9	-0.557903		PNP	0.370665		AIG1	-0.553028	-0.45237
ADAMDEC1	1.70483		LPAR1	0.539197		KIZ	-0.570511	-0.391765
ADGRL1	-0.522259		PIP4P1	0.481212		ZNF98	-0.574519	-0.696941
UNKL	0.557901		JAG1	-0.90054		GBE1	-0.574853	-0.349295
DMTN	1.4457		ZMYM3	-0.519574		JCAD	-0.575496	-0.410258
B4GALNT1	0.877899		MFSD3	0.608294		SCCPDH	-0.577795	-0.320875
CARNMT1	-0.749584		RNASE2	0.45421		DHRS7	-0.578225	-0.552285
AP1S2	1.23673		PLD4	0.419028		NEAT1	-0.581876	-0.482621
TMTC4	-0.553477		ZSWIM4	0.67184		MEIS2	-0.594101	-0.473283
C5orf42	-0.579459		AKIRIN1	0.369071		ARHGAP22	-0.600648	-1.00357
AC104211.2	2.42596		CHPF	-0.486666		MEST	-0.604527	-0.800046
MAPRE3	1.24267		TOX2	-0.481214		SYNPO2	-0.604729	-1.63248
TANC2	-0.650946		SERPINI1	-0.7922		PTPN3	-0.607789	-0.770897
MID2	-0.808931		EVI2B	0.510657		ZADH2	-0.609334	-0.436197
CCNB1IP1	-0.494661		WWC2	-0.410668		NCAM2	-0.609414	-0.464089
LILRA2	0.48865		EPHB6	-0.622077		SYNGR1	-0.617513	-0.598782
GNAQ	-0.447275		GAS6	0.565328		PTPN22	-0.62476	-0.576307
CASS4	0.768366		MANBAL	0.464612		ZSCAN30	-0.625046	-0.779767
ANKRD18B	-0.738392		ZNF471	-2.15588		PLEKHA4	-0.625627	-0.770415
GPR55	0.951689		TUBA1A	0.463013		ST3GAL2	-0.627139	-0.760066
TLE1	0.508475		KCNC3	0.419474		KANK1	-0.627163	-0.845659
UTRN	-0.539419		AATK	-0.97863		SVEP1	-0.628178	-1.23166
ANKRD40	0.472502		SEC24D	-0.357889		GRAMD1B	-0.631002	-0.365572
PHTF2	-0.565906		BICD2	0.44318		SRGN	-0.631426	-0.550146
ADCY4	0.658488		RNF166	0.447319		FP565260.3	-0.634634	-0.611733
TSPOAP1	0.891427		BLVRA	0.474396		KIAA1549	-0.638344	-0.832594
POLR1E	-0.433745		ZDHHC17	-0.455747		ITGA4	-0.639656	0.498671
C1orf226	0.74142		DST	-0.504086		PLTP	-0.639758	-0.754217
SLC35C1	0.527216		ELP5	0.451785		MXI1	-0.647321	-0.467009
LINGO3	-0.63173		AXL	0.546753		NUPR1	-0.649508	0.699309
EIF3E	-0.375473		ZNF83	-0.52902		CERKL	-0.649755	0.809646
PSME3	-0.42631		DLG4	0.5393		SIRPB1	-0.652398	-0.384604
CYFIP2	1.11877		PKP2	-1.85326		UACA	-0.654214	-0.919684
STAT3	-0.405368		PCSK6	-0.554641		GMCL1	-0.663128	-0.354806
GCLM	0.694118		ALDH5A1	-0.548707		PTCH1	-0.665183	-0.956626
ANKRD50	-0.471708		INSR	-0.361627		ORAI2	-0.669997	-0.380444
GPR183	0.731925		WDR81	0.448996		PLEKHG3	-0.671045	-0.471992
HSPA4L	-0.763118		HNF4G	-0.637		ZNF33A	-0.686102	-0.513331
FOXF1	0.642397		SLC43A2	0.580517		DNASE1	-0.689647	-0.692189
L3MBTL3	0.753801		GNA11	-0.53815		KCNC4	-0.690996	-0.566101
ZMYND12	-1.13933		THBS1	-0.858916		DCHS1	-0.691717	-1.17105
AL354719.2	0.783976		ZFP36	0.393277		TCF4	-0.692675	-0.977078
EIF4B	-0.432761		IFIT3	0.535611		RFTN1	-0.693079	-1.0691
ZNF746	0.442973		FAM171A2	0.952005		NHSL2	-0.695831	-0.568342
PPP1R14C	1.4442		SMG9	0.375582		CNOT11	-0.699387	0.30093
DOK2	0.521916		LACC1	0.600974		NEXMIF	-0.7004	-0.985323
GAS7	0.646616		OR2W3	1.47567		KYNU	-0.706868	-0.831452
FAM208B	-0.469597		TGM2	-0.944163		CTSK	-0.707742	-0.89812
PHACTR1	0.801402		SKA2	0.383711		TRERF1	-0.709842	-0.491158
RXFP2	2.38411		CD52	-0.831722		STAT4	-0.713878	-1.03903
PHLDA3	1.36336		HPSE	0.622825		TMEM45A	-0.734506	-0.495181
FGD3	0.442603		AURKB	0.516524		KCTD15	-0.740695	-0.570974
AC084033.3	-0.535057		MIF4GD	0.415269		TNFRSF10A	-0.743374	-0.904802
DAGLA	0.647951		PLAU	0.472529		ADAMTS9	-0.744978	-2.0012
GNAZ	1.06665		ACADVL	0.379929		BEX1	-0.745943	-2.84337
ASH1L	-0.491369		INA	-1.60183		AC008038.1	-0.748231	-0.655788
MACF1	-0.679962		STK35	0.419727		BEND3	-0.752742	-0.572138
AKR1C7P	1.09462		NPEPPS	0.43129		ZNF395	-0.759317	-1.11625
OGFRL1	0.599165		KIAA1551	-0.427128		ABCA5	-0.76197	-0.574076
POLR1B	-0.663185		VIT	-0.701405		MBLAC2	-0.767401	-0.633541
ANKRD46	-0.63932		USP12	-0.419942		XBP1	-0.767606	-0.555213
ZEB2-AS1	0.841027		MPI	-0.472936		ZNF711	-0.77001	-0.64197
HK3	0.581319		FANCE	0.422039		SYTL1	-0.772424	-0.706889
HOXB13	2.26252		AKAP9	-0.534346		SH2D2A	-0.780213	-1.11279
CCL28	-0.58074		SLC36A1	0.412198		TMEM38B	-0.791062	-0.64447
TFE3	0.454663		STAC	-0.87372		SLC39A8	-0.793914	-0.701366
REV3L	-0.466143		MAP3K2	0.458276		DACH1	-0.795672	-0.685212
MTMR10	0.467406		PTPN13	2.08359		APBA2	-0.796862	-0.957899
RARA	0.504433		TOLLIP	0.353418		P2RY1	-0.801888	-0.834535
GDF15	1.31293		SSBP3	-0.339137		DNAJC5B	-0.807794	-0.619832
ABLIM3	2.39916		ZDHHC11	1.22865		SOX13	-0.824323	-1.61669
PPM1M	0.664273		KDM5B	-0.449117		RALGPS2	-0.826035	-0.966133
EDNRB	1.25111		PIP4K2A	0.366409		APOC1	-0.829123	-1.10762
KIRREL1	1.27213		C1orf198	-0.487173		IRAK1BP1	-0.833193	-0.436012
MEIOB	-0.537723		ZNF503-AS2	1.14212		MINDY2	-0.83357	-0.514616
CNOT6	-0.541155		ADGRA2	-0.435686		MTSS1L	-0.843005	-1.16446
SMPD3	0.869398		TAF9B	-0.508786		STAR	-0.845003	-1.07643
TMX3	-0.539517		TTC7A	0.411571		PCDH7	-0.860977	-2.44951
FAM160B1	-0.534834		GPR18	1.01947		LINC01268	-0.863582	-0.544181
SYCE2	1.01299		TRIM14	0.388144		KBTBD11	-0.866521	-0.401422
ZNF516	0.424047		PRR5L	-1.38294		ANGPTL6	-0.874959	-1.27657
MUC1	-0.63442		LGALS12	-0.812113		UGT8	-0.876847	-0.623663
ARHGEF17	-0.6944		SAMHD1	0.473494		EMID1	-0.880325	-1.52338
CNOT6L	-0.537234		STX10	0.463151		MIR600HG	-0.891221	-0.974311
PERP	0.483896		ESRRA	0.367698		ZNF320	-0.896729	-0.640919
SPOCD1	2.05836		CCDC137	0.371209		ZNF788	-0.90225	-0.414265
CMKLR1	1.38801		CHML	-0.46117		NEGR1	-0.909792	-1.81377
DTNA	0.496879		ARHGAP17	0.377256		ILDR2	-0.917407	-1.3665
RBM47	0.614844		PCBP3	-0.787606		TBC1D10C	-0.928658	-1.10377
AP001107.5	1.59154		GAS6-AS2	0.87473		ANKRD36	-0.932945	-0.882624
SYDE2	-1.09191		BCL2A1	-1.2054		VWDE	-0.945704	-0.692584
LINC00211	0.910341		PTP4A3	-0.541256		ANKRD36B	-0.946609	-1.1814
CSTB	0.409857		GOLGA2	-0.350105		SLC38A1	-0.957968	-0.487517
RIOK2	-0.535118		OAF	-0.420364		ITM2A	-0.972267	-1.79752
RNF167	-0.543058		COL18A1	-0.516407		PRDM8	-1.0007	-0.707523
NEURL1B	-0.645628		SNHG7	0.386391		SLC51A	-1.01303	-0.938991
JADE3	-0.820387		ATF5	-0.319603		FNBP1L	-1.01917	-0.502373
ZFYVE26	-0.494579		FRAT2	0.385368		KIT	-1.02475	-0.431041
AQP3	0.855865		FAM135A	0.527865		PAQR7	-1.03042	-0.998192
STOX2	0.832462		PPP1R9B	0.316278		SMIM10L2A	-1.0327	-1.28428
GPC5	0.940384		TNFRSF14	-0.57537		SHROOM4	-1.0355	-0.919459
AL031985.3	-0.535413		AC243962.1	1.99532		PADI2	-1.03803	-1.44077
TOP1MT	-0.419703		RAB3IL1	-0.542598		KCNK5	-1.04576	-0.805348
AL603839.2	-0.873832		BTG3	-0.4308		IGF1R	-1.04876	-1.14444
NEK1	-0.661917		CDCA7L	-0.432111		EVC	-1.05248	-0.921925
SMC1B	0.763052		LYN	0.330614		MCF2	-1.05298	-4.31812
ROS1	-0.754766		TFEB	0.504931		IL2RG	-1.0555	-1.36123
AC125232.1	-0.71279		FZD3	-0.685271		NUDT16P1	-1.08395	-1.89143
ZNF468	-0.46412		SENP3	0.484982		KIF21A	-1.08966	-0.558947
SH3GLB1	-0.424659		NDST3	1.68647		TESC	-1.09003	-0.722072
PLD6	-0.648848		DIP2A	-0.425414		FPR2	-1.10415	-0.820514
HSPG2	-0.706924		SMARCD2	0.337174		GPRASP2	-1.10516	-1.01606
WSB1	0.465985		TCHH	-0.687692		SIX3	-1.10699	-1.15983
SLAMF7	1.43307		ST8SIA4	0.49481		EPHA7	-1.12708	1.5667
DNAJC16	-0.559293		ATP6AP1	0.314398		AOC1	-1.12742	-0.434027
MGEA5	-0.392735		ZC3H12D	0.62018		CKAP4	-1.13956	-3.22028
PRRC2B	-0.474992		FLRT1	0.512017		BHLHB9	-1.1396	-1.00294
KLHL17	0.631356		BRK1	0.339816		NLRC3	-1.16271	-0.900851
FAM177A1	-0.538035		FXR2	0.407481		TGM4	-1.17611	-1.71765
NRSN2	-0.884131		FCGRT	0.3929		ALX1	-1.18758	-0.903418
QSOX1	0.481762		IRAK2	0.619541		KLHL13	-1.21489	-1.05139
WDTC1	-0.515572		ZNF99	-2.26219		HIVEP2	-1.22389	-0.844944
LRIF1	0.579961		SETD3	0.35552		CEACAM6	-1.22989	-2.18471
PLAUR	0.578022		ZNF221	-0.969866		MRAP2	-1.23713	-0.876573
TBC1D14	0.485551		CTSA	0.329051		PLSCR4	-1.25343	-1.05479
MDN1	-0.645392		CBS	0.555262		NEBL	-1.26021	-1.7103
TUB	2.11915		GABARAP	0.529088		MYO1B	-1.28203	-0.923742
PDCD4	-0.481938		RGL3	-0.980435		CTGF	-1.31421	-1.94774
GPR137B	0.626203		ISG15	0.554609		NCR3LG1	-1.33261	-0.673548
FAM109A	0.575516		RXFP1	0.545403		ZNF662	-1.33632	-1.24872
BCL2	-0.392365		SPI1	0.367016		MLNR	-1.34414	-0.9002
TFAM	-0.476605		CNPY2	-0.459088		DDAH1	-1.35323	-0.613049
RAB3IP	1.06235		ARHGAP44	-0.716715		AC104129.1	-1.44802	-1.12961
CORO1B	0.494598		ARSA	0.455645		OLIG1	-1.49198	-0.665369
KIF7	-0.576716		SELENOP	-1.2821		PTGDS	-1.54424	-1.45073
COL27A1	0.603743		AC009501.1	-0.556308		CA8	-1.59106	-1.51744
ZNF737	-0.646596		INAFM2	0.446082		DSG2	-1.59539	-1.12062
SLC48A1	0.628584		LINC01686	-0.865671		MSRB3	-1.70832	-2.33151
FCGR1B	0.491401		ALKBH5	0.365871		BRSK2	-1.71045	-2.63654
PAM	0.398208		PTPRH	-0.704957		SERPINE1	-1.75762	-1.6238
ANO6	-0.417166		GNG4	-0.379235		LINC01088	-1.8277	-1.06106
CDK19	-0.390608		AC074135.1	-1.04862		PLXNA4	-1.95591	-1.97408
LRRC75A-AS1	-0.376526		MXRA7	-0.395052		SLC4A4	-1.97821	-1.83225
OSBPL1A	-0.444238		ZNF217	0.337315		AL359853.1	-2.01207	-1.74727
TRUB1	-0.565903		LMO2	0.324467		ADGRG3	-2.02772	-2.02977
FCER2	1.11012		UBXN1	0.356973		PGR	-2.03654	-1.9381
RGS16	-0.568552		MARCH1	1.04407		AL355974.2	-2.04238	-2.77754
MIR222HG	1.12545		SESN2	0.353483		FAM163A	-2.08436	-1.7532
AC067930.5	0.737325		PPM1L	-0.477168		KDR	-2.27382	-2.64844
CLASP2	-0.443817		DOPEY1	-0.460402		EXOC3L2	-2.36371	-2.61714
MGA	-0.562147		CD5	1.18036		KCNQ5	-2.45994	-0.594073
IL16	0.656236		RNF19A	0.333092		IGSF10	-2.66324	-2.96953
INF2	0.505178		ADAT3	0.595723		HUNK	-3.27638	-3.07874
SLC38A5	-0.49698		FLVCR2	-0.699187
MCOLN1	0.465762		DZIP1	-0.387897
TAP2	0.416009		ZNF621	-0.422994
ZNF114	-0.753724		EPPK1	-1.27191
IRAK3	-0.404741		MXD4	0.408669
FEZ1	-0.815214		ZBTB21	-0.527948
ME1	0.624563		MAGEB2	0.657451
CCDC125	-0.520136		SAMD11	0.618673
LINC01664	1.34919		ANTXR2	-0.35101
RACK1	-0.369808		IRS2	-0.343789
CIR1	0.427233		PCOLCE2	-1.25229
SF3B3	-0.383143		PYCARD	0.357991
ZNF518B	-0.597375		BNIP3L	0.36969
ABCC3	1.41954		IL2RB	-0.720524
ZNF804A	-0.477804		KDM2B	0.359893
AC005229.4	1.25522		KIAA1522	-0.508719
AC004847.1	0.557626		DENND1C	0.513057
FGFR1	0.408643		ZNF362	-0.407306
GUF1	-0.424043		HMCES	-0.401069
BTG1	0.460538		ZDHHC19	-1.49253
AHCTF1	-0.417786		POPDC3	0.505443
RALGAPA2	-0.4477		GPX1P1	0.375823
HOXB6	1.23695		NAA38	0.474367
ABCD2	1.53372		GDA	-2.0793
TRIM65	-0.489057		NYNRIN	-0.61621
HSPA7	0.739084		MTO1	0.3238
KDM4A-AS1	0.550988		OSBPL3	-0.60229
AVPR2	0.903813		AP003774.1	0.900003
XPO5	-0.359277		IGFBP2	-0.522281
RPL14	-0.366708		MED10	0.354436
ANKRD36C	-0.834529		TMEM51	0.503665
LBH	0.719764		ZBTB2	0.378058
NOG	-1.43902		NTRK1	-1.09305
DNASE1L1	0.490637		COTL1	0.333984
APBA1	1.19114		SHB	0.696651
OAT	0.41693		BCR	-0.346403
USF1	0.383903		CASZ1	-0.908219
GIMAP6	0.397182		CDR2L	0.914973
AL136116.3	-0.95695		PNPLA3	-0.465056
NLE1	-0.430687		GIPC1	0.382417
ABCC4	-0.488132		ABCD3	-0.397424
IQCD	0.643789		SMO	-0.839429
HCP5	1.81519		KAT6B	-0.379531
AC015712.2	-2.08203		MX2	0.448557
MIR22HG	0.786524		FNBP1	-0.378885
GREB1	1.60586		CLINT1	-0.313283
PHACTR2	-0.580272		C6orf120	0.310444
AL139393.2	0.885646		TACC3	0.333292
ISYNA1	-0.850793		CCDC18-AS1	-0.385951
MT2A	0.558323		TCTEX1D1	-0.361577
AC006033.2	0.761852		GPX4	0.306115
ITGAM	0.590872		SLC23A2	-0.382502
TARBP1	0.359994		RFX8	-0.649662
NPC1	0.47332		CCDC69	0.426804
ZNF891	-1.08268		TTC37	-0.356238
TREM2	0.444773		BUD23	0.326033
ZNF439	-0.684323		VENTX	-1.16938
ZNF566	-0.654685		CHI3L1	-0.303748
CLN6	-0.371879		OCRL	0.390926
PDLIM4	0.619189		AC090559.1	0.649551
LRBA	-0.416676		IFIT1	0.587221
AK4	-0.429423		IFT172	-0.507911
ISM1	1.79		SLCO4A1	-0.611768
AC008763.3	0.85713		KIAA1324L	-0.47941
ITPR3	0.553304		FAM169A	-0.995175
STARD8	0.532709		STK32C	0.435647
LPO	-0.624051		DOCK8	-0.339981
LONRF1	-0.634058		TNFSF13	0.691319
AGO3	-0.570917		SLX4	-0.487074
CIB3	1.39263		FRAT1	0.480417
DLEU2	-0.523074		RNF4	0.314167
AC139795.1	-1.02687		SLC12A9	0.406096
ALOX5	-0.395427		IFT52	-0.384253
ACACB	-0.629871		TSTA3	0.317579
TUG1	-0.368816		ZNF449	-0.648817
GRIN3B	0.672498		ISOC1	-0.589396
GSN	0.450604		SNX11	0.33945
IL17RA	0.482871		CUX2	1.0834
TLE4	0.379046		TMEM263	-0.590092
CDK18	0.547339		USP51	-0.758373
SLC35E2	-0.78278		PCDHB13	-1.2976
ARHGAP39	-0.910339		SH2D4A	-0.563092
NR4A2	-0.913073		ACOT4	-0.478477
ZNF703	0.732442		PSRC1	0.390111
MARCKSL1	-0.421229		ALG11	-0.501296
CAV2	0.879245		AGRN	0.475856
ZYX	0.395381		LIPA	0.300344
NEURL1	-0.557038		TMEM50B	0.382044
HSPB7	-0.484079		FLNB	-0.33431
CD164	-0.428934		ENPP4	-0.506863
MPP6	-0.763303		ZBTB38	-0.425532
C1QL1	1.16953		FAM161A	-0.906299
SLC12A7	0.699428		MLST8	0.364832
LARP1	-0.337774		CD1D	0.414414
CENPF	-0.475331		BCAR1	-0.554355
MFAP4	-0.589966		JDP2	0.328543
SERINC5	-0.637691		BAK1	0.337191
CRABP1	0.469587		ALDH1B1	-0.333476
C6orf106	0.348493		WWC3	-0.550989
RNF38	-0.408304		ABHD12	0.347391
PIGR	1.87645		PPP1R1C	-1.38548
TOM1	0.419895		KLHL23	-0.575846
SLC37A4	-0.4475		SLC11A2	0.435719
LTB4R	-0.504839		ARHGEF5	-0.715336
GPX7	-0.489998		CAMK2D	0.341597
PCDHB6	-0.448672		CTDNEP1	0.304982
L1CAM	1.07605		USP31	-0.455321
SPATC1	-0.953348		ATP5F1B	0.264658
SEMA6A	0.560874		GZF1	0.369882
SH3BGRL3	0.370389		CDYL	0.422943
CASP7	0.41613		LINC00996	0.643415
PUS7	-0.481497		SPAG4	-0.517339
POLE2	-0.655845		AEBP1	-1.46855
SH3D19	-0.75187		DDOST	0.318619
FAM129B	0.438569		CSTA	0.367396
ZKSCAN1	-0.388737		UTP14C	-0.402005
HCST	-0.541701		IFFO1	0.543858
FER	-0.574797		MSH2	-0.338677
RPL7	-0.384525		RASSF2	0.347938
EHBP1	-0.409109		PMS2P4	-1.08217
GOLGA8B	0.631736		SLC25A5	0.30486
CRELD2	0.415218		KLF2	0.846088
PRCP	-0.393541		BDP1	-0.3716
SDSL	0.47683		TRANK1	-0.593116
NBEAL2	0.496425		MED29	0.34378
AL133355.1	-1.84356		TRPV2	0.353508
FFAR4	-1.02895		DTX2	0.495935
MTMR11	0.447087		ATN1	-0.391541
SLC9B2	-0.597823		DEFB1	-1.16221
IGSF9	1.2995		EIF4E3	-0.673456
APOL2	0.564335		FKBP14	-0.57468
HNRNPA1	-0.312832		FAM181B	-1.49485
DBNDD1	0.716076		SLC6A8	-0.346942
POLR1A	-0.451411		MRC2	0.372722
TACC1	-0.367		MED26	0.477743
PRG2	1.96779		ARHGAP45	0.395029
MBNL3	-0.50565		IL10RB	0.305309
OCEL1	0.510563		GOLGA8N	-0.355064
S1PR2	-0.659971		PLD1	-0.483222
CAVIN3	1.39636		MAP3K3	0.382294
REEP3	-0.391848		FAM45A	0.328517
PRMT3	-0.486354		SIN3B	-0.341349
RPS3	-0.336757		CNPY3	0.279627
FAM102B	-0.389606		GOLGA8Q	-0.737709
LINC00174	-1.00777		GAB3	0.518669
RFLNB	-0.396362		GLRX	0.504754
DLAT	-0.383661		ITGB1BP1	-0.314114
IQCE	0.431164		ZNF37BP	-0.54824
KDELR3	0.663026		PTPRJ	0.349086
NOL4L	-0.536905		CGNL1	-0.873994
NUCB2	-0.383429		SEPHS2	0.350537
RAVER2	1.15985		SH3GL1	0.317962
UBE2E2	-0.446316		MTHFD2	0.333724
TOP2B	-0.345047		MYADM	-0.303382
LILRB3	1.32973		TMEM176A	-1.61293
TMEM200A	1.07965		ATP2C1	-0.309777
UGCG	0.496206		MASTL	0.389065
CYSTM1	0.597746		BEND4	0.654385
C2CD4C	1.60763		TNFRSF14-AS1	-0.80095
MICAL2	0.448278		DUSP3	0.348858
TRIQK	-0.590029		ALPK3	-0.454543
SRXN1	0.655126		ZMYND8	-0.400136
AP3D1	0.355414		SKP2	0.396931
MED12	-0.38967		GOLGA8R	-0.586703
PLCB1	-1.09841		CAPG	0.378151
SNAI2	1.91345		PLS1	-0.965913
APOL1	0.488457		GNS	0.308842
WDR37	0.387075		ATP1B3	0.292299
ELOVL7	1.29851		CEP89	-0.400521
RGS2	0.585017		SLC16A13	0.764187
AFF1	-0.394914		PROC	1.78543
ADAMTSL5	0.728769		UBAC1	0.312861
ARID2	-0.346725		MRPS6	0.475518
VWA5A	0.71959		DACT1	-1.65939
DDIT4	-0.330503		MS4A14	0.500986
NLRC5	0.430275		CAMK1	-0.349419
GATA2-AS1	-0.39323		KRT17P1	-1.07985
FSCN2	1.00708		LRRC8D	0.317429
MYO7A	-0.991343		CDC42BPB	-0.379929
RAB12	0.510966		KANK2	-0.355338
ATP7B	-0.765539		ODF3B	0.621157
WWTR1	0.993808		GDAP1	-0.502683
FAM104A	0.369853		COQ10B	0.382062
LNPEP	-0.486897		FAM171A1	-0.818538
SLC25A33	0.420359		SMAD5	-0.329383
TUBB2A	1.05609		P4HA1	-0.377717
PLCD3	0.662585		TMEM8A	0.330709
P2RX4	0.404195		LSP1	0.459637
LYNX1	1.27811		FAM84B	-0.66114
RGS22	-1.60843		ARL6IP1	0.277926
ABRAXAS1	-0.522455		PDE7B	-0.466458
LINC00942	1.67571		NIM1K	-0.734261
SLC35A3	-0.634364		REEP4	0.316565
SLC4A7	-0.72186		ADAMTS3	-1.28646
PTGER1	1.03745		RCBTB2	0.404804
SH2D3C	0.688958		ZBED3	0.494019
RIPOR1	0.638145		PPIP5K2	-0.340281
ITPR2	-0.439719		LHFPL2	0.584305
WDR45	0.4177		GPC4	-0.396657
CDK8	-0.583193		ENOSF1	-0.368894
DNAH10	-0.935893		AR	-0.458298
RGCC	0.564209		HIVEP3	0.324763
CAND2	0.810676		HFM1	-1.06872
PPP1R18	0.402171		BRI3	0.471392
WDR6	-0.423627		ENOX2	-0.399575
GAS5	-0.386579		SLC25A24	0.330036
RHBDF1	0.476823		RANGAP1	0.277153
DESI2	-0.360277		HHAT	-0.938537
ARRDC4	0.411971		PDE3B	0.352001
TNFRSF11A	1.08425		ATP6V0B	0.324305
WASF1	-0.450221		VAV1	0.320418
ATP6V1B2	0.373394		TMED9	0.298391
MT1M	1.65366		ZFP92	-0.816317
CHD3	-0.450361		TYW5	-0.532217
SETD5	-0.380586		CDH2	-0.681417
MSR1	1.40448		F11R	-0.376146
CHRNA6	1.73167		APMAP	0.304465
ETS2	0.439412		ZNF117	0.368465
ICAM3	-0.955047		C6orf48	0.301941
CLDN23	0.549347		FOSL2	0.355414
GIMAP1	0.552363		IL31RA	-0.76173
CENPV	-0.465255		CNPPD1	0.338931
STK39	-0.476511		TRIB3	-0.320339
HSD17B12	-0.400066		ZNF132	-0.874997
SACS	-0.465916		TRIM21	0.30987
USP13	-0.45848		IFNGR2	0.353254
TAZ	0.391653		SMCO4	-0.418383
HES1	0.863115		AL365181.3	-0.602411
SLC43A1	-0.474557		RNASE3	0.63303
PROCR	0.631222		MT1L	-1.10988
VANGL1	-0.367108		NAP1L3	-0.778472
CD302	-0.456092		C6orf223	-0.448988
RENBP	0.50435		KLF5	-0.65672
DNAJC18	-0.511369		PCDHB5	-0.365822
PDE2A	1.55751		TSPYL1	-0.274633
NT5DC2	0.400946		BORCS6	0.641203
SMPD1	0.496737		PREX1	0.327165
RND3	0.854661		AFF4	-0.349462
EXT1	0.910738		FGF2	1.53059
HLA-A	0.415862		ADRM1	0.309101
BRD3	-0.322675		PDIA4	0.274373
SNHG14	-0.362286		SLC20A2	0.334522
FAM174B	0.581512		MKRN1	0.274448
MYBL1	0.651515		RASSF3	0.391562
PELI2	0.391165		DIXDC1	-0.645282
ASB13	-0.460624		ST7-AS1	-1.4365
SRD5A3	-0.358554		COX10-AS1	0.715943
TIGAR	0.656818
SLC26A6	0.377257
MAP3K20	0.390933
LINC00337	1.39514
ZNF614	-0.479124
VPS54	-0.428303
GUCY1A2	1.72588
RPL5	-0.328281
FBXO30	0.460201
ACE	0.737846
ELFN1-AS1	-0.775798
ABCB1	1.01084
COL11A2	0.726868
ANKLE1	-0.609914
ST3GAL3	0.453446
NUDT16	-0.383863
CERK	0.451798
WDR12	-0.41278
CBX2	0.458208
CDKN1A	0.475232
AK9	-0.632568
RFX7	-0.4412
GCSH	-0.453395
OIP5-AS1	-0.441921
MYRF	0.60323
TBC1D9B	0.382692
KIF3B	-0.389738
SYTL3	0.83331
DMRT2	-0.592973
MT1G	0.460324
TMEM109	0.353036
ARID1B	-0.334523
GLMP	0.440135
CLDN12	-0.577188
FERMT2	1.24983
PTCRA	1.17489
SMARCD3	0.546792
TTLL12	-0.372043
VWA8	-0.40745
GPT2	-0.406836
PRNP	0.488354
SESTD1	-0.36027
YIPF1	0.349885
ULK3	0.416085
FZD7	0.604592
MAPRE2	-0.362279
MRPL36	-0.388517
C16orf45	0.956875
PREB	0.374718
LRP8	-0.403568
SKIDA1	-0.381779
DOLK	0.446147
RAB3C	-1.81222
RNPEP	0.358285
RAB11FIP5	0.414127
SNAPC3	-0.453245
SCAMP1	-0.47195
KRCC1	0.37616
MARVELD1	-0.348677
RPS14	-0.319598
RXRA	0.333295
EOMES	0.95908
ZNFX1	0.357594
TNFRSF25	0.743327
PHIP	-0.430247
SATB2	-0.316473
SCUBE1	0.38265
NIP7	-0.32968
RPL23A	-0.315138
COL12A1	-0.868185
TOM1L1	0.80884
PTENP1	0.991204
LRG1	-0.379694
HERC1	-0.474345
LPAR2	0.389363
ARFGEF3	0.971396
FAM241A	-0.465689
TET3	-0.428287
ANLN	0.3664
STXBP1	-0.424624
SAMD15	1.00061
TUBGCP4	-0.382187
MPHOSPH6	-0.462962
BAG3	0.381173
MITF	0.819533
SRPRA	0.317459
SPIN4	-0.447346
PKN2	-0.408
CACUL1	0.393197
ZC4H2	-0.590961
SNHG12	0.494902
ATF7	-0.419172
NEFH	0.328303
CYP19A1	1.00272
IMPACT	-0.350127
HERPUD1	0.446186
NGLY1	-0.405041
ZNF586	-0.4926
HMOX1	1.0827
AC093627.4	0.567509
SATB1	-0.292528
TMEM237	-0.458907
SHISA4	0.626228
HMX3	0.556409
KCNQ4	-0.501623

## Sheet: PANTHER GO Cluster 1
GO Analysis:	Cluster 1
Specific Set	Genes exclusively regulated by shNR4A2 in the basal state
Date of Analysis:	16.10.20
Analysis Type:	PANTHER Overrepresentation Test (Released 20200728)
Annotation Version and Release Date:	GO Ontology database DOI: 10.5281/zenodo.4033054 Released 2020-09-10
Analyzed List:	Client Text Box Input (Homo sapiens)
Reference List:	THP-1 RNAseq Background List.txt (Homo sapiens)	There are duplicate IDs in the file. The unique set of IDs will be used.
Test Type:	FISHER
Correction:	FDR
GO biological process complete	THP-1 RNAseq Background List.txt - REFLIST (20386)	Client Text Box Input (846)	Client Text Box Input (expected)	Client Text Box Input (over/under)	Client Text Box Input (fold Enrichment)	Client Text Box Input (raw P-value)	Client Text Box Input (FDR)
fibroblast activation (GO:0072537)	6	4	0.25	+	16.06	0.000434	0.0475
antigen processing and presentation of exogenous peptide antigen via MHC class I, TAP-independent (GO:0002480)	9	5	0.37	+	13.39	0.000147	0.0197
antigen processing and presentation of endogenous peptide antigen (GO:0002483)	18	7	0.75	+	9.37	3.98e-05	0.0072
antigen processing and presentation of endogenous peptide antigen via MHC class I (GO:0019885)	18	7	0.75	+	9.37	3.98e-05	0.00712
negative regulation of anoikis (GO:2000811)	18	6	0.75	+	8.03	0.000286	0.0324
cellular response to zinc ion (GO:0071294)	25	7	1.04	+	6.75	0.000219	0.0267
antigen processing and presentation of endogenous antigen (GO:0019883)	25	7	1.04	+	6.75	0.000219	0.0265
regulation of leukocyte degranulation (GO:0043300)	49	11	2.03	+	5.41	2.16e-05	0.00446
actin filament bundle organization (GO:0061572)	59	11	2.45	+	4.49	9.5e-05	0.0137
actin filament bundle assembly (GO:0051017)	56	10	2.32	+	4.3	0.000267	0.0305
regulation of myeloid leukocyte mediated immunity (GO:0002886)	60	10	2.49	+	4.02	0.000435	0.0473
negative regulation of autophagy (GO:0010507)	84	13	3.49	+	3.73	0.000123	0.0169
positive regulation of lipid localization (GO:1905954)	97	13	4.03	+	3.23	0.000436	0.0471
myeloid leukocyte differentiation (GO:0002573)	123	15	5.1	+	2.94	0.000408	0.0451
antigen processing and presentation of peptide antigen (GO:0048002)	191	21	7.93	+	2.65	0.000121	0.017
antigen processing and presentation (GO:0019882)	219	24	9.09	+	2.64	4.27e-05	0.00746
steroid metabolic process (GO:0008202)	257	26	10.67	+	2.44	8.05e-05	0.0121
actin filament organization (GO:0007015)	267	27	11.08	+	2.44	5.83e-05	0.00936
actin cytoskeleton organization (GO:0030036)	529	52	21.95	+	2.37	6.16e-08	7e-05
extracellular matrix organization (GO:0030198)	363	35	15.06	+	2.32	1.26e-05	0.00294
extracellular structure organization (GO:0043062)	364	35	15.11	+	2.32	1.31e-05	0.00298
cellular response to extracellular stimulus (GO:0031668)	279	26	11.58	+	2.25	0.00029	0.0327
neutrophil activation involved in immune response (GO:0002283)	484	45	20.09	+	2.24	2.33e-06	0.000925
neutrophil degranulation (GO:0043312)	480	44	19.92	+	2.21	3.79e-06	0.00118
neutrophil mediated immunity (GO:0002446)	491	45	20.38	+	2.21	2.82e-06	0.00102
regulation of autophagy (GO:0010506)	350	32	14.52	+	2.2	8.98e-05	0.0132
neutrophil activation (GO:0042119)	493	45	20.46	+	2.2	3.02e-06	0.00107
myeloid leukocyte activation (GO:0002274)	585	53	24.28	+	2.18	4.88e-07	0.000353
granulocyte activation (GO:0036230)	497	45	20.63	+	2.18	3.48e-06	0.00115
myeloid leukocyte mediated immunity (GO:0002444)	514	46	21.33	+	2.16	4.62e-06	0.00136
leukocyte degranulation (GO:0043299)	504	45	20.92	+	2.15	6.42e-06	0.00176
myeloid cell activation involved in immune response (GO:0002275)	519	46	21.54	+	2.14	5.21e-06	0.00148
actin filament-based process (GO:0030029)	605	53	25.11	+	2.11	1.28e-06	0.000658
blood circulation (GO:0008015)	409	35	16.97	+	2.06	0.000121	0.0167
blood vessel morphogenesis (GO:0048514)	414	35	17.18	+	2.04	0.000196	0.0244
cell activation involved in immune response (GO:0002263)	627	53	26.02	+	2.04	3.32e-06	0.00112
circulatory system process (GO:0003013)	501	42	20.79	+	2.02	4.78e-05	0.00817
regulated exocytosis (GO:0045055)	692	58	28.72	+	2.02	1.44e-06	0.000696
exocytosis (GO:0006887)	788	66	32.7	+	2.02	2.54e-07	0.000213
leukocyte activation involved in immune response (GO:0002366)	623	52	25.85	+	2.01	7.86e-06	0.00202
supramolecular fiber organization (GO:0097435)	498	41	20.67	+	1.98	7.72e-05	0.0117
cellular divalent inorganic cation homeostasis (GO:0072503)	462	38	19.17	+	1.98	0.000169	0.0218
inorganic ion homeostasis (GO:0098771)	719	58	29.84	+	1.94	5.4e-06	0.00151
response to extracellular stimulus (GO:0009991)	546	44	22.66	+	1.94	6.6e-05	0.0104
divalent inorganic cation homeostasis (GO:0072507)	485	39	20.13	+	1.94	0.000241	0.0284
ion homeostasis (GO:0050801)	792	63	32.87	+	1.92	2.66e-06	0.00101
cation homeostasis (GO:0055080)	708	56	29.38	+	1.91	1.17e-05	0.00281
cell activation (GO:0001775)	1079	85	44.78	+	1.9	7.19e-08	7.62e-05
metal ion homeostasis (GO:0055065)	623	49	25.85	+	1.9	4.97e-05	0.00832
cellular ion homeostasis (GO:0006873)	650	51	26.97	+	1.89	4.56e-05	0.00787
cellular chemical homeostasis (GO:0055082)	753	59	31.25	+	1.89	8.92e-06	0.00222
regulation of secretion by cell (GO:1903530)	640	50	26.56	+	1.88	6.14e-05	0.00976
cellular homeostasis (GO:0019725)	909	71	37.72	+	1.88	1.4e-06	0.000697
secretion by cell (GO:0032940)	977	76	40.54	+	1.87	6.04e-07	0.00037
secretion (GO:0046903)	1094	85	45.4	+	1.87	1.35e-07	0.000126
cellular metal ion homeostasis (GO:0006875)	554	43	22.99	+	1.87	0.000179	0.0225
cellular cation homeostasis (GO:0030003)	635	49	26.35	+	1.86	8.75e-05	0.013
leukocyte mediated immunity (GO:0002443)	750	57	31.12	+	1.83	3.01e-05	0.0057
regulation of secretion (GO:0051046)	698	53	28.97	+	1.83	5.65e-05	0.00917
export from cell (GO:0140352)	1025	77	42.54	+	1.81	1.63e-06	0.000764
chemical homeostasis (GO:0048878)	1137	85	47.18	+	1.8	5.15e-07	0.000341
leukocyte activation (GO:0045321)	932	69	38.68	+	1.78	9.47e-06	0.00231
circulatory system development (GO:0072359)	874	63	36.27	+	1.74	5.14e-05	0.00851
regulation of anatomical structure morphogenesis (GO:0022603)	1111	80	46.11	+	1.74	4.13e-06	0.00124
regulation of cell migration (GO:0030334)	889	64	36.89	+	1.73	4.23e-05	0.00748
regulation of cell motility (GO:2000145)	950	68	39.42	+	1.72	3.43e-05	0.00642
regulation of locomotion (GO:0040012)	992	71	41.17	+	1.72	2.44e-05	0.00497
regulation of cellular component movement (GO:0051270)	1040	73	43.16	+	1.69	2.68e-05	0.00539
homeostatic process (GO:0042592)	1693	116	70.26	+	1.65	2.92e-07	0.000221
immune effector process (GO:0002252)	1085	74	45.03	+	1.64	7.27e-05	0.0112
anatomical structure formation involved in morphogenesis (GO:0048646)	895	61	37.14	+	1.64	0.000344	0.0382
cytoskeleton organization (GO:0007010)	1211	82	50.26	+	1.63	3.52e-05	0.0065
cellular lipid metabolic process (GO:0044255)	977	66	40.54	+	1.63	0.000234	0.028
vesicle-mediated transport (GO:0016192)	1951	130	80.96	+	1.61	1.78e-07	0.000157
response to cytokine (GO:0034097)	1126	75	46.73	+	1.61	0.000132	0.018
lipid metabolic process (GO:0006629)	1219	81	50.59	+	1.6	6.97e-05	0.0109
negative regulation of cell death (GO:0060548)	1024	68	42.5	+	1.6	0.000244	0.0286
regulation of response to external stimulus (GO:0032101)	1211	80	50.26	+	1.59	9.03e-05	0.0132
negative regulation of cell communication (GO:0010648)	1415	93	58.72	+	1.58	2.76e-05	0.00549
cellular response to oxygen-containing compound (GO:1901701)	1081	71	44.86	+	1.58	0.000254	0.0292
cellular response to organic substance (GO:0071310)	2362	155	98.02	+	1.58	2.52e-08	4.46e-05
negative regulation of signaling (GO:0023057)	1418	93	58.85	+	1.58	2.82e-05	0.00547
positive regulation of multicellular organismal process (GO:0051240)	1794	117	74.45	+	1.57	2.77e-06	0.00102
positive regulation of molecular function (GO:0044093)	1833	119	76.07	+	1.56	2.58e-06	0.000999
negative regulation of signal transduction (GO:0009968)	1299	84	53.91	+	1.56	0.000113	0.0161
anatomical structure morphogenesis (GO:0009653)	2201	140	91.34	+	1.53	7.34e-07	0.000432
response to organic substance (GO:0010033)	3023	192	125.45	+	1.53	3.46e-09	1.1e-05
negative regulation of multicellular organismal process (GO:0051241)	1238	78	51.38	+	1.52	0.000449	0.0479
positive regulation of developmental process (GO:0051094)	1413	89	58.64	+	1.52	0.000158	0.0207
immune system process (GO:0002376)	2818	177	116.94	+	1.51	3.4e-08	4.91e-05
response to endogenous stimulus (GO:0009719)	1435	90	59.55	+	1.51	0.000174	0.0221
cellular response to chemical stimulus (GO:0070887)	2930	182	121.59	+	1.5	4.27e-08	5.65e-05
regulation of cell death (GO:0010941)	1718	106	71.3	+	1.49	7.51e-05	0.0115
regulation of multicellular organismal development (GO:2000026)	2102	129	87.23	+	1.48	1.28e-05	0.00294
positive regulation of catalytic activity (GO:0043085)	1477	90	61.29	+	1.47	0.000459	0.0486
regulation of immune system process (GO:0002682)	1720	104	71.38	+	1.46	0.000208	0.0256
intracellular signal transduction (GO:0035556)	1691	102	70.17	+	1.45	0.00024	0.0285
regulation of response to stimulus (GO:0048583)	4374	263	181.52	+	1.45	2.02e-10	1.07e-06
regulation of developmental process (GO:0050793)	2666	160	110.64	+	1.45	3.06e-06	0.00106
immune response (GO:0006955)	1910	114	79.26	+	1.44	0.000158	0.0206
regulation of multicellular organismal process (GO:0051239)	3242	192	134.54	+	1.43	5.09e-07	0.000352
negative regulation of response to stimulus (GO:0048585)	1850	109	76.77	+	1.42	0.000334	0.0374
regulation of cell differentiation (GO:0045595)	1880	110	78.02	+	1.41	0.000459	0.0484
response to external stimulus (GO:0009605)	2533	148	105.12	+	1.41	2.89e-05	0.00554
regulation of localization (GO:0032879)	2779	162	115.33	+	1.4	1.2e-05	0.00284
regulation of biological quality (GO:0065008)	4092	238	169.81	+	1.4	4.64e-08	5.67e-05
regulation of cell communication (GO:0010646)	3566	206	147.99	+	1.39	8.41e-07	0.000461
positive regulation of response to stimulus (GO:0048584)	2411	139	100.05	+	1.39	0.000121	0.0169
regulation of signal transduction (GO:0009966)	3164	182	131.3	+	1.39	7.03e-06	0.00183
regulation of signaling (GO:0023051)	3605	206	149.6	+	1.38	1.85e-06	0.000819
regulation of molecular function (GO:0065009)	3069	175	127.36	+	1.37	1.7e-05	0.0037
regulation of catalytic activity (GO:0050790)	2391	136	99.22	+	1.37	0.000223	0.0269
response to stress (GO:0006950)	3632	205	150.72	+	1.36	4.8e-06	0.00139
positive regulation of metabolic process (GO:0009893)	3926	219	162.93	+	1.34	3.95e-06	0.00121
system development (GO:0048731)	4512	248	187.24	+	1.32	1.89e-06	0.000811
positive regulation of cellular process (GO:0048522)	5718	314	237.29	+	1.32	2.4e-08	4.76e-05
animal organ development (GO:0048513)	3269	179	135.66	+	1.32	0.000136	0.0184
multicellular organism development (GO:0007275)	5091	278	211.27	+	1.32	5.19e-07	0.00033
negative regulation of cellular process (GO:0048523)	4963	271	205.96	+	1.32	7.86e-07	0.000446
positive regulation of biological process (GO:0048518)	6315	343	262.07	+	1.31	1.01e-08	2.29e-05
positive regulation of macromolecule metabolic process (GO:0010604)	3619	196	150.19	+	1.31	9.93e-05	0.0142
response to chemical (GO:0042221)	4396	236	182.43	+	1.29	2.08e-05	0.00436
cell differentiation (GO:0030154)	3777	202	156.74	+	1.29	0.000154	0.0204
anatomical structure development (GO:0048856)	5472	292	227.08	+	1.29	1.71e-06	0.000775
negative regulation of biological process (GO:0048519)	5624	300	233.39	+	1.29	9.65e-07	0.000511
cellular developmental process (GO:0048869)	3834	204	159.11	+	1.28	0.00017	0.0218
cell communication (GO:0007154)	5576	296	231.4	+	1.28	1.98e-06	0.000826
signal transduction (GO:0007165)	5128	270	212.81	+	1.27	1.57e-05	0.0035
developmental process (GO:0032502)	5923	310	245.8	+	1.26	3.6e-06	0.00114
signaling (GO:0023052)	5484	286	227.58	+	1.26	1.65e-05	0.00365
regulation of metabolic process (GO:0019222)	7022	365	291.41	+	1.25	2.9e-07	0.00023
transport (GO:0006810)	4541	236	188.45	+	1.25	0.000181	0.0226
establishment of localization (GO:0051234)	4673	241	193.93	+	1.24	0.000246	0.0286
cellular response to stimulus (GO:0051716)	6763	348	280.66	+	1.24	2.25e-06	0.000916
localization (GO:0051179)	5825	298	241.73	+	1.23	3.95e-05	0.00721
response to stimulus (GO:0050896)	8478	431	351.83	+	1.23	8.99e-08	8.93e-05
regulation of cellular metabolic process (GO:0031323)	6295	318	261.24	+	1.22	4.92e-05	0.00832
multicellular organismal process (GO:0032501)	7121	357	295.51	+	1.21	1.98e-05	0.00425
cellular component organization (GO:0016043)	5673	283	235.42	+	1.2	0.000436	0.0469
regulation of biological process (GO:0050789)	11866	588	492.43	+	1.19	3.67e-11	5.83e-07
regulation of cellular process (GO:0050794)	11308	557	469.27	+	1.19	2.1e-09	8.34e-06
biological regulation (GO:0065007)	12538	613	520.32	+	1.18	6.58e-11	5.23e-07
cellular process (GO:0009987)	15520	701	644.07	+	1.09	3.52e-06	0.00114
biological_process (GO:0008150)	17833	782	740.05	+	1.06	6.78e-06	0.00183
Unclassified (UNCLASSIFIED)	2553	64	105.95	-	0.6	6.78e-06	0.0018
detection of chemical stimulus (GO:0009593)	512	5	21.25	-	0.24	5.47e-05	0.00896
sensory perception of chemical stimulus (GO:0007606)	533	5	22.12	-	0.23	2.82e-05	0.00553
detection of stimulus involved in sensory perception (GO:0050906)	543	5	22.53	-	0.22	2.01e-05	0.00427
detection of chemical stimulus involved in sensory perception (GO:0050907)	477	3	19.8	-	0.15	8.47e-06	0.00214
detection of chemical stimulus involved in sensory perception of smell (GO:0050911)	432	0	17.93	-	< 0.01	3.25e-08	5.16e-05
sensory perception of smell (GO:0007608)	461	0	19.13	-	< 0.01	9.85e-09	2.61e-05

## Sheet: PANTHER GO Cluster 2
GO Analysis:	Cluster 2
Specific Set	Genes exclusively regulated by shNR4A3 in the basal state
Date of Analysis:	16.10.20
Analysis Type:	PANTHER Overrepresentation Test (Released 20200728)
Annotation Version and Release Date:	GO Ontology database DOI: 10.5281/zenodo.4033054 Released 2020-09-10
Analyzed List:	Client Text Box Input (Homo sapiens)
Reference List:	THP-1 RNAseq Background List.txt (Homo sapiens)	There are duplicate IDs in the file. The unique set of IDs will be used.
Test Type:	FISHER
Correction:	FDR
GO biological process complete	THP-1 RNAseq Background List.txt - REFLIST (20386)	Client Text Box Input (731)	Client Text Box Input (expected)	Client Text Box Input (over/under)	Client Text Box Input (fold Enrichment)	Client Text Box Input (raw P-value)	Client Text Box Input (FDR)
response to interferon-alpha (GO:0035455)	23	6	0.82	+	7.28	0.000405	0.0291
protein kinase B signaling (GO:0043491)	37	8	1.33	+	6.03	0.000138	0.0123
type I interferon signaling pathway (GO:0060337)	70	14	2.51	+	5.58	1.06e-06	0.000284
cellular response to type I interferon (GO:0071357)	70	14	2.51	+	5.58	1.06e-06	0.00028
response to type I interferon (GO:0034340)	75	14	2.69	+	5.21	2.16e-06	0.000491
negative regulation of leukocyte apoptotic process (GO:2000107)	49	8	1.76	+	4.55	0.000732	0.0453
interferon-gamma-mediated signaling pathway (GO:0060333)	70	11	2.51	+	4.38	0.000106	0.00985
negative regulation of viral process (GO:0048525)	107	16	3.84	+	4.17	5.43e-06	0.001
negative regulation of viral genome replication (GO:0045071)	61	9	2.19	+	4.11	0.000669	0.042
vascular endothelial growth factor receptor signaling pathway (GO:0048010)	71	10	2.55	+	3.93	0.000475	0.0327
negative regulation of viral life cycle (GO:1903901)	87	12	3.12	+	3.85	0.000159	0.0138
integrin-mediated signaling pathway (GO:0007229)	100	13	3.59	+	3.63	0.000147	0.0129
regulation of phagocytosis (GO:0050764)	94	12	3.37	+	3.56	0.000304	0.0234
regulation of leukocyte apoptotic process (GO:2000106)	88	11	3.16	+	3.49	0.000628	0.0401
positive regulation of endothelial cell migration (GO:0010595)	104	13	3.73	+	3.49	0.000208	0.0171
regulation of coagulation (GO:0050818)	91	11	3.26	+	3.37	0.000809	0.0484
viral entry into host cell (GO:0046718)	100	12	3.59	+	3.35	0.000505	0.0345
defense response to virus (GO:0051607)	215	25	7.71	+	3.24	1.02e-06	0.000281
regulation of viral life cycle (GO:1903900)	158	18	5.67	+	3.18	4.17e-05	0.00502
cellular response to interferon-gamma (GO:0071346)	162	18	5.81	+	3.1	5.6e-05	0.00632
positive regulation of leukocyte proliferation (GO:0070665)	153	17	5.49	+	3.1	8.94e-05	0.00877
cytokine production (GO:0001816)	165	18	5.92	+	3.04	6.96e-05	0.00732
response to interferon-gamma (GO:0034341)	184	20	6.6	+	3.03	2.94e-05	0.0039
regulation of osteoblast differentiation (GO:0045667)	121	13	4.34	+	3	0.000779	0.0471
positive regulation of mononuclear cell proliferation (GO:0032946)	142	15	5.09	+	2.95	0.000374	0.0273
regulation of viral process (GO:0050792)	221	23	7.92	+	2.9	1.45e-05	0.00215
response to virus (GO:0009615)	302	31	10.83	+	2.86	6.48e-07	0.000198
regulation of wound healing (GO:0061041)	147	15	5.27	+	2.85	0.000522	0.0352
cellular response to lipopolysaccharide (GO:0071222)	189	19	6.78	+	2.8	0.00012	0.011
regulation of leukocyte migration (GO:0002685)	213	21	7.64	+	2.75	6.91e-05	0.00732
positive regulation of leukocyte cell-cell adhesion (GO:1903039)	236	23	8.46	+	2.72	3.74e-05	0.00468
regulation of symbiotic process (GO:0043903)	236	23	8.46	+	2.72	3.74e-05	0.00465
regulation of endothelial cell migration (GO:0010594)	165	16	5.92	+	2.7	0.000577	0.0377
positive regulation of T cell activation (GO:0050870)	217	21	7.78	+	2.7	8.81e-05	0.0087
regulation of response to wounding (GO:1903034)	177	17	6.35	+	2.68	0.000435	0.0309
cellular response to molecule of bacterial origin (GO:0071219)	198	19	7.1	+	2.68	0.000208	0.0171
cellular response to biotic stimulus (GO:0071216)	222	20	7.96	+	2.51	0.000496	0.034
response to interleukin-1 (GO:0070555)	201	18	7.21	+	2.5	0.000644	0.0409
positive regulation of cell-cell adhesion (GO:0022409)	280	24	10.04	+	2.39	0.000183	0.0155
positive regulation of cell adhesion (GO:0045785)	432	37	15.49	+	2.39	4.12e-06	0.000828
activation of protein kinase activity (GO:0032147)	330	28	11.83	+	2.37	5.93e-05	0.0065
leukocyte differentiation (GO:0002521)	354	30	12.69	+	2.36	4.93e-05	0.00572
lymphocyte differentiation (GO:0030098)	248	21	8.89	+	2.36	0.000545	0.0362
negative regulation of cell motility (GO:2000146)	284	24	10.18	+	2.36	0.000216	0.0176
regulation of protein polymerization (GO:0032271)	237	20	8.5	+	2.35	0.000774	0.0472
regulation of myeloid cell differentiation (GO:0045637)	238	20	8.53	+	2.34	0.000804	0.0484
cellular response to cytokine stimulus (GO:0071345)	1036	87	37.15	+	2.34	1.61e-12	8.56e-09
response to cytokine (GO:0034097)	1126	94	40.38	+	2.33	3.12e-13	4.96e-09
negative regulation of cell migration (GO:0030336)	269	22	9.65	+	2.28	0.000575	0.0381
lymphocyte activation (GO:0046649)	393	32	14.09	+	2.27	4.03e-05	0.00489
positive regulation of lymphocyte activation (GO:0051251)	369	30	13.23	+	2.27	7.47e-05	0.00761
regulation of actin filament-based process (GO:0032970)	409	33	14.67	+	2.25	3.47e-05	0.00445
regulation of supramolecular fiber organization (GO:1902903)	376	30	13.48	+	2.23	9.6e-05	0.00919
response to lipopolysaccharide (GO:0032496)	326	26	11.69	+	2.22	0.000306	0.0234
positive regulation of cell migration (GO:0030335)	528	42	18.93	+	2.22	6.42e-06	0.0011
hemostasis (GO:0007599)	302	24	10.83	+	2.22	0.000576	0.038
regulation of small GTPase mediated signal transduction (GO:0051056)	329	26	11.8	+	2.2	0.000337	0.025
cytokine-mediated signaling pathway (GO:0019221)	698	55	25.03	+	2.2	2.15e-07	9.25e-05
myeloid leukocyte activation (GO:0002274)	585	46	20.98	+	2.19	2.17e-06	0.000485
negative regulation of cellular component movement (GO:0051271)	318	25	11.4	+	2.19	0.000474	0.0329
positive regulation of cell motility (GO:2000147)	551	43	19.76	+	2.18	5.86e-06	0.00107
regulation of leukocyte cell-cell adhesion (GO:1903037)	322	25	11.55	+	2.17	0.000541	0.0362
positive regulation of locomotion (GO:0040017)	567	44	20.33	+	2.16	4.83e-06	0.000948
leukocyte degranulation (GO:0043299)	504	39	18.07	+	2.16	2.13e-05	0.00302
leukocyte activation (GO:0045321)	932	72	33.42	+	2.15	4.66e-09	4.36e-06
regulation of actin cytoskeleton organization (GO:0032956)	365	28	13.09	+	2.14	0.000372	0.0273
positive regulation of kinase activity (GO:0033674)	614	47	22.02	+	2.13	3.66e-06	0.000765
positive regulation of protein kinase activity (GO:0045860)	537	41	19.26	+	2.13	1.45e-05	0.00214
response to molecule of bacterial origin (GO:0002237)	343	26	12.3	+	2.11	0.000734	0.0453
positive regulation of cellular component movement (GO:0051272)	569	43	20.4	+	2.11	1.38e-05	0.00211
regulation of cell migration (GO:0030334)	889	67	31.88	+	2.1	5.28e-08	3.36e-05
neutrophil activation (GO:0042119)	493	37	17.68	+	2.09	5.51e-05	0.00625
positive regulation of leukocyte activation (GO:0002696)	415	31	14.88	+	2.08	0.000312	0.0238
positive regulation of cell activation (GO:0050867)	429	32	15.38	+	2.08	0.000235	0.019
granulocyte activation (GO:0036230)	497	37	17.82	+	2.08	6.19e-05	0.00665
myeloid leukocyte mediated immunity (GO:0002444)	514	38	18.43	+	2.06	7.32e-05	0.00756
positive regulation of transferase activity (GO:0051347)	694	51	24.89	+	2.05	4.95e-06	0.000949
neutrophil mediated immunity (GO:0002446)	491	36	17.61	+	2.04	0.00014	0.0125
cell activation (GO:0001775)	1079	79	38.69	+	2.04	7.12e-09	6.29e-06
regulation of cellular component movement (GO:0051270)	1040	76	37.29	+	2.04	1.68e-08	1.4e-05
neutrophil degranulation (GO:0043312)	480	35	17.21	+	2.03	0.000194	0.0163
regulation of cell motility (GO:2000145)	950	69	34.07	+	2.03	9.29e-08	4.62e-05
neutrophil activation involved in immune response (GO:0002283)	484	35	17.36	+	2.02	0.000207	0.0171
immune effector process (GO:0002252)	1085	78	38.91	+	2	2.02e-08	1.6e-05
cellular response to growth factor stimulus (GO:0071363)	504	36	18.07	+	1.99	0.000181	0.0154
myeloid cell activation involved in immune response (GO:0002275)	519	37	18.61	+	1.99	0.000145	0.0129
hemopoiesis (GO:0030097)	590	42	21.16	+	1.99	5.62e-05	0.00629
exocytosis (GO:0006887)	788	56	28.26	+	1.98	3.09e-06	0.000664
regulation of cell adhesion (GO:0030155)	720	51	25.82	+	1.98	1.18e-05	0.00185
regulated exocytosis (GO:0045055)	692	49	24.81	+	1.97	1.43e-05	0.00214
regulation of cytoskeleton organization (GO:0051493)	565	40	20.26	+	1.97	9.98e-05	0.00944
leukocyte activation involved in immune response (GO:0002366)	623	44	22.34	+	1.97	5.26e-05	0.00601
regulation of locomotion (GO:0040012)	992	70	35.57	+	1.97	2.51e-07	9.75e-05
regulation of peptidase activity (GO:0052547)	454	32	16.28	+	1.97	0.000576	0.0378
innate immune response (GO:0045087)	823	58	29.51	+	1.97	2.91e-06	0.000633
transmembrane receptor protein tyrosine kinase signaling pathway (GO:0007169)	527	37	18.9	+	1.96	0.000237	0.0191
cell activation involved in immune response (GO:0002263)	627	44	22.48	+	1.96	5.62e-05	0.00625
regulation of cell activation (GO:0050865)	658	46	23.59	+	1.95	3.61e-05	0.00456
regulation of leukocyte activation (GO:0002694)	616	43	22.09	+	1.95	7.72e-05	0.00782
wound healing (GO:0042060)	446	31	15.99	+	1.94	0.000838	0.0499
inflammatory response (GO:0006954)	518	36	18.57	+	1.94	0.000337	0.0251
blood vessel development (GO:0001568)	504	35	18.07	+	1.94	0.000441	0.0312
response to growth factor (GO:0070848)	533	37	19.11	+	1.94	0.000264	0.0209
defense response to other organism (GO:0098542)	1018	70	36.5	+	1.92	5.73e-07	0.00019
secretion by cell (GO:0032940)	977	67	35.03	+	1.91	1.3e-06	0.000327
vasculature development (GO:0001944)	527	36	18.9	+	1.91	0.000402	0.0291
export from cell (GO:0140352)	1025	70	36.75	+	1.9	6.65e-07	0.000199
supramolecular fiber organization (GO:0097435)	498	34	17.86	+	1.9	0.000654	0.0414
enzyme linked receptor protein signaling pathway (GO:0007167)	734	50	26.32	+	1.9	3.57e-05	0.00454
actin cytoskeleton organization (GO:0030036)	529	36	18.97	+	1.9	0.000421	0.03
positive regulation of MAPK cascade (GO:0043410)	544	37	19.51	+	1.9	0.000464	0.0325
response to wounding (GO:0009611)	546	37	19.58	+	1.89	0.000475	0.0328
hematopoietic or lymphoid organ development (GO:0048534)	638	43	22.88	+	1.88	0.00016	0.0139
cellular response to lipid (GO:0071396)	505	34	18.11	+	1.88	0.000748	0.0457
taxis (GO:0042330)	552	37	19.79	+	1.87	0.000519	0.0351
immune system development (GO:0002520)	672	45	24.1	+	1.87	0.000151	0.0132
regulation of MAPK cascade (GO:0043408)	732	49	26.25	+	1.87	5.76e-05	0.00636
regulation of kinase activity (GO:0043549)	912	61	32.7	+	1.87	8.45e-06	0.00134
regulation of hydrolase activity (GO:0051336)	1301	87	46.65	+	1.86	7.36e-08	3.77e-05
positive regulation of hydrolase activity (GO:0051345)	778	52	27.9	+	1.86	3.88e-05	0.00474
actin filament-based process (GO:0030029)	605	40	21.69	+	1.84	0.0004	0.029
tube morphogenesis (GO:0035239)	666	44	23.88	+	1.84	0.000217	0.0176
cellular response to organic substance (GO:0071310)	2362	155	84.7	+	1.83	4.61e-13	3.66e-09
response to biotic stimulus (GO:0009607)	1448	94	51.92	+	1.81	6.53e-08	3.84e-05
regulation of protein kinase activity (GO:0045859)	802	52	28.76	+	1.81	7.79e-05	0.00784
central nervous system development (GO:0007417)	1019	66	36.54	+	1.81	7.89e-06	0.00128
positive regulation of cell population proliferation (GO:0008284)	945	61	33.89	+	1.8	2.7e-05	0.0037
tube development (GO:0035295)	868	56	31.12	+	1.8	4.52e-05	0.00532
regulation of transferase activity (GO:0051338)	1029	66	36.9	+	1.79	1.22e-05	0.00189
response to other organism (GO:0051707)	1414	90	50.7	+	1.78	3.39e-07	0.000125
positive regulation of catalytic activity (GO:0043085)	1477	94	52.96	+	1.77	1.82e-07	8.26e-05
response to external biotic stimulus (GO:0043207)	1416	90	50.77	+	1.77	3.48e-07	0.000126
positive regulation of intracellular signal transduction (GO:1902533)	1048	66	37.58	+	1.76	2.14e-05	0.00301
cell migration (GO:0016477)	971	61	34.82	+	1.75	5.02e-05	0.00578
positive regulation of phosphorylation (GO:0042327)	1092	67	39.16	+	1.71	4.4e-05	0.00525
leukocyte mediated immunity (GO:0002443)	750	46	26.89	+	1.71	0.000708	0.0441
secretion (GO:0046903)	1094	67	39.23	+	1.71	4.47e-05	0.0053
brain development (GO:0007420)	769	47	27.57	+	1.7	0.000807	0.0484
positive regulation of molecular function (GO:0044093)	1833	112	65.73	+	1.7	7.28e-08	3.86e-05
positive regulation of protein phosphorylation (GO:0001934)	1015	62	36.4	+	1.7	0.000103	0.00961
defense response (GO:0006952)	1414	86	50.7	+	1.7	3.38e-06	0.000716
cellular response to chemical stimulus (GO:0070887)	2930	178	105.06	+	1.69	3.08e-12	1.23e-08
immune response (GO:0006955)	1910	116	68.49	+	1.69	6.12e-08	3.74e-05
positive regulation of signal transduction (GO:0009967)	1670	101	59.88	+	1.69	5.8e-07	0.000181
locomotion (GO:0040011)	1340	81	48.05	+	1.69	8.28e-06	0.00133
regulation of anatomical structure morphogenesis (GO:0022603)	1111	67	39.84	+	1.68	7.21e-05	0.00754
regulation of catalytic activity (GO:0050790)	2391	144	85.74	+	1.68	1.26e-09	2e-06
positive regulation of developmental process (GO:0051094)	1413	85	50.67	+	1.68	6.56e-06	0.00111
protein phosphorylation (GO:0006468)	968	58	34.71	+	1.67	0.000296	0.023
localization of cell (GO:0051674)	1102	66	39.52	+	1.67	9.59e-05	0.0093
cell motility (GO:0048870)	1102	66	39.52	+	1.67	9.59e-05	0.00924
immune system process (GO:0002376)	2818	166	101.05	+	1.64	2.61e-10	5.92e-07
regulation of response to external stimulus (GO:0032101)	1211	71	43.42	+	1.64	9.99e-05	0.0094
regulation of cellular component biogenesis (GO:0044087)	976	57	35	+	1.63	0.000607	0.039
cellular response to oxygen-containing compound (GO:1901701)	1081	63	38.76	+	1.63	0.000316	0.0239
regulation of developmental process (GO:0050793)	2666	155	95.6	+	1.62	2.52e-09	3.34e-06
regulation of protein phosphorylation (GO:0001932)	1465	85	52.53	+	1.62	2.5e-05	0.00345
cell adhesion (GO:0007155)	948	55	33.99	+	1.62	0.000729	0.0453
regulation of cell population proliferation (GO:0042127)	1674	97	60.03	+	1.62	6.39e-06	0.0011
cellular response to endogenous stimulus (GO:0071495)	1160	67	41.6	+	1.61	0.000202	0.0169
positive regulation of phosphorus metabolic process (GO:0010562)	1166	67	41.81	+	1.6	0.000276	0.0217
positive regulation of phosphate metabolic process (GO:0045937)	1166	67	41.81	+	1.6	0.000276	0.0216
regulation of programmed cell death (GO:0043067)	1585	91	56.83	+	1.6	1.9e-05	0.00272
response to organic substance (GO:0010033)	3023	173	108.4	+	1.6	6.3e-10	1.25e-06
positive regulation of signaling (GO:0023056)	1857	106	66.59	+	1.59	3.67e-06	0.000758
negative regulation of protein metabolic process (GO:0051248)	1122	64	40.23	+	1.59	0.000412	0.0295
regulation of apoptotic process (GO:0042981)	1563	89	56.05	+	1.59	3.15e-05	0.00414
positive regulation of immune system process (GO:0002684)	1089	62	39.05	+	1.59	0.000622	0.0399
response to external stimulus (GO:0009605)	2533	144	90.83	+	1.59	4.63e-08	3.07e-05
regulation of intracellular signal transduction (GO:1902531)	1830	104	65.62	+	1.58	5.88e-06	0.00106
cell surface receptor signaling pathway (GO:0007166)	2500	142	89.64	+	1.58	7.28e-08	3.99e-05
positive regulation of cell communication (GO:0010647)	1850	105	66.34	+	1.58	4.94e-06	0.000958
regulation of protein modification process (GO:0031399)	1887	107	67.66	+	1.58	4.32e-06	0.000858
regulation of cell death (GO:0010941)	1718	97	61.6	+	1.57	1.56e-05	0.00228
regulation of immune system process (GO:0002682)	1720	97	61.68	+	1.57	1.59e-05	0.0023
regulation of molecular function (GO:0065009)	3069	173	110.05	+	1.57	2.08e-09	3.01e-06
regulation of phosphorylation (GO:0042325)	1638	92	58.74	+	1.57	3.46e-05	0.00447
positive regulation of protein modification process (GO:0031401)	1247	70	44.71	+	1.57	0.000326	0.0244
positive regulation of response to stimulus (GO:0048584)	2411	134	86.45	+	1.55	5.71e-07	0.000193
negative regulation of molecular function (GO:0044092)	1172	65	42.03	+	1.55	0.000735	0.0451
positive regulation of protein metabolic process (GO:0051247)	1713	95	61.42	+	1.55	3.77e-05	0.00464
positive regulation of cellular protein metabolic process (GO:0032270)	1630	90	58.45	+	1.54	8.04e-05	0.00798
regulation of multicellular organismal development (GO:2000026)	2102	116	75.37	+	1.54	5.09e-06	0.000963
regulation of organelle organization (GO:0033043)	1326	73	47.55	+	1.54	0.000466	0.0325
intracellular signal transduction (GO:0035556)	1691	93	60.64	+	1.53	6.13e-05	0.00663
regulation of phosphate metabolic process (GO:0019220)	1837	101	65.87	+	1.53	2.81e-05	0.00378
regulation of phosphorus metabolic process (GO:0051174)	1838	101	65.91	+	1.53	2.83e-05	0.00378
regulation of multicellular organismal process (GO:0051239)	3242	176	116.25	+	1.51	2.14e-08	1.62e-05
vesicle-mediated transport (GO:0016192)	1951	105	69.96	+	1.5	4.52e-05	0.00529
regulation of protein metabolic process (GO:0051246)	2829	152	101.44	+	1.5	5.77e-07	0.000183
regulation of cellular protein metabolic process (GO:0032268)	2685	144	96.28	+	1.5	1.36e-06	0.000338
regulation of cellular component organization (GO:0051128)	2428	130	87.06	+	1.49	6.13e-06	0.00107
response to oxygen-containing compound (GO:1901700)	1609	86	57.7	+	1.49	0.000305	0.0234
regulation of localization (GO:0032879)	2779	148	99.65	+	1.49	1.46e-06	0.000351
regulation of signal transduction (GO:0009966)	3164	167	113.45	+	1.47	3.69e-07	0.000131
regulation of cell differentiation (GO:0045595)	1880	99	67.41	+	1.47	0.000172	0.0148
positive regulation of multicellular organismal process (GO:0051240)	1794	94	64.33	+	1.46	0.000347	0.0255
phosphate-containing compound metabolic process (GO:0006796)	2158	113	77.38	+	1.46	7.32e-05	0.00761
phosphorus metabolic process (GO:0006793)	2185	114	78.35	+	1.46	8e-05	0.008
interspecies interaction between organisms (GO:0044419)	2083	108	74.69	+	1.45	0.000157	0.0137
tissue development (GO:0009888)	1775	92	63.65	+	1.45	0.000541	0.0363
response to stress (GO:0006950)	3632	188	130.24	+	1.44	1.92e-07	8.48e-05
regulation of biological quality (GO:0065008)	4092	210	146.73	+	1.43	4.04e-08	2.92e-05
negative regulation of cellular metabolic process (GO:0031324)	2690	137	96.46	+	1.42	3.24e-05	0.00423
negative regulation of nitrogen compound metabolic process (GO:0051172)	2487	126	89.18	+	1.41	9.71e-05	0.00925
nervous system development (GO:0007399)	2429	123	87.1	+	1.41	0.000131	0.0119
positive regulation of cellular metabolic process (GO:0031325)	3448	173	123.64	+	1.4	5.1e-06	0.000954
negative regulation of metabolic process (GO:0009892)	3193	160	114.49	+	1.4	1.42e-05	0.00215
regulation of response to stimulus (GO:0048583)	4374	219	156.84	+	1.4	1.38e-07	6.65e-05
negative regulation of gene expression (GO:0010629)	2059	103	73.83	+	1.4	0.000777	0.0472
negative regulation of macromolecule metabolic process (GO:0010605)	2939	146	105.39	+	1.39	6.1e-05	0.00664
positive regulation of cellular process (GO:0048522)	5718	284	205.04	+	1.39	7.12e-10	1.26e-06
regulation of signaling (GO:0023051)	3605	179	129.27	+	1.38	5.9e-06	0.00105
regulation of cell communication (GO:0010646)	3566	177	127.87	+	1.38	6.82e-06	0.00113
positive regulation of nitrogen compound metabolic process (GO:0051173)	3261	161	116.93	+	1.38	2.7e-05	0.00367
negative regulation of cellular process (GO:0048523)	4963	245	177.96	+	1.38	4.32e-08	2.99e-05
positive regulation of macromolecule metabolic process (GO:0010604)	3619	178	129.77	+	1.37	1.21e-05	0.00188
positive regulation of metabolic process (GO:0009893)	3926	193	140.78	+	1.37	3.81e-06	0.000777
cellular localization (GO:0051641)	2993	147	107.32	+	1.37	0.000107	0.0099
cellular protein modification process (GO:0006464)	3180	154	114.03	+	1.35	0.000128	0.0117
protein modification process (GO:0036211)	3180	154	114.03	+	1.35	0.000128	0.0116
negative regulation of biological process (GO:0048519)	5624	270	201.67	+	1.34	7.09e-08	4.03e-05
response to chemical (GO:0042221)	4396	211	157.63	+	1.34	6.02e-06	0.00106
positive regulation of biological process (GO:0048518)	6315	303	226.44	+	1.34	4.53e-09	4.5e-06
signal transduction (GO:0007165)	5128	246	183.88	+	1.34	4.94e-07	0.000171
signaling (GO:0023052)	5484	262	196.64	+	1.33	2.25e-07	9.17e-05
cell communication (GO:0007154)	5576	266	199.94	+	1.33	1.68e-07	7.83e-05
anatomical structure development (GO:0048856)	5472	261	196.21	+	1.33	2.77e-07	0.000105
system development (GO:0048731)	4512	215	161.79	+	1.33	7.34e-06	0.0012
animal organ development (GO:0048513)	3269	155	117.22	+	1.32	0.000339	0.0251
cell differentiation (GO:0030154)	3777	179	135.44	+	1.32	8.96e-05	0.00874
multicellular organism development (GO:0007275)	5091	241	182.55	+	1.32	2.17e-06	0.00048
macromolecule modification (GO:0043412)	3403	161	122.02	+	1.32	0.000239	0.0191
localization (GO:0051179)	5825	273	208.87	+	1.31	5.75e-07	0.000187
regulation of transcription, DNA-templated (GO:0006355)	3440	161	123.35	+	1.31	0.000446	0.0314
cellular developmental process (GO:0048869)	3834	179	137.48	+	1.3	0.000179	0.0153
regulation of nucleic acid-templated transcription (GO:1903506)	3509	163	125.83	+	1.3	0.000595	0.0387
developmental process (GO:0032502)	5923	275	212.39	+	1.29	1.01e-06	0.000283
regulation of RNA biosynthetic process (GO:2001141)	3514	163	126	+	1.29	0.0006	0.0389
regulation of nitrogen compound metabolic process (GO:0051171)	5886	273	211.06	+	1.29	1.45e-06	0.000356
regulation of primary metabolic process (GO:0080090)	6084	282	218.16	+	1.29	7.98e-07	0.000235
regulation of RNA metabolic process (GO:0051252)	3783	174	135.65	+	1.28	0.000505	0.0343
regulation of cellular metabolic process (GO:0031323)	6295	289	225.73	+	1.28	1.24e-06	0.000319
regulation of macromolecule metabolic process (GO:0060255)	6472	297	232.07	+	1.28	8.04e-07	0.000232
regulation of gene expression (GO:0010468)	4882	223	175.06	+	1.27	7.36e-05	0.00755
regulation of cellular macromolecule biosynthetic process (GO:2000112)	3901	178	139.88	+	1.27	0.000695	0.0435
regulation of macromolecule biosynthetic process (GO:0010556)	4009	182	143.75	+	1.27	0.000669	0.0422
cellular response to stimulus (GO:0051716)	6763	306	242.51	+	1.26	1.6e-06	0.000375
regulation of metabolic process (GO:0019222)	7022	317	251.79	+	1.26	1.09e-06	0.000284
cellular component organization (GO:0016043)	5673	254	203.42	+	1.25	6.68e-05	0.00713
transport (GO:0006810)	4541	203	162.83	+	1.25	0.000603	0.039
response to stimulus (GO:0050896)	8478	375	304	+	1.23	2.42e-07	9.61e-05
cellular component organization or biogenesis (GO:0071840)	5893	258	211.31	+	1.22	0.000261	0.0207
regulation of biological process (GO:0050789)	11866	511	425.49	+	1.2	1.49e-10	3.94e-07
regulation of cellular process (GO:0050794)	11308	486	405.48	+	1.2	2.95e-09	3.12e-06
multicellular organismal process (GO:0032501)	7121	304	255.34	+	1.19	0.000281	0.0219
biological regulation (GO:0065007)	12538	535	449.59	+	1.19	7.88e-11	2.5e-07
cellular process (GO:0009987)	15520	612	556.52	+	1.1	1e-06	0.000285
biological_process (GO:0008150)	17833	689	639.45	+	1.08	2.68e-09	3.04e-06
Unclassified (UNCLASSIFIED)	2553	42	91.55	-	0.46	2.68e-09	3.27e-06
RNA processing (GO:0006396)	918	14	32.92	-	0.43	0.000318	0.024
detection of stimulus involved in sensory perception (GO:0050906)	543	5	19.47	-	0.26	0.000205	0.0171
detection of chemical stimulus (GO:0009593)	512	3	18.36	-	0.16	2.47e-05	0.00344
detection of chemical stimulus involved in sensory perception of smell (GO:0050911)	432	1	15.49	-	0.06	6.75e-06	0.00113
sensory perception of smell (GO:0007608)	461	1	16.53	-	0.06	2.11e-06	0.000487
detection of chemical stimulus involved in sensory perception (GO:0050907)	477	1	17.1	-	0.06	1.48e-06	0.00035
sensory perception of chemical stimulus (GO:0007606)	533	1	19.11	-	0.05	2.17e-07	9.09e-05

## Sheet: PANTHER GO Cluster 3
GO Analysis:	Cluster 3
Specific Set	Genes exclusively regulated by shNR4A2 in the basal state
Date of Analysis:	14.10.20
Analysis Type:	PANTHER Overrepresentation Test (Released 20200728)
Annotation Version and Release Date:	GO Ontology database DOI: 10.5281/zenodo.4033054 Released 2020-09-10
Analyzed List:	Client Text Box Input (Homo sapiens)
Reference List:	THP-1 RNAseq Background List.txt (Homo sapiens)	There are duplicate IDs in the file. The unique set of IDs will be used.
Test Type:	FISHER
Correction:	FDR
GO biological process complete	THP-1 RNAseq Background List.txt - REFLIST (20386)	Client Text Box Input (483)	Client Text Box Input (expected)	Client Text Box Input (over/under)	Client Text Box Input (fold Enrichment)	Client Text Box Input (raw P-value)	Client Text Box Input (FDR)
toll-like receptor 7 signaling pathway (GO:0034154)	5	3	0.12	+	25.32	0.000633	0.0339
toll-like receptor 2 signaling pathway (GO:0034134)	5	3	0.12	+	25.32	0.000633	0.0337
trigeminal nerve structural organization (GO:0021637)	5	3	0.12	+	25.32	0.000633	0.0336
trigeminal nerve morphogenesis (GO:0021636)	5	3	0.12	+	25.32	0.000633	0.0335
branchiomotor neuron axon guidance (GO:0021785)	6	3	0.14	+	21.1	0.000933	0.0459
regulation of vascular wound healing (GO:0061043)	10	4	0.24	+	16.88	0.000236	0.016
trigeminal nerve development (GO:0021559)	12	4	0.28	+	14.07	0.000413	0.0257
negative regulation of interleukin-8 production (GO:0032717)	19	6	0.45	+	13.33	1.82e-05	0.00205
cellular response to purine-containing compound (GO:0071415)	13	4	0.31	+	12.99	0.000531	0.0301
detection of other organism (GO:0098543)	17	5	0.4	+	12.41	0.000124	0.00941
detection of bacterium (GO:0016045)	15	4	0.36	+	11.26	0.000833	0.0423
detection of external biotic stimulus (GO:0098581)	20	5	0.47	+	10.55	0.000236	0.016
positive regulation of focal adhesion assembly (GO:0051894)	25	5	0.59	+	8.44	0.000575	0.0317
detection of biotic stimulus (GO:0009595)	32	6	0.76	+	7.91	0.000219	0.015
negative regulation of B cell activation (GO:0050869)	33	6	0.78	+	7.67	0.000254	0.0167
regulation of cell migration involved in sprouting angiogenesis (GO:0090049)	38	6	0.9	+	6.66	0.000499	0.029
semaphorin-plexin signaling pathway (GO:0071526)	39	6	0.92	+	6.49	0.000564	0.0313
regulation of interleukin-8 production (GO:0032677)	78	12	1.85	+	6.49	1.1e-06	0.000184
negative chemotaxis (GO:0050919)	46	7	1.09	+	6.42	0.000209	0.0144
positive regulation of wound healing (GO:0090303)	60	9	1.42	+	6.33	2.92e-05	0.00296
negative regulation of T cell proliferation (GO:0042130)	68	10	1.61	+	6.21	1.24e-05	0.0015
positive regulation of stress fiber assembly (GO:0051496)	56	8	1.33	+	6.03	0.00011	0.0089
neuroinflammatory response (GO:0150076)	43	6	1.02	+	5.89	0.000897	0.0445
positive regulation of actin filament bundle assembly (GO:0032233)	65	9	1.54	+	5.84	5.15e-05	0.00473
negative regulation of lymphocyte proliferation (GO:0050672)	83	11	1.97	+	5.59	1.12e-05	0.00139
negative regulation of mononuclear cell proliferation (GO:0032945)	84	11	1.99	+	5.53	1.24e-05	0.00151
endothelial cell migration (GO:0043542)	69	9	1.63	+	5.51	7.83e-05	0.00669
positive regulation of interleukin-1 beta production (GO:0032731)	54	7	1.28	+	5.47	0.000505	0.0292
leukocyte cell-cell adhesion (GO:0007159)	55	7	1.3	+	5.37	0.000558	0.031
positive regulation of response to wounding (GO:1903036)	71	9	1.68	+	5.35	9.56e-05	0.00788
vascular endothelial growth factor receptor signaling pathway (GO:0048010)	71	9	1.68	+	5.35	9.56e-05	0.00783
epithelial cell migration (GO:0010631)	87	11	2.06	+	5.34	1.67e-05	0.00192
positive regulation of cell-matrix adhesion (GO:0001954)	56	7	1.33	+	5.28	0.000615	0.0335
regulation of sprouting angiogenesis (GO:1903670)	73	9	1.73	+	5.2	0.000116	0.00908
negative regulation of coagulation (GO:0050819)	57	7	1.35	+	5.18	0.000677	0.0354
negative regulation of leukocyte proliferation (GO:0070664)	90	11	2.13	+	5.16	2.22e-05	0.0024
epithelium migration (GO:0090132)	90	11	2.13	+	5.16	2.22e-05	0.00239
negative regulation of chemotaxis (GO:0050922)	58	7	1.37	+	5.09	0.000744	0.0384
negative regulation of T cell activation (GO:0050868)	118	14	2.8	+	5.01	2.38e-06	0.000347
negative regulation of lymphocyte activation (GO:0051250)	154	18	3.65	+	4.93	1.07e-07	2.41e-05
negative regulation of leukocyte cell-cell adhesion (GO:1903038)	129	15	3.06	+	4.91	1.31e-06	0.000208
tissue migration (GO:0090130)	97	11	2.3	+	4.79	4.17e-05	0.00402
positive regulation of interleukin-1 production (GO:0032732)	62	7	1.47	+	4.77	0.00107	0.0497
I-kappaB kinase/NF-kappaB signaling (GO:0007249)	72	8	1.71	+	4.69	0.000524	0.0299
sterol transport (GO:0015918)	72	8	1.71	+	4.69	0.000524	0.0298
negative regulation of wound healing (GO:0061045)	76	8	1.8	+	4.44	0.000727	0.0376
negative regulation of leukocyte activation (GO:0002695)	184	19	4.36	+	4.36	2.8e-07	5.43e-05
negative regulation of cell activation (GO:0050866)	205	21	4.86	+	4.32	7.51e-08	1.75e-05
toll-like receptor signaling pathway (GO:0002224)	100	10	2.37	+	4.22	0.000239	0.0161
regulation of NIK/NF-kappaB signaling (GO:1901222)	110	11	2.61	+	4.22	0.000118	0.00919
negative regulation of cell-cell adhesion (GO:0022408)	185	18	4.38	+	4.11	1.27e-06	0.000206
ameboidal-type cell migration (GO:0001667)	177	17	4.19	+	4.05	2.93e-06	0.000424
regulation of wound healing (GO:0061041)	147	14	3.48	+	4.02	2.38e-05	0.00254
maintenance of location in cell (GO:0051651)	96	9	2.27	+	3.96	0.000746	0.0384
regulation of cell shape (GO:0008360)	160	15	3.79	+	3.96	1.46e-05	0.0017
negative regulation of cell morphogenesis involved in differentiation (GO:0010771)	99	9	2.35	+	3.84	0.000913	0.0451
regulation of leukocyte cell-cell adhesion (GO:1903037)	322	29	7.63	+	3.8	3.72e-09	1.29e-06
regulation of actomyosin structure organization (GO:0110020)	100	9	2.37	+	3.8	0.000975	0.0471
regulation of chemotaxis (GO:0050920)	223	20	5.28	+	3.79	1.07e-06	0.000183
positive regulation of chemotaxis (GO:0050921)	145	13	3.44	+	3.78	8.18e-05	0.00692
lymphocyte activation involved in immune response (GO:0002285)	112	10	2.65	+	3.77	0.000549	0.0308
activation of GTPase activity (GO:0090630)	112	10	2.65	+	3.77	0.000549	0.0307
glycosaminoglycan biosynthetic process (GO:0006024)	101	9	2.39	+	3.76	0.00104	0.0491
negative regulation of cell adhesion (GO:0007162)	281	25	6.66	+	3.76	5.61e-08	1.37e-05
regulation of T cell proliferation (GO:0042129)	171	15	4.05	+	3.7	2.99e-05	0.00301
regulation of response to wounding (GO:1903034)	177	15	4.19	+	3.58	4.32e-05	0.00412
cellular response to lipopolysaccharide (GO:0071222)	189	16	4.48	+	3.57	2.45e-05	0.0026
regulation of cell-matrix adhesion (GO:0001952)	121	10	2.87	+	3.49	0.000956	0.0466
positive regulation of leukocyte differentiation (GO:1902107)	158	13	3.74	+	3.47	0.000181	0.0128
regulation of myeloid leukocyte differentiation (GO:0002761)	123	10	2.91	+	3.43	0.00107	0.0499
regulation of cell-cell adhesion (GO:0022407)	432	35	10.24	+	3.42	1.19e-09	4.52e-07
cellular response to molecule of bacterial origin (GO:0071219)	198	16	4.69	+	3.41	4.14e-05	0.00401
neutrophil activation involved in immune response (GO:0002283)	484	39	11.47	+	3.4	1.5e-10	9.2e-08
myeloid leukocyte mediated immunity (GO:0002444)	514	41	12.18	+	3.37	6.63e-11	5.55e-08
neutrophil mediated immunity (GO:0002446)	491	39	11.63	+	3.35	2.22e-10	1.26e-07
leukocyte degranulation (GO:0043299)	504	40	11.94	+	3.35	1.32e-10	8.38e-08
neutrophil degranulation (GO:0043312)	480	38	11.37	+	3.34	4.17e-10	1.95e-07
neutrophil activation (GO:0042119)	493	39	11.68	+	3.34	2.48e-10	1.36e-07
myeloid cell activation involved in immune response (GO:0002275)	519	41	12.3	+	3.33	8.74e-11	6.61e-08
negative regulation of neuron projection development (GO:0010977)	152	12	3.6	+	3.33	0.000451	0.0271
regulation of vasculature development (GO:1901342)	342	27	8.1	+	3.33	1.59e-07	3.32e-05
leukocyte activation involved in immune response (GO:0002366)	623	49	14.76	+	3.32	1.3e-12	2.96e-09
granulocyte activation (GO:0036230)	497	39	11.78	+	3.31	3.08e-10	1.58e-07
cell activation involved in immune response (GO:0002263)	627	49	14.86	+	3.3	1.62e-12	3.22e-09
regulation of angiogenesis (GO:0045765)	309	24	7.32	+	3.28	1.02e-06	0.000178
regulation of T cell activation (GO:0050863)	335	26	7.94	+	3.28	3.66e-07	7.01e-05
positive regulation of vasculature development (GO:1904018)	194	15	4.6	+	3.26	0.000113	0.00895
cellular response to biotic stimulus (GO:0071216)	222	17	5.26	+	3.23	4.51e-05	0.0042
positive regulation of leukocyte cell-cell adhesion (GO:1903039)	236	18	5.59	+	3.22	2.85e-05	0.00292
myeloid leukocyte activation (GO:0002274)	585	44	13.86	+	3.17	7.58e-11	6.03e-08
positive regulation of angiogenesis (GO:0045766)	174	13	4.12	+	3.15	0.000433	0.0263
positive regulation of T cell activation (GO:0050870)	217	16	5.14	+	3.11	0.000113	0.00893
regulation of cell adhesion (GO:0030155)	720	53	17.06	+	3.11	1.63e-12	2.88e-09
regulation of axonogenesis (GO:0050770)	191	14	4.53	+	3.09	0.000317	0.0204
cytokine production (GO:0001816)	165	12	3.91	+	3.07	0.000888	0.0444
regulation of endothelial cell migration (GO:0010594)	165	12	3.91	+	3.07	0.000888	0.0442
regulated exocytosis (GO:0045055)	692	50	16.4	+	3.05	1.37e-11	1.56e-08
positive regulation of cell-cell adhesion (GO:0022409)	280	20	6.63	+	3.01	2.52e-05	0.00265
cellular response to lipid (GO:0071396)	505	36	11.96	+	3.01	1.59e-08	4.27e-06
regulation of lymphocyte proliferation (GO:0050670)	226	16	5.35	+	2.99	0.000176	0.0125
regulation of mononuclear cell proliferation (GO:0032944)	228	16	5.4	+	2.96	0.000193	0.0135
positive regulation of supramolecular fiber organization (GO:1902905)	200	14	4.74	+	2.95	0.000488	0.0286
exocytosis (GO:0006887)	788	55	18.67	+	2.95	4.26e-12	6.16e-09
positive regulation of hemopoiesis (GO:1903708)	201	14	4.76	+	2.94	0.000512	0.0294
regulation of leukocyte proliferation (GO:0070663)	245	17	5.8	+	2.93	0.00014	0.0105
bone development (GO:0060348)	190	13	4.5	+	2.89	0.000935	0.0459
regulation of cell morphogenesis involved in differentiation (GO:0010769)	315	21	7.46	+	2.81	4.11e-05	0.00401
leukocyte activation (GO:0045321)	932	62	22.08	+	2.81	1.13e-12	2.99e-09
regulation of cell-substrate adhesion (GO:0010810)	213	14	5.05	+	2.77	0.000872	0.0439
inflammatory response (GO:0006954)	518	34	12.27	+	2.77	2.52e-07	4.95e-05
regulation of cell morphogenesis (GO:0022604)	506	33	11.99	+	2.75	4.35e-07	8.14e-05
leukocyte differentiation (GO:0002521)	354	23	8.39	+	2.74	2.61e-05	0.00271
positive regulation of cell adhesion (GO:0045785)	432	28	10.24	+	2.74	3.68e-06	0.000522
gliogenesis (GO:0042063)	232	15	5.5	+	2.73	0.000678	0.0353
regulation of cysteine-type endopeptidase activity involved in apoptotic process (GO:0043281)	218	14	5.17	+	2.71	0.00108	0.0499
negative regulation of nervous system development (GO:0051961)	316	20	7.49	+	2.67	0.000121	0.00936
positive regulation of cytokine production (GO:0001819)	459	29	10.87	+	2.67	3.94e-06	0.000545
secretion by cell (GO:0032940)	977	61	23.15	+	2.64	2.12e-11	2.1e-08
angiogenesis (GO:0001525)	321	20	7.61	+	2.63	0.000148	0.0109
regulation of leukocyte differentiation (GO:1902105)	289	18	6.85	+	2.63	0.000314	0.0203
regulation of cysteine-type endopeptidase activity (GO:2000116)	242	15	5.73	+	2.62	0.00101	0.0483
export from cell (GO:0140352)	1025	63	24.29	+	2.59	2.21e-11	2.07e-08
regulation of ERK1 and ERK2 cascade (GO:0070372)	293	18	6.94	+	2.59	0.000367	0.0232
cell activation (GO:0001775)	1079	66	25.56	+	2.58	7.79e-12	1.03e-08
lymphocyte activation (GO:0046649)	393	24	9.31	+	2.58	4.47e-05	0.00418
transmembrane receptor protein tyrosine kinase signaling pathway (GO:0007169)	527	32	12.49	+	2.56	4.47e-06	0.000597
regulation of lymphocyte activation (GO:0051249)	527	32	12.49	+	2.56	4.47e-06	0.000592
axon guidance (GO:0007411)	281	17	6.66	+	2.55	0.000623	0.0338
regulation of actin filament organization (GO:0110053)	281	17	6.66	+	2.55	0.000623	0.0337
neuron projection guidance (GO:0097485)	282	17	6.68	+	2.54	0.000646	0.034
leukocyte mediated immunity (GO:0002443)	750	45	17.77	+	2.53	3.95e-08	9.82e-06
secretion (GO:0046903)	1094	65	25.92	+	2.51	3.31e-11	2.92e-08
regulation of cell migration (GO:0030334)	889	52	21.06	+	2.47	9.93e-09	2.82e-06
negative regulation of neurogenesis (GO:0050768)	291	17	6.89	+	2.47	0.000898	0.0445
axonogenesis (GO:0007409)	394	23	9.33	+	2.46	0.000173	0.0124
response to lipopolysaccharide (GO:0032496)	326	19	7.72	+	2.46	0.000761	0.039
positive regulation of response to external stimulus (GO:0032103)	515	30	12.2	+	2.46	1.45e-05	0.00172
axon development (GO:0061564)	430	25	10.19	+	2.45	8.69e-05	0.00723
regulation of cell activation (GO:0050865)	658	38	15.59	+	2.44	1.06e-06	0.000184
regulation of anatomical structure morphogenesis (GO:0022603)	1111	64	26.32	+	2.43	1.73e-10	1.02e-07
regulation of actin cytoskeleton organization (GO:0032956)	365	21	8.65	+	2.43	0.000393	0.0245
response to peptide (GO:1901652)	487	28	11.54	+	2.43	3.43e-05	0.00341
regulation of neuron projection development (GO:0010975)	522	30	12.37	+	2.43	1.74e-05	0.002
regulation of peptidase activity (GO:0052547)	454	26	10.76	+	2.42	7.14e-05	0.0062
tube morphogenesis (GO:0035239)	666	38	15.78	+	2.41	1.37e-06	0.000216
negative regulation of cell development (GO:0010721)	334	19	7.91	+	2.4	0.000861	0.0435
regulation of cell motility (GO:2000145)	950	54	22.51	+	2.4	8.5e-09	2.46e-06
regulation of leukocyte activation (GO:0002694)	616	35	14.59	+	2.4	4e-06	0.000548
regulation of endopeptidase activity (GO:0052548)	424	24	10.05	+	2.39	0.00016	0.0117
regulation of locomotion (GO:0040012)	992	56	23.5	+	2.38	5.24e-09	1.67e-06
regulation of actin filament-based process (GO:0032970)	409	23	9.69	+	2.37	0.000239	0.016
regulation of cytokine production (GO:0001817)	740	41	17.53	+	2.34	1.17e-06	0.000194
response to molecule of bacterial origin (GO:0002237)	343	19	8.13	+	2.34	0.00103	0.0489
immune effector process (GO:0002252)	1085	60	25.71	+	2.33	3.2e-09	1.13e-06
neuron projection morphogenesis (GO:0048812)	508	28	12.04	+	2.33	6.21e-05	0.00555
negative regulation of multicellular organismal process (GO:0051241)	1238	68	29.33	+	2.32	3.96e-10	1.91e-07
positive regulation of cell migration (GO:0030335)	528	29	12.51	+	2.32	7.28e-05	0.00629
regulation of cellular component movement (GO:0051270)	1040	57	24.64	+	2.31	1.1e-08	3.07e-06
plasma membrane bounded cell projection morphogenesis (GO:0120039)	512	28	12.13	+	2.31	0.000106	0.00858
positive regulation of locomotion (GO:0040017)	567	31	13.43	+	2.31	3.82e-05	0.00375
cytokine-mediated signaling pathway (GO:0019221)	698	38	16.54	+	2.3	4.22e-06	0.000574
cell morphogenesis involved in neuron differentiation (GO:0048667)	460	25	10.9	+	2.29	0.000189	0.0133
cell projection morphogenesis (GO:0048858)	516	28	12.23	+	2.29	0.000112	0.00886
regulation of vesicle-mediated transport (GO:0060627)	535	29	12.68	+	2.29	8.05e-05	0.00685
cellular response to cytokine stimulus (GO:0071345)	1036	56	24.55	+	2.28	2.22e-08	5.79e-06
response to peptide hormone (GO:0043434)	407	22	9.64	+	2.28	0.000501	0.0291
regulation of supramolecular fiber organization (GO:1902903)	376	20	8.91	+	2.25	0.00108	0.0499
blood vessel morphogenesis (GO:0048514)	414	22	9.81	+	2.24	0.000607	0.0331
negative regulation of developmental process (GO:0051093)	981	52	23.24	+	2.24	1.78e-07	3.62e-05
negative regulation of immune system process (GO:0002683)	624	33	14.78	+	2.23	3.15e-05	0.00315
positive regulation of cell motility (GO:2000147)	551	29	13.05	+	2.22	0.00011	0.00886
hemopoiesis (GO:0030097)	590	31	13.98	+	2.22	6.25e-05	0.00552
response to lipid (GO:0033993)	857	45	20.3	+	2.22	1.3e-06	0.000208
cellular response to hormone stimulus (GO:0032870)	537	28	12.72	+	2.2	0.000167	0.012
cell part morphogenesis (GO:0032990)	538	28	12.75	+	2.2	0.00017	0.0123
immune response (GO:0006955)	1910	99	45.25	+	2.19	3.42e-13	1.81e-09
enzyme linked receptor protein signaling pathway (GO:0007167)	734	38	17.39	+	2.19	1.32e-05	0.00159
hematopoietic or lymphoid organ development (GO:0048534)	638	33	15.12	+	2.18	6.1e-05	0.00548
response to cytokine (GO:0034097)	1126	58	26.68	+	2.17	7.06e-08	1.68e-05
positive regulation of cellular component movement (GO:0051272)	569	29	13.48	+	2.15	0.000242	0.0161
regulation of neurogenesis (GO:0050767)	845	43	20.02	+	2.15	5.59e-06	0.000734
cell morphogenesis involved in differentiation (GO:0000904)	571	29	13.53	+	2.14	0.000248	0.0164
response to hormone (GO:0009725)	827	42	19.59	+	2.14	7.76e-06	0.000986
skeletal system development (GO:0001501)	493	25	11.68	+	2.14	0.000542	0.0306
cell-cell adhesion (GO:0098609)	513	26	12.15	+	2.14	0.000414	0.0256
positive regulation of cell differentiation (GO:0045597)	1012	51	23.98	+	2.13	8.98e-07	0.000159
regulation of cell development (GO:0060284)	976	49	23.12	+	2.12	1.73e-06	0.00026
regulation of plasma membrane bounded cell projection organization (GO:0120035)	700	35	16.58	+	2.11	7.74e-05	0.00665
regulation of neuron differentiation (GO:0045664)	680	34	16.11	+	2.11	7e-05	0.00611
regulation of multicellular organismal development (GO:2000026)	2102	105	49.8	+	2.11	6.42e-13	2.04e-09
cell adhesion (GO:0007155)	948	47	22.46	+	2.09	3.81e-06	0.000531
regulation of response to external stimulus (GO:0032101)	1211	60	28.69	+	2.09	1.99e-07	4.01e-05
positive regulation of cellular component biogenesis (GO:0044089)	545	27	12.91	+	2.09	0.000548	0.0309
regulation of cell projection organization (GO:0031344)	709	35	16.8	+	2.08	8.62e-05	0.00722
biological adhesion (GO:0022610)	954	47	22.6	+	2.08	4.25e-06	0.000572
actin cytoskeleton organization (GO:0030036)	529	26	12.53	+	2.07	0.00078	0.0397
immune system development (GO:0002520)	672	33	15.92	+	2.07	0.000163	0.0119
positive regulation of hydrolase activity (GO:0051345)	778	38	18.43	+	2.06	4.31e-05	0.00413
positive regulation of cell death (GO:0010942)	720	35	17.06	+	2.05	0.000103	0.00837
neuron projection development (GO:0031175)	702	34	16.63	+	2.04	0.000141	0.0105
regulation of nervous system development (GO:0051960)	957	46	22.67	+	2.03	1.18e-05	0.00145
cell morphogenesis (GO:0000902)	729	35	17.27	+	2.03	0.000121	0.00932
positive regulation of multicellular organismal process (GO:0051240)	1794	86	42.5	+	2.02	8.27e-10	3.37e-07
actin filament-based process (GO:0030029)	605	29	14.33	+	2.02	0.000632	0.0339
cellular component morphogenesis (GO:0032989)	626	30	14.83	+	2.02	0.000474	0.0279
regulation of MAPK cascade (GO:0043408)	732	35	17.34	+	2.02	0.000187	0.0132
positive regulation of MAPK cascade (GO:0043410)	544	26	12.89	+	2.02	0.001	0.0479
positive regulation of immune system process (GO:0002684)	1089	52	25.8	+	2.02	3.55e-06	0.000509
regulation of multicellular organismal process (GO:0051239)	3242	154	76.81	+	2	8.76e-18	1.39e-13
regulation of immune response (GO:0050776)	1137	54	26.94	+	2	2.23e-06	0.000329
defense response (GO:0006952)	1414	67	33.5	+	2	1.27e-07	2.8e-05
regulation of cell differentiation (GO:0045595)	1880	89	44.54	+	2	6.91e-10	2.89e-07
tube development (GO:0035295)	868	41	20.57	+	1.99	5.94e-05	0.0054
cellular response to oxygen-containing compound (GO:1901701)	1081	51	25.61	+	1.99	5.6e-06	0.00073
regulation of immune system process (GO:0002682)	1720	81	40.75	+	1.99	5.67e-09	1.73e-06
negative regulation of cell population proliferation (GO:0008285)	702	33	16.63	+	1.98	0.000374	0.0235
regulation of developmental process (GO:0050793)	2666	125	63.16	+	1.98	1.06e-13	8.39e-10
positive regulation of programmed cell death (GO:0043068)	663	31	15.71	+	1.97	0.000466	0.0277
positive regulation of catalytic activity (GO:0043085)	1477	69	34.99	+	1.97	1.39e-07	3.02e-05
regulation of cell population proliferation (GO:0042127)	1674	78	39.66	+	1.97	1.74e-08	4.6e-06
regulation of hydrolase activity (GO:0051336)	1301	60	30.82	+	1.95	1.45e-06	0.000222
positive regulation of developmental process (GO:0051094)	1413	65	33.48	+	1.94	5.59e-07	0.000102
neurogenesis (GO:0022008)	1699	78	40.25	+	1.94	3.4e-08	8.57e-06
anatomical structure formation involved in morphogenesis (GO:0048646)	895	41	21.2	+	1.93	0.000124	0.00938
positive regulation of intracellular signal transduction (GO:1902533)	1048	48	24.83	+	1.93	2.78e-05	0.00287
negative regulation of cell differentiation (GO:0045596)	721	33	17.08	+	1.93	0.000471	0.0278
positive regulation of apoptotic process (GO:0043065)	657	30	15.57	+	1.93	0.00105	0.0492
immune system process (GO:0002376)	2818	128	66.77	+	1.92	4.26e-13	1.69e-09
cellular response to organic substance (GO:0071310)	2362	107	55.96	+	1.91	1.17e-10	8.08e-08
response to organonitrogen compound (GO:0010243)	1010	45	23.93	+	1.88	8.25e-05	0.00694
cell surface receptor signaling pathway (GO:0007166)	2500	111	59.23	+	1.87	1.31e-10	8.7e-08
regulation of proteolysis (GO:0030162)	745	33	17.65	+	1.87	0.000888	0.0445
cell migration (GO:0016477)	971	43	23.01	+	1.87	0.000146	0.0109
negative regulation of catalytic activity (GO:0043086)	817	36	19.36	+	1.86	0.00063	0.0339
innate immune response (GO:0045087)	823	36	19.5	+	1.85	0.000664	0.0349
vesicle-mediated transport (GO:0016192)	1951	85	46.22	+	1.84	9.11e-08	2.07e-05
cell development (GO:0048468)	1664	72	39.42	+	1.83	1.07e-06	0.000181
defense response to other organism (GO:0098542)	1018	44	24.12	+	1.82	0.000207	0.0143
positive regulation of cellular component organization (GO:0051130)	1227	53	29.07	+	1.82	4.53e-05	0.00419
response to organic cyclic compound (GO:0014070)	904	39	21.42	+	1.82	0.000507	0.0292
regulation of catalytic activity (GO:0050790)	2391	103	56.65	+	1.82	3.77e-09	1.28e-06
localization of cell (GO:0051674)	1102	47	26.11	+	1.8	0.00016	0.0118
cell motility (GO:0048870)	1102	47	26.11	+	1.8	0.00016	0.0117
generation of neurons (GO:0048699)	1595	68	37.79	+	1.8	3.71e-06	0.000522
positive regulation of molecular function (GO:0044093)	1833	78	43.43	+	1.8	8.41e-07	0.000152
circulatory system development (GO:0072359)	874	37	20.71	+	1.79	0.000962	0.0466
response to nitrogen compound (GO:1901698)	1096	46	25.97	+	1.77	0.000243	0.0161
locomotion (GO:0040011)	1340	56	31.75	+	1.76	6.23e-05	0.00553
response to other organism (GO:0051707)	1414	59	33.5	+	1.76	4.36e-05	0.00412
response to external biotic stimulus (GO:0043207)	1416	59	33.55	+	1.76	4.41e-05	0.00415
response to biotic stimulus (GO:0009607)	1448	60	34.31	+	1.75	3.7e-05	0.00366
response to endogenous stimulus (GO:0009719)	1435	59	34	+	1.74	5.19e-05	0.00474
positive regulation of response to stimulus (GO:0048584)	2411	99	57.12	+	1.73	8.27e-08	1.91e-05
response to oxygen-containing compound (GO:1901700)	1609	66	38.12	+	1.73	1.94e-05	0.00215
response to organic substance (GO:0010033)	3023	124	71.62	+	1.73	9.73e-10	3.87e-07
intracellular signal transduction (GO:0035556)	1691	69	40.06	+	1.72	1.41e-05	0.00168
positive regulation of signal transduction (GO:0009967)	1670	68	39.57	+	1.72	1.82e-05	0.00204
positive regulation of signaling (GO:0023056)	1857	75	44	+	1.7	7.53e-06	0.000965
positive regulation of phosphorylation (GO:0042327)	1092	44	25.87	+	1.7	0.000768	0.0393
regulation of protein phosphorylation (GO:0001932)	1465	59	34.71	+	1.7	9.01e-05	0.00746
regulation of molecular function (GO:0065009)	3069	123	72.71	+	1.69	4.3e-09	1.42e-06
positive regulation of cell communication (GO:0010647)	1850	74	43.83	+	1.69	1.45e-05	0.00171
regulation of cellular component organization (GO:0051128)	2428	97	57.53	+	1.69	4.25e-07	8.05e-05
cellular response to endogenous stimulus (GO:0071495)	1160	46	27.48	+	1.67	0.00102	0.0484
movement of cell or subcellular component (GO:0006928)	1593	63	37.74	+	1.67	0.000111	0.00886
nervous system development (GO:0007399)	2429	96	57.55	+	1.67	8.91e-07	0.000159
positive regulation of phosphorus metabolic process (GO:0010562)	1166	46	27.63	+	1.67	0.00105	0.0495
positive regulation of phosphate metabolic process (GO:0045937)	1166	46	27.63	+	1.67	0.00105	0.0493
regulation of intracellular signal transduction (GO:1902531)	1830	72	43.36	+	1.66	2.86e-05	0.00291
cellular response to chemical stimulus (GO:0070887)	2930	115	69.42	+	1.66	6.81e-08	1.64e-05
regulation of localization (GO:0032879)	2779	109	65.84	+	1.66	1.56e-07	3.31e-05
cell differentiation (GO:0030154)	3777	148	89.49	+	1.65	2.82e-10	1.49e-07
cellular developmental process (GO:0048869)	3834	149	90.84	+	1.64	3.67e-10	1.82e-07
response to external stimulus (GO:0009605)	2533	98	60.01	+	1.63	1.44e-06	0.000222
regulation of programmed cell death (GO:0043067)	1585	60	37.55	+	1.6	0.000428	0.0262
regulation of phosphorylation (GO:0042325)	1638	62	38.81	+	1.6	0.000372	0.0235
regulation of cell death (GO:0010941)	1718	65	40.7	+	1.6	0.000264	0.0172
regulation of response to stimulus (GO:0048583)	4374	164	103.63	+	1.58	4.2e-10	1.85e-07
signal transduction (GO:0007165)	5128	192	121.5	+	1.58	4.08e-12	6.48e-09
anatomical structure morphogenesis (GO:0009653)	2201	82	52.15	+	1.57	6.09e-05	0.0055
regulation of apoptotic process (GO:0042981)	1563	58	37.03	+	1.57	0.001	0.048
regulation of signaling (GO:0023051)	3605	133	85.41	+	1.56	1.43e-07	3.07e-05
negative regulation of response to stimulus (GO:0048585)	1850	68	43.83	+	1.55	0.000419	0.0258
regulation of cell communication (GO:0010646)	3566	131	84.49	+	1.55	2.45e-07	4.86e-05
regulation of response to stress (GO:0080134)	1636	60	38.76	+	1.55	0.000961	0.0467
tissue development (GO:0009888)	1775	65	42.05	+	1.55	0.000607	0.0333
system development (GO:0048731)	4512	165	106.9	+	1.54	2.62e-09	9.47e-07
regulation of cellular protein metabolic process (GO:0032268)	2685	98	63.61	+	1.54	1.78e-05	0.00202
signaling (GO:0023052)	5484	200	129.93	+	1.54	1.18e-11	1.44e-08
cell communication (GO:0007154)	5576	202	132.11	+	1.53	1.52e-11	1.61e-08
regulation of protein metabolic process (GO:0051246)	2829	102	67.03	+	1.52	1.99e-05	0.00219
interspecies interaction between organisms (GO:0044419)	2083	75	49.35	+	1.52	0.000354	0.0225
multicellular organism development (GO:0007275)	5091	183	120.62	+	1.52	6.05e-10	2.6e-07
regulation of phosphate metabolic process (GO:0019220)	1837	66	43.52	+	1.52	0.000977	0.0471
regulation of phosphorus metabolic process (GO:0051174)	1838	66	43.55	+	1.52	0.000981	0.0471
regulation of transport (GO:0051049)	1812	65	42.93	+	1.51	0.000941	0.046
regulation of signal transduction (GO:0009966)	3164	112	74.96	+	1.49	1.51e-05	0.00175
positive regulation of cellular process (GO:0048522)	5718	198	135.48	+	1.46	1.78e-09	6.59e-07
anatomical structure development (GO:0048856)	5472	189	129.65	+	1.46	7.32e-09	2.2e-06
cellular localization (GO:0051641)	2993	103	70.91	+	1.45	0.000124	0.00944
positive regulation of biological process (GO:0048518)	6315	216	149.62	+	1.44	4.18e-10	1.9e-07
localization (GO:0051179)	5825	198	138.01	+	1.43	7.86e-09	2.31e-06
regulation of biological quality (GO:0065008)	4092	139	96.95	+	1.43	7.19e-06	0.00093
transport (GO:0006810)	4541	154	107.59	+	1.43	1.47e-06	0.000222
negative regulation of cellular process (GO:0048523)	4963	168	117.59	+	1.43	4.37e-07	8.07e-05
establishment of localization (GO:0051234)	4673	158	110.72	+	1.43	1.38e-06	0.000216
developmental process (GO:0032502)	5923	200	140.33	+	1.43	1.22e-08	3.35e-06
animal organ development (GO:0048513)	3269	108	77.45	+	1.39	0.00035	0.0224
response to chemical (GO:0042221)	4396	145	104.15	+	1.39	2.06e-05	0.00225
cellular response to stimulus (GO:0051716)	6763	223	160.23	+	1.39	5.31e-09	1.66e-06
positive regulation of metabolic process (GO:0009893)	3926	128	93.02	+	1.38	0.000119	0.00922
negative regulation of biological process (GO:0048519)	5624	183	133.25	+	1.37	1.25e-06	0.000205
positive regulation of nitrogen compound metabolic process (GO:0051173)	3261	106	77.26	+	1.37	0.000704	0.0366
positive regulation of cellular metabolic process (GO:0031325)	3448	112	81.69	+	1.37	0.000471	0.0279
response to stimulus (GO:0050896)	8478	273	200.87	+	1.36	9.01e-11	6.51e-08
positive regulation of macromolecule metabolic process (GO:0010604)	3619	116	85.74	+	1.35	0.000601	0.0331
multicellular organismal process (GO:0032501)	7121	220	168.72	+	1.3	2.14e-06	0.000317
regulation of primary metabolic process (GO:0080090)	6084	181	144.15	+	1.26	0.000426	0.0261
regulation of nitrogen compound metabolic process (GO:0051171)	5886	175	139.46	+	1.25	0.000554	0.0309
regulation of macromolecule metabolic process (GO:0060255)	6472	192	153.34	+	1.25	0.000252	0.0166
regulation of biological process (GO:0050789)	11866	347	281.14	+	1.23	9.95e-10	3.86e-07
regulation of cellular metabolic process (GO:0031323)	6295	184	149.15	+	1.23	0.000848	0.0429
regulation of metabolic process (GO:0019222)	7022	205	166.37	+	1.23	0.000335	0.0214
regulation of cellular process (GO:0050794)	11308	329	267.92	+	1.23	2.3e-08	5.9e-06
biological regulation (GO:0065007)	12538	359	297.06	+	1.21	4.66e-09	1.51e-06
cellular process (GO:0009987)	15520	415	367.71	+	1.13	1.69e-07	3.5e-05
biological_process (GO:0008150)	17833	447	422.51	+	1.06	0.000465	0.0279
cellular nitrogen compound metabolic process (GO:0034641)	3369	51	79.82	-	0.64	0.000296	0.0193
organic cyclic compound metabolic process (GO:1901360)	3187	47	75.51	-	0.62	0.000217	0.0149
nucleobase-containing compound metabolic process (GO:0006139)	2712	39	64.25	-	0.61	0.000495	0.0289
cellular aromatic compound metabolic process (GO:0006725)	2955	42	70.01	-	0.6	0.000174	0.0124
heterocycle metabolic process (GO:0046483)	2905	41	68.83	-	0.6	0.0002	0.0139
Unclassified (UNCLASSIFIED)	2553	36	60.49	-	0.6	0.000465	0.0278
RNA metabolic process (GO:0016070)	1602	18	37.96	-	0.47	0.000383	0.024
nucleic acid metabolic process (GO:0090304)	2212	24	52.41	-	0.46	9.59e-06	0.0012
RNA processing (GO:0006396)	918	4	21.75	-	0.18	8.36e-06	0.00105
sensory perception of chemical stimulus (GO:0007606)	533	2	12.63	-	0.16	0.000637	0.0336
detection of stimulus involved in sensory perception (GO:0050906)	543	2	12.87	-	0.16	0.000436	0.0264
mRNA metabolic process (GO:0016071)	690	2	16.35	-	0.12	2.54e-05	0.00266
sensory perception of smell (GO:0007608)	461	1	10.92	-	0.09	0.00043	0.0262
mRNA processing (GO:0006397)	478	1	11.33	-	0.09	0.000297	0.0193
DNA repair (GO:0006281)	512	1	12.13	-	0.08	0.000141	0.0106
detection of chemical stimulus involved in sensory perception of smell (GO:0050911)	432	0	10.24	-	< 0.01	6.47e-05	0.00569
detection of chemical stimulus involved in sensory perception (GO:0050907)	477	0	11.3	-	< 0.01	1.96e-05	0.00217
