# Supplementary material for: Transcriptional Profiling of Monocytes Deficient in Nuclear Orphan Receptors NR4A2 and NR4A3 Reveals Distinct Signalling Roles Related to Antigen Presentation and Viral Response
Source: Front Immunol. 2021 Jun 25;12:676644. doi: 10.3389/fimmu.2021.676644 (PMC8267906; doi:10.3389/fimmu.2021.676644)
Supplement: Supplementary Table 12 — _Clusters 4,5,6_Gene lists and Gene ontology analysis. [file Table_12.xlsx]

## Sheet: Cluster 4-6 Gene Lists
Cluster 4			Cluster 5			Cluster 6
shNR4A2 only regulated genes in the presence of LPS			shNR4A3 only regulated genes in the presence of LPS			shNR4A2 & shNR4A3 regulated genes in presence of LPS
Total:	935		Total:	791		Total:	577
Gene	Log2fc		Gene	Log2fc		Group:	A2+ LPS vs WT+LPS	A3+LPS vs WT+LPS
AKR1C2	3.65451		CACNA2D1	4.625		Gene	Log2fc	Log2fc
SEZ6L2	-1.77599		LINC00461	3.65332		C22orf42	3.93142	2.90024
HPRT1	-2.07451		PRDM6	3.41352		CYP26B1	3.44434	2.30832
PTK2	2.12581		CASP5	2.59684		CALCRL	3.06252	2.90341
LEPROT	-1.19264		AC090152.1	2.48044		NCAM1	3.0173	2.743
TBC1D5	-1.39959		IDO1	2.44258		AC090136.3	3.00676	2.06601
EEF1A2	1.14944		IFI27	2.11889		PGLYRP2	2.738	1.75554
PCYOX1	-1.66452		AC098613.1	2.04638		BHLHE22	2.70891	1.58657
AKR1C1	1.43286		AC025580.2	2.00253		EDN1	2.40219	1.93188
ERAP1	-1.12875		ITGB8	1.9681		AL390760.1	2.39393	2.71432
POU4F2	3.9495		AC104462.1	1.96178		TNFSF15	2.338	1.3698
LAMTOR5	-1.25587		FJX1	1.95438		PDE2A	2.28831	2.68032
ADIPOR1	-0.964358		CLEC7A	1.91515		CD34	2.2743	1.93493
ZNF366	2.62494		NBPF6	1.81075		AL357992.1	2.26232	2.31936
CYP1B1	0.926057		FBXO39	1.78808		C6orf58	2.25762	1.98108
CAV1	2.05648		MS4A4E	1.78226		NKX3-1	2.22832	1.25725
PDGFB	2.43415		TPRG1-AS1	1.77405		AC134043.2	2.22686	1.81584
MZT1	-1.01348		FFAR2	1.73534		ADAM19	2.19905	1.23824
DDAH1	-1.48463		AL445490.1	1.69251		AC005083.1	2.19862	1.73181
USH1C	1.92759		C15orf48	1.67651		CMKLR1	2.16277	2.38593
HNRNPUL1	-0.797492		TNFRSF18	1.65531		LIPG	2.11604	1.73879
AL451062.1	1.38465		SGK1	1.63933		CD209	2.11163	1.54183
PPTC7	-1.09201		AC133919.2	1.5508		AC083837.1	2.04811	2.37676
METRN	-1.47374		IGSF6	1.54834		PRLR	2.02838	1.82339
HLA-F	2.2728		AC106786.1	1.53431		STEAP4	2.01392	1.90025
AC093278.2	2.86883		LINC01093	1.53371		CFB	2.01286	1.48227
CNOT11	-0.913632		NLRC4	1.52401		TIFAB	2.00814	1.6477
CSPG4	1.84662		AC007743.1	1.51259		CLEC12A	2.0039	1.82277
TP53I11	0.837129		LGMN	1.50616		IL7R	1.94235	1.23596
C12orf75	1.31862		LINC00452	1.49712		CGN	1.93503	2.1104
NR4A2	-1.51597		AL356234.1	1.49552		TMEM255A	1.90877	1.41941
RPAP3	-0.801312		ICAM5	1.47778		GFRA2	1.90193	1.67876
PCNP	-0.793575		GABRR2	1.47418		MPEG1	1.89898	2.26049
FNDC3A	-0.779353		AC007336.2	1.46758		RGS1	1.89751	1.68612
SHOX2	-0.781715		PALD1	1.46249		ABCC13	1.88399	2.41821
NCR3LG1	-1.00303		CYBB	1.45678		BIN1	1.86461	0.856563
RMDN3	-0.831154		AL592429.1	1.43941		CLDN1	1.86084	1.4147
SLC7A11	0.780884		MMP2-AS1	1.43439		IL36G	1.82637	2.13019
MYO9A	-1.02972		HAS2	1.4337		MEP1A	1.82544	1.58447
C3orf58	-1.19525		SIGLEC1	1.41969		GCNT2	1.81542	1.88137
MDGA1	1.29497		TMEM88	1.41894		VCAN	1.80559	2.39657
HTR7	1.09773		PNMA2	1.4057		ADAP2	1.79186	0.965843
HEY1	3.11149		NRIR	1.38401		KCNK13	1.79052	1.54401
TMEM54	0.93847		CD80	1.38235		DTX4	1.78536	1.35486
PRAM1	-1.1614		ZDHHC11	1.37723		MET	1.78285	1.35673
MFGE8	1.28414		SLC1A3	1.3371		AF064858.1	1.76922	1.65828
FCGR2B	1.64991		SCN1B	1.33277		LYZ	1.75987	2.2959
FZD7	0.900601		AL683807.1	1.32065		LINC01133	1.75677	1.66467
HTRA3	2.53809		FGF2	1.30803		TULP3	1.74849	1.43166
C11orf96	1.36437		CD44-AS1	1.27531		HLA-DPA1	1.73135	1.67693
YLPM1	-0.681451		IFIT2	1.27172		MAF	1.72794	1.6167
TFDP1	-0.615464		B3GNT7	1.26802		CCR7	1.72016	1.60241
AKR1C3	1.18276		PIK3R5	1.26628		SFRP2	1.70232	1.497
AOC1	-1.08725		AC135279.3	1.25994		LILRB1	1.70115	1.04229
SCG2	2.64897		AL133330.1	1.25155		IL6	1.7007	1.84315
ABI2	-0.993731		IFIT3	1.24807		AC006449.6	1.69249	1.52847
TMEM173	-0.918442		SPTBN5	1.24516		TLR8	1.68974	1.2158
CNOT6	-0.740055		IFI44	1.23784		CFAP58-AS1	1.67106	1.50996
PRUNE1	-0.942487		UPB1	1.23259		SERPING1	1.66072	0.709012
NTSR1	1.18532		OR52K3P	1.22284		DPP4	1.66039	1.11727
TM7SF3	-0.791286		MYEOV	1.21239		C1QTNF1	1.66018	1.40996
POLR1B	-1.03354		PTGER2	1.19697		ADAMDEC1	1.65846	1.61497
CLIC6	1.512		WDR45P1	1.18491		OTUD1	1.65756	0.596435
AC091182.1	1.2244		ADRA1B	1.17876		RPS6KA2	1.64721	1.72496
CD93	1.24384		HS3ST3A1	1.17265		JHDM1D-AS1	1.63584	0.917354
A2M	1.22134		MIR3945HG	1.1715		TRIM16	1.60403	1.09304
PRKCH	0.886169		LTK	1.16137		SNORD3B-1	1.60224	1.4217
DLL1	1.21532		SLC30A4	1.15992		RNF223	1.59853	1.98638
FUCA2	-0.67599		TM6SF1	1.14507		ADORA2B	1.55647	0.983074
RAB7B	1.16482		CFLAR-AS1	1.1201		FCER2	1.55322	1.21612
ITGA6	1.59655		GAS6-AS2	1.11626		SGPP1	1.54597	1.08268
CPE	1.38659		RAP2C-AS1	1.11093		EPB41L3	1.53386	1.82645
IGLON5	1.69429		GALNT3	1.11059		AC016831.1	1.52869	1.55345
ARMCX1	-1.30426		SPHK1	1.1017		TCN1	1.51624	0.678683
TUBB2A	1.29593		IFI44L	1.09757		ADAM28	1.51273	1.22447
TMED10	-0.557388		AL772337.1	1.09475		AC116351.2	1.51184	1.40697
AP1S1	0.656627		OASL	1.09345		FRMD7	1.49929	1.25032
SC5D	-0.904826		TRIM22	1.09124		MACC1	1.49036	2.20664
TMX3	-0.706613		SGPP2	1.08879		SLC12A7	1.47276	1.58797
GABBR2	2.00708		ANKRD18DP	1.07666		IL7	1.46994	1.95378
NRBF2	-0.950382		AC068189.1	1.06773		SLC1A2	1.45936	1.64914
HS6ST1	0.794628		IFIT1	1.06305		KLHL5	1.43764	1.43054
SLC35G1	0.808776		AC025171.4	1.05781		LAMP3	1.43703	1.16359
HOXB7	2.82671		UGT3A2	1.05699		AL023693.1	1.43502	1.42505
EXOC6B	1.1072		LRRC3B	1.04996		APOL3	1.43347	1.67876
EPAS1	0.748885		NAIP	1.03286		STOX2	1.43132	0.99726
FAM111B	1.08209		VASH1	1.03211		VIM	1.42068	0.996041
FAM208B	-0.563106		TG	1.0285		CHN2	1.41718	1.45079
ATL3	0.732576		LIN7A	1.02072		AP003354.2	1.41512	1.55655
KCNN4	0.864631		TYMP	1.01741		LTA	1.40208	0.915454
TXNRD1	0.742849		TNFSF13B	1.01715		P2RY6	1.39847	1.11625
CRABP1	0.695688		SNHG4	1.00839		PGM2L1	1.38906	0.758815
IPCEF1	0.698445		ARHGAP31	1.00262		SORL1	1.38014	1.01024
PRDX6	-0.655853		TP53INP1	0.982766		FLT1	1.37687	1.85542
MTSS1	1.39155		ITGB7	0.98174		LUCAT1	1.3685	1.37613
NMRAL2P	2.12788		ARHGAP31-AS1	0.970362		AL391422.3	1.36691	1.60617
FOSL1	0.712384		AC005224.4	0.967769		AP001107.5	1.36313	1.07833
LINC00346	1.16253		AC087392.1	0.963225		FRG2FP	1.3541	1.459
PPP1R3F	1.05727		TRPM2	0.937865		SDC4	1.35197	1.12098
PDE9A	1.64158		RCN1P2	0.936898		RASGEF1B	1.3497	1.33859
HLA-B	0.732176		DMXL2	0.93417		MSR1	1.33977	1.36336
H2AFY2	1.10495		BMF	0.933748		GBP2	1.33698	1.0759
KCTD15	-0.894392		OAS1	0.923043		ITGB2-AS1	1.31495	1.26149
PUS7	-0.816633		PLEKHO1	0.919989		MCUB	1.30997	1.54406
CUEDC1	0.93575		DKK2	0.919578		AL356215.1	1.29993	1.73487
FBXO30	0.895833		PLAC8	0.918317		CD5	1.28948	2.05327
CMTM4	-0.842857		F13A1	0.912817		CCND1	1.28879	1.12959
MLX	-0.619422		ISG15	0.907467		FN1	1.28412	1.06421
XIRP1	2.05594		ALOX12	0.903345		MSC	1.27529	0.693971
FHL2	0.96321		NEU4	0.902645		AC005229.4	1.26665	1.09888
S100A10	0.798534		MYBPC3	0.902644		TNIP3	1.26437	1.29392
MMACHC	-1.04177		DOCK4	0.900956		TMEM243	1.25893	1.36358
GIMAP5	0.922899		LINC00528	0.888442		AL390961.3	1.25256	1.39048
RF00003	2.75913		AOAH	0.884658		ADORA2A-AS1	1.24118	1.2613
LMNA	0.578805		KIF26B	0.884594		SLFN5	1.22955	1.08353
DHX33	-0.702214		GRN	0.881893		AP1S2	1.22904	0.732967
PANX2	1.27764		ZEB2-AS1	0.881732		TNFRSF9	1.22551	0.997259
BRIX1	-0.524162		ODF3B	0.878641		SASH1	1.22456	0.807188
TFAM	-0.5563		NFE2L3	0.876018		KITLG	1.2167	0.943275
SRD5A1	1.0584		GSAP	0.875234		C1orf61	1.20856	1.51402
TNNT1	-0.69186		RHOU	0.871404		PLA2G7	1.20758	1.20463
ECEL1	0.861353		AL390726.5	0.87094		ANKH	1.20427	0.679676
GNA13	-0.64314		RUFY4	0.869713		ATP2B1-AS1	1.20172	1.27639
AC104211.2	3.18498		SERPINA1	0.866936		AL844908.1	1.19916	1.55436
ATP8B1	1.04589		CDH23	0.86485		TMOD2	1.19715	1.50939
MYOF	0.759497		AC090559.1	0.862456		CD101	1.19294	1.73089
GNA15	0.809803		SNX24	0.855187		FGL2	1.18216	1.62407
PERP	0.653373		CTSZ	0.849886		PTGES3P1	1.17433	1.10841
CARNMT1	-0.847608		OAS2	0.849689		FAM43A	1.16947	0.997367
MRPS30	-0.558414		C2	0.847601		CD36	1.16078	2.43454
SCARA3	2.33274		SH2D3A	0.842572		CD53	1.15995	1.22472
IFI27L2	0.767989		THEMIS2	0.835358		AL135818.1	1.15932	1.24627
ADAT2	-0.88711		BTBD19	0.831404		AL445933.1	1.15237	1.25517
OSMR	1.6646		ITGAM	0.826251		GBP1	1.14944	1.19229
CHPT1	-0.75159		DEPP1	0.822761		FGD2	1.14281	1.01523
C1QC	2.57363		RXFP1	0.822367		SLC37A2	1.13204	1.11886
LRP1	1.03762		PPM1K	0.809011		LAMB3	1.12969	1.26226
RHOC	0.652405		MYCL	0.808332		TRPS1	1.12855	1.61149
TMC8	-0.810882		ID1	0.807913		IL10RB-AS1	1.11738	1.00743
NUDT16	-0.691477		ZNF589	0.801166		EFNA1	1.11471	1.40665
PRRG4	-0.665771		NUPR1	0.799121		GIMAP8	1.11241	0.819941
DBI	0.654603		TRIM69	0.776457		IGSF1	1.10921	0.76581
AC005034.3	-1.7568		HECTD2	0.772281		PBXIP1	1.10252	0.979917
TNXB	1.0228		ERV3-1	0.772019		AL390719.1	1.09373	0.965716
AC124798.1	-0.734547		SLC11A2	0.76944		HS3ST3B1	1.093	1.47017
ZCCHC9	-0.650689		TFAP2A	0.764435		LPXN	1.08609	1.13114
C1orf109	-0.759902		GATM	0.761813		ITGAL	1.08512	1.20823
SRXN1	1.0231		CHST2	0.757276		FCGR2C	1.08417	0.865243
NIP7	-0.491328		KLF10	0.755228		PXDC1	1.07831	1.07039
TSPYL4	-0.78218		AL449043.1	0.751979		SAMD5	1.07399	1.0269
SSBP2	-0.640113		CD74	0.749443		ECM1	1.07223	0.660931
ZNF33A	-0.627932		ITPRIP	0.748926		NRP1	1.06496	0.842107
RIOK2	-0.668626		CEBPD	0.745744		EPOP	1.06032	0.984246
UHRF1BP1	-0.630448		PTAFR	0.7392		GPR68	1.04417	0.850626
TTLL12	-0.496019		GRAMD2B	0.737507		ADORA2A	1.04379	1.48368
RAB11FIP2	-0.702262		RELL1	0.736677		RNF157	1.03749	0.589767
GEM	0.677994		SLC43A2	0.735346		ADA2	1.03693	1.41949
RRAD	1.15959		NFYC-AS1	0.73476		SEL1L3	1.03666	0.393198
FCER1G	0.890606		HCK	0.730958		MYBPH	1.03176	0.587795
NT5DC2	0.529838		TYRO3	0.729789		PGBD5	1.02496	0.946557
AL391832.2	0.770944		BCL11A	0.72953		SPEF2	1.02034	1.06307
ANKRD46	-0.684572		WDR63	0.72479		LILRB4	1.0196	0.93808
HLA-A	0.54177		KDM6B	0.722234		TMTC2	1.01611	1.19622
RAB27B	1.29501		IRF7	0.721128		RGL1	1.01409	1.39453
NQO1	1.09597		RAP2C	0.719451		LINC01588	1.01199	1.08763
CACUL1	0.527468		C1orf147	0.717928		DPYD	1.0117	0.584662
DCUN1D4	-0.684039		PER1	0.717054		ROBO1	1.00915	1.15864
MBLAC2	-1.04101		AC244021.1	0.712081		KCNMB1	1.00874	0.690872
LCP1	0.414087		NLRP12	0.704404		PLBD1	1.00794	0.705595
LPL	0.906502		ST3GAL6	0.699394		SAMSN1	1.00773	1.14842
ZNF788	-0.93919		GOLGA8B	0.697848		SLC7A2	0.992878	0.708967
BCL2A1	1.02077		POU2F2	0.692868		AL121785.1	0.992181	0.878829
AGPAT1	-0.508944		LYN	0.692107		NAPSB	0.985143	1.39862
CYTIP	1.09468		HIVEP3	0.689321		LAMP5	0.977803	0.931942
ACVRL1	0.720323		AGTPBP1	0.688002		MS4A6A	0.968424	1.15718
GMCL1	-0.734636		SLC8A1	0.686992		THBD	0.968162	1.23347
AIFM2	0.790406		TNFSF13	0.684829		TCF7L2	0.965265	0.789826
HEATR1	-0.44341		FBN2	0.68346		TPM4	0.957865	0.516988
DKC1	-0.437713		SP100	0.681976		RBM47	0.951018	0.856344
TREML3P	3.80602		AL365361.1	0.681693		EMILIN2	0.949736	0.804812
ASIC1	-0.953389		SEMA4A	0.681149		AC023157.3	0.945559	1.65883
DUSP6	1.12539		AC025171.1	0.681088		ABCA6	0.944266	1.89104
HCP5	1.19098		TRIM58	0.680322		TSPOAP1	0.936764	0.642176
JKAMP	-0.615741		MX2	0.678919		CD84	0.932867	1.34824
LRP8	-0.60618		S1PR3	0.67659		MAPK13	0.930251	-0.716121
RAB27A	0.52056		XAF1	0.675707		COX7C	0.922896	0.863785
COL15A1	0.941006		ZNF117	0.671589		SEMA4D	0.917611	0.699728
AL355922.1	0.710659		ENTPD1	0.671496		CLSTN2	0.915819	1.01181
ZNF711	-0.837303		IKZF1	0.663726		MSMO1	0.915758	0.69115
DCAF4	-0.65571		NAB2	0.663232		TLR7	0.911259	0.819619
HIPK2	0.727329		TAGAP	0.661328		TLR6	0.911213	0.612934
PIK3CG	-0.855412		STX11	0.658927		CNTN4	0.906965	0.988438
GOLGA7B	2.84718		DRAM1	0.6548		PKIB	0.903774	0.424721
TBXAS1	0.795733		DUSP2	0.650834		CARHSP1	0.899741	0.635426
MIR4435-2HG	0.668943		LRRC8C	0.644735		CDKN1A	0.899136	0.351231
AL354719.2	0.782435		PRKAR2B	0.64349		CCDC90B	0.898265	0.679663
SULF2	0.927589		SAT1	0.643395		MNDA	0.896489	1.39632
GPC3	0.472676		S100A13	0.641525		ARPC3	0.89513	0.745786
HLA-C	0.638224		AGPAT4	0.638551		IL1RN	0.891521	1.14629
TSPAN9	2.05437		FAM83G	0.638123		GPR137B	0.884383	0.679098
ZNF703	1.55113		FRY	0.637631		CUL1	0.88134	0.57558
LTB4R	-0.61339		DSE	0.635306		DUSP5	0.877693	0.775305
SPNS3	-0.75186		MT-TV	0.633713		RDH10	0.874439	0.754679
C1orf54	0.744513		FYB1	0.631393		STAT5A	0.872921	0.782059
ANXA1	0.559177		LINC01268	0.630422		RNF175	0.872236	0.803824
NEU1	-0.955817		REC8	0.627241		CSF1R	0.870404	1.10954
CD300E	3.08257		CEP120	0.626577		ARHGAP10	0.867788	0.925852
ARHGEF17	-0.680185		CBS	0.625628		FSCN1	0.86307	0.541368
LIMK2	-0.524285		AF117829.1	0.624243		EPSTI1	0.860045	1.08403
SENP2	-0.658551		CELSR3	0.620714		SHTN1	0.859093	0.527467
SIGLEC11	1.60211		U62317.3	0.620572		CPVL	0.857023	0.844927
ADGRG6	0.935765		PLK3	0.620316		GLIPR1	0.855096	0.854285
BICDL1	0.988134		MC1R	0.618972		TRAF1	0.854211	0.870838
AC008763.3	0.942801		SLC9A3-AS1	0.617136		HLA-DRB1	0.853992	0.50595
HOXB6	2.48062		MIDN	0.617002		AC008691.1	0.852141	1.12688
GRAMD1B	-0.657919		IRF9	0.614873		AC004847.1	0.852016	0.651849
C3AR1	-0.66238		PPARD	0.614192		MEFV	0.850116	0.685807
HDAC5	0.545987		IFIH1	0.610467		IQGAP2	0.846872	1.25948
CD70	-0.417548		PIK3AP1	0.608028		ARHGAP26	0.844863	0.563002
RNF167	-0.546374		NDEL1	0.607119		SLC15A3	0.844854	0.622983
PSMB9	0.507608		BASP1	0.603657		HLA-DRA	0.842819	0.755123
POLR1E	-0.470074		DHX58	0.600775		RHEX	0.840155	-1.23404
CDK18	0.760319		PIGV	0.600457		CAMK1D	0.837373	0.751805
ZBTB21	-0.503386		OAS3	0.600196		RABL6	0.833454	0.774356
SLC38A5	-0.532103		NAAA	0.599761		ANXA2	0.816604	0.560189
PHACTR1	0.916258		AGRN	0.597928		LINC01547	0.816368	1.23327
TPST2	0.554905		ADAM9	0.597689		MYO1E	0.815761	0.483591
BMP2K	-0.632243		TBC1D17	0.597527		RAB3IP	0.810295	0.851631
DNM1L	-0.549492		RNF130	0.596082		PTPRG	0.807035	0.729693
MUC1	-0.811171		PHGDH	0.589554		CD44	0.802763	0.866457
CYSTM1	0.772975		MAN2B1	0.588962		GPR132	0.801595	0.809457
MAFG	0.642418		NCF1B	0.58314		SMOX	0.801453	0.767684
WNT7B	1.84812		SAMD9	0.583094		INSIG1	0.801148	0.909217
TMEM143	-0.841786		PRAG1	0.58251		TENM3	0.792539	0.921953
ST14	0.495322		POPDC3	0.580177		TBC1D12	0.790817	0.917797
XPR1	-0.51125		ANKRD33B	0.578841		LY86	0.787052	1.1724
CTTN	0.778688		NBPF19	0.57776		OSCAR	0.783882	0.767677
HMCN1	1.30743		MILR1	0.57716		HLA-DRB5	0.783035	0.542216
CD47	0.534628		NCF1	0.576546		MS4A4A	0.777035	0.891895
VWA5A	0.992864		NUP210	0.574566		LIMK1	0.776758	0.932901
TMEM200A	1.50878		RASSF2	0.568352		DDIT4L	0.776009	0.518078
DCAF12L1	-0.861283		TIGD2	0.566477		FAM222A	0.772534	0.535714
NRN1	1.00847		FYN	0.56473		HEXB	0.772205	0.73119
FOXM1	-0.507567		IL13RA1	0.563759		ARTN	0.772065	1.00102
LRRK1	-0.659145		SERPINB1	0.563321		CTSB	0.771513	0.868002
FMNL2	1.01356		PEA15	0.562855		CCPG1	0.767735	0.575294
PNPLA6	0.454677		AXL	0.559849		SLC12A6	0.758059	0.376708
BDKRB2	2.08254		HIVEP1	0.559351		ANXA5	0.75688	0.470096
RHBDL3	1.45442		STAT2	0.559107		ACVR2A	0.755367	0.871805
CREB3L1	1.32108		SCARB2	0.558227		EGR2	0.755147	0.407185
CYB5R2	0.80846		GBP3	0.557289		SERPINB8	0.755143	0.999418
TEX10	-0.48418		FNDC3B	0.556876		CCR1	0.753685	1.01377
CIR1	0.483099		SPI1	0.554407		PIM1	0.75244	0.594136
AKR1C7P	1.1359		ARL5B	0.553868		CACFD1	0.749563	0.776033
ME1	0.869104		MROH6	0.551328		TJP2	0.746563	0.705826
PDK4	1.57418		TXNIP	0.547131		GAA	0.745742	0.789153
PSME3	-0.451854		SLC31A1	0.546358		AHR	0.744759	0.756092
SLC35E2B	-0.552955		PAG1	0.546195		CYB5A	0.741784	0.441354
ZNF7	-0.56191		TLR2	0.546118		NINJ1	0.74048	0.736476
TBC1D2	1.14319		SAMD9L	0.545512		PDSS1	0.740061	0.919519
TBL1X	0.510891		ALDH2	0.544147		PARD3	0.736058	0.730224
OSER1	0.593714		SKIL	0.544088		GAS7	0.729306	0.59004
ZNF274	-0.477936		NCF1C	0.539818		MS4A14	0.728536	0.845713
KIZ	-0.573873		MS4A7	0.538854		NCF2	0.723931	0.640393
DDAH2	-0.46315		AC239868.1	0.53822		VIM-AS1	0.720874	0.718742
SH3GLB1	-0.40259		ORAI1	0.535451		TNFAIP8	0.720156	0.877805
MLPH	1.18472		EMB	0.534689		ZCCHC2	0.719459	0.667495
SACM1L	-0.466155		KCNQ1	0.532091		OGFRL1	0.717311	0.640588
PLSCR4	-1.55926		RNF135	0.531879		CALCOCO2	0.713425	0.299456
ZNF649	-0.75908		GAS6	0.531137		ITGB2	0.705258	0.75818
SLC19A2	-0.680438		MCOLN3	0.531118		ATP10A	0.704064	0.571902
XPO5	-0.429471		ARSA	0.529557		PECAM1	0.69731	0.365185
ZNF84	-0.69887		PPIC	0.529282		SRC	0.693826	0.674423
UNC5A	1.39001		SLC9A8	0.529012		NRIP3	0.693086	0.793734
CKM	-0.641218		FCHSD2	0.528072		PROCR	0.691684	0.703763
GCLM	0.942746		KIFC2	0.524002		IRS1	0.690995	0.663262
AC114501.1	-1.95262		FAM49A	0.522757		BTG2	0.687803	0.671246
FCMR	1.6742		GPCPD1	0.520781		LACC1	0.686729	0.705615
WDR3	-0.492514		PSPH	0.519393		LPCAT1	0.684873	0.78352
PGD	0.657897		TSC22D3	0.513046		ICAM1	0.683248	0.954021
HLA-H	0.708086		MCOLN2	0.512929		AC040970.1	0.680098	0.64
PIR	0.992546		WDR27	0.512181		GCH1	0.67984	0.786831
AC091808.1	1.89739		PCED1B-AS1	0.510086		GK	0.675674	0.577002
MELTF	0.616273		SPECC1	0.509566		BCL3	0.670855	0.816006
ANKLE1	-1.00233		SNHG3	0.508299		IFI16	0.670617	1.01323
PLSCR1	-0.574372		CFLAR	0.504969		PTGS1	0.669661	0.347919
AMER1	-1.028		DENND1B	0.503996		TAB2	0.667068	0.755152
TWIST2	2.29455		KDM3A	0.501021		DNAAF1	0.665421	0.717093
CD164	-0.445431		SPATA5L1	0.500956		SQOR	0.654962	0.496575
GRK3	-0.684785		TVP23B	0.500926		FAM129A	0.65475	0.792659
FERMT2	1.34065		NABP1	0.49974		ANPEP	0.653626	0.464016
NEURL1	-0.644997		KCNG1	0.499371		CENPH	0.651932	0.620424
SHISA4	0.820157		MT-TL1	0.499253		ALOX5AP	0.650998	0.847142
PLCB3	0.482348		MAP3K2	0.497657		CST3	0.65031	0.509918
WDR6	-0.50469		FLII	0.497618		TCTN3	0.643299	0.390205
EEF1A1	-0.400588		PSAT1	0.497221		SLC39A13	0.641284	0.643594
LRIF1	0.622955		DNHD1	0.494319		MARCH2	0.640556	-0.806493
LRRC45	0.713319		CHD3	0.494261		NQO2	0.640062	0.574916
NEAT1	-0.720281		TES	0.492034		SMYD3	0.638743	0.408948
MAP3K7CL	1.44473		FAM135A	0.490976		SPINT2	0.634661	-0.745448
PHLDA3	1.68924		THUMPD3-AS1	0.490069		PEPD	0.633188	0.517928
AL713998.1	-0.503258		PARP14	0.489584		PAQR8	0.633015	0.908879
FUCA1	0.788777		SKA2	0.484774		TFEC	0.632826	0.784577
CRELD2	0.499579		PLOD3	0.483141		P2RX4	0.626885	0.836502
ADGRL1	-0.459506		NFKBIE	0.481384		PLXDC2	0.625084	1.29435
KCTD17	0.715375		RAPGEF1	0.480543		SLC35D2	0.623517	0.414371
KIF26A	-1.27908		PHLPP1	0.475583		IRF8	0.621557	0.794713
PURA	-0.516254		FAM168A	0.473892		GALNT10	0.620929	0.731124
NOTCH3	1.52172		CDYL	0.473525		HPSE	0.612782	0.569394
ITGA1	2.00554		EPM2AIP1	0.471572		TMSB4X	0.607394	0.431697
SLAMF7	2.54776		CAMK2D	0.468709		MGAT4B	0.600614	0.401541
MFAP4	-0.616309		PLEKHF2	0.466277		ELOA	0.598755	0.623901
CNOT7	-0.418226		TMED5	0.466108		RASSF4	0.598139	0.574367
RIMS3	0.508706		KCNC3	0.465958		RAPGEF2	0.596672	0.665503
SPTA1	1.76106		ELMO1	0.465152		BCL6	0.592224	0.806385
ARHGAP18	0.672568		LAMP1	0.464091		GPX1P1	0.583596	0.388779
MCCC2	-0.576351		LGALS9	0.463703		MT-TF	0.582056	0.668629
SEC61B	-0.557377		PITPNA	0.462228		CCNYL1	0.580855	0.52887
NECTIN1	0.550638		MX1	0.460463		BIRC3	0.579559	0.823523
PRTN3	-0.666763		RCN1	0.458876		PFKFB3	0.574767	0.645288
HSD11B1	1.18734		IFI6	0.458753		DNASE2	0.571826	0.853301
SYNJ2BP	0.689325		SCO2	0.456702		UBE3C	0.570021	0.475666
ACAD8	0.590716		C5	0.456582		AC087645.2	0.567779	1.05191
CD14	1.15762		GABARAP	0.456521		IFNGR2	0.567725	0.649325
CSTB	0.575876		GABPB1-AS1	0.455519		RPS6KA4	0.566388	0.754507
IFNGR1	0.606992		PDE3B	0.454424		TNIP2	0.565801	0.429666
MARS2	-0.547132		ANP32A	0.452075		TMEM131L	0.55832	0.454692
CIB3	1.5904		SLC36A1	0.450797		FILIP1L	0.557706	0.841789
CCNJ	-0.644136		AL390728.4	0.450455		PIK3R3	0.550672	0.709132
LARP1	-0.46171		COX10	0.450135		HK1	0.549131	0.458671
C4orf46	-0.521968		BNIP3L	0.449906		NDFIP1	0.546842	0.407424
TRIM46	-0.681093		JPT1	0.448697		QSOX1	0.541748	0.342424
ACSM3	1.35274		ZFP36	0.448347		FKBP9	0.536418	0.625097
JADE1	-0.660463		NUDT19	0.447449		DPYSL2	0.530539	0.608877
ADAMTS15	0.99486		MANBAL	0.444259		C3orf62	0.529671	0.517473
CAP1	0.359713		RIPK1	0.443489		IFNAR2	0.52758	0.45965
PLXNB1	-0.729154		AURKB	0.443346		APLP2	0.524775	0.611908
JHY	1.16537		SMG9	0.442408		MICAL1	0.524484	0.796766
GPAT3	1.06224		STK26	0.441956		ZNFX1	0.522149	0.580915
WDTC1	-0.496647		SESN2	0.441291		KIAA1551	0.522095	0.783865
SNAPC3	-0.627049		ARL4A	0.441163		IFI35	0.519607	0.50542
MYO1C	0.406117		KIAA0930	0.440453		GBP4	0.517272	0.539785
LINC01215	2.02551		QPRT	0.440226		PRDX1	0.51654	0.38794
G6PD	0.599049		OCRL	0.438713		PLB1	0.516532	0.768482
ZNF250	-0.838248		NBEAL2	0.438414		TPCN1	0.51568	0.497414
NEUROG3	1.0091		APOL6	0.43808		ABCA7	0.512306	0.46162
NEK1	-0.681369		IGF2R	0.437016		CD82	0.507568	-0.355195
ISYNA1	-0.90788		DENND1C	0.434366		MAN2B2	0.503583	0.428364
SH3BGRL3	0.45216		HNMT	0.431925		SHROOM3	0.50354	1.10149
SATB1-AS1	0.484352		HEXIM1	0.423721		NPEPPS	0.499074	0.560868
SCLY	-1.08534		ZNF385A	0.423453		IGFBP7	0.497934	2.04442
AIMP2	-0.59167		MRC2	0.423441		CMPK2	0.495145	0.772623
TUB	2.30448		MSRA	0.423232		ITGAX	0.494309	0.417932
IVNS1ABP	-0.448338		LCOR	0.418274		ITGA7	0.493057	0.815695
C9orf78	-0.416087		ZNF217	0.418061		CSF2RA	0.489557	0.510254
GPR183	0.985601		MYD88	0.415429		CASP1	0.48857	0.945457
NELFA	-0.459714		ZNF124	0.41409		MAPKAPK2	0.485536	0.397451
SKAP2	0.398809		DICER1	0.413668		HLX	0.483409	0.431241
CLIP4	1.78667		SNHG12	0.41302		MIR155HG	0.482937	0.627189
SYNE1	1.06872		AC090796.1	0.412585		CD83	0.480012	0.670175
PPAN	-0.587471		PITPNM1	0.411952		SH2B3	0.479194	0.50642
AL353708.1	0.712522		ZBTB1	0.410486		WARS	0.478126	0.686637
SIRPB1	-0.47042		SAMHD1	0.408558		LMO7	0.477122	0.765637
GALNT7	-0.51537		SNTB1	0.404917		CYFIP1	0.476738	0.650146
AK5	1.49464		MPDU1	0.400544		MVP	0.476518	0.332148
AC126178.1	1.88408		TKT	0.398464		RHOH	0.475272	0.381296
ABCC4	-0.482493		TAPBP	0.394671		GPX1	0.471545	0.400528
MIR137HG	1.63177		MALAT1	0.392433		SLC39A14	0.470766	0.640364
EML1	0.759552		ROGDI	0.392206		DDX60L	0.463209	0.708868
MAPRE3	1.32515		TRIM14	0.390891		PSAP	0.458857	0.656468
GUCD1	0.344684		GNS	0.390534		SLC25A24	0.45686	0.40864
GRIN3B	0.674447		SLC12A9	0.388544		S100A4	0.454972	0.322539
MKRN1	0.374938		DESI1	0.387896		IL10RB	0.44328	0.308794
NGLY1	-0.488726		ZBTB10	0.387221		ITPR1	0.442036	0.515506
BEND3	-0.872286		ASAP1	0.385749		TBC1D8	0.438418	0.541712
SLC9B2	-0.641945		EIF5A	0.384063		IGFBP4	0.437427	0.390078
ADAMTS10	-1.00334		PRNP	0.383561		CTSA	0.437176	0.478944
ECI2	-0.716197		TWF1	0.382733		PTTG1IP	0.434206	0.481178
SGK3	0.427876		LAP3	0.380817		UNC93B1	0.432186	0.479949
SYN2	2.29718		PARP9	0.380421		EFHD2	0.432102	0.328248
EIF4E3	0.702181		ARSB	0.379947		EPN1	0.428632	0.469079
ST8SIA5	1.16134		MDFIC	0.379666		STARD4	0.427115	0.449412
SMAD9	1.47493		MED15	0.3796		COLGALT1	0.426225	0.547205
GNPDA2	-0.552756		DDHD1	0.379217		GPR160	0.425605	0.628829
KLHL15	-0.531		APBB1IP	0.378764		CFL1	0.416161	0.324396
MMP9	-1.19006		TWF2	0.377293		MAPK6	0.41592	0.62995
ICAM3	-1.07348		MCU	0.375733		PSME2	0.41216	0.408792
AKAP1	-0.576672		ELOVL5	0.371508		CCDC88A	0.410624	0.42565
PTPN12	-0.498387		ABRACL	0.371305		TRAPPC1	0.408565	0.422728
ZSWIM4	0.612632		SELENON	0.368142		PPP6R2	0.404655	0.352079
TAF10	0.365073		ATP1B3	0.367305		VOPP1	0.403852	0.420758
CTPS2	-0.58031		TYK2	0.366136		MED29	0.401618	0.598795
LZTS1	1.34691		TTL	0.365885		MAP2K3	0.399595	0.536465
SNAI1	0.621021		ACADVL	0.363223		NEMP1	0.398736	0.460399
SLC6A6	0.66287		TBC1D16	0.360089		ATP6AP1	0.39424	0.493012
ZNF426	-0.544676		ID2	0.359968		ARL2	0.391386	0.407897
MMP17	0.583806		BID	0.358489		CERCAM	0.386474	0.376679
MTMR11	0.530664		MIF4GD	0.35769		GALC	0.384227	0.368374
RNF38	-0.558812		BIRC2	0.355839		COTL1	0.38007	0.318679
MLNR	-1.24315		CRK	0.354287		DTNA	0.376664	0.377866
LANCL1	-0.646945		MASTL	0.350512		IRF1	0.369142	0.537569
SFR1	0.638399		HOOK3	0.348555		TCIRG1	0.36795	0.347861
THAP10	0.841738		CLPTM1L	0.347036		PLBD2	0.364855	0.393757
SECTM1	0.942486		ADAM15	0.345177		PPCS	0.360721	0.485524
POGK	-0.382039		ITGB1	0.344407		EIF4E2	0.355094	0.425868
MYO1G	0.37394		BST2	0.339883		SQLE	0.354892	-0.343928
TREM2	0.555419		PLD4	0.338904		JUNB	0.354243	0.418631
CORO1B	0.38403		ACSL4	0.335793		PKM	0.35333	0.305695
MT1X	0.726399		SMCR8	0.335075		TMEM8A	0.346545	0.310843
TAGLN2	0.376505		DMXL1	0.334859		TCTA	0.344525	0.40126
CD38	-0.600915		SLC20A1	0.334468		ARPC1B	0.344305	0.327951
EIF3E	-0.354747		MAEA	0.33349		DOCK10	0.339847	0.353366
CLU	1.57663		ABHD12	0.330625		ATP6V0E1	0.336742	0.358943
MST1	-0.872068		DENND3	0.326992		SNX17	0.33611	0.375323
CLASP2	-0.380711		KPNA3	0.326764		SRP14	0.329997	0.317877
GRPEL2	-0.53028		FBXL5	0.321245		GMFB	0.317558	0.366314
CAPN6	2.21976		STAT1	0.320308		APMAP	0.312826	0.29847
KIT	-1.05297		CORO1A	0.317361		PTPRJ	0.296626	0.547499
PTPRB	0.921202		PIP4K2A	0.316212		NRBP1	0.292745	0.433281
GPR55	1.63056		NRDC	0.315554		NAPRT	0.280427	0.342272
DUSP1	0.778182		TMEM167A	0.314417		RNH1	0.256645	0.489706
GIPR	-0.7834		NOMO1	0.312957		SRGN	-0.301375	-0.352835
LRRC8B	-0.588174		BRK1	0.312855		NSUN5	-0.351777	-0.407495
LINC01426	1.15428		CCNI	0.311549		AC118549.1	-0.367905	-0.324826
MRPL33	0.471792		SLC25A37	0.308449		CCDC97	-0.377033	-0.418842
MYL9	0.477991		BCAT1	0.307146		MEST	-0.380685	-0.699318
EFNB2	1.07105		DIAPH2	0.300967		SFRP1	-0.385885	-0.875321
EVC	-0.947755		IMPDH1	0.299434		AGBL5	-0.386348	-0.449574
TNFAIP8L2	-0.51137		STAT6	0.298114		EFEMP2	-0.39175	-0.99735
FAM216A	-0.742955		ERMAP	0.291531		ZNF506	-0.40228	-0.450144
METTL21A	-0.434807		ZC3H4	0.289981		ZFAND1	-0.403653	-0.406101
ZNRF3	-0.704275		DBNL	0.288502		CHCHD3	-0.406901	-0.358996
C1QA	1.71089		PYCARD	0.282221		GPSM1	-0.419942	-0.414815
RAB12	0.630735		DAP	0.275062		CHPF	-0.426093	-0.648788
DLAT	-0.435524		ZC3H12A	0.270728		CCDC86	-0.43009	-0.311711
BACE2	2.19144		GORASP2	-0.285505		PLEKHG4	-0.431285	-0.788953
HCG4P5	0.683129		PPIP5K2	-0.307027		TRIT1	-0.435758	-0.354537
AL450311.2	0.935506		TYW3	-0.314767		KIAA1586	-0.446133	-0.579859
LINC01353	0.922606		CDC40	-0.314834		MRPS2	-0.46415	-0.382544
HSPA4L	-0.791817		KIAA1143	-0.314953		PDLIM1	-0.465223	-0.553661
EMP2	0.571831		PLP2	-0.330812		ZNF45	-0.466973	-0.428858
KDR	-1.96198		MXRA7	-0.331164		NUP35	-0.483132	-0.425188
SLC25A39	0.38115		PPIF	-0.334731		ARID3A	-0.488555	-0.511127
DCSTAMP	1.71492		PWP1	-0.336746		RFTN1	-0.489425	-0.806694
PCF11	0.383167		GIPC3	-0.338142		RGS16	-0.489833	-0.373548
TOP1MT	-0.373218		NCOA7	-0.338361		MEIS2	-0.491509	-0.552491
PGAP1	-0.87965		XBP1	-0.340115		C11orf95	-0.503674	-0.512004
TUG1	-0.386993		SYF2	-0.343319		NEO1	-0.506709	-0.607261
PDCD6IPP2	-0.4093		SLC38A2	-0.343332		PLTP	-0.511241	-0.750695
ITM2C	0.330787		MSH2	-0.345403		DHRS7	-0.514535	-0.64964
PM20D2	-0.601685		SLC10A4	-0.351449		SCCPDH	-0.525719	-0.356959
IL6R	0.500784		VKORC1L1	-0.351634		TCF4	-0.530108	-0.767361
CHML	-0.423655		MAPRE2	-0.356902		UAP1	-0.530843	-0.541194
ASB13	-0.666201		RAD51D	-0.358099		MXI1	-0.540088	-0.645583
ADA	0.601074		ARL1	-0.358979		CNST	-0.540466	-0.622331
SLC35B4	-0.490327		DIP2A	-0.360884		RRS1	-0.540489	-0.371465
ADGRE2	0.511271		NCK2	-0.366445		ZNF569	-0.549708	-0.711495
CCNB1IP1	-0.42783		GOLGA2	-0.367072		LIF	-0.557613	-1.31502
SNAPC4	-0.427241		SVIL	-0.374715		CTSK	-0.575531	-0.934889
FAM20C	0.835332		RYK	-0.377064		WDR12	-0.576464	-0.397278
SMARCD3	0.572172		ITGB1BP1	-0.379365		MIR9-3HG	-0.57761	-0.830793
INF2	0.398942		MED30	-0.381857		PNCK	-0.595221	-0.688358
RNF41	-0.523893		SLC12A2	-0.383221		SIPA1L1	-0.598481	-0.591298
LRRC2	1.91931		UBXN8	-0.383421		CCDC125	-0.600563	-0.530481
MAP3K20	0.600053		MAGED2	-0.384412		SVEP1	-0.606807	-1.21839
VSIG10	0.513907		ATF2	-0.386062		RFX7	-0.612633	-0.347834
SLC43A3	-0.41853		SLC23A2	-0.389145		PPM1L	-0.615607	-0.510664
EEF1A1P5	-0.43003		INTS2	-0.389846		CENPV	-0.616355	-0.512004
NPC1	0.464024		NTPCR	-0.390151		TMEM177	-0.618594	-0.540297
AC084033.3	-0.475248		NFATC1	-0.390242		HMGCS1	-0.620361	0.481821
SEMA3D	0.760987		ZNF282	-0.390448		OTX1	-0.622802	-0.635975
SDSL	0.541595		LYPLA2	-0.390871		MYH14	-0.628917	-0.58923
PPP1R14C	1.26643		AIG1	-0.391876		VAT1	-0.63005	-0.312733
METAP1	-0.359746		ALDH1B1	-0.392047		DNASE1	-0.633025	-0.583914
CERK	0.560024		LMBRD1	-0.392057		SH2D2A	-0.634582	-0.799398
EIF4B	-0.348879		SLC2A4RG	-0.392845		PPP1R26	-0.637791	-1.03093
CNPY3	0.308334		DVL1	-0.39299		CCL28	-0.638684	-0.580572
SCPEP1	0.503633		ISY1	-0.393136		GPX7	-0.643081	-0.406723
SEMA7A	0.860176		FAM83H	-0.394927		ST3GAL2	-0.644318	-0.749042
INHBA-AS1	1.69731		SMARCAD1	-0.396283		DNAJC5B	-0.657727	-0.541926
DNAJC16	-0.503343		SNAP47	-0.396531		TMEM38B	-0.663519	-0.731764
CCDC102A	-0.872002		CAMK1	-0.398088		SYNGR1	-0.673612	-0.76111
PPP4R4	1.76849		CUL7	-0.400536		IL12A-AS1	-0.67641	-1.80589
BBX	0.537318		MMS22L	-0.402604		NUDT4	-0.678808	-0.486866
TMEM132A	1.56578		ZNHIT6	-0.403862		ZSCAN30	-0.681657	-0.643638
LFNG	0.717695		ZDHHC21	-0.404203		PTPN22	-0.68809	-0.78232
TRPC2	-0.604602		ABCD3	-0.404236		APBA2	-0.702713	-0.993231
MTUS1	1.29342		SEC24D	-0.410766		CXCR4	-0.706125	-0.522156
RAB11FIP3	-0.422512		ANXA8	-0.412961		RTL10	-0.717105	-0.54925
PPARG	0.598367		CRISPLD1	-0.424913		TNFRSF10A	-0.728321	-1.04592
CAVIN3	1.71017		TCEAL8	-0.427357		ZNF33B	-0.729633	-0.697451
HLA-E	0.443889		GLRX5	-0.427603		EMID1	-0.733975	-1.41574
ACO1	-0.486615		BARX1	-0.436489		ISPD	-0.745362	-1.44436
CYR61	-0.846259		INPP5E	-0.4366		DACH1	-0.745377	-0.4266
CCNY	0.336815		FNBP1	-0.43727		ORAI2	-0.746007	-0.645879
ZFYVE9	-0.560343		SLC26A2	-0.439252		CTSG	-0.747845	-1.65826
COL27A1	0.586035		KANK2	-0.440425		MPP6	-0.752988	-0.695221
NRP2	1.45866		HACE1	-0.442158		NLE1	-0.765853	-0.472802
MYL12A	0.379595		PCDHGA12	-0.443105		MEGF6	-0.767302	-0.771564
VPS54	-0.493437		USP31	-0.447939		PTPN3	-0.776201	-0.724471
ZNF283	-0.745391		PCDHB5	-0.448279		TRERF1	-0.784856	-0.511597
C5orf42	-0.475413		RNF141	-0.44872		RALGPS2	-0.785118	-1.08804
JMY	-0.644623		TEX264	-0.449301		APOC1	-0.788796	-1.1503
AP3D1	0.349891		CFAP20	-0.45391		SH3D19	-0.804342	-0.683909
C7orf50	0.393074		JMJD4	-0.454722		PRDM8	-0.805664	-0.491854
MT1L	0.977445		F11R	-0.459383		TRUB1	-0.808052	-0.458296
PAM	0.443418		CCL5	-0.459778		LINC01667	-0.808341	0.751476
AC104129.1	-1.7828		SLC25A17	-0.460338		KBTBD6	-0.818525	-0.541329
MPHOSPH6	-0.46966		AFF3	-0.460928		NHSL2	-0.818555	-0.642629
MINDY2	-0.674621		ARHGAP15	-0.462124		PCDH7	-0.822	-2.2783
ITPKA	1.02262		C21orf59	-0.462893		NEGR1	-0.839211	-1.78791
MT1E	0.648336		GNE	-0.463516		STAR	-0.846978	-1.24881
SLC15A4	-0.540745		C1orf198	-0.464787		NHLRC2	-0.847848	-0.415587
GNG10	0.55284		DNAJC17	-0.466068		ITGA4	-0.852884	0.683519
SLC35A3	-0.539263		SLC44A1	-0.466765		LGR4	-0.854431	-1.61335
AC106028.4	1.21966		LMAN1	-0.467439		STBD1	-0.8701	-1.09347
ADAM12	1.24412		SHMT1	-0.468922		IRAK1BP1	-0.872679	-0.600407
ELANE	-0.374422		ADGRA2	-0.469269		SYTL1	-0.884466	-0.772707
NTM	2.10268		TMEM106B	-0.470073		WNT3	-0.909441	-0.527368
B4GALT3	0.577178		PPP1R3G	-0.470207		EPHA7	-0.91228	1.73523
PAPSS2	0.522582		NEDD1	-0.471128		SLC38A1	-0.923091	-0.34359
UBE2E2	-0.487568		CD2AP	-0.471691		IGF1R	-0.924914	-0.775048
BX890604.1	-0.597171		PCSK6	-0.472109		MTSS1L	-0.925761	-1.28326
ASCC3	-0.34182		ZNF507	-0.472612		KCNK5	-0.929692	-1.05003
TWNK	-0.398572		HMGB3	-0.476747		KBTBD11	-0.930218	-0.543613
BCL2L12	0.403797		BAIAP2-AS1	-0.481279		SHROOM1	-0.937033	-0.83555
WASF1	-0.467104		DIRAS1	-0.483598		ARX	-0.948085	-1.22598
ACSS2	0.467893		REEP5	-0.489318		TMEM119	-0.960712	-0.717349
ZNF829	-1.25325		PYGL	-0.490445		COMMD2	-0.97519	-0.427268
ATP1A3	1.01553		TMEM68	-0.492626		CKAP4	-0.988825	-2.91948
TIA1	-0.393015		GLUL	-0.495415		GPRASP2	-0.994219	-1.15999
CHAC1	-0.66361		AC009501.1	-0.497384		ANGPTL6	-0.996769	-1.44954
GBE1	-0.386695		SPART	-0.502663		NEBL	-0.999749	-1.94024
PFAS	-0.41156		NIF3L1	-0.503737		FNBP1L	-1.02753	-0.507552
PBK	-0.42121		ENPP4	-0.504267		SOX13	-1.04256	-1.46427
LINC02202	1.88607		HMCES	-0.505719		PADI2	-1.05111	-1.28769
AC010980.2	0.659854		AC008038.1	-0.506549		CEACAM6	-1.05938	-2.10736
RFFL	0.502233		MLC1	-0.50704		ITM2A	-1.0702	-1.67768
MSANTD4	-0.563412		ANTXR2	-0.507997		SLC51A	-1.08646	-0.833065
ZNF354B	-0.602359		LINC02169	-0.5105		NLRC3	-1.10098	-0.73666
RRN3P2	-0.898719		NDRG1	-0.51321		IL2RG	-1.10739	-1.26038
GSN	0.473315		CD300A	-0.51534		TESC	-1.11697	-1.04362
CCDC169	-0.772689		OAF	-0.521145		ATE1	-1.13193	-0.477651
S100A3	1.2857		PTP4A3	-0.521411		P2RY1	-1.14583	-0.953398
AGO2	-0.426266		SASS6	-0.522812		SIX3	-1.14792	-1.28589
CDK8	-0.714844		DLGAP4	-0.525384		MRAP2	-1.15267	-1.05707
NOG	-1.74356		TMEM216	-0.525761		MCF2	-1.15479	-3.76481
RPAP2	-0.436535		LNPK	-0.532021		MYO1B	-1.16104	-1.06667
CLCN4	0.70075		ZNF37A	-0.532287		CERKL	-1.17292	0.726631
NDUFAF4	-0.527634		HOXA11	-0.533225		KLHL13	-1.23173	-1.01205
TLR4	-0.609011		C1orf35	-0.535651		LINC02204	-1.28518	-0.963566
ZNF566	-0.661134		FAM162A	-0.544323		SESN3	-1.29432	0.43674
NOM1	-0.389609		DUSP11	-0.546016		ARHGEF40	-1.31791	-0.457404
AC096887.2	-1.51138		CNN3	-0.54683		SMIM10L2A	-1.33132	-1.40103
PPT2	-0.747769		EEF1AKMT3	-0.54699		LINC01694	-1.34488	-1.43102
PHTF2	-0.578943		CDCA7L	-0.547333		PTGDS	-1.41694	-1.58053
CDIPT	0.347255		ERG28	-0.547436		ZNF132	-1.4269	-1.03081
CEP164	0.418282		ISOC1	-0.548235		CA8	-1.44543	-1.37266
ADRB2	0.557817		TOX2	-0.548615		ALX1	-1.46857	-1.20816
GNAQ	-0.400056		SLC39A10	-0.549437		PLXNA4	-1.47373	-1.66803
IPO4	-0.658637		SOX4	-0.549856		SOCS2	-1.50005	-0.879536
NCAM2	-0.359122		BBS2	-0.550136		MSRB3	-1.52294	-2.18971
STK17A	0.504799		PSEN2	-0.551714		CTGF	-1.56613	-1.27904
ZKSCAN2	-0.583983		PICK1	-0.553298		SYDE2	-1.57199	0.926335
CREB5	1.11374		PROB1	-0.555762		DSG2	-1.58473	-1.17816
ZNF550	-0.701211		PCDHGC3	-0.55775		PGR	-1.60748	-1.54087
ACPP	0.532522		UTP14C	-0.563238		SLC4A4	-1.66392	-1.97245
MYH9	0.384543		COL18A1	-0.564864		SERPINE1	-1.73725	-1.90056
AUP1	-0.344197		ZNF584	-0.566251		LINC01088	-1.78434	-1.22202
DESI2	-0.346069		AFF2	-0.56878		BRSK2	-1.85648	-2.00778
TMEM109	0.354069		DPCD	-0.569708		NUDT16P1	-1.92645	-4.13013
TUBGCP4	-0.455059		GTPBP10	-0.572811		IGSF10	-2.08533	-2.80261
ZNF267	0.374067		VAPA	-0.573368		PCDHB13	-2.09412	-1.19525
BHLHE41	1.0708		C12orf57	-0.579368		FAM163A	-2.10042	-1.76789
ARMT1	0.457635		EEF2K	-0.580958		AL359853.1	-2.15451	-1.84861
N4BP2L2	-0.344592		FUK	-0.582274		KCNQ5	-2.3052	-0.483324
NR6A1	-1.08777		MUT	-0.58253		ADGRG3	-2.48047	-2.44937
GUK1	0.348199		PYGO1	-0.584429		HUNK	-2.95307	-2.07402
ICE1	-0.383302		KSR1	-0.587109
CAB39L	-0.557946		RNF144A	-0.588173
HTATIP2	0.593515		MINPP1	-0.588343
AQP3	0.881566		IGFBP2	-0.594527
SF3B3	-0.368114		ADGRA3	-0.599254
DCTPP1	-0.395756		AMOTL1	-0.600244
SCAF8	-0.320777		BOK	-0.604838
PIK3C2A	-0.437347		CDON	-0.606097
ALOX5	-0.433753		CHST13	-0.608839
KIF3B	-0.373113		GEMIN8	-0.609999
GAPT	-0.549807		RCBTB1	-0.613259
EHBP1	-0.431623		DOK4	-0.615942
ZNF419	-0.8682		MATK	-0.618305
RGS2	0.693564		SYNJ2	-0.61894
FBXO28	-0.345687		MPI	-0.621759
KIRREL1	1.09629		KREMEN1	-0.625335
SIGLEC17P	1.34575		TGDS	-0.627734
RRAS	0.496349		KLHL23	-0.628924
AC010980.1	0.545897		CHSY1	-0.638526
RPS6KA1	0.330935		BCL7A	-0.642462
EPHB2	1.73253		LRRC3	-0.646117
TMEM171	2.00449		ANKRD35	-0.649213
R3HCC1L	0.558816		DCLRE1A	-0.652068
MS4A3	-0.498768		COG6	-0.654002
GPR85	0.568446		SLC44A2	-0.655843
AL034397.3	-0.576227		GNA11	-0.657797
LHX2	0.582975		ZFP36L1	-0.661736
LINC01355	-1.82453		ZNF525	-0.669252
TAP2	0.410423		MAPK11	-0.670191
ST3GAL3	0.481536		POLR3B	-0.671045
URB1	-0.430198		RHOBTB3	-0.676245
CLIP2	0.542612		EXD2	-0.676809
SMPD1	0.493755		PRR5	-0.676829
HINT3	-0.367997		TAF1A	-0.678362
LBH	0.793481		BEGAIN	-0.67983
EIF1B	0.614166		PPME1	-0.681359
CD48	1.71364		CDR2	-0.684068
EMP1	1.03931		NKD1	-0.684853
CASC4	0.372618		HOXA13	-0.686129
GEMIN4	-0.45686		SLC9A7	-0.693849
TERF1	-0.466738		ADCY1	-0.694395
STK38	0.3808		FBLN1	-0.69599
SLC27A2	-0.55698		FAIM	-0.698381
CTSH	0.462936		ACOT4	-0.699771
AC106028.2	1.20906		SDC2	-0.700094
GTF3C2	-0.391887		ATP8B3	-0.70836
AL391704.1	1.34553		BCAR1	-0.711481
PCNX4	-0.367999		SLC49A3	-0.714765
TARBP1	0.417135		ZNF257	-0.72105
CFAP97	-0.46705		ZBTB38	-0.72453
ARHGAP27	0.406979		CD3EAP	-0.725807
HCAR3	1.13154		HOMER3	-0.728155
TNFRSF11A	1.23432		SLCO4A1	-0.733121
SCUBE1	0.387042		PDE7B	-0.735924
AP2M1	0.309151		TMEM263	-0.747166
WNT6	1.30096		DSC2	-0.747804
UCK2	-0.460884		TMEM87A	-0.751153
ACAT2	0.423208		PLA2G4A	-0.75577
ADD1	0.394297		PRKCZ	-0.76035
CSF2RB	-0.53325		PTPRH	-0.760988
KCNH2	-0.815495		SMIM10	-0.762493
OSGIN1	1.68767		TMEM67	-0.763314
PLEKHH3	-0.465234		THEM6	-0.764352
ADAMTS4	1.19368		LAMA3	-0.768381
ATRAID	-0.372234		ZNF98	-0.779183
MIR22HG	0.827671		ZNF527	-0.780227
ISCU	-0.388804		PRRC1	-0.784735
ABCB1	1.11147		SPAG4	-0.789178
MYBBP1A	-0.348705		HAL	-0.791923
SIGLEC16	1.34128		SCRN1	-0.793221
DDOST	0.358573		NATD1	-0.793229
TALDO1	0.454752		SETDB2	-0.794114
TMEM150C	0.93818		DAB2IP	-0.797465
RSPO1	0.942479		TCAF1	-0.798499
GAS2L1	0.595231		ZNF362	-0.798597
TCF7L1	-0.673165		TEAD4	-0.802971
QSOX2	-0.3537		SERINC2	-0.803051
PLEKHG3	-0.769537		KLF5	-0.810339
NAMPT	0.739107		NR4A3	-0.813811
LINC00622	1.55704		MFNG	-0.824272
RLIM	-0.387485		RTL6	-0.826917
RANBP6	-0.376074		SH3BP5	-0.832495
NRSN2	-0.62141		C14orf93	-0.834663
ANTXR1	0.820984		TSHZ1	-0.838273
GLMP	0.41508		SIPA1L2	-0.838409
EEF1E1	-0.718583		AL365181.3	-0.839713
RRN3	-0.402085		NPTX2	-0.84151
STK24	0.602378		TNIK	-0.850913
MRPS27	-0.373411		C3orf33	-0.851566
MTRR	-0.408946		ABHD17AP6	-0.85358
RALGAPA2	-0.393121		B3GNT9	-0.855417
VASN	1.16146		NAP1L3	-0.857876
FES	0.386431		EPHB6	-0.861552
GMFG	0.356641		ANXA4	-0.86345
CMYA5	0.661503		CASZ1	-0.866905
USP36	-0.36862		NPTX1	-0.868488
GPRIN3	1.24092		ITGB5	-0.868687
ABRAXAS1	-0.655437		ARPIN	-0.869062
AC009812.3	1.14515		CCL23	-0.872098
TSEN2	-0.58652		ESRP1	-0.874108
TANC2	-0.587345		ARHGAP44	-0.874908
CENPQ	-0.437167		DCHS1	-0.87861
B4GALNT1	0.739309		USP30	-0.882638
SETD6	-0.763938		TFPI	-0.895364
ATP9A	0.577593		FZD3	-0.899263
CYP19A1	1.12067		ZNF354C	-0.902883
TERT	0.878157		AC092484.1	-0.90906
CNOT6L	-0.341553		TIMP3	-0.910396
RAB5C	0.375472		ZNF420	-0.910561
CADM2	1.26228		HGD	-0.923242
CD244	0.605694		VAMP3	-0.930036
UBE2W	-0.382544		IKZF3	-0.943266
REV3L	-0.36061		TNFRSF10C	-0.946997
LINC00942	1.77206		NGEF	-0.953754
THAP2	0.7579		TSPY26P	-0.954487
AL360270.1	0.937506		RIMKLA	-0.955942
KCNQ4	-0.661795		TGM2	-0.961396
HSD17B4	0.302053		CD52	-0.963557
ZNF804A	-0.420775		TNFRSF14-AS1	-0.967074
AJUBA	-0.58953		DAPK2	-0.970336
ASB2	1.32804		CPXM1	-0.970834
PRMT3	-0.399329		FAM171A1	-0.972634
URB2	-0.432924		BIVM	-0.983883
ATXN2	-0.383436		FAM57A	-0.9857
LMBR1	-0.426131		NTRK1	-0.98604
EHMT1	-0.346831		ECHDC3	-0.991515
LAIR1	0.485206		GPRC5C	-0.991548
HLA-G	0.698449		HHAT	-0.994387
AGPAT5	-0.343338		SYNPO2	-0.998258
SINHCAF	-0.385732		PPP1R27	-1.00083
PAIP1	-0.329523		MYO7A	-1.00443
CAMSAP2	0.593605		SERPINI1	-1.01136
C6orf106	0.295441		CNR1	-1.02074
BTBD7	0.457251		UACA	-1.02221
KRT10	0.401175		SYN3	-1.02631
TMEM126B	-0.408463		FAR2	-1.03261
BAIAP2L1	1.03148		NIM1K	-1.03309
KLF3	-0.368121		PRTFDC1	-1.03319
CLUHP3	-0.552935		EBF3	-1.03419
KIR2DL4	1.74627		IL2RB	-1.03526
LILRA2	0.433363		NEXMIF	-1.03689
UNKL	0.784999		STMN3	-1.03836
FUBP1	-0.333789		TEX30	-1.05042
SERPINE2	1.68803		GPA33	-1.063
MXRA8	-0.832065		HSPA2	-1.06539
LINC00211	0.76241		FGD4	-1.06807
JRK	-0.482883		TGM4	-1.07082
POLR1A	-0.451791		SLC2A10	-1.07591
ACTR2	0.284172		CERS4	-1.07944
AHCTF1	-0.356788		CD9	-1.08051
GAS5	-0.439345		APOE	-1.08836
ARFIP2	-0.34332		CCNA1	-1.0922
RBSN	-0.471302		FAM153A	-1.0924
LITAF	0.446311		PAQR7	-1.1036
CCM2L	1.09235		PPFIBP1	-1.10999
NPAS4	0.911908		PRX	-1.11672
WDR1	0.28202		PLOD2	-1.12427
SRPRA	0.322192		ZNF395	-1.14662
FAM234B	0.870684		FAM86C2P	-1.15516
SLC30A1	0.448163		TGFA	-1.18714
ZFAND2A	0.398534		CST7	-1.23416
AHDC1	-0.729832		ATP6V1C2	-1.24573
FERMT3	0.362002		C1orf115	-1.24722
VCL	0.349948		DSC3	-1.25678
ZNF230	-0.49963		POU4F1	-1.26637
RIOX2	-0.599883		AC243772.3	-1.293
SS18	-0.317302		TRAC	-1.30475
PIGR	1.97646		CXCR3	-1.32454
N4BP3	0.847658		PTCH1	-1.33104
JADE3	-0.892372		ADAMTS3	-1.35706
TACC2	-0.737148		LGALS12	-1.37215
ABCE1	-0.317442		INA	-1.37277
EGLN1	0.349115		VENTX	-1.3738
ANLN	0.476745		DEFB1	-1.3922
MIB1	-0.436694		NUAK1	-1.41437
MEIS3	1.0759		TCF23	-1.41445
ARPC1A	0.325098		AC079466.1	-1.4178
MRPS6	0.37471		SEMA3F	-1.42088
AC009812.4	1.2925		PLS1	-1.43388
PDLIM4	0.593916		ANXA3	-1.43533
ADSS	-0.34165		FPR2	-1.47042
C9orf116	0.950108		SLC35F1	-1.48636
RAVER2	1.4882		OCLN	-1.49982
HVCN1	0.488513		FAM221A	-1.50779
SMC1B	0.833088		GPR27	-1.51946
USP13	-0.461841		NR2F6	-1.57891
TMEM159	0.693799		TBX15	-1.5879
PAIP2	0.297072		PCOLCE2	-1.60456
SLC25A20	0.448697		TTC9	-1.62017
SNX7	0.629062		LINC01436	-1.62518
PALLD	0.708589		EPHB1	-1.62675
SFXN3	0.407048		TRIM72	-1.69557
NAA25	-0.407516		EPS8L3	-1.7031
CASP7	0.386717		AC092667.1	-1.71101
ZC3H12D	0.713196		PAX5	-1.73205
IL1B	0.616539		ZNF723	-1.81187
RASGRP3	-0.927539		C3orf80	-1.84888
CASTOR3	0.93004		AEBP1	-1.88812
TSC22D1	-0.343258		TCIM	-1.95408
H2AFY	0.284731		KDELC1	-1.95415
SMN1	-0.434702		FOXQ1	-1.96833
SSFA2	-0.359635		RGS22	-1.98309
WLS	1.03515		ADAMTS9	-2.05031
TRIO	0.721529		TMEM176A	-2.06649
LINC00158	0.904028		FAM135B	-2.11967
HSPB7	-0.416647		PAQR5	-2.22668
SPATA6	1.35426		PAK6	-2.24279
SYT3	-0.952321		AL355974.2	-2.37087
HOXA10	-0.517757		TCEA3	-2.50998
RPS6KA3	0.347224		BEX1	-2.86507
SLC7A5P1	-1.10697		GDA	-3.12632
CARD16	0.532449		TMEM176B	-3.76066
HMGCR	0.359409		FIGN	-3.91916
GADD45A	0.35243
UNC119	0.445721
PRKACB	-0.478501
AKAP13	0.684098
OAT	0.372509
ZNF670	-0.630504
ATP23	-0.567941
UTP23	0.425438
ISG20	0.912543
TUBE1	-0.481126
RMND1	-0.489793
ZNF697	0.330965
ZNF451	-0.325459
GATA2-AS1	-0.354732
UBE2C	-0.490918
TNFSF18	1.35232
HK3	0.49631
PRKCQ-AS1	-0.872592
CDK5	0.425298
NAF1	-0.427663
LSP1	-0.524988
ARMC9	0.760353
SLAMF9	1.22724
CYFIP2	0.863623
MED12	-0.378777
PPM1M	0.550682
NANOS1	0.902583
SLITRK4	0.51912
UTP20	-0.370236
SSSCA1	-0.43659
TBC1D25	-0.499735
RELL2	0.65207
ENO3	-0.692428
ARFGEF3	0.948355
PRKCB	0.437778
CPEB4	0.317719
PLEKHB1	0.927653
PCYOX1L	0.410466
AL662795.1	-1.21483
FAM241B	0.882633
LINC02561	1.0557
ANK3	0.721732
DCAF12	-0.31236
TCAIM	0.386837
IL10RA	0.659448
L1CAM	1.13966
AZU1	-0.311744
B4GALT2	-0.422277
CSNK2A1	-0.281248
HFM1	-1.23967
STAT3	-0.310925
CBX7	0.496291
RIOK3	0.301816
EIF4A2	-0.34389
AC018638.4	-0.735126
IPO11	-0.372189
MLH3	-0.639476
MICAL2	0.483011
VAT1L	0.481561
DDI2	-0.421571
ITSN1	-0.529498
ABCA5	-0.642842
BYSL	-0.347099
ABCC3	1.13106
ALDH4A1	0.592488
TRAFD1	0.478931
FOXD4	-0.528205
MT1G	0.560898
CTSC	-0.396181
RNF115	-0.319317
CFDP1	0.355606
WHAMM	0.515286
SORBS1	1.57251
CREG1	0.353934
TESMIN	-0.496391
TMSB4XP4	1.09624
AL136116.3	-0.839524
OXSM	-0.780319
TMEM206	-0.627498
PPA1	-0.311851
ADGRD1	0.811889
DNAJC3	0.31371
USP49	-0.392946
SMPD3	0.722396
BTN3A3	0.964313
MBTPS2	-0.3978
CNIH4	-0.358321
SOX12	-0.695114
GPC5	0.773339
EGFL8	-1.25637
TMEM158	0.418599
CHST10	-0.412314
PPT1	0.27725
NARS2	-0.644707
C1orf21	0.398166
NSA2	-0.382886
RHOQ	-0.395148
PAXBP1	-0.328
MITF	0.753095
SAV1	0.367021
TBC1D9B	0.333806
RIT1	0.689195
RPP40	-0.619731
PLOD1	0.38837
CAMTA2	-0.322228
FAM210B	0.561275
RACK1	-0.326953
NOP53	-0.356181
WDR81	0.512211
MARCO	1.00969
TMTC4	-0.458417
UBL5	0.375171
GGT7	0.423166
PRKAR1B	-0.420862
NECAP1	-0.381884
IQCE	0.386862
ABHD14A	-0.609137
CBR3	1.6467
MEIOB	-0.475539
KIF21A	-0.746825
FEZ2	0.341626
ACAA2	0.347698
STARD7	-0.315578
C11orf1	-0.650577
TMED9	0.298162
DNAAF2	-0.555567
PECR	0.537437
CTNNA1	0.267456
SLC10A7	-0.598083
ANKRD18B	-0.61436
POLR3E	-0.302199
TPM2	-0.512953
NDC1	-0.324518
LURAP1L	1.44029
ZNF749	-0.718249
BTG1	0.535111
NDUFB2	-0.417393
P2RY13	1.19568
FGFR1	0.33138
PLA2G4C	0.782481
DNAJC8	0.290558
AC015922.4	0.814747
P3H2	1.25122
SGMS1	0.770224

## Sheet: PANTHER GO Cluster 4
GO Analysis:	Cluster 4
Specific Set	shNR4A2 only regulated genes in the presence of LPS
Date of Analysis:	16.10.20
Analysis Type:	PANTHER Overrepresentation Test (Released 20200728)
Annotation Version and Release Date:	GO Ontology database DOI: 10.5281/zenodo.4033054 Released 2020-09-10
Analyzed List:	Client Text Box Input (Homo sapiens)	There are duplicate IDs in the file. The unique set of IDs will be used.
Reference List:	THP-1 RNAseq Background List.txt (Homo sapiens)	There are duplicate IDs in the file. The unique set of IDs will be used.
Test Type:	FISHER
Correction:	FDR
GO biological process complete	THP-1 RNAseq Background List.txt - REFLIST (20386)	Client Text Box Input (917)	Client Text Box Input (expected)	Client Text Box Input (over/under)	Client Text Box Input (fold Enrichment)	Client Text Box Input (raw P-value)	Client Text Box Input (FDR)
antigen processing and presentation of endogenous peptide antigen via MHC class I via ER pathway, TAP-independent (GO:0002486)	8	7	0.36	+	19.45	1.27e-06	0.000532
antigen processing and presentation of endogenous peptide antigen via MHC class I via ER pathway (GO:0002484)	8	7	0.36	+	19.45	1.27e-06	0.000518
antigen processing and presentation of endogenous peptide antigen via MHC class Ib (GO:0002476)	6	5	0.27	+	18.53	5.44e-05	0.0096
antigen processing and presentation of exogenous peptide antigen via MHC class I, TAP-independent (GO:0002480)	9	7	0.4	+	17.29	2.18e-06	0.000736
antigen processing and presentation of peptide antigen via MHC class Ib (GO:0002428)	7	5	0.31	+	15.88	8.99e-05	0.014
T cell mediated cytotoxicity (GO:0001913)	10	6	0.45	+	13.34	3.46e-05	0.00695
antigen processing and presentation of endogenous peptide antigen (GO:0002483)	18	10	0.81	+	12.35	1.35e-07	8.56e-05
antigen processing and presentation of endogenous peptide antigen via MHC class I (GO:0019885)	18	10	0.81	+	12.35	1.35e-07	8.23e-05
antigen processing and presentation via MHC class Ib (GO:0002475)	14	6	0.63	+	9.53	0.000144	0.0203
antigen processing and presentation of endogenous antigen (GO:0019883)	25	10	1.12	+	8.89	1.43e-06	0.000555
negative regulation of natural killer cell mediated cytotoxicity (GO:0045953)	16	6	0.72	+	8.34	0.000258	0.0325
negative regulation of natural killer cell mediated immunity (GO:0002716)	17	6	0.76	+	7.85	0.000336	0.0402
negative regulation of leukocyte mediated cytotoxicity (GO:0001911)	20	7	0.9	+	7.78	0.000112	0.0163
negative regulation of cell killing (GO:0031342)	24	7	1.08	+	6.48	0.000284	0.0356
leukocyte mediated cytotoxicity (GO:0001909)	37	10	1.66	+	6.01	2.52e-05	0.00542
T cell mediated immunity (GO:0002456)	38	10	1.71	+	5.85	3.07e-05	0.00633
glial cell activation (GO:0061900)	40	9	1.8	+	5	0.000212	0.0277
neuroinflammatory response (GO:0150076)	43	9	1.93	+	4.65	0.000339	0.0402
osteoclast differentiation (GO:0030316)	43	9	1.93	+	4.65	0.000339	0.0399
negative regulation of innate immune response (GO:0045824)	60	12	2.7	+	4.45	5.34e-05	0.00954
positive regulation of phagocytosis (GO:0050766)	64	12	2.88	+	4.17	9.21e-05	0.0139
regulation of phagocytosis (GO:0050764)	94	15	4.23	+	3.55	6.67e-05	0.0112
negative regulation of response to biotic stimulus (GO:0002832)	95	15	4.27	+	3.51	7.42e-05	0.012
myeloid leukocyte differentiation (GO:0002573)	123	16	5.53	+	2.89	0.000325	0.0395
positive regulation of vasculature development (GO:1904018)	194	23	8.73	+	2.64	6.6e-05	0.0113
negative regulation of growth (GO:0045926)	251	28	11.29	+	2.48	3.47e-05	0.0069
regulation of protein binding (GO:0043393)	212	23	9.54	+	2.41	0.000249	0.032
regulation of vasculature development (GO:1901342)	342	35	15.38	+	2.28	2.68e-05	0.00567
actin filament organization (GO:0007015)	267	27	12.01	+	2.25	0.000219	0.0283
regulation of innate immune response (GO:0045088)	297	30	13.36	+	2.25	9.39e-05	0.0141
myeloid leukocyte activation (GO:0002274)	585	59	26.31	+	2.24	5.27e-08	3.81e-05
cell activation involved in immune response (GO:0002263)	627	63	28.2	+	2.23	1.79e-08	2.36e-05
neutrophil mediated immunity (GO:0002446)	491	49	22.09	+	2.22	8.73e-07	0.000386
leukocyte activation involved in immune response (GO:0002366)	623	62	28.02	+	2.21	4.41e-08	3.51e-05
myeloid leukocyte mediated immunity (GO:0002444)	514	51	23.12	+	2.21	7.92e-07	0.00036
neutrophil activation involved in immune response (GO:0002283)	484	48	21.77	+	2.2	1.32e-06	0.000523
neutrophil degranulation (GO:0043312)	480	47	21.59	+	2.18	3.17e-06	0.000968
neutrophil activation (GO:0042119)	493	48	22.18	+	2.16	2.52e-06	0.000817
leukocyte degranulation (GO:0043299)	504	49	22.67	+	2.16	1.93e-06	0.000698
regulation of angiogenesis (GO:0045765)	309	30	13.9	+	2.16	0.000203	0.0267
regulated exocytosis (GO:0045055)	692	67	31.13	+	2.15	2.61e-08	2.77e-05
granulocyte activation (GO:0036230)	497	48	22.36	+	2.15	2.86e-06	0.000908
myeloid cell activation involved in immune response (GO:0002275)	519	50	23.35	+	2.14	1.74e-06	0.000643
regulation of cellular amide metabolic process (GO:0034248)	437	41	19.66	+	2.09	3e-05	0.00627
regulation of apoptotic signaling pathway (GO:2001233)	408	38	18.35	+	2.07	7.44e-05	0.012
exocytosis (GO:0006887)	788	73	35.45	+	2.06	4e-08	3.54e-05
actin cytoskeleton organization (GO:0030036)	529	49	23.8	+	2.06	6.11e-06	0.00162
regulation of translation (GO:0006417)	378	34	17	+	2	0.000308	0.038
cell activation (GO:0001775)	1079	97	48.54	+	2	7.6e-10	3.02e-06
regulation of vesicle-mediated transport (GO:0060627)	535	48	24.07	+	1.99	1.75e-05	0.00421
leukocyte activation (GO:0045321)	932	83	41.92	+	1.98	1.85e-08	2.27e-05
leukocyte mediated immunity (GO:0002443)	750	65	33.74	+	1.93	1.59e-06	0.000602
regulation of anatomical structure morphogenesis (GO:0022603)	1111	94	49.97	+	1.88	1.95e-08	2.22e-05
regulation of anatomical structure size (GO:0090066)	533	45	23.98	+	1.88	0.000152	0.0212
actin filament-based process (GO:0030029)	605	51	27.21	+	1.87	5.04e-05	0.00922
regulation of cell morphogenesis (GO:0022604)	506	42	22.76	+	1.85	0.000368	0.0421
export from cell (GO:0140352)	1025	85	46.11	+	1.84	2.65e-07	0.000141
secretion by cell (GO:0032940)	977	81	43.95	+	1.84	4.96e-07	0.000239
immune effector process (GO:0002252)	1085	89	48.81	+	1.82	1.73e-07	0.000102
positive regulation of cell death (GO:0010942)	720	58	32.39	+	1.79	4.53e-05	0.00858
secretion (GO:0046903)	1094	88	49.21	+	1.79	4.37e-07	0.000217
regulation of cell migration (GO:0030334)	889	70	39.99	+	1.75	1.93e-05	0.00452
regulation of locomotion (GO:0040012)	992	78	44.62	+	1.75	6.07e-06	0.00164
regulation of cell adhesion (GO:0030155)	720	56	32.39	+	1.73	0.000193	0.0256
regulation of cell motility (GO:2000145)	950	73	42.73	+	1.71	2.45e-05	0.00541
positive regulation of cellular component organization (GO:0051130)	1227	93	55.19	+	1.69	2.36e-06	0.000781
negative regulation of cell death (GO:0060548)	1024	77	46.06	+	1.67	2.48e-05	0.0054
negative regulation of programmed cell death (GO:0043069)	931	70	41.88	+	1.67	6.05e-05	0.0105
regulation of cell death (GO:0010941)	1718	127	77.28	+	1.64	1.04e-07	6.9e-05
regulation of programmed cell death (GO:0043067)	1585	117	71.3	+	1.64	3.82e-07	0.000196
positive regulation of transport (GO:0051050)	941	69	42.33	+	1.63	0.00017	0.0231
regulation of cellular component movement (GO:0051270)	1040	76	46.78	+	1.62	7.4e-05	0.0121
regulation of apoptotic process (GO:0042981)	1563	114	70.31	+	1.62	8.87e-07	0.000381
regulation of multicellular organismal development (GO:2000026)	2102	153	94.55	+	1.62	9.2e-09	1.83e-05
regulation of cellular component biogenesis (GO:0044087)	976	71	43.9	+	1.62	0.000161	0.0223
negative regulation of apoptotic process (GO:0043066)	913	66	41.07	+	1.61	0.000356	0.041
regulation of response to external stimulus (GO:0032101)	1211	87	54.47	+	1.6	3.85e-05	0.00755
regulation of cellular component organization (GO:0051128)	2428	170	109.22	+	1.56	1.56e-08	2.25e-05
regulation of developmental process (GO:0050793)	2666	185	119.92	+	1.54	5.43e-09	1.73e-05
negative regulation of signal transduction (GO:0009968)	1299	90	58.43	+	1.54	9.18e-05	0.014
cytoskeleton organization (GO:0007010)	1211	83	54.47	+	1.52	0.000292	0.0362
vesicle-mediated transport (GO:0016192)	1951	133	87.76	+	1.52	3.74e-06	0.00112
negative regulation of cell communication (GO:0010648)	1415	96	63.65	+	1.51	0.000127	0.0184
negative regulation of signaling (GO:0023057)	1418	96	63.78	+	1.51	0.00013	0.0186
regulation of cell differentiation (GO:0045595)	1880	127	84.57	+	1.5	1.02e-05	0.00267
positive regulation of developmental process (GO:0051094)	1413	95	63.56	+	1.49	0.000167	0.0229
positive regulation of multicellular organismal process (GO:0051240)	1794	119	80.7	+	1.47	4.29e-05	0.00831
regulation of cell population proliferation (GO:0042127)	1674	111	75.3	+	1.47	7.17e-05	0.0119
regulation of immune system process (GO:0002682)	1720	114	77.37	+	1.47	6.65e-05	0.0112
positive regulation of molecular function (GO:0044093)	1833	119	82.45	+	1.44	0.000106	0.0156
negative regulation of response to stimulus (GO:0048585)	1850	120	83.22	+	1.44	9.01e-05	0.0139
regulation of localization (GO:0032879)	2779	178	125	+	1.42	2.04e-06	0.000722
neurogenesis (GO:0022008)	1699	108	76.42	+	1.41	0.000431	0.0483
regulation of multicellular organismal process (GO:0051239)	3242	205	145.83	+	1.41	6.77e-07	0.000316
immune system process (GO:0002376)	2818	175	126.76	+	1.38	1.8e-05	0.00428
regulation of response to stimulus (GO:0048583)	4374	270	196.75	+	1.37	3.07e-08	3.05e-05
anatomical structure morphogenesis (GO:0009653)	2201	135	99.01	+	1.36	0.000351	0.0407
regulation of molecular function (GO:0065009)	3069	188	138.05	+	1.36	1.52e-05	0.00379
response to stress (GO:0006950)	3632	222	163.37	+	1.36	2.05e-06	0.000708
regulation of signal transduction (GO:0009966)	3164	193	142.32	+	1.36	1.56e-05	0.00381
response to organic substance (GO:0010033)	3023	184	135.98	+	1.35	3.11e-05	0.00634
negative regulation of cellular process (GO:0048523)	4963	302	223.24	+	1.35	1.01e-08	1.78e-05
regulation of catalytic activity (GO:0050790)	2391	145	107.55	+	1.35	0.000314	0.0383
positive regulation of response to stimulus (GO:0048584)	2411	146	108.45	+	1.35	0.000328	0.0395
regulation of cell communication (GO:0010646)	3566	214	160.41	+	1.33	1.17e-05	0.00299
regulation of biological quality (GO:0065008)	4092	244	184.07	+	1.33	3.1e-06	0.000967
positive regulation of cellular process (GO:0048522)	5718	340	257.21	+	1.32	7.48e-09	1.7e-05
cellular response to chemical stimulus (GO:0070887)	2930	174	131.8	+	1.32	0.000185	0.0247
regulation of signaling (GO:0023051)	3605	214	162.16	+	1.32	2.31e-05	0.00517
positive regulation of biological process (GO:0048518)	6315	369	284.06	+	1.3	6.69e-09	1.77e-05
positive regulation of macromolecule metabolic process (GO:0010604)	3619	211	162.79	+	1.3	8.85e-05	0.0139
positive regulation of metabolic process (GO:0009893)	3926	228	176.6	+	1.29	5e-05	0.00923
negative regulation of biological process (GO:0048519)	5624	318	252.98	+	1.26	5.03e-06	0.00143
response to chemical (GO:0042221)	4396	244	197.74	+	1.23	0.000428	0.0483
anatomical structure development (GO:0048856)	5472	303	246.14	+	1.23	5.54e-05	0.00968
developmental process (GO:0032502)	5923	325	266.43	+	1.22	4.43e-05	0.00849
regulation of cellular metabolic process (GO:0031323)	6295	345	283.16	+	1.22	2.3e-05	0.00522
multicellular organism development (GO:0007275)	5091	279	229	+	1.22	0.000255	0.0324
regulation of metabolic process (GO:0019222)	7022	384	315.86	+	1.22	5.5e-06	0.00151
cellular component organization or biogenesis (GO:0071840)	5893	321	265.08	+	1.21	9.46e-05	0.0141
cellular component organization (GO:0016043)	5673	305	255.18	+	1.2	0.00041	0.0466
localization (GO:0051179)	5825	313	262.02	+	1.19	0.000342	0.04
primary metabolic process (GO:0044238)	7522	404	338.35	+	1.19	1.45e-05	0.00366
regulation of macromolecule metabolic process (GO:0060255)	6472	347	291.12	+	1.19	0.000143	0.0202
nitrogen compound metabolic process (GO:0006807)	7038	377	316.58	+	1.19	5.25e-05	0.00948
response to stimulus (GO:0050896)	8478	452	381.36	+	1.19	4.42e-06	0.00128
organic substance metabolic process (GO:0071704)	7953	423	357.74	+	1.18	2.07e-05	0.00478
cellular metabolic process (GO:0044237)	7734	405	347.89	+	1.16	0.000173	0.0233
metabolic process (GO:0008152)	8527	444	383.56	+	1.16	8.35e-05	0.0133
regulation of biological process (GO:0050789)	11866	612	533.75	+	1.15	2.19e-07	0.000124
biological regulation (GO:0065007)	12538	645	563.98	+	1.14	4.58e-08	3.46e-05
regulation of cellular process (GO:0050794)	11308	579	508.65	+	1.14	4.33e-06	0.00128
cellular process (GO:0009987)	15520	776	698.12	+	1.11	7.46e-10	3.95e-06
biological_process (GO:0008150)	17833	862	802.16	+	1.07	1.79e-10	2.85e-06
Unclassified (UNCLASSIFIED)	2553	55	114.84	-	0.48	1.79e-10	1.42e-06
detection of stimulus (GO:0051606)	706	11	31.76	-	0.35	4.73e-05	0.00884
detection of stimulus involved in sensory perception (GO:0050906)	543	5	24.43	-	0.2	5.24e-06	0.00146
sensory perception of chemical stimulus (GO:0007606)	533	3	23.98	-	0.13	2.26e-07	0.000124
detection of chemical stimulus (GO:0009593)	512	2	23.03	-	0.09	6.25e-08	4.32e-05
sensory perception of smell (GO:0007608)	461	1	20.74	-	0.05	4.34e-08	3.63e-05
detection of chemical stimulus involved in sensory perception (GO:0050907)	477	1	21.46	-	0.05	3.19e-08	2.98e-05
detection of chemical stimulus involved in sensory perception of smell (GO:0050911)	432	0	19.43	-	< 0.01	1.02e-08	1.63e-05

## Sheet: PANTHER GO Cluster 5
GO Analysis:	Cluster 5
Specific Set	shNR4A3 only regulated genes in the presence of LPS
Date of Analysis:	16.10.20
Analysis Type:	PANTHER Overrepresentation Test (Released 20200728)
Annotation Version and Release Date:	GO Ontology database DOI: 10.5281/zenodo.4033054 Released 2020-09-10
Analyzed List:	Client Text Box Input (Homo sapiens)	There are duplicate IDs in the file. The unique set of IDs will be used.
Reference List:	THP-1 RNAseq Background List.txt (Homo sapiens)	There are duplicate IDs in the file. The unique set of IDs will be used.
Test Type:	FISHER
Correction:	FDR
GO biological process complete	THP-1 RNAseq Background List.txt - REFLIST (20386)	Client Text Box Input (783)	Client Text Box Input (expected)	Client Text Box Input (over/under)	Client Text Box Input (fold Enrichment)	Client Text Box Input (raw P-value)	Client Text Box Input (FDR)
positive regulation of monocyte aggregation (GO:1900625)	3	3	0.12	+	26.04	0.000927	0.0456
regulation of monocyte aggregation (GO:1900623)	3	3	0.12	+	26.04	0.000927	0.0455
p38MAPK cascade (GO:0038066)	8	4	0.31	+	13.02	0.000725	0.0377
negative regulation of actin nucleation (GO:0051126)	9	4	0.35	+	11.57	0.00102	0.049
regulation of ribonuclease activity (GO:0060700)	9	4	0.35	+	11.57	0.00102	0.0488
L-serine metabolic process (GO:0006563)	12	5	0.46	+	10.85	0.000292	0.0196
cellular response to interferon-alpha (GO:0035457)	12	5	0.46	+	10.85	0.000292	0.0195
negative regulation of programmed necrotic cell death (GO:0062099)	15	6	0.58	+	10.41	8.46e-05	0.0069
negative regulation of necroptotic process (GO:0060546)	14	5	0.54	+	9.3	0.000516	0.0291
negative regulation of necrotic cell death (GO:0060547)	18	6	0.69	+	8.68	0.000191	0.014
type I interferon signaling pathway (GO:0060337)	70	22	2.69	+	8.18	1.88e-12	1.5e-08
cellular response to type I interferon (GO:0071357)	70	22	2.69	+	8.18	1.88e-12	9.97e-09
response to interferon-alpha (GO:0035455)	23	7	0.88	+	7.92	8.91e-05	0.00719
response to type I interferon (GO:0034340)	75	22	2.88	+	7.64	5.9e-12	1.34e-08
respiratory burst (GO:0045730)	21	6	0.81	+	7.44	0.000382	0.0236
regulation of programmed necrotic cell death (GO:0062098)	21	6	0.81	+	7.44	0.000382	0.0235
negative regulation of synapse organization (GO:1905809)	25	6	0.96	+	6.25	0.000838	0.042
negative regulation of viral genome replication (GO:0045071)	61	14	2.34	+	5.98	5.52e-07	0.00012
regulation of necrotic cell death (GO:0010939)	31	7	1.19	+	5.88	0.000427	0.0253
cellular response to virus (GO:0098586)	37	8	1.42	+	5.63	0.000216	0.0155
positive regulation of interferon-beta production (GO:0032728)	33	7	1.27	+	5.52	0.000592	0.0321
lipopolysaccharide-mediated signaling pathway (GO:0031663)	35	7	1.34	+	5.21	0.000803	0.0409
interferon-gamma-mediated signaling pathway (GO:0060333)	70	13	2.69	+	4.84	1.06e-05	0.00128
negative regulation of leukocyte apoptotic process (GO:2000107)	49	9	1.88	+	4.78	0.000259	0.0179
negative regulation of viral process (GO:0048525)	107	19	4.11	+	4.62	1.93e-07	5.02e-05
positive regulation of response to cytokine stimulus (GO:0060760)	57	10	2.19	+	4.57	0.000166	0.0126
vascular endothelial growth factor receptor signaling pathway (GO:0048010)	71	12	2.73	+	4.4	5.24e-05	0.00471
regulation of erythrocyte differentiation (GO:0045646)	48	8	1.84	+	4.34	0.000997	0.0485
positive regulation of chemokine production (GO:0032722)	62	10	2.38	+	4.2	0.000305	0.02
negative regulation of viral life cycle (GO:1903901)	87	14	3.34	+	4.19	2.08e-05	0.00216
regulation of lymphocyte apoptotic process (GO:0070228)	57	9	2.19	+	4.11	0.000693	0.0363
apoptotic mitochondrial changes (GO:0008637)	58	9	2.23	+	4.04	0.000775	0.04
regulation of viral genome replication (GO:0045069)	100	15	3.84	+	3.91	2.23e-05	0.00227
regulation of leukocyte apoptotic process (GO:2000106)	88	13	3.38	+	3.85	8.91e-05	0.00723
stress-activated MAPK cascade (GO:0051403)	109	16	4.19	+	3.82	1.53e-05	0.00168
cellular amino acid biosynthetic process (GO:0008652)	83	12	3.19	+	3.76	0.000197	0.0144
defense response to virus (GO:0051607)	215	31	8.26	+	3.75	2.68e-09	2.03e-06
stress-activated protein kinase signaling cascade (GO:0031098)	124	17	4.76	+	3.57	1.86e-05	0.00197
integrin-mediated signaling pathway (GO:0007229)	100	13	3.84	+	3.38	0.000279	0.019
viral entry into host cell (GO:0046718)	100	13	3.84	+	3.38	0.000279	0.0189
postsynapse organization (GO:0099173)	85	11	3.26	+	3.37	0.000834	0.042
JNK cascade (GO:0007254)	86	11	3.3	+	3.33	0.00091	0.0452
ephrin receptor signaling pathway (GO:0048013)	86	11	3.3	+	3.33	0.00091	0.0451
regulation of phagocytosis (GO:0050764)	94	12	3.61	+	3.32	0.000549	0.0305
response to hydrogen peroxide (GO:0042542)	119	15	4.57	+	3.28	0.000133	0.0103
response to virus (GO:0009615)	302	37	11.6	+	3.19	4.48e-09	2.54e-06
entry into host (GO:0044409)	108	13	4.15	+	3.13	0.000545	0.0304
regulation of viral life cycle (GO:1903900)	158	19	6.07	+	3.13	3.22e-05	0.00309
negative regulation of developmental growth (GO:0048640)	109	13	4.19	+	3.11	0.00059	0.0322
regulation of viral process (GO:0050792)	221	26	8.49	+	3.06	1.76e-06	0.000317
cellular response to interferon-gamma (GO:0071346)	162	19	6.22	+	3.05	4.39e-05	0.00408
movement in host environment (GO:0052126)	113	13	4.34	+	3	0.000802	0.041
regulation of tumor necrosis factor production (GO:0032680)	152	17	5.84	+	2.91	0.000184	0.0136
positive regulation of cysteine-type endopeptidase activity (GO:2001056)	154	17	5.91	+	2.87	0.000211	0.0152
regulation of symbiotic process (GO:0043903)	236	26	9.06	+	2.87	5.22e-06	0.000769
regulation of tumor necrosis factor superfamily cytokine production (GO:1903555)	155	17	5.95	+	2.86	0.000227	0.0159
response to interferon-gamma (GO:0034341)	184	20	7.07	+	2.83	7.37e-05	0.0062
protein complex oligomerization (GO:0051259)	233	25	8.95	+	2.79	1.19e-05	0.00138
positive regulation of peptidase activity (GO:0010952)	197	21	7.57	+	2.78	6.35e-05	0.00555
import into cell (GO:0098657)	179	19	6.88	+	2.76	0.000147	0.0112
peptidyl-tyrosine modification (GO:0018212)	154	16	5.91	+	2.71	0.000591	0.0322
cytokine production (GO:0001816)	165	17	6.34	+	2.68	0.000441	0.0259
regulation of endothelial cell migration (GO:0010594)	165	17	6.34	+	2.68	0.000441	0.0258
regulation of wound healing (GO:0061041)	147	15	5.65	+	2.66	0.00102	0.049
regulation of dendrite development (GO:0050773)	157	16	6.03	+	2.65	0.000715	0.0373
regulation of response to wounding (GO:1903034)	177	18	6.8	+	2.65	0.00035	0.0223
positive regulation of endopeptidase activity (GO:0010950)	177	18	6.8	+	2.65	0.00035	0.0223
response to reactive oxygen species (GO:0000302)	197	20	7.57	+	2.64	0.000172	0.0129
protein homooligomerization (GO:0051260)	179	18	6.88	+	2.62	0.000396	0.0241
regulation of cysteine-type endopeptidase activity (GO:2000116)	242	24	9.29	+	2.58	5.64e-05	0.00501
negative regulation of cell projection organization (GO:0031345)	182	18	6.99	+	2.57	0.000475	0.0274
negative regulation of cell activation (GO:0050866)	205	20	7.87	+	2.54	0.000278	0.019
regulation of neuron apoptotic process (GO:0043523)	218	21	8.37	+	2.51	0.000348	0.0223
regulation of protein binding (GO:0043393)	212	20	8.14	+	2.46	0.000566	0.0313
regulation of epithelial cell migration (GO:0010632)	228	21	8.76	+	2.4	0.000483	0.0276
regulation of I-kappaB kinase/NF-kappaB signaling (GO:0043122)	251	23	9.64	+	2.39	0.000264	0.0182
negative regulation of cellular component movement (GO:0051271)	318	29	12.21	+	2.37	4.3e-05	0.00405
activation of protein kinase activity (GO:0032147)	330	30	12.67	+	2.37	4.93e-05	0.00448
positive regulation of programmed cell death (GO:0043068)	663	60	25.46	+	2.36	5.03e-09	2.76e-06
cellular response to biotic stimulus (GO:0071216)	222	20	8.53	+	2.35	0.000812	0.0412
positive regulation of apoptotic process (GO:0043065)	657	59	25.23	+	2.34	1.32e-08	5.98e-06
positive regulation of leukocyte cell-cell adhesion (GO:1903039)	236	21	9.06	+	2.32	0.00067	0.0355
positive regulation of cell death (GO:0010942)	720	64	27.65	+	2.31	3.12e-09	2.15e-06
negative regulation of cytokine production (GO:0001818)	282	25	10.83	+	2.31	0.000317	0.0207
negative regulation of locomotion (GO:0040013)	316	28	12.14	+	2.31	0.000118	0.0092
positive regulation of immune effector process (GO:0002699)	227	20	8.72	+	2.29	0.000999	0.0484
negative regulation of cell motility (GO:2000146)	284	25	10.91	+	2.29	0.00033	0.0214
positive regulation of proteolysis (GO:0045862)	369	32	14.17	+	2.26	4.54e-05	0.00417
regulation of leukocyte differentiation (GO:1902105)	289	25	11.1	+	2.25	0.000376	0.0233
regulation of peptidase activity (GO:0052547)	454	39	17.44	+	2.24	9.01e-06	0.00113
positive regulation of cell-cell adhesion (GO:0022409)	280	24	10.75	+	2.23	0.000552	0.0306
negative regulation of cell migration (GO:0030336)	269	23	10.33	+	2.23	0.000766	0.0396
regulation of ERK1 and ERK2 cascade (GO:0070372)	293	25	11.25	+	2.22	0.000425	0.0253
positive regulation of neuron projection development (GO:0010976)	294	25	11.29	+	2.21	0.000439	0.0259
regulation of endopeptidase activity (GO:0052548)	424	36	16.29	+	2.21	2.57e-05	0.00255
regulation of innate immune response (GO:0045088)	297	25	11.41	+	2.19	0.000486	0.0277
regulation of angiogenesis (GO:0045765)	309	26	11.87	+	2.19	0.000368	0.0231
regulation of DNA-binding transcription factor activity (GO:0051090)	441	37	16.94	+	2.18	2.32e-05	0.00234
regulation of leukocyte cell-cell adhesion (GO:1903037)	322	27	12.37	+	2.18	0.000292	0.0196
inflammatory response (GO:0006954)	518	43	19.9	+	2.16	6.81e-06	0.000934
apoptotic signaling pathway (GO:0097190)	291	24	11.18	+	2.15	0.000793	0.0408
regulation of vasculature development (GO:1901342)	342	28	13.14	+	2.13	0.000389	0.0239
response to cytokine (GO:0034097)	1126	92	43.25	+	2.13	6.31e-11	8.36e-08
positive regulation of kinase activity (GO:0033674)	614	50	23.58	+	2.12	2.82e-06	0.000458
lymphocyte activation (GO:0046649)	393	32	15.09	+	2.12	0.000139	0.0107
cellular response to cytokine stimulus (GO:0071345)	1036	84	39.79	+	2.11	5.73e-10	6.07e-07
positive regulation of transferase activity (GO:0051347)	694	56	26.66	+	2.1	5.94e-07	0.000124
regulation of neuron projection development (GO:0010975)	522	42	20.05	+	2.09	2.02e-05	0.00212
cytokine-mediated signaling pathway (GO:0019221)	698	56	26.81	+	2.09	9.46e-07	0.00019
innate immune response (GO:0045087)	823	66	31.61	+	2.09	8.31e-08	2.64e-05
positive regulation of cell motility (GO:2000147)	551	44	21.16	+	2.08	1.31e-05	0.00148
positive regulation of cell migration (GO:0030335)	528	42	20.28	+	2.07	2.36e-05	0.00236
positive regulation of locomotion (GO:0040017)	567	45	21.78	+	2.07	1.6e-05	0.00174
immune effector process (GO:0002252)	1085	86	41.67	+	2.06	1.21e-09	1.13e-06
regulation of cell activation (GO:0050865)	658	52	25.27	+	2.06	3.64e-06	0.000567
regulation of actin filament-based process (GO:0032970)	409	32	15.71	+	2.04	0.000294	0.0194
regulation of leukocyte activation (GO:0002694)	616	48	23.66	+	2.03	1.33e-05	0.00149
regulation of cell motility (GO:2000145)	950	74	36.49	+	2.03	3.5e-08	1.33e-05
regulation of cellular component movement (GO:0051270)	1040	81	39.95	+	2.03	7.46e-09	3.83e-06
regulation of cell migration (GO:0030334)	889	69	34.15	+	2.02	1.5e-07	4.27e-05
leukocyte degranulation (GO:0043299)	504	39	19.36	+	2.01	7.61e-05	0.00633
positive regulation of cellular component movement (GO:0051272)	569	44	21.85	+	2.01	2.87e-05	0.00283
blood vessel morphogenesis (GO:0048514)	414	32	15.9	+	2.01	0.000339	0.0218
positive regulation of MAPK cascade (GO:0043410)	544	42	20.89	+	2.01	4.92e-05	0.0045
regulation of plasma membrane bounded cell projection organization (GO:0120035)	700	54	26.89	+	2.01	4.38e-06	0.00067
response to oxidative stress (GO:0006979)	402	31	15.44	+	2.01	0.000445	0.0259
cell morphogenesis involved in differentiation (GO:0000904)	571	44	21.93	+	2.01	3.02e-05	0.00293
regulation of cytokine production (GO:0001817)	740	57	28.42	+	2.01	2.01e-06	0.000352
regulation of actin cytoskeleton organization (GO:0032956)	365	28	14.02	+	2	0.001	0.0484
regulation of cell-cell adhesion (GO:0022407)	432	33	16.59	+	1.99	0.000406	0.0245
positive regulation of protein kinase activity (GO:0045860)	537	41	20.63	+	1.99	7.3e-05	0.00617
positive regulation of intracellular signal transduction (GO:1902533)	1048	80	40.25	+	1.99	2.21e-08	9.26e-06
regulation of cell projection organization (GO:0031344)	709	54	27.23	+	1.98	5.26e-06	0.000768
cell morphogenesis involved in neuron differentiation (GO:0048667)	460	35	17.67	+	1.98	0.000253	0.0176
transmembrane receptor protein tyrosine kinase signaling pathway (GO:0007169)	527	40	20.24	+	1.98	0.000101	0.00804
regulation of locomotion (GO:0040012)	992	75	38.1	+	1.97	1.03e-07	3.09e-05
positive regulation of cell projection organization (GO:0031346)	399	30	15.33	+	1.96	0.00102	0.0489
regulation of MAPK cascade (GO:0043408)	732	55	28.12	+	1.96	7.07e-06	0.000952
regulation of cell morphogenesis (GO:0022604)	506	38	19.43	+	1.96	0.000189	0.014
regulation of apoptotic process (GO:0042981)	1563	117	60.03	+	1.95	2.12e-11	3.75e-08
positive regulation of leukocyte activation (GO:0002696)	415	31	15.94	+	1.94	0.000826	0.0418
positive regulation of cell activation (GO:0050867)	429	32	16.48	+	1.94	0.000654	0.0349
regulation of programmed cell death (GO:0043067)	1585	118	60.88	+	1.94	2.81e-11	4.47e-08
small molecule catabolic process (GO:0044282)	430	32	16.52	+	1.94	0.00067	0.0356
plasma membrane bounded cell projection morphogenesis (GO:0120039)	512	38	19.67	+	1.93	0.000217	0.0155
cell morphogenesis (GO:0000902)	729	54	28	+	1.93	1.12e-05	0.00134
leukocyte activation (GO:0045321)	932	69	35.8	+	1.93	7.16e-07	0.000148
cell projection morphogenesis (GO:0048858)	516	38	19.82	+	1.92	0.000335	0.0216
regulation of kinase activity (GO:0043549)	912	67	35.03	+	1.91	1.35e-06	0.000256
negative regulation of apoptotic process (GO:0043066)	913	67	35.07	+	1.91	1.37e-06	0.000257
cell activation involved in immune response (GO:0002263)	627	46	24.08	+	1.91	6.58e-05	0.00569
apoptotic process (GO:0006915)	914	67	35.11	+	1.91	1.4e-06	0.000258
positive regulation of hydrolase activity (GO:0051345)	778	57	29.88	+	1.91	8.67e-06	0.0011
positive regulation of catalytic activity (GO:0043085)	1477	108	56.73	+	1.9	4.68e-10	5.32e-07
negative regulation of programmed cell death (GO:0043069)	931	68	35.76	+	1.9	1.17e-06	0.00023
response to inorganic substance (GO:0010035)	548	40	21.05	+	1.9	0.000218	0.0155
regulation of transferase activity (GO:0051338)	1029	75	39.52	+	1.9	4.17e-07	9.62e-05
neuron projection morphogenesis (GO:0048812)	508	37	19.51	+	1.9	0.000469	0.0271
neuron projection development (GO:0031175)	702	51	26.96	+	1.89	3.09e-05	0.00298
regulation of protein kinase activity (GO:0045859)	802	58	30.8	+	1.88	1.14e-05	0.00135
leukocyte activation involved in immune response (GO:0002366)	623	45	23.93	+	1.88	0.000103	0.00814
regulation of inflammatory response (GO:0050727)	554	40	21.28	+	1.88	0.000351	0.0222
regulation of lymphocyte activation (GO:0051249)	527	38	20.24	+	1.88	0.000399	0.0242
negative regulation of response to external stimulus (GO:0032102)	569	41	21.85	+	1.88	0.000273	0.0187
myeloid leukocyte mediated immunity (GO:0002444)	514	37	19.74	+	1.87	0.000515	0.0291
defense response to other organism (GO:0098542)	1018	73	39.1	+	1.87	9.04e-07	0.000184
regulation of cell death (GO:0010941)	1718	123	65.99	+	1.86	9.34e-11	1.14e-07
regulation of anatomical structure size (GO:0090066)	533	38	20.47	+	1.86	0.000639	0.0342
myeloid cell activation involved in immune response (GO:0002275)	519	37	19.93	+	1.86	0.000567	0.0312
positive regulation of developmental process (GO:0051094)	1413	100	54.27	+	1.84	1.13e-08	5.29e-06
regulation of hydrolase activity (GO:0051336)	1301	92	49.97	+	1.84	5.85e-08	2.02e-05
cell part morphogenesis (GO:0032990)	538	38	20.66	+	1.84	0.000675	0.0356
myeloid leukocyte activation (GO:0002274)	585	41	22.47	+	1.82	0.000499	0.0283
regulation of proteolysis (GO:0030162)	745	52	28.61	+	1.82	7.51e-05	0.00628
cell activation (GO:0001775)	1079	75	41.44	+	1.81	1.83e-06	0.000327
enzyme linked receptor protein signaling pathway (GO:0007167)	734	51	28.19	+	1.81	9.96e-05	0.00796
regulated exocytosis (GO:0045055)	692	48	26.58	+	1.81	0.000208	0.015
negative regulation of cell death (GO:0060548)	1024	71	39.33	+	1.81	4.86e-06	0.000735
regulation of anatomical structure morphogenesis (GO:0022603)	1111	77	42.67	+	1.8	1.62e-06	0.000297
positive regulation of cell differentiation (GO:0045597)	1012	70	38.87	+	1.8	6.4e-06	0.000885
regulation of neuron differentiation (GO:0045664)	680	47	26.12	+	1.8	0.000196	0.0144
programmed cell death (GO:0012501)	1045	72	40.14	+	1.79	4.2e-06	0.000648
neuron development (GO:0048666)	858	59	32.95	+	1.79	3.4e-05	0.00324
secretion by cell (GO:0032940)	977	67	37.53	+	1.79	1.05e-05	0.00127
exocytosis (GO:0006887)	788	54	30.27	+	1.78	8.13e-05	0.00669
export from cell (GO:0140352)	1025	70	39.37	+	1.78	7.62e-06	0.00102
negative regulation of protein modification process (GO:0031400)	616	42	23.66	+	1.78	0.000689	0.0362
defense response (GO:0006952)	1414	96	54.31	+	1.77	1.83e-07	4.84e-05
regulation of intracellular signal transduction (GO:1902531)	1830	124	70.29	+	1.76	2.32e-09	1.84e-06
regulation of response to external stimulus (GO:0032101)	1211	82	46.51	+	1.76	1.93e-06	0.000341
tube morphogenesis (GO:0035239)	666	45	25.58	+	1.76	0.000518	0.0291
cellular response to oxygen-containing compound (GO:1901701)	1081	73	41.52	+	1.76	8.41e-06	0.0011
cell death (GO:0008219)	1083	73	41.6	+	1.75	8.58e-06	0.0011
regulation of catalytic activity (GO:0050790)	2391	161	91.84	+	1.75	5.44e-12	1.44e-08
positive regulation of molecular function (GO:0044093)	1833	123	70.4	+	1.75	3.69e-09	2.26e-06
cellular component morphogenesis (GO:0032989)	626	42	24.04	+	1.75	0.000795	0.0407
positive regulation of multicellular organismal process (GO:0051240)	1794	120	68.91	+	1.74	7.99e-09	3.97e-06
positive regulation of phosphorylation (GO:0042327)	1092	73	41.94	+	1.74	9.69e-06	0.00119
regulation of developmental process (GO:0050793)	2666	178	102.4	+	1.74	4.97e-13	7.89e-09
regulation of cell development (GO:0060284)	976	65	37.49	+	1.73	4.52e-05	0.00418
response to other organism (GO:0051707)	1414	94	54.31	+	1.73	5.77e-07	0.000124
metal ion transport (GO:0030001)	647	43	24.85	+	1.73	0.000927	0.0454
response to external biotic stimulus (GO:0043207)	1416	94	54.39	+	1.73	5.93e-07	0.000126
response to biotic stimulus (GO:0009607)	1448	96	55.62	+	1.73	5.25e-07	0.000118
negative regulation of cellular component organization (GO:0051129)	725	48	27.85	+	1.72	0.00044	0.0259
positive regulation of protein phosphorylation (GO:0001934)	1015	67	38.98	+	1.72	4.36e-05	0.00408
regulation of defense response (GO:0031347)	868	57	33.34	+	1.71	0.000164	0.0125
regulation of multicellular organismal development (GO:2000026)	2102	138	80.74	+	1.71	1.6e-09	1.41e-06
positive regulation of cell population proliferation (GO:0008284)	945	62	36.3	+	1.71	0.000103	0.00811
regulation of cell adhesion (GO:0030155)	720	47	27.65	+	1.7	0.000829	0.0418
negative regulation of developmental process (GO:0051093)	981	64	37.68	+	1.7	7.09e-05	0.00603
positive regulation of phosphorus metabolic process (GO:0010562)	1166	76	44.78	+	1.7	1.73e-05	0.00185
positive regulation of phosphate metabolic process (GO:0045937)	1166	76	44.78	+	1.7	1.73e-05	0.00184
regulation of immune system process (GO:0002682)	1720	111	66.06	+	1.68	1.79e-07	4.83e-05
regulation of cell population proliferation (GO:0042127)	1674	108	64.3	+	1.68	2.64e-07	6.55e-05
positive regulation of immune system process (GO:0002684)	1089	70	41.83	+	1.67	5.52e-05	0.00493
locomotion (GO:0040011)	1340	86	51.47	+	1.67	7.94e-06	0.00105
neurogenesis (GO:0022008)	1699	109	65.26	+	1.67	3.11e-07	7.49e-05
regulation of neurogenesis (GO:0050767)	845	54	32.46	+	1.66	0.000542	0.0303
immune response (GO:0006955)	1910	122	73.36	+	1.66	6.25e-08	2.11e-05
cell migration (GO:0016477)	971	62	37.29	+	1.66	0.00018	0.0135
negative regulation of multicellular organismal process (GO:0051241)	1238	79	47.55	+	1.66	2.13e-05	0.00218
regulation of nervous system development (GO:0051960)	957	61	36.76	+	1.66	0.000226	0.0159
regulation of protein phosphorylation (GO:0001932)	1465	93	56.27	+	1.65	4.94e-06	0.000741
regulation of immune response (GO:0050776)	1137	72	43.67	+	1.65	7.72e-05	0.00639
plasma membrane bounded cell projection organization (GO:0120036)	1154	73	44.32	+	1.65	6.26e-05	0.0055
secretion (GO:0046903)	1094	69	42.02	+	1.64	0.000112	0.00876
regulation of cell differentiation (GO:0045595)	1880	118	72.21	+	1.63	2.75e-07	6.73e-05
regulation of molecular function (GO:0065009)	3069	192	117.88	+	1.63	1.36e-11	2.69e-08
cell projection organization (GO:0030030)	1200	75	46.09	+	1.63	6.35e-05	0.00552
response to external stimulus (GO:0009605)	2533	158	97.29	+	1.62	1.99e-09	1.66e-06
regulation of response to stress (GO:0080134)	1636	102	62.84	+	1.62	2.96e-06	0.000475
regulation of multicellular organismal process (GO:0051239)	3242	202	124.52	+	1.62	4.7e-12	1.49e-08
intracellular signal transduction (GO:0035556)	1691	105	64.95	+	1.62	2.24e-06	0.000388
negative regulation of cellular protein metabolic process (GO:0032269)	1063	66	40.83	+	1.62	0.000242	0.0169
generation of neurons (GO:0048699)	1595	99	61.26	+	1.62	5.97e-06	0.000841
central nervous system development (GO:0007417)	1019	63	39.14	+	1.61	0.000353	0.0222
cellular response to organic substance (GO:0071310)	2362	146	90.72	+	1.61	1.94e-08	8.56e-06
regulation of phosphorylation (GO:0042325)	1638	101	62.91	+	1.61	5.65e-06	0.000809
positive regulation of signal transduction (GO:0009967)	1670	102	64.14	+	1.59	6.89e-06	0.000937
response to oxygen-containing compound (GO:1901700)	1609	98	61.8	+	1.59	1.23e-05	0.00141
positive regulation of signaling (GO:0023056)	1857	113	71.32	+	1.58	2.28e-06	0.000389
localization of cell (GO:0051674)	1102	67	42.33	+	1.58	0.000415	0.0249
cell motility (GO:0048870)	1102	67	42.33	+	1.58	0.000415	0.0248
cell development (GO:0048468)	1664	101	63.91	+	1.58	9.28e-06	0.00115
negative regulation of protein metabolic process (GO:0051248)	1122	68	43.09	+	1.58	0.000351	0.0222
positive regulation of cell communication (GO:0010647)	1850	112	71.06	+	1.58	3.04e-06	0.000478
neuron differentiation (GO:0030182)	1059	64	40.67	+	1.57	0.000602	0.0325
positive regulation of response to stimulus (GO:0048584)	2411	145	92.6	+	1.57	1.25e-07	3.67e-05
positive regulation of cellular protein metabolic process (GO:0032270)	1630	98	62.61	+	1.57	1.91e-05	0.00201
nervous system development (GO:0007399)	2429	146	93.29	+	1.56	1.02e-07	3.11e-05
cell surface receptor signaling pathway (GO:0007166)	2500	150	96.02	+	1.56	7.83e-08	2.54e-05
immune system process (GO:0002376)	2818	169	108.24	+	1.56	7.2e-09	3.81e-06
positive regulation of protein metabolic process (GO:0051247)	1713	102	65.79	+	1.55	2.12e-05	0.00219
regulation of localization (GO:0032879)	2779	165	106.74	+	1.55	2.71e-08	1.05e-05
positive regulation of protein modification process (GO:0031401)	1247	74	47.9	+	1.55	0.000375	0.0234
regulation of protein modification process (GO:0031399)	1887	111	72.48	+	1.53	1.2e-05	0.00139
negative regulation of signal transduction (GO:0009968)	1299	76	49.89	+	1.52	0.000481	0.0276
response to abiotic stimulus (GO:0009628)	1181	69	45.36	+	1.52	0.000853	0.0427
regulation of phosphate metabolic process (GO:0019220)	1837	107	70.56	+	1.52	2.9e-05	0.00285
regulation of phosphorus metabolic process (GO:0051174)	1838	107	70.6	+	1.52	2.92e-05	0.00285
cellular response to chemical stimulus (GO:0070887)	2930	170	112.54	+	1.51	7.21e-08	2.39e-05
ion transport (GO:0006811)	1347	78	51.74	+	1.51	0.000468	0.0271
negative regulation of response to stimulus (GO:0048585)	1850	106	71.06	+	1.49	6.89e-05	0.00592
anatomical structure morphogenesis (GO:0009653)	2201	126	84.54	+	1.49	1.15e-05	0.00135
negative regulation of cell communication (GO:0010648)	1415	81	54.35	+	1.49	0.000611	0.0329
negative regulation of signaling (GO:0023057)	1418	81	54.46	+	1.49	0.000619	0.0332
regulation of cellular protein metabolic process (GO:0032268)	2685	151	103.13	+	1.46	2.98e-06	0.000474
response to organic substance (GO:0010033)	3023	170	116.11	+	1.46	5.46e-07	0.00012
interspecies interaction between organisms (GO:0044419)	2083	117	80.01	+	1.46	5.94e-05	0.00525
response to stress (GO:0006950)	3632	204	139.5	+	1.46	2.08e-08	8.94e-06
cellular response to stress (GO:0033554)	1754	98	67.37	+	1.45	0.000293	0.0195
movement of cell or subcellular component (GO:0006928)	1593	88	61.19	+	1.44	0.000927	0.0458
phosphate-containing compound metabolic process (GO:0006796)	2158	119	82.89	+	1.44	9.9e-05	0.00795
regulation of protein metabolic process (GO:0051246)	2829	155	108.66	+	1.43	8.05e-06	0.00106
regulation of transport (GO:0051049)	1812	99	69.6	+	1.42	0.000579	0.0317
phosphorus metabolic process (GO:0006793)	2185	119	83.92	+	1.42	0.000173	0.013
tissue development (GO:0009888)	1775	96	68.18	+	1.41	0.00103	0.049
system development (GO:0048731)	4512	244	173.3	+	1.41	9.7e-09	4.67e-06
cell differentiation (GO:0030154)	3777	204	145.07	+	1.41	3.49e-07	8.29e-05
regulation of biological quality (GO:0065008)	4092	221	157.17	+	1.41	8.63e-08	2.69e-05
regulation of response to stimulus (GO:0048583)	4374	236	168	+	1.4	2.43e-08	9.68e-06
positive regulation of cellular process (GO:0048522)	5718	308	219.62	+	1.4	2.9e-11	4.19e-08
positive regulation of cellular metabolic process (GO:0031325)	3448	185	132.43	+	1.4	2.61e-06	0.000432
regulation of signal transduction (GO:0009966)	3164	169	121.53	+	1.39	1.27e-05	0.00145
positive regulation of biological process (GO:0048518)	6315	337	242.55	+	1.39	3.91e-12	1.55e-08
multicellular organism development (GO:0007275)	5091	271	195.54	+	1.39	3.96e-09	2.33e-06
cellular developmental process (GO:0048869)	3834	204	147.26	+	1.39	1.05e-06	0.000209
anatomical structure development (GO:0048856)	5472	291	210.17	+	1.38	7.09e-10	7.05e-07
regulation of cellular component organization (GO:0051128)	2428	129	93.26	+	1.38	0.000218	0.0154
positive regulation of macromolecule metabolic process (GO:0010604)	3619	191	139	+	1.37	5e-06	0.000743
regulation of signaling (GO:0023051)	3605	190	138.46	+	1.37	6.05e-06	0.000844
positive regulation of metabolic process (GO:0009893)	3926	206	150.79	+	1.37	2.58e-06	0.000432
regulation of cell communication (GO:0010646)	3566	187	136.97	+	1.37	8.85e-06	0.00112
positive regulation of nitrogen compound metabolic process (GO:0051173)	3261	170	125.25	+	1.36	3.94e-05	0.00373
developmental process (GO:0032502)	5923	307	227.49	+	1.35	2.9e-09	2.09e-06
negative regulation of cellular process (GO:0048523)	4963	255	190.62	+	1.34	3.67e-07	8.59e-05
animal organ development (GO:0048513)	3269	167	125.56	+	1.33	0.000139	0.0106
signaling (GO:0023052)	5484	279	210.63	+	1.32	1.51e-07	4.22e-05
cellular localization (GO:0051641)	2993	152	114.96	+	1.32	0.000402	0.0243
cell communication (GO:0007154)	5576	283	214.17	+	1.32	1.41e-07	4.07e-05
transport (GO:0006810)	4541	230	174.41	+	1.32	5.6e-06	0.000809
negative regulation of biological process (GO:0048519)	5624	284	216.01	+	1.31	2.32e-07	5.96e-05
localization (GO:0051179)	5825	292	223.73	+	1.31	2.52e-07	6.36e-05
signal transduction (GO:0007165)	5128	257	196.96	+	1.3	2.66e-06	0.000436
establishment of localization (GO:0051234)	4673	233	179.48	+	1.3	1.53e-05	0.00168
negative regulation of metabolic process (GO:0009892)	3193	159	122.64	+	1.3	0.000683	0.0359
response to chemical (GO:0042221)	4396	217	168.84	+	1.29	6.96e-05	0.00595
regulation of macromolecule metabolic process (GO:0060255)	6472	310	248.58	+	1.25	5.76e-06	0.000817
regulation of cellular metabolic process (GO:0031323)	6295	301	241.78	+	1.24	1.03e-05	0.00126
regulation of metabolic process (GO:0019222)	7022	335	269.71	+	1.24	2.43e-06	0.00041
regulation of primary metabolic process (GO:0080090)	6084	288	233.68	+	1.23	4.98e-05	0.0045
regulation of nitrogen compound metabolic process (GO:0051171)	5886	278	226.07	+	1.23	8.37e-05	0.00686
cellular response to stimulus (GO:0051716)	6763	319	259.76	+	1.23	1.49e-05	0.00166
regulation of gene expression (GO:0010468)	4882	229	187.51	+	1.22	0.00089	0.0444
response to stimulus (GO:0050896)	8478	397	325.63	+	1.22	4.92e-07	0.000112
cellular component organization (GO:0016043)	5673	265	217.89	+	1.22	0.000304	0.0201
multicellular organismal process (GO:0032501)	7121	332	273.51	+	1.21	2.26e-05	0.00228
regulation of cellular process (GO:0050794)	11308	511	434.33	+	1.18	5.27e-08	1.86e-05
regulation of biological process (GO:0050789)	11866	532	455.76	+	1.17	4.14e-08	1.53e-05
biological regulation (GO:0065007)	12538	562	481.57	+	1.17	3.53e-09	2.24e-06
cellular process (GO:0009987)	15520	648	596.1	+	1.09	1.17e-05	0.00137
biological_process (GO:0008150)	17833	728	684.94	+	1.06	1.27e-06	0.000246
Unclassified (UNCLASSIFIED)	2553	55	98.06	-	0.56	1.27e-06	0.000243
RNA processing (GO:0006396)	918	17	35.26	-	0.48	0.000974	0.0475
amide biosynthetic process (GO:0043604)	545	6	20.93	-	0.29	0.000324	0.0211
translation (GO:0006412)	392	3	15.06	-	0.2	0.000393	0.024
detection of stimulus involved in sensory perception (GO:0050906)	543	4	20.86	-	0.19	1.62e-05	0.00176
peptide biosynthetic process (GO:0043043)	417	3	16.02	-	0.19	0.000201	0.0146
detection of chemical stimulus (GO:0009593)	512	3	19.67	-	0.15	8.48e-06	0.0011
detection of chemical stimulus involved in sensory perception of smell (GO:0050911)	432	0	16.59	-	< 0.01	1.79e-07	4.91e-05
detection of chemical stimulus involved in sensory perception (GO:0050907)	477	0	18.32	-	< 0.01	2.24e-08	9.12e-06
sensory perception of smell (GO:0007608)	461	0	17.71	-	< 0.01	5.23e-08	1.89e-05
sensory perception of chemical stimulus (GO:0007606)	533	0	20.47	-	< 0.01	3.2e-09	2.12e-06

## Sheet: PANTHER GO Cluster 6
GO Analysis:	Cluster 6
Date of Analysis:	shNR4A2 & shNR4A3 regulated genes in presence of LPS
Analysis Type:	PANTHER Overrepresentation Test (Released 20200728)
Annotation Version and Release Date:	GO Ontology database DOI: 10.5281/zenodo.4033054 Released 2020-09-10
Analyzed List:	Client Text Box Input (Homo sapiens)
Reference List:	THP-1 RNAseq Background List.txt (Homo sapiens)	There are duplicate IDs in the file. The unique set of IDs will be used.
Test Type:	FISHER
Correction:	FDR
GO biological process complete	THP-1 RNAseq Background List.txt - REFLIST (20386)	Client Text Box Input (565)	Client Text Box Input (expected)	Client Text Box Input (over/under)	Client Text Box Input (fold Enrichment)	Client Text Box Input (raw P-value)	Client Text Box Input (FDR)
T cell activation via T cell receptor contact with antigen bound to MHC molecule on antigen presenting cell (GO:0002291)	4	3	0.11	+	27.06	0.00063	0.0251
regulation of guanyl-nucleotide exchange factor activity (GO:1905097)	9	4	0.25	+	16.04	0.000308	0.0139
regulation of chemokine-mediated signaling pathway (GO:0070099)	10	4	0.28	+	14.43	0.000422	0.0182
establishment of endothelial intestinal barrier (GO:0090557)	11	4	0.3	+	13.12	0.000564	0.023
interleukin-7-mediated signaling pathway (GO:0038111)	19	6	0.53	+	11.39	4.28e-05	0.00273
negative regulation of interleukin-12 production (GO:0032695)	17	5	0.47	+	10.61	0.000252	0.012
amyloid-beta clearance (GO:0097242)	22	5	0.61	+	8.2	0.000692	0.0273
negative regulation of tissue remodeling (GO:0034104)	23	5	0.64	+	7.84	0.000824	0.0317
response to mineralocorticoid (GO:0051385)	33	7	0.91	+	7.65	8.6e-05	0.00499
cellular response to interleukin-7 (GO:0098761)	31	6	0.86	+	6.98	0.000427	0.0184
response to interleukin-7 (GO:0098760)	31	6	0.86	+	6.98	0.000427	0.0183
establishment of endothelial barrier (GO:0061028)	33	6	0.91	+	6.56	0.000573	0.0233
positive regulation of cell-matrix adhesion (GO:0001954)	56	10	1.55	+	6.44	1.02e-05	0.000836
negative regulation of coagulation (GO:0050819)	57	10	1.58	+	6.33	1.17e-05	0.000926
endothelial cell development (GO:0001885)	52	9	1.44	+	6.24	3.52e-05	0.00235
interferon-gamma-mediated signaling pathway (GO:0060333)	70	12	1.94	+	6.19	1.96e-06	0.000205
purinergic nucleotide receptor signaling pathway (GO:0035590)	47	8	1.3	+	6.14	0.000106	0.00594
leukocyte cell-cell adhesion (GO:0007159)	55	9	1.52	+	5.9	5.2e-05	0.00328
osteoclast differentiation (GO:0030316)	43	7	1.19	+	5.87	0.000365	0.016
regulation of bone resorption (GO:0045124)	45	7	1.25	+	5.61	0.000467	0.0196
regulation of bone remodeling (GO:0046850)	52	8	1.44	+	5.55	0.000198	0.00985
negative regulation of blood coagulation (GO:0030195)	52	8	1.44	+	5.55	0.000198	0.00982
negative regulation of hemostasis (GO:1900047)	53	8	1.47	+	5.45	0.000223	0.0109
glial cell activation (GO:0061900)	40	6	1.11	+	5.41	0.0014	0.0497
regulation of cell adhesion mediated by integrin (GO:0033628)	48	7	1.33	+	5.26	0.000661	0.0263
substrate adhesion-dependent cell spreading (GO:0034446)	56	8	1.55	+	5.15	0.000312	0.014
toll-like receptor signaling pathway (GO:0002224)	100	14	2.77	+	5.05	2.41e-06	0.000246
positive regulation of myeloid leukocyte differentiation (GO:0002763)	58	8	1.61	+	4.98	0.000387	0.0169
endothelial cell differentiation (GO:0045446)	80	11	2.22	+	4.96	3.35e-05	0.00225
negative regulation of peptidyl-tyrosine phosphorylation (GO:0050732)	51	7	1.41	+	4.95	0.000913	0.0346
regulation of interleukin-12 production (GO:0032655)	59	8	1.64	+	4.89	0.000429	0.0183
regulation of coagulation (GO:0050818)	91	12	2.52	+	4.76	2.16e-05	0.00161
endothelial cell migration (GO:0043542)	69	9	1.91	+	4.71	0.000247	0.0117
negative regulation of lymphocyte differentiation (GO:0045620)	54	7	1.5	+	4.68	0.00124	0.0448
positive regulation of interleukin-1 beta production (GO:0032731)	54	7	1.5	+	4.68	0.00124	0.0447
negative regulation of cysteine-type endopeptidase activity involved in apoptotic process (GO:0043154)	86	11	2.38	+	4.62	6.09e-05	0.00378
negative regulation of cysteine-type endopeptidase activity (GO:2000117)	94	12	2.61	+	4.61	2.89e-05	0.00203
endothelium development (GO:0003158)	94	12	2.61	+	4.61	2.89e-05	0.00202
vascular endothelial growth factor receptor signaling pathway (GO:0048010)	71	9	1.97	+	4.57	0.000299	0.0137
I-kappaB kinase/NF-kappaB signaling (GO:0007249)	72	9	2	+	4.51	0.000329	0.0147
sterol transport (GO:0015918)	72	9	2	+	4.51	0.000329	0.0146
regulation of myeloid leukocyte differentiation (GO:0002761)	123	15	3.41	+	4.4	4.96e-06	0.000456
positive regulation of lipid transport (GO:0032370)	74	9	2.05	+	4.39	0.000395	0.0172
response to interferon-gamma (GO:0034341)	184	22	5.1	+	4.31	4.43e-08	7.26e-06
maintenance of protein location in cell (GO:0032507)	67	8	1.86	+	4.31	0.000919	0.0346
pattern recognition receptor signaling pathway (GO:0002221)	126	15	3.49	+	4.3	6.48e-06	0.000559
regulation of blood coagulation (GO:0030193)	85	10	2.36	+	4.24	0.000243	0.0116
regulation of osteoclast differentiation (GO:0045670)	68	8	1.88	+	4.24	0.001	0.0374
platelet degranulation (GO:0002576)	129	15	3.58	+	4.2	8.39e-06	0.000702
regulation of hemostasis (GO:1900046)	86	10	2.38	+	4.2	0.000265	0.0125
negative regulation of leukocyte differentiation (GO:1902106)	104	12	2.88	+	4.16	7.08e-05	0.00428
regulation of tissue remodeling (GO:0034103)	79	9	2.19	+	4.11	0.00061	0.0245
positive regulation of lipid localization (GO:1905954)	97	11	2.69	+	4.09	0.000162	0.00841
cellular response to interferon-gamma (GO:0071346)	162	18	4.49	+	4.01	1.94e-06	0.000204
positive regulation of chemotaxis (GO:0050921)	145	16	4.02	+	3.98	7.75e-06	0.000659
regulation of NIK/NF-kappaB signaling (GO:1901222)	110	12	3.05	+	3.94	0.000116	0.00629
positive regulation of leukocyte differentiation (GO:1902107)	158	17	4.38	+	3.88	5.52e-06	0.000496
regulation of cell-matrix adhesion (GO:0001952)	121	13	3.35	+	3.88	7e-05	0.00426
regulation of interleukin-1 beta production (GO:0032651)	86	9	2.38	+	3.78	0.00106	0.0395
maintenance of location in cell (GO:0051651)	96	10	2.66	+	3.76	0.000589	0.0238
positive regulation of leukocyte chemotaxis (GO:0002690)	96	10	2.66	+	3.76	0.000589	0.0238
epithelial cell migration (GO:0010631)	87	9	2.41	+	3.73	0.00115	0.042
regulation of interferon-gamma production (GO:0032649)	107	11	2.97	+	3.71	0.000353	0.0155
positive regulation of axonogenesis (GO:0050772)	89	9	2.47	+	3.65	0.00133	0.0474
positive regulation of myeloid cell differentiation (GO:0045639)	100	10	2.77	+	3.61	0.000788	0.0306
integrin-mediated signaling pathway (GO:0007229)	100	10	2.77	+	3.61	0.000788	0.0306
regulation of cell shape (GO:0008360)	160	16	4.43	+	3.61	2.38e-05	0.00174
defense response to Gram-positive bacterium (GO:0050830)	101	10	2.8	+	3.57	0.000846	0.0323
regulation of chemotaxis (GO:0050920)	223	22	6.18	+	3.56	9.16e-07	0.000106
epithelial cell development (GO:0002064)	204	20	5.65	+	3.54	3.11e-06	0.000307
myeloid leukocyte differentiation (GO:0002573)	123	12	3.41	+	3.52	0.0003	0.0137
regulation of leukocyte chemotaxis (GO:0002688)	123	12	3.41	+	3.52	0.0003	0.0136
negative regulation of lymphocyte activation (GO:0051250)	154	15	4.27	+	3.51	5.61e-05	0.00351
regulation of leukocyte differentiation (GO:1902105)	289	28	8.01	+	3.5	4.31e-08	7.13e-06
positive regulation of leukocyte migration (GO:0002687)	145	14	4.02	+	3.48	0.000107	0.00596
positive regulation of cell-substrate adhesion (GO:0010811)	125	12	3.46	+	3.46	0.000344	0.0152
positive regulation of supramolecular fiber organization (GO:1902905)	200	19	5.54	+	3.43	8.28e-06	0.000696
positive regulation of hemopoiesis (GO:1903708)	201	19	5.57	+	3.41	8.84e-06	0.000736
regulation of leukocyte migration (GO:0002685)	213	20	5.9	+	3.39	5.66e-06	0.000502
regulation of peptidyl-tyrosine phosphorylation (GO:0050730)	257	24	7.12	+	3.37	7.32e-07	8.88e-05
positive regulation of leukocyte cell-cell adhesion (GO:1903039)	236	22	6.54	+	3.36	2.17e-06	0.000224
negative regulation of T cell activation (GO:0050868)	118	11	3.27	+	3.36	0.000752	0.0294
regulation of leukocyte cell-cell adhesion (GO:1903037)	322	30	8.92	+	3.36	3.18e-08	5.67e-06
cytokine-mediated signaling pathway (GO:0019221)	698	65	19.35	+	3.36	1.89e-16	2.73e-13
negative regulation of leukocyte cell-cell adhesion (GO:1903038)	129	12	3.58	+	3.36	0.000447	0.019
neutrophil activation involved in immune response (GO:0002283)	484	45	13.41	+	3.35	1.12e-11	5.08e-09
negative regulation of cell activation (GO:0050866)	205	19	5.68	+	3.34	1.14e-05	0.000909
entry into host (GO:0044409)	108	10	2.99	+	3.34	0.00135	0.0481
neutrophil degranulation (GO:0043312)	480	44	13.3	+	3.31	2.93e-11	1.01e-08
neutrophil mediated immunity (GO:0002446)	491	45	13.61	+	3.31	1.74e-11	7.28e-09
negative regulation of hemopoiesis (GO:1903707)	142	13	3.94	+	3.3	0.000302	0.0137
neutrophil activation (GO:0042119)	493	45	13.66	+	3.29	1.97e-11	7.65e-09
cell-substrate adhesion (GO:0031589)	187	17	5.18	+	3.28	4.1e-05	0.00265
myeloid leukocyte activation (GO:0002274)	585	53	16.21	+	3.27	3.78e-13	3.01e-10
granulocyte activation (GO:0036230)	497	45	13.77	+	3.27	2.53e-11	9.13e-09
ameboidal-type cell migration (GO:0001667)	177	16	4.91	+	3.26	7.29e-05	0.00439
regulation of cell-cell adhesion (GO:0022407)	432	39	11.97	+	3.26	6.09e-10	1.59e-07
myeloid leukocyte mediated immunity (GO:0002444)	514	46	14.25	+	3.23	2.16e-11	8.18e-09
leukocyte degranulation (GO:0043299)	504	45	13.97	+	3.22	3.87e-11	1.31e-08
positive regulation of cell-cell adhesion (GO:0022409)	280	25	7.76	+	3.22	9.24e-07	0.000106
myeloid cell activation involved in immune response (GO:0002275)	519	46	14.38	+	3.2	2.92e-11	1.03e-08
regulation of lymphocyte differentiation (GO:0045619)	181	16	5.02	+	3.19	9.29e-05	0.00533
positive regulation of ERK1 and ERK2 cascade (GO:0070374)	206	18	5.71	+	3.15	3.98e-05	0.00259
regulation of lipid localization (GO:1905952)	161	14	4.46	+	3.14	0.000293	0.0135
negative regulation of leukocyte activation (GO:0002695)	184	16	5.1	+	3.14	0.000111	0.0061
negative regulation of cell-cell adhesion (GO:0022408)	185	16	5.13	+	3.12	0.000118	0.00636
regulation of T cell differentiation (GO:0045580)	151	13	4.18	+	3.11	0.000521	0.0215
cell-matrix adhesion (GO:0007160)	128	11	3.55	+	3.1	0.00139	0.0493
cellular response to molecule of bacterial origin (GO:0071219)	198	17	5.49	+	3.1	7.9e-05	0.00462
positive regulation of cell adhesion (GO:0045785)	432	37	11.97	+	3.09	6.28e-09	1.33e-06
glycosaminoglycan metabolic process (GO:0030203)	152	13	4.21	+	3.09	0.000552	0.0226
negative regulation of cell adhesion (GO:0007162)	281	24	7.79	+	3.08	3.11e-06	0.000309
regulation of cytokine-mediated signaling pathway (GO:0001959)	165	14	4.57	+	3.06	0.000369	0.0162
cellular response to lipopolysaccharide (GO:0071222)	189	16	5.24	+	3.05	0.000148	0.00781
negative regulation of peptidase activity (GO:0010466)	262	22	7.26	+	3.03	1.02e-05	0.000832
regulation of axonogenesis (GO:0050770)	191	16	5.29	+	3.02	0.000165	0.00854
leukocyte activation involved in immune response (GO:0002366)	623	52	17.27	+	3.01	1.12e-11	4.95e-09
response to ketone (GO:1901654)	204	17	5.65	+	3.01	0.000111	0.00611
maintenance of location (GO:0051235)	168	14	4.66	+	3.01	0.000437	0.0186
inflammatory response (GO:0006954)	518	43	14.36	+	3	8.67e-10	2.15e-07
negative regulation of endopeptidase activity (GO:0010951)	253	21	7.01	+	2.99	1.9e-05	0.00144
positive regulation of T cell activation (GO:0050870)	217	18	6.01	+	2.99	7.42e-05	0.00442
cell activation involved in immune response (GO:0002263)	627	52	17.38	+	2.99	1.4e-11	6e-09
regulation of cysteine-type endopeptidase activity (GO:2000116)	242	20	6.71	+	2.98	3.15e-05	0.00214
regulation of cysteine-type endopeptidase activity involved in apoptotic process (GO:0043281)	218	18	6.04	+	2.98	7.84e-05	0.0046
regulation of cell adhesion (GO:0030155)	720	59	19.95	+	2.96	8.46e-13	6.12e-10
leukocyte differentiation (GO:0002521)	354	29	9.81	+	2.96	6.55e-07	8.14e-05
regulation of wound healing (GO:0061041)	147	12	4.07	+	2.95	0.00129	0.0463
negative regulation of cytokine production (GO:0001818)	282	23	7.82	+	2.94	1e-05	0.000824
T cell activation (GO:0042110)	246	20	6.82	+	2.93	3.91e-05	0.00258
regulated exocytosis (GO:0045055)	692	56	19.18	+	2.92	5.34e-12	2.74e-09
regulation of cell-substrate adhesion (GO:0010810)	213	17	5.9	+	2.88	0.000179	0.00902
regulation of response to cytokine stimulus (GO:0060759)	176	14	4.88	+	2.87	0.000671	0.0266
leukocyte activation (GO:0045321)	932	74	25.83	+	2.86	3.53e-15	3.74e-12
cellular response to cytokine stimulus (GO:0071345)	1036	82	28.71	+	2.86	1.09e-16	1.92e-13
response to corticosteroid (GO:0031960)	165	13	4.57	+	2.84	0.00112	0.0413
exocytosis (GO:0006887)	788	62	21.84	+	2.84	1.1e-12	7.26e-10
actin filament organization (GO:0007015)	267	21	7.4	+	2.84	3.96e-05	0.00259
regulation of ERK1 and ERK2 cascade (GO:0070372)	293	23	8.12	+	2.83	1.77e-05	0.00135
aminoglycan metabolic process (GO:0006022)	166	13	4.6	+	2.83	0.00118	0.043
axon guidance (GO:0007411)	281	22	7.79	+	2.82	2.78e-05	0.00198
neuron projection guidance (GO:0097485)	282	22	7.82	+	2.81	2.93e-05	0.00203
positive regulation of developmental growth (GO:0048639)	180	14	4.99	+	2.81	0.000823	0.0318
regulation of T cell activation (GO:0050863)	335	26	9.28	+	2.8	6.14e-06	0.00054
positive regulation of peptidyl-tyrosine phosphorylation (GO:0050731)	194	15	5.38	+	2.79	0.000576	0.0233
response to cytokine (GO:0034097)	1126	87	31.21	+	2.79	4.32e-17	9.82e-14
myeloid cell differentiation (GO:0030099)	235	18	6.51	+	2.76	0.000188	0.00938
cellular response to biotic stimulus (GO:0071216)	222	17	6.15	+	2.76	0.000282	0.0132
positive regulation of cytoskeleton organization (GO:0051495)	222	17	6.15	+	2.76	0.000282	0.0131
regulation of myeloid cell differentiation (GO:0045637)	238	18	6.6	+	2.73	0.000218	0.0107
cell activation (GO:0001775)	1079	81	29.9	+	2.71	2.77e-15	3.39e-12
regulation of cell size (GO:0008361)	188	14	5.21	+	2.69	0.00122	0.0442
response to lipopolysaccharide (GO:0032496)	326	24	9.04	+	2.66	3.1e-05	0.00212
positive regulation of MAPK cascade (GO:0043410)	544	40	15.08	+	2.65	7.66e-08	1.18e-05
cellular response to lipid (GO:0071396)	505	37	14	+	2.64	2.59e-07	3.48e-05
regulation of cell morphogenesis (GO:0022604)	506	37	14.02	+	2.64	2.71e-07	3.62e-05
regulation of endopeptidase activity (GO:0052548)	424	31	11.75	+	2.64	2.55e-06	0.000258
response to molecule of bacterial origin (GO:0002237)	343	25	9.51	+	2.63	2.49e-05	0.0018
regulation of peptidase activity (GO:0052547)	454	33	12.58	+	2.62	1.36e-06	0.000151
negative regulation of protein kinase activity (GO:0006469)	234	17	6.49	+	2.62	0.000497	0.0206
leukocyte mediated immunity (GO:0002443)	750	54	20.79	+	2.6	9.12e-10	2.2e-07
angiogenesis (GO:0001525)	321	23	8.9	+	2.59	6.63e-05	0.00406
secretion by cell (GO:0032940)	977	70	27.08	+	2.59	2.28e-12	1.39e-09
vascular process in circulatory system (GO:0003018)	266	19	7.37	+	2.58	0.00029	0.0134
lymphocyte activation (GO:0046649)	393	28	10.89	+	2.57	1.21e-05	0.000956
regulation of actin filament organization (GO:0110053)	281	20	7.79	+	2.57	0.000212	0.0104
negative regulation of kinase activity (GO:0033673)	254	18	7.04	+	2.56	0.000453	0.0191
epithelial tube morphogenesis (GO:0060562)	312	22	8.65	+	2.54	0.000118	0.00635
export from cell (GO:0140352)	1025	72	28.41	+	2.53	3.74e-12	2.12e-09
regulation of hemopoiesis (GO:1903706)	472	33	13.08	+	2.52	3.84e-06	0.00037
hemopoiesis (GO:0030097)	590	41	16.35	+	2.51	2.41e-07	3.31e-05
regulation of leukocyte proliferation (GO:0070663)	245	17	6.79	+	2.5	0.000804	0.0311
negative regulation of hydrolase activity (GO:0051346)	463	32	12.83	+	2.49	6.4e-06	0.000556
secretion (GO:0046903)	1094	75	30.32	+	2.47	2.56e-12	1.51e-09
lymphocyte differentiation (GO:0030098)	248	17	6.87	+	2.47	0.000912	0.0347
transmembrane receptor protein tyrosine kinase signaling pathway (GO:0007169)	527	36	14.61	+	2.46	1.92e-06	0.000203
negative regulation of transferase activity (GO:0051348)	293	20	8.12	+	2.46	0.000532	0.0218
immune effector process (GO:0002252)	1085	74	30.07	+	2.46	4.52e-12	2.4e-09
positive regulation of cell migration (GO:0030335)	528	36	14.63	+	2.46	1.99e-06	0.000206
regulation of hormone secretion (GO:0046883)	279	19	7.73	+	2.46	0.000777	0.0303
positive regulation of response to external stimulus (GO:0032103)	515	35	14.27	+	2.45	2.96e-06	0.000296
tube morphogenesis (GO:0035239)	666	45	18.46	+	2.44	1.71e-07	2.47e-05
positive regulation of cytokine production (GO:0001819)	459	31	12.72	+	2.44	1.26e-05	0.00099
hematopoietic or lymphoid organ development (GO:0048534)	638	43	17.68	+	2.43	3.62e-07	4.72e-05
regulation of MAPK cascade (GO:0043408)	732	49	20.29	+	2.42	4.9e-08	7.94e-06
negative regulation of proteolysis (GO:0045861)	360	24	9.98	+	2.41	0.000157	0.00819
extracellular matrix organization (GO:0030198)	363	24	10.06	+	2.39	0.000171	0.00878
axonogenesis (GO:0007409)	394	26	10.92	+	2.38	9.1e-05	0.00524
extracellular structure organization (GO:0043062)	364	24	10.09	+	2.38	0.000176	0.00893
regulation of actin cytoskeleton organization (GO:0032956)	365	24	10.12	+	2.37	0.000182	0.00909
response to steroid hormone (GO:0048545)	290	19	8.04	+	2.36	0.000982	0.0367
regulation of cell activation (GO:0050865)	658	43	18.24	+	2.36	5.95e-07	7.5e-05
positive regulation of cell motility (GO:2000147)	551	36	15.27	+	2.36	6.02e-06	0.000532
positive regulation of locomotion (GO:0040017)	567	37	15.71	+	2.35	4.37e-06	0.000409
negative regulation of protein phosphorylation (GO:0001933)	414	27	11.47	+	2.35	7.74e-05	0.00456
positive regulation of cellular component movement (GO:0051272)	569	37	15.77	+	2.35	4.59e-06	0.000427
regulation of cytokine production (GO:0001817)	740	48	20.51	+	2.34	2.18e-07	3.09e-05
vasculature development (GO:0001944)	527	34	14.61	+	2.33	1.37e-05	0.00106
cellular response to peptide (GO:1901653)	341	22	9.45	+	2.33	0.000424	0.0183
regulation of developmental growth (GO:0048638)	342	22	9.48	+	2.32	0.000437	0.0186
immune system development (GO:0002520)	672	43	18.62	+	2.31	1.41e-06	0.000155
circulatory system process (GO:0003013)	501	32	13.89	+	2.3	2.96e-05	0.00204
regulation of supramolecular fiber organization (GO:1902903)	376	24	10.42	+	2.3	0.000258	0.0122
blood vessel development (GO:0001568)	504	32	13.97	+	2.29	3.18e-05	0.00214
regulation of cell morphogenesis involved in differentiation (GO:0010769)	315	20	8.73	+	2.29	0.000926	0.0348
regulation of cellular component size (GO:0032535)	394	25	10.92	+	2.29	0.000319	0.0143
leukocyte migration (GO:0050900)	379	24	10.5	+	2.28	0.000285	0.0132
regulation of leukocyte activation (GO:0002694)	616	39	17.07	+	2.28	3.9e-06	0.000374
positive regulation of cell differentiation (GO:0045597)	1012	64	28.05	+	2.28	2.87e-09	6.7e-07
regulation of protein secretion (GO:0050708)	348	22	9.64	+	2.28	0.000527	0.0217
cell morphogenesis involved in differentiation (GO:0000904)	571	36	15.83	+	2.27	1.03e-05	0.000835
regulation of cell migration (GO:0030334)	889	56	24.64	+	2.27	4.25e-08	7.1e-06
immune response (GO:0006955)	1910	120	52.94	+	2.27	1.05e-16	2.09e-13
blood vessel morphogenesis (GO:0048514)	414	26	11.47	+	2.27	0.000243	0.0117
regulation of lymphocyte activation (GO:0051249)	527	33	14.61	+	2.26	2.84e-05	0.002
defense response (GO:0006952)	1414	88	39.19	+	2.25	3.99e-12	2.19e-09
positive regulation of protein phosphorylation (GO:0001934)	1015	63	28.13	+	2.24	9.77e-09	1.99e-06
response to lipid (GO:0033993)	857	53	23.75	+	2.23	1.56e-07	2.29e-05
negative regulation of phosphorylation (GO:0042326)	455	28	12.61	+	2.22	0.000159	0.00827
positive regulation of immune system process (GO:0002684)	1089	67	30.18	+	2.22	3.3e-09	7.6e-07
regulation of locomotion (GO:0040012)	992	61	27.49	+	2.22	2.2e-08	4.12e-06
positive regulation of phosphorylation (GO:0042327)	1092	67	30.26	+	2.21	3.58e-09	7.79e-07
positive regulation of multicellular organismal process (GO:0051240)	1794	110	49.72	+	2.21	1.03e-14	1.02e-11
enzyme linked receptor protein signaling pathway (GO:0007167)	734	45	20.34	+	2.21	2.26e-06	0.000231
negative regulation of catalytic activity (GO:0043086)	817	50	22.64	+	2.21	4.79e-07	6.15e-05
regulation of actin filament-based process (GO:0032970)	409	25	11.34	+	2.21	0.000418	0.0181
regulation of cell motility (GO:2000145)	950	58	26.33	+	2.2	6.54e-08	1.02e-05
neuron projection morphogenesis (GO:0048812)	508	31	14.08	+	2.2	0.000113	0.00619
cell morphogenesis involved in neuron differentiation (GO:0048667)	460	28	12.75	+	2.2	0.000181	0.00908
skeletal system development (GO:0001501)	493	30	13.66	+	2.2	0.000103	0.00582
regulation of cellular component movement (GO:0051270)	1040	63	28.82	+	2.19	1.71e-08	3.31e-06
plasma membrane bounded cell projection morphogenesis (GO:0120039)	512	31	14.19	+	2.18	0.000119	0.00641
axon development (GO:0061564)	430	26	11.92	+	2.18	0.000347	0.0153
cell morphogenesis (GO:0000902)	729	44	20.2	+	2.18	3.73e-06	0.000364
negative regulation of intracellular signal transduction (GO:1902532)	516	31	14.3	+	2.17	0.000127	0.0068
cell projection morphogenesis (GO:0048858)	516	31	14.3	+	2.17	0.000127	0.00678
regulation of anatomical structure size (GO:0090066)	533	32	14.77	+	2.17	9.43e-05	0.00539
chemotaxis (GO:0006935)	550	33	15.24	+	2.16	7.05e-05	0.00427
regulation of GTPase activity (GO:0043087)	485	29	13.44	+	2.16	0.000245	0.0117
taxis (GO:0042330)	552	33	15.3	+	2.16	7.35e-05	0.00439
cell part morphogenesis (GO:0032990)	538	32	14.91	+	2.15	0.000104	0.00586
MAPK cascade (GO:0000165)	404	24	11.2	+	2.14	0.000737	0.0289
regulation of neuron projection development (GO:0010975)	522	31	14.47	+	2.14	0.000142	0.00752
negative regulation of immune system process (GO:0002683)	624	37	17.29	+	2.14	3.92e-05	0.00257
positive regulation of intracellular signal transduction (GO:1902533)	1048	62	29.05	+	2.13	5.53e-08	8.7e-06
regulation of body fluid levels (GO:0050878)	508	30	14.08	+	2.13	0.000201	0.00993
negative regulation of multicellular organismal process (GO:0051241)	1238	73	34.31	+	2.13	3.33e-09	7.45e-07
cell surface receptor signaling pathway (GO:0007166)	2500	147	69.29	+	2.12	2.51e-18	9.97e-15
regulation of immune system process (GO:0002682)	1720	101	47.67	+	2.12	2.14e-12	1.36e-09
blood circulation (GO:0008015)	409	24	11.34	+	2.12	0.000838	0.0321
cell-cell adhesion (GO:0098609)	513	30	14.22	+	2.11	0.000223	0.0108
positive regulation of phosphorus metabolic process (GO:0010562)	1166	68	32.32	+	2.1	1.9e-08	3.64e-06
positive regulation of phosphate metabolic process (GO:0045937)	1166	68	32.32	+	2.1	1.9e-08	3.6e-06
supramolecular fiber organization (GO:0097435)	498	29	13.8	+	2.1	0.000309	0.0139
anatomical structure formation involved in morphogenesis (GO:0048646)	895	52	24.81	+	2.1	1.48e-06	0.00016
regulation of protein phosphorylation (GO:0001932)	1465	85	40.6	+	2.09	2.94e-10	8.36e-08
cellular response to organic substance (GO:0071310)	2362	137	65.46	+	2.09	1.53e-16	2.44e-13
regulation of secretion by cell (GO:1903530)	640	37	17.74	+	2.09	5.14e-05	0.00326
regulation of anatomical structure morphogenesis (GO:0022603)	1111	64	30.79	+	2.08	8.01e-08	1.22e-05
immune system process (GO:0002376)	2818	162	78.1	+	2.07	2.4e-19	1.9e-15
negative regulation of phosphate metabolic process (GO:0045936)	575	33	15.94	+	2.07	0.000172	0.00879
negative regulation of phosphorus metabolic process (GO:0010563)	576	33	15.96	+	2.07	0.000175	0.0089
positive regulation of kinase activity (GO:0033674)	614	35	17.02	+	2.06	0.000106	0.00593
actin cytoskeleton organization (GO:0030036)	529	30	14.66	+	2.05	0.000452	0.0191
tube development (GO:0035295)	868	49	24.06	+	2.04	5.37e-06	0.000485
actin filament-based process (GO:0030029)	605	34	16.77	+	2.03	0.000166	0.00854
intracellular signal transduction (GO:0035556)	1691	95	46.87	+	2.03	1.17e-10	3.57e-08
regulation of phosphorylation (GO:0042325)	1638	92	45.4	+	2.03	2.82e-10	8.14e-08
regulation of response to external stimulus (GO:0032101)	1211	68	33.56	+	2.03	9.01e-08	1.36e-05
regulation of hydrolase activity (GO:0051336)	1301	73	36.06	+	2.02	3.38e-08	5.84e-06
defense response to other organism (GO:0098542)	1018	57	28.21	+	2.02	1.46e-06	0.000159
regulation of kinase activity (GO:0043549)	912	51	25.28	+	2.02	5.17e-06	0.00047
cellular response to hormone stimulus (GO:0032870)	537	30	14.88	+	2.02	0.000507	0.0209
response to peptide (GO:1901652)	487	27	13.5	+	2	0.00124	0.0447
positive regulation of developmental process (GO:0051094)	1413	78	39.16	+	1.99	1.64e-08	3.22e-06
positive regulation of neurogenesis (GO:0050769)	490	27	13.58	+	1.99	0.00129	0.0462
positive regulation of protein modification process (GO:0031401)	1247	68	34.56	+	1.97	2.32e-07	3.24e-05
regulation of immune response (GO:0050776)	1137	62	31.51	+	1.97	8.24e-07	9.85e-05
regulation of secretion (GO:0051046)	698	38	19.35	+	1.96	0.000165	0.00856
regulation of neurogenesis (GO:0050767)	845	46	23.42	+	1.96	2.86e-05	0.00201
regulation of phosphate metabolic process (GO:0019220)	1837	100	50.91	+	1.96	2.04e-10	6.13e-08
regulation of neuron differentiation (GO:0045664)	680	37	18.85	+	1.96	0.00022	0.0108
regulation of phosphorus metabolic process (GO:0051174)	1838	100	50.94	+	1.96	2.07e-10	6.1e-08
cellular component morphogenesis (GO:0032989)	626	34	17.35	+	1.96	0.000331	0.0147
regulation of multicellular organismal development (GO:2000026)	2102	114	58.26	+	1.96	8.47e-12	4.08e-09
regulation of hormone levels (GO:0010817)	535	29	14.83	+	1.96	0.00088	0.0336
positive regulation of protein kinase activity (GO:0045860)	537	29	14.88	+	1.95	0.000917	0.0347
cell adhesion (GO:0007155)	948	51	26.27	+	1.94	1.29e-05	0.00101
positive regulation of nervous system development (GO:0051962)	558	30	15.47	+	1.94	0.00103	0.0385
regulation of protein kinase activity (GO:0045859)	802	43	22.23	+	1.93	7.52e-05	0.00446
cell migration (GO:0016477)	971	52	26.91	+	1.93	1.09e-05	0.00087
positive regulation of catalytic activity (GO:0043085)	1477	79	40.94	+	1.93	5.14e-08	8.26e-06
innate immune response (GO:0045087)	823	44	22.81	+	1.93	6.03e-05	0.00376
biological adhesion (GO:0022610)	954	51	26.44	+	1.93	1.43e-05	0.0011
positive regulation of transferase activity (GO:0051347)	694	37	19.23	+	1.92	0.000261	0.0123
regulation of nervous system development (GO:0051960)	957	51	26.52	+	1.92	1.51e-05	0.00115
response to hormone (GO:0009725)	827	44	22.92	+	1.92	6.45e-05	0.00396
negative regulation of signal transduction (GO:0009968)	1299	69	36	+	1.92	6.03e-07	7.55e-05
regulation of multicellular organismal process (GO:0051239)	3242	172	89.85	+	1.91	2.59e-17	6.87e-14
locomotion (GO:0040011)	1340	71	37.14	+	1.91	3.63e-07	4.69e-05
negative regulation of molecular function (GO:0044092)	1172	62	32.48	+	1.91	2.81e-06	0.000283
cellular response to organonitrogen compound (GO:0071417)	605	32	16.77	+	1.91	0.000719	0.0283
regulation of plasma membrane bounded cell projection organization (GO:0120035)	700	37	19.4	+	1.91	0.000288	0.0133
positive regulation of cell development (GO:0010720)	568	30	15.74	+	1.91	0.00118	0.043
vesicle-mediated transport (GO:0016192)	1951	103	54.07	+	1.9	6.22e-10	1.59e-07
cellular response to oxygen-containing compound (GO:1901701)	1081	57	29.96	+	1.9	7.37e-06	0.00063
regulation of cell differentiation (GO:0045595)	1880	99	52.1	+	1.9	1.36e-09	3.22e-07
negative regulation of programmed cell death (GO:0043069)	931	49	25.8	+	1.9	4.21e-05	0.0027
negative regulation of apoptotic process (GO:0043066)	913	48	25.3	+	1.9	3.86e-05	0.00255
regulation of developmental process (GO:0050793)	2666	140	73.89	+	1.89	1.65e-13	1.38e-10
regulation of intracellular signal transduction (GO:1902531)	1830	96	50.72	+	1.89	3.37e-09	7.45e-07
response to organic substance (GO:0010033)	3023	158	83.78	+	1.89	2.81e-15	3.2e-12
regulation of cell development (GO:0060284)	976	51	27.05	+	1.89	2.71e-05	0.00194
regulation of cell projection organization (GO:0031344)	709	37	19.65	+	1.88	0.000463	0.0195
regulation of catalytic activity (GO:0050790)	2391	124	66.27	+	1.87	1.79e-11	7.29e-09
negative regulation of cell death (GO:0060548)	1024	53	28.38	+	1.87	2.61e-05	0.00188
negative regulation of protein metabolic process (GO:0051248)	1122	58	31.1	+	1.87	1.07e-05	0.00086
protein phosphorylation (GO:0006468)	968	50	26.83	+	1.86	4.1e-05	0.00266
negative regulation of cell communication (GO:0010648)	1415	73	39.22	+	1.86	7.02e-07	8.65e-05
cellular response to chemical stimulus (GO:0070887)	2930	151	81.21	+	1.86	5.61e-14	5.25e-11
positive regulation of signal transduction (GO:0009967)	1670	86	46.28	+	1.86	5.18e-08	8.23e-06
negative regulation of signaling (GO:0023057)	1418	73	39.3	+	1.86	7.26e-07	8.87e-05
positive regulation of response to stimulus (GO:0048584)	2411	124	66.82	+	1.86	2.31e-11	8.55e-09
neuron projection development (GO:0031175)	702	36	19.46	+	1.85	0.00068	0.0269
response to biotic stimulus (GO:0009607)	1448	74	40.13	+	1.84	9.24e-07	0.000106
response to other organism (GO:0051707)	1414	72	39.19	+	1.84	1.14e-06	0.000129
response to external biotic stimulus (GO:0043207)	1416	72	39.24	+	1.83	1.18e-06	0.000132
localization of cell (GO:0051674)	1102	56	30.54	+	1.83	2.23e-05	0.00166
cell motility (GO:0048870)	1102	56	30.54	+	1.83	2.23e-05	0.00165
negative regulation of cellular protein metabolic process (GO:0032269)	1063	54	29.46	+	1.83	3.62e-05	0.00241
positive regulation of cell population proliferation (GO:0008284)	945	48	26.19	+	1.83	0.000113	0.00619
response to bacterium (GO:0009617)	730	37	20.23	+	1.83	0.000607	0.0244
regulation of transferase activity (GO:0051338)	1029	52	28.52	+	1.82	6.33e-05	0.0039
regulation of protein modification process (GO:0031399)	1887	95	52.3	+	1.82	3.18e-08	5.63e-06
circulatory system development (GO:0072359)	874	44	24.22	+	1.82	0.00023	0.0111
negative regulation of response to stimulus (GO:0048585)	1850	93	51.27	+	1.81	3.95e-08	6.68e-06
regulation of cell population proliferation (GO:0042127)	1674	84	46.4	+	1.81	2.81e-07	3.72e-05
regulation of proteolysis (GO:0030162)	745	37	20.65	+	1.79	0.000979	0.0367
movement of cell or subcellular component (GO:0006928)	1593	79	44.15	+	1.79	8.61e-07	0.000102
response to external stimulus (GO:0009605)	2533	125	70.2	+	1.78	3.19e-10	8.89e-08
cell development (GO:0048468)	1664	82	46.12	+	1.78	8.97e-07	0.000106
positive regulation of molecular function (GO:0044093)	1833	90	50.8	+	1.77	2.59e-07	3.51e-05
response to oxygen-containing compound (GO:1901700)	1609	79	44.59	+	1.77	1.38e-06	0.000153
anatomical structure morphogenesis (GO:0009653)	2201	108	61	+	1.77	1.09e-08	2.17e-06
positive regulation of signaling (GO:0023056)	1857	91	51.47	+	1.77	2.05e-07	2.94e-05
positive regulation of hydrolase activity (GO:0051345)	778	38	21.56	+	1.76	0.00123	0.0447
positive regulation of cell communication (GO:0010647)	1850	90	51.27	+	1.76	3.01e-07	3.95e-05
response to organonitrogen compound (GO:0010243)	1010	49	27.99	+	1.75	0.000273	0.0128
positive regulation of cellular protein metabolic process (GO:0032270)	1630	78	45.18	+	1.73	5.03e-06	0.00046
response to organic cyclic compound (GO:0014070)	904	43	25.05	+	1.72	0.000917	0.0346
positive regulation of protein metabolic process (GO:0051247)	1713	81	47.48	+	1.71	4.02e-06	0.000382
positive regulation of cellular component organization (GO:0051130)	1227	58	34.01	+	1.71	0.000117	0.00637
regulation of molecular function (GO:0065009)	3069	145	85.06	+	1.7	1.13e-10	3.51e-08
signal transduction (GO:0007165)	5128	242	142.12	+	1.7	2.04e-19	3.25e-15
negative regulation of developmental process (GO:0051093)	981	46	27.19	+	1.69	0.000729	0.0286
regulation of localization (GO:0032879)	2779	130	77.02	+	1.69	3.32e-09	7.53e-07
tissue development (GO:0009888)	1775	83	49.19	+	1.69	5.62e-06	0.000502
positive regulation of transport (GO:0051050)	941	44	26.08	+	1.69	0.00114	0.0421
response to nitrogen compound (GO:1901698)	1096	51	30.38	+	1.68	0.000473	0.0197
signaling (GO:0023052)	5484	253	151.99	+	1.66	3.08e-19	1.63e-15
phosphorylation (GO:0016310)	1302	60	36.09	+	1.66	0.000179	0.00904
regulation of protein metabolic process (GO:0051246)	2829	130	78.41	+	1.66	9.25e-09	1.91e-06
regulation of cellular protein metabolic process (GO:0032268)	2685	123	74.42	+	1.65	2.91e-08	5.31e-06
cellular response to endogenous stimulus (GO:0071495)	1160	53	32.15	+	1.65	0.00066	0.0263
regulation of cell death (GO:0010941)	1718	78	47.61	+	1.64	2.5e-05	0.0018
neurogenesis (GO:0022008)	1699	77	47.09	+	1.64	3.15e-05	0.00215
response to endogenous stimulus (GO:0009719)	1435	65	39.77	+	1.63	0.000176	0.00895
cell communication (GO:0007154)	5576	252	154.54	+	1.63	6.41e-18	2.04e-14
regulation of response to stimulus (GO:0048583)	4374	197	121.23	+	1.63	6.14e-13	4.65e-10
regulation of signal transduction (GO:0009966)	3164	142	87.69	+	1.62	7.43e-09	1.55e-06
chemical homeostasis (GO:0048878)	1137	51	31.51	+	1.62	0.00115	0.0421
regulation of programmed cell death (GO:0043067)	1585	71	43.93	+	1.62	9.72e-05	0.00554
regulation of signaling (GO:0023051)	3605	161	99.91	+	1.61	5.07e-10	1.34e-07
regulation of cell communication (GO:0010646)	3566	159	98.83	+	1.61	8.69e-10	2.13e-07
generation of neurons (GO:0048699)	1595	71	44.21	+	1.61	0.000139	0.00738
regulation of apoptotic process (GO:0042981)	1563	69	43.32	+	1.59	0.000229	0.0111
regulation of biological quality (GO:0065008)	4092	180	113.41	+	1.59	7.67e-11	2.44e-08
regulation of transport (GO:0051049)	1812	79	50.22	+	1.57	9.82e-05	0.00556
response to chemical (GO:0042221)	4396	191	121.84	+	1.57	4.08e-11	1.35e-08
regulation of response to stress (GO:0080134)	1636	71	45.34	+	1.57	0.000234	0.0113
system development (GO:0048731)	4512	195	125.05	+	1.56	4.25e-11	1.38e-08
homeostatic process (GO:0042592)	1693	72	46.92	+	1.53	0.00039	0.017
animal organ development (GO:0048513)	3269	139	90.6	+	1.53	2.35e-07	3.25e-05
establishment of localization in cell (GO:0051649)	2367	99	65.6	+	1.51	4.95e-05	0.00315
positive regulation of metabolic process (GO:0009893)	3926	164	108.81	+	1.51	3.46e-08	5.92e-06
interspecies interaction between organisms (GO:0044419)	2083	87	57.73	+	1.51	0.000149	0.00787
cell differentiation (GO:0030154)	3777	157	104.68	+	1.5	1.33e-07	1.98e-05
cellular developmental process (GO:0048869)	3834	159	106.26	+	1.5	1.17e-07	1.76e-05
positive regulation of gene expression (GO:0010628)	2367	98	65.6	+	1.49	8.67e-05	0.00501
nervous system development (GO:0007399)	2429	100	67.32	+	1.49	7.95e-05	0.00463
multicellular organism development (GO:0007275)	5091	209	141.1	+	1.48	4.91e-10	1.32e-07
positive regulation of macromolecule metabolic process (GO:0010604)	3619	148	100.3	+	1.48	9.03e-07	0.000106
cellular response to stimulus (GO:0051716)	6763	275	187.44	+	1.47	8.12e-14	7.17e-11
positive regulation of biological process (GO:0048518)	6315	254	175.02	+	1.45	7.3e-12	3.63e-09
cellular localization (GO:0051641)	2993	120	82.95	+	1.45	4.21e-05	0.00271
positive regulation of cellular process (GO:0048522)	5718	229	158.47	+	1.45	3.38e-10	9.28e-08
regulation of cellular component organization (GO:0051128)	2428	97	67.29	+	1.44	0.0003	0.0137
negative regulation of cellular process (GO:0048523)	4963	197	137.55	+	1.43	3.38e-08	5.91e-06
localization (GO:0051179)	5825	231	161.44	+	1.43	7.61e-10	1.92e-07
anatomical structure development (GO:0048856)	5472	217	151.66	+	1.43	4.03e-09	8.66e-07
transport (GO:0006810)	4541	180	125.85	+	1.43	2.25e-07	3.17e-05
establishment of localization (GO:0051234)	4673	185	129.51	+	1.43	1.68e-07	2.46e-05
response to stimulus (GO:0050896)	8478	333	234.97	+	1.42	3.53e-16	4.67e-13
positive regulation of nitrogen compound metabolic process (GO:0051173)	3261	127	90.38	+	1.41	7.73e-05	0.00457
positive regulation of cellular metabolic process (GO:0031325)	3448	134	95.56	+	1.4	5.41e-05	0.0034
negative regulation of metabolic process (GO:0009892)	3193	124	88.49	+	1.4	0.000109	0.00606
negative regulation of macromolecule metabolic process (GO:0010605)	2939	114	81.45	+	1.4	0.000273	0.0128
negative regulation of biological process (GO:0048519)	5624	218	155.87	+	1.4	2.94e-08	5.32e-06
negative regulation of nitrogen compound metabolic process (GO:0051172)	2487	96	68.93	+	1.39	0.00114	0.0419
developmental process (GO:0032502)	5923	227	164.16	+	1.38	2.81e-08	5.2e-06
response to stress (GO:0006950)	3632	138	100.66	+	1.37	9.8e-05	0.00556
negative regulation of cellular metabolic process (GO:0031324)	2690	102	74.55	+	1.37	0.00133	0.0473
multicellular organismal process (GO:0032501)	7121	256	197.36	+	1.3	5.32e-07	6.76e-05
regulation of metabolic process (GO:0019222)	7022	252	194.62	+	1.29	9.63e-07	0.000109
regulation of primary metabolic process (GO:0080090)	6084	216	168.62	+	1.28	2.73e-05	0.00194
regulation of cellular metabolic process (GO:0031323)	6295	223	174.47	+	1.28	2.15e-05	0.00162
regulation of nitrogen compound metabolic process (GO:0051171)	5886	208	163.13	+	1.28	6.32e-05	0.00391
regulation of macromolecule metabolic process (GO:0060255)	6472	227	179.37	+	1.27	3.07e-05	0.00211
regulation of cellular process (GO:0050794)	11308	394	313.4	+	1.26	8.61e-12	4.03e-09
regulation of biological process (GO:0050789)	11866	412	328.87	+	1.25	8.67e-13	5.99e-10
biological regulation (GO:0065007)	12538	424	347.49	+	1.22	1.92e-11	7.65e-09
cellular process (GO:0009987)	15520	479	430.14	+	1.11	7.79e-07	9.38e-05
biological_process (GO:0008150)	17833	526	494.24	+	1.06	2.34e-05	0.00172
organic cyclic compound metabolic process (GO:1901360)	3187	55	88.33	-	0.62	7.31e-05	0.00438
gene expression (GO:0010467)	2093	35	58.01	-	0.6	0.00111	0.0412
cellular nitrogen compound metabolic process (GO:0034641)	3369	54	93.37	-	0.58	3.53e-06	0.000346
macromolecule biosynthetic process (GO:0009059)	1670	26	46.28	-	0.56	0.00129	0.0461
cellular aromatic compound metabolic process (GO:0006725)	2955	46	81.9	-	0.56	7.91e-06	0.000669
Unclassified (UNCLASSIFIED)	2553	39	70.76	-	0.55	2.34e-05	0.00171
heterocycle metabolic process (GO:0046483)	2905	44	80.51	-	0.55	3.81e-06	0.000369
cellular macromolecule biosynthetic process (GO:0034645)	1620	24	44.9	-	0.53	0.000627	0.0251
nucleobase-containing compound metabolic process (GO:0006139)	2712	40	75.16	-	0.53	4.82e-06	0.000445
RNA metabolic process (GO:0016070)	1602	18	44.4	-	0.41	6.74e-06	0.000579
nucleic acid metabolic process (GO:0090304)	2212	23	61.31	-	0.38	1.09e-08	2.18e-06
DNA metabolic process (GO:0006259)	750	7	20.79	-	0.34	0.000826	0.0317
RNA processing (GO:0006396)	918	5	25.44	-	0.2	1.9e-06	0.000203
detection of chemical stimulus (GO:0009593)	512	2	14.19	-	0.14	0.00015	0.00789
mRNA metabolic process (GO:0016071)	690	2	19.12	-	0.1	1.89e-06	0.000203
DNA repair (GO:0006281)	512	1	14.19	-	0.07	2.15e-05	0.00161
sensory perception of chemical stimulus (GO:0007606)	533	1	14.77	-	0.07	9.85e-06	0.000815
detection of stimulus involved in sensory perception (GO:0050906)	543	1	15.05	-	0.07	1.03e-05	0.000833
mRNA processing (GO:0006397)	478	0	13.25	-	< 0.01	4.36e-06	0.00041
detection of chemical stimulus involved in sensory perception of smell (GO:0050911)	432	0	11.97	-	< 0.01	1.37e-05	0.00106
detection of chemical stimulus involved in sensory perception (GO:0050907)	477	0	13.22	-	< 0.01	4.3e-06	0.000407
mRNA splicing, via spliceosome (GO:0000398)	303	0	8.4	-	< 0.01	0.000469	0.0196
RNA splicing, via transesterification reactions with bulged adenosine as nucleophile (GO:0000377)	303	0	8.4	-	< 0.01	0.000469	0.0196
RNA splicing, via transesterification reactions (GO:0000375)	306	0	8.48	-	< 0.01	0.000481	0.02
RNA splicing (GO:0008380)	408	0	11.31	-	< 0.01	3.17e-05	0.00215
sensory perception of smell (GO:0007608)	461	0	12.78	-	< 0.01	6.25e-06	0.000546
