# Supplementary material for: Transcriptional Profiling of Monocytes Deficient in Nuclear Orphan Receptors NR4A2 and NR4A3 Reveals Distinct Signalling Roles Related to Antigen Presentation and Viral Response
Source: Front Immunol. 2021 Jun 25;12:676644. doi: 10.3389/fimmu.2021.676644 (PMC8267906; doi:10.3389/fimmu.2021.676644)
Supplement: Supplementary Table 13 — _Cluster 7_Gene lists and Gene ontology analysis. [file Table_13.xlsx]

## Sheet: Cluster 7 Gene List
Cluster 7
Genes that appear to be equally regulated by shNR4A2 and shNR4A3 in both the basal and stimulated state
Total:	276
Group:	A2 vs WT	A3 vs WT	A2+ LPS vs WT+LPS	A3+LPS vs WT+LPS
Gene	Log2fc	Log2fc	Log2fc	Log2fc
NCAM1	2.99276	2.53913	3.0173	2.743
BHLHE22	2.69778	1.65348	2.70891	1.58657
AC090136.3	2.45009	1.41431	3.00676	2.06601
LILRB1	2.10923	1.24461	1.70115	1.04229
PRLR	2.05856	1.65747	2.02838	1.82339
LINC01133	1.97961	1.91504	1.75677	1.66467
BIN1	1.97229	1.03082	1.86461	0.856563
IL7R	1.96722	0.950607	1.94235	1.23596
TIFAB	1.96435	0.985538	2.00814	1.6477
MAF	1.93956	1.32917	1.72794	1.6167
GFRA2	1.92502	1.62392	1.90193	1.67876
CD209	1.91821	1.29578	2.11163	1.54183
MPEG1	1.80518	1.89467	1.89898	2.26049
ABCC13	1.75492	2.28748	1.88399	2.41821
VCAN	1.74781	1.9491	1.80559	2.39657
RPS6KA2	1.7158	1.61973	1.64721	1.72496
LYZ	1.67783	2.25453	1.75987	2.2959
DTX4	1.6398	0.825162	1.78536	1.35486
SGPP1	1.62126	1.22652	1.54597	1.08268
KCNK13	1.62058	1.94665	1.79052	1.54401
TLR7	1.60543	1.81789	0.911259	0.819619
CLEC12A	1.55362	1.47133	2.0039	1.82277
FGL2	1.52547	1.79257	1.18216	1.62407
CD101	1.48023	1.91553	1.19294	1.73089
DPP4	1.4635	1.21216	1.66039	1.11727
SDC4	1.45666	0.931712	1.35197	1.12098
SASH1	1.4203	0.829082	1.22456	0.807188
HLA-DPA1	1.41163	1.54989	1.73135	1.67693
KLHL5	1.40458	1.14011	1.43764	1.43054
TULP3	1.4014	1.2201	1.74849	1.43166
EPB41L3	1.3627	1.75867	1.53386	1.82645
CCND1	1.34554	0.933445	1.28879	1.12959
FGD2	1.33998	1.12978	1.14281	1.01523
TMEM255A	1.31561	0.984845	1.90877	1.41941
HS3ST3B1	1.3112	1.63754	1.093	1.47017
ADAP2	1.3035	1.05275	1.79186	0.965843
CD36	1.29285	2.41529	1.16078	2.43454
P2RY6	1.28342	1.0411	1.39847	1.11625
NRP1	1.24449	0.851941	1.06496	0.842107
ANKH	1.24142	0.63668	1.20427	0.679676
SORL1	1.24106	0.869251	1.38014	1.01024
VIM	1.19631	0.821776	1.42068	0.996041
SAMSN1	1.19308	0.844149	1.00773	1.14842
GCNT2	1.18141	1.30732	1.81542	1.88137
ARTN	1.09885	0.732303	0.772065	1.00102
CD53	1.0911	1.13625	1.15995	1.22472
ADORA2B	1.09045	1.05108	1.55647	0.983074
TRPS1	1.08602	1.35973	1.12855	1.61149
NAPSB	1.07333	1.63128	0.985143	1.39862
RHEX	1.07179	-1.05025	0.840155	-1.23404
ECM1	1.0682	0.616709	1.07223	0.660931
PKIB	1.06479	0.736487	0.903774	0.424721
TRIM16	1.06241	0.682176	1.60403	1.09304
MYBPH	1.04907	0.719474	1.03176	0.587795
SLC37A2	1.03411	0.953907	1.13204	1.11886
AL023693.1	1.01588	0.904909	1.43502	1.42505
HLA-DRA	1.00613	0.996005	0.842819	0.755123
IQGAP2	0.99471	1.27368	0.846872	1.25948
PBXIP1	0.982699	0.907929	1.10252	0.979917
OSCAR	0.981091	0.856452	0.783882	0.767677
TMTC2	0.978401	0.903659	1.01611	1.19622
ITGAL	0.976942	1.08167	1.08512	1.20823
ADA2	0.964315	1.31341	1.03693	1.41949
RNF175	0.960758	0.987253	0.872236	0.803824
LILRB4	0.952096	0.914773	1.0196	0.93808
BTG2	0.927878	0.646754	0.687803	0.671246
KCNMB1	0.913559	0.548434	1.00874	0.690872
DPYD	0.90677	0.472795	1.0117	0.584662
MNDA	0.904928	1.52419	0.896489	1.39632
ROBO1	0.891449	1.02121	1.00915	1.15864
MS4A4A	0.882996	1.17807	0.777035	0.891895
ARPC3	0.881141	0.83701	0.89513	0.745786
MS4A6A	0.86556	1.16886	0.968424	1.15718
TMEM243	0.860279	1.32241	1.25893	1.36358
SEMA4D	0.858039	0.665277	0.917611	0.699728
COX7C	0.856555	0.934792	0.922896	0.863785
PGBD5	0.856499	1.09701	1.02496	0.946557
TPM4	0.850634	0.455306	0.957865	0.516988
SPEF2	0.838299	0.715965	1.02034	1.06307
CNTN4	0.837821	0.745318	0.906965	0.988438
EMILIN2	0.834731	0.6828	0.949736	0.804812
HLA-DRB5	0.794984	0.57633	0.783035	0.542216
NCF2	0.789491	0.716263	0.723931	0.640393
IL1RN	0.78486	0.77924	0.891521	1.14629
CARHSP1	0.779178	0.77502	0.899741	0.635426
GK	0.772148	0.667727	0.675674	0.577002
PLBD1	0.770236	0.655087	1.00794	0.705595
CSF1R	0.76961	1.01885	0.870404	1.10954
CAMK1D	0.761535	0.531641	0.837373	0.751805
GLIPR1	0.760529	0.83684	0.855096	0.854285
LPXN	0.757178	0.873635	1.08609	1.13114
ANXA2	0.757037	0.581433	0.816604	0.560189
CCDC90B	0.750891	0.727335	0.898265	0.679663
HLA-DRB1	0.748735	0.458798	0.853992	0.50595
ATP10A	0.747897	0.6652	0.704064	0.571902
PAQR8	0.747415	1.13908	0.633015	0.908879
IFI16	0.738102	1.01621	0.670617	1.01323
ARHGAP10	0.7368	0.994884	0.867788	0.925852
RABL6	0.736676	0.739297	0.833454	0.774356
GAA	0.724287	0.799927	0.745742	0.789153
CUL1	0.720714	0.510953	0.88134	0.57558
CCR1	0.717454	0.734333	0.753685	1.01377
LY86	0.7166	1.28415	0.787052	1.1724
CXCR4	0.714617	1.03423	-0.706125	-0.522156
LAMP5	0.710759	0.736169	0.977803	0.931942
CYB5A	0.691259	0.551296	0.741784	0.441354
CPVL	0.690909	0.971911	0.857023	0.844927
FILIP1L	0.688231	0.91584	0.557706	0.841789
SERPINB8	0.687933	0.92625	0.755143	0.999418
CCNYL1	0.673299	0.495333	0.580855	0.52887
ABCA7	0.659765	0.523954	0.512306	0.46162
CCPG1	0.651427	0.595008	0.767735	0.575294
CTSB	0.650644	0.851128	0.771513	0.868002
SLC35D2	0.64088	0.560751	0.623517	0.414371
MICAL1	0.636168	0.675574	0.524484	0.796766
CST3	0.634983	0.581847	0.65031	0.509918
LIMK1	0.631838	0.853849	0.776758	0.932901
ITGB2	0.622934	0.697885	0.705258	0.75818
ZCCHC2	0.620311	0.735124	0.719459	0.667495
SHTN1	0.616818	0.452357	0.859093	0.527467
MSMO1	0.606063	0.595841	0.915758	0.69115
FAM43A	0.605189	0.724673	1.16947	0.997367
PARD3	0.599897	0.807664	0.736058	0.730224
ANPEP	0.599601	0.347826	0.653626	0.464016
THBD	0.599364	0.44989	0.968162	1.23347
EPSTI1	0.588379	0.89772	0.860045	1.08403
HEXB	0.587215	0.739478	0.772205	0.73119
ALOX5AP	0.583483	0.680417	0.650998	0.847142
FAM129A	0.578825	0.53863	0.65475	0.792659
SMOX	0.577527	0.854401	0.801453	0.767684
SMYD3	0.572629	0.471823	0.638743	0.408948
CD84	0.566891	0.96479	0.932867	1.34824
TCIRG1	0.563007	0.35836	0.36795	0.347861
SQOR	0.558353	0.403538	0.654962	0.496575
LAMB3	0.553071	0.573553	1.12969	1.26226
TBC1D12	0.536527	0.758789	0.790817	0.917797
HK1	0.53245	0.468834	0.549131	0.458671
MGAT4B	0.529503	0.412653	0.600614	0.401541
IFNAR2	0.525425	0.432266	0.52758	0.45965
MAPK13	0.516947	-0.59579	0.930251	-0.716121
C3orf62	0.515089	0.599472	0.529671	0.517473
CLSTN2	0.508581	0.67618	0.915819	1.01181
SH2B3	0.508311	0.366492	0.479194	0.50642
GALNT10	0.502893	0.484579	0.620929	0.731124
PTTG1IP	0.502315	0.478007	0.434206	0.481178
ANXA5	0.501819	0.35245	0.75688	0.470096
DNASE2	0.500729	0.937978	0.571826	0.853301
IGFBP7	0.496112	2.11761	0.497934	2.04442
IFI35	0.491708	0.450777	0.519607	0.50542
UBE3C	0.490652	0.515031	0.570021	0.475666
TMSB4X	0.488749	0.409964	0.607394	0.431697
MARCH2	0.484084	-0.760416	0.640556	-0.806493
RPS6KA4	0.483615	0.798883	0.566388	0.754507
MVP	0.474736	0.343512	0.476518	0.332148
TFEC	0.468151	0.46374	0.632826	0.784577
INSIG1	0.464795	0.538907	0.801148	0.909217
TMEM131L	0.464608	0.38718	0.55832	0.454692
BCL3	0.461349	0.587232	0.670855	0.816006
MAPK6	0.460401	0.65346	0.41592	0.62995
CYFIP1	0.45913	0.50717	0.476738	0.650146
CSF2RA	0.457239	0.578815	0.489557	0.510254
TBC1D8	0.454806	0.43059	0.438418	0.541712
GPX1	0.438252	0.538474	0.471545	0.400528
UNC93B1	0.431615	0.582941	0.432186	0.479949
CMPK2	0.430343	0.57268	0.495145	0.772623
EPN1	0.426445	0.423337	0.428632	0.469079
APLP2	0.425283	0.572916	0.524775	0.611908
TNIP2	0.424149	0.411361	0.565801	0.429666
LMO7	0.423463	0.661353	0.477122	0.765637
CASP1	0.413342	0.429489	0.48857	0.945457
EFHD2	0.413247	0.358743	0.432102	0.328248
ATP6V0E1	0.412813	0.439546	0.336742	0.358943
DOCK10	0.410002	0.337573	0.339847	0.353366
NDFIP1	0.409807	0.508221	0.546842	0.407424
TPCN1	0.408052	0.367673	0.51568	0.497414
S100A4	0.400168	0.416054	0.454972	0.322539
GPR160	0.397265	0.675267	0.425605	0.628829
MAN2B2	0.390759	0.355471	0.503583	0.428364
SLC39A14	0.370647	0.526606	0.470766	0.640364
PRDX1	0.363016	0.405908	0.51654	0.38794
WARS	0.352448	0.540822	0.478126	0.686637
EIF4E2	0.349785	0.427933	0.355094	0.425868
SRP14	0.334026	0.41566	0.329997	0.317877
PPCS	0.331271	0.507732	0.360721	0.485524
UAP1	-0.366639	-0.376946	-0.530843	-0.541194
RTL10	-0.410952	-0.42844	-0.717105	-0.54925
SFRP1	-0.45281	-0.873778	-0.385885	-0.875321
PPP1R26	-0.494455	-0.711232	-0.637791	-1.03093
PDLIM1	-0.495891	-0.503055	-0.465223	-0.553661
MIR9-3HG	-0.511032	-0.846941	-0.57761	-0.830793
SIPA1L1	-0.543529	-0.746227	-0.598481	-0.591298
PNCK	-0.545669	-0.552801	-0.595221	-0.688358
CHCHD3	-0.546415	-0.34611	-0.406901	-0.358996
LGR4	-0.551214	-1.34709	-0.854431	-1.61335
SCCPDH	-0.577795	-0.320875	-0.525719	-0.356959
DHRS7	-0.578225	-0.552285	-0.514535	-0.64964
MEIS2	-0.594101	-0.473283	-0.491509	-0.552491
MEST	-0.604527	-0.800046	-0.380685	-0.699318
PTPN3	-0.607789	-0.770897	-0.776201	-0.724471
SYNGR1	-0.617513	-0.598782	-0.673612	-0.76111
PTPN22	-0.62476	-0.576307	-0.68809	-0.78232
ZSCAN30	-0.625046	-0.779767	-0.681657	-0.643638
ST3GAL2	-0.627139	-0.760066	-0.644318	-0.749042
SVEP1	-0.628178	-1.23166	-0.606807	-1.21839
SRGN	-0.631426	-0.550146	-0.301375	-0.352835
ITGA4	-0.639656	0.498671	-0.852884	0.683519
PLTP	-0.639758	-0.754217	-0.511241	-0.750695
MXI1	-0.647321	-0.467009	-0.540088	-0.645583
CERKL	-0.649755	0.809646	-1.17292	0.726631
ORAI2	-0.669997	-0.380444	-0.746007	-0.645879
DNASE1	-0.689647	-0.692189	-0.633025	-0.583914
TCF4	-0.692675	-0.977078	-0.530108	-0.767361
RFTN1	-0.693079	-1.0691	-0.489425	-0.806694
NHSL2	-0.695831	-0.568342	-0.818555	-0.642629
CTSK	-0.707742	-0.89812	-0.575531	-0.934889
TRERF1	-0.709842	-0.491158	-0.784856	-0.511597
TNFRSF10A	-0.743374	-0.904802	-0.728321	-1.04592
SYTL1	-0.772424	-0.706889	-0.884466	-0.772707
SH2D2A	-0.780213	-1.11279	-0.634582	-0.799398
TMEM38B	-0.791062	-0.64447	-0.663519	-0.731764
DACH1	-0.795672	-0.685212	-0.745377	-0.4266
APBA2	-0.796862	-0.957899	-0.702713	-0.993231
P2RY1	-0.801888	-0.834535	-1.14583	-0.953398
DNAJC5B	-0.807794	-0.619832	-0.657727	-0.541926
SOX13	-0.824323	-1.61669	-1.04256	-1.46427
RALGPS2	-0.826035	-0.966133	-0.785118	-1.08804
APOC1	-0.829123	-1.10762	-0.788796	-1.1503
IRAK1BP1	-0.833193	-0.436012	-0.872679	-0.600407
MTSS1L	-0.843005	-1.16446	-0.925761	-1.28326
STAR	-0.845003	-1.07643	-0.846978	-1.24881
PCDH7	-0.860977	-2.44951	-0.822	-2.2783
KBTBD11	-0.866521	-0.401422	-0.930218	-0.543613
ANGPTL6	-0.874959	-1.27657	-0.996769	-1.44954
EMID1	-0.880325	-1.52338	-0.733975	-1.41574
NEGR1	-0.909792	-1.81377	-0.839211	-1.78791
SLC38A1	-0.957968	-0.487517	-0.923091	-0.34359
ITM2A	-0.972267	-1.79752	-1.0702	-1.67768
PRDM8	-1.0007	-0.707523	-0.805664	-0.491854
SLC51A	-1.01303	-0.938991	-1.08646	-0.833065
FNBP1L	-1.01917	-0.502373	-1.02753	-0.507552
SMIM10L2A	-1.0327	-1.28428	-1.33132	-1.40103
PADI2	-1.03803	-1.44077	-1.05111	-1.28769
KCNK5	-1.04576	-0.805348	-0.929692	-1.05003
IGF1R	-1.04876	-1.14444	-0.924914	-0.775048
MCF2	-1.05298	-4.31812	-1.15479	-3.76481
IL2RG	-1.0555	-1.36123	-1.10739	-1.26038
NUDT16P1	-1.08395	-1.89143	-1.92645	-4.13013
TESC	-1.09003	-0.722072	-1.11697	-1.04362
GPRASP2	-1.10516	-1.01606	-0.994219	-1.15999
SIX3	-1.10699	-1.15983	-1.14792	-1.28589
EPHA7	-1.12708	1.5667	-0.91228	1.73523
CKAP4	-1.13956	-3.22028	-0.988825	-2.91948
NLRC3	-1.16271	-0.900851	-1.10098	-0.73666
ALX1	-1.18758	-0.903418	-1.46857	-1.20816
KLHL13	-1.21489	-1.05139	-1.23173	-1.01205
CEACAM6	-1.22989	-2.18471	-1.05938	-2.10736
MRAP2	-1.23713	-0.876573	-1.15267	-1.05707
NEBL	-1.26021	-1.7103	-0.999749	-1.94024
MYO1B	-1.28203	-0.923742	-1.16104	-1.06667
CTGF	-1.31421	-1.94774	-1.56613	-1.27904
PTGDS	-1.54424	-1.45073	-1.41694	-1.58053
CA8	-1.59106	-1.51744	-1.44543	-1.37266
DSG2	-1.59539	-1.12062	-1.58473	-1.17816
MSRB3	-1.70832	-2.33151	-1.52294	-2.18971
BRSK2	-1.71045	-2.63654	-1.85648	-2.00778
SERPINE1	-1.75762	-1.6238	-1.73725	-1.90056
LINC01088	-1.8277	-1.06106	-1.78434	-1.22202
PLXNA4	-1.95591	-1.97408	-1.47373	-1.66803
SLC4A4	-1.97821	-1.83225	-1.66392	-1.97245
AL359853.1	-2.01207	-1.74727	-2.15451	-1.84861
ADGRG3	-2.02772	-2.02977	-2.48047	-2.44937
PGR	-2.03654	-1.9381	-1.60748	-1.54087
FAM163A	-2.08436	-1.7532	-2.10042	-1.76789
KCNQ5	-2.45994	-0.594073	-2.3052	-0.483324
IGSF10	-2.66324	-2.96953	-2.08533	-2.80261
HUNK	-3.27638	-3.07874	-2.95307	-2.07402

## Sheet: PANTHER GO Cluster 7
GO Analysis:	Cluster 7
Date of Analysis:	Genes that appear to be equally regulated by shNR4A2 and shNR4A3 in both the basal and stimulated state
Analysis Type:	PANTHER Overrepresentation Test (Released 20200728)
Annotation Version and Release Date:	GO Ontology database DOI: 10.5281/zenodo.4033054 Released 2020-09-10
Analyzed List:	Client Text Box Input (Homo sapiens)
Reference List:	THP-1 RNAseq Background List.txt (Homo sapiens)	There are duplicate IDs in the file. The unique set of IDs will be used.
Test Type:	FISHER
Correction:	FDR
GO biological process complete	THP-1 RNAseq Background List.txt - REFLIST (20386)	Client Text Box Input (273)	Client Text Box Input (expected)	Client Text Box Input (over/under)	Client Text Box Input (fold Enrichment)	Client Text Box Input (raw P-value)	Client Text Box Input (FDR)
negative regulation of chemokine-mediated signaling pathway (GO:0070100)	7	3	0.09	+	32	0.000256	0.0241
regulation of chemokine-mediated signaling pathway (GO:0070099)	10	3	0.13	+	22.4	0.000592	0.0461
amyloid-beta clearance (GO:0097242)	22	4	0.29	+	13.58	0.000355	0.0322
negative chemotaxis (GO:0050919)	46	5	0.62	+	8.12	0.000555	0.0448
endothelial cell migration (GO:0043542)	69	7	0.92	+	7.58	6.54e-05	0.00889
maintenance of protein location in cell (GO:0032507)	67	6	0.9	+	6.69	0.000409	0.0357
I-kappaB kinase/NF-kappaB signaling (GO:0007249)	72	6	0.96	+	6.22	0.000584	0.0462
maintenance of location in cell (GO:0051651)	96	8	1.29	+	6.22	7.23e-05	0.00958
sterol transport (GO:0015918)	72	6	0.96	+	6.22	0.000584	0.046
regulation of NIK/NF-kappaB signaling (GO:1901222)	110	9	1.47	+	6.11	2.93e-05	0.00471
epithelial cell migration (GO:0010631)	87	7	1.17	+	6.01	0.00025	0.0237
toll-like receptor signaling pathway (GO:0002224)	100	8	1.34	+	5.97	9.44e-05	0.0115
positive regulation of axonogenesis (GO:0050772)	89	7	1.19	+	5.87	0.000285	0.0265
epithelium migration (GO:0090132)	90	7	1.21	+	5.81	0.000304	0.0279
tissue migration (GO:0090130)	97	7	1.3	+	5.39	0.000465	0.0391
platelet degranulation (GO:0002576)	129	9	1.73	+	5.21	9.35e-05	0.0115
regulation of myeloid leukocyte differentiation (GO:0002761)	123	8	1.65	+	4.86	0.000358	0.0323
negative regulation of lymphocyte activation (GO:0051250)	154	10	2.06	+	4.85	6.78e-05	0.00913
pattern recognition receptor signaling pathway (GO:0002221)	126	8	1.69	+	4.74	0.000416	0.0362
negative regulation of cell activation (GO:0050866)	205	13	2.75	+	4.74	7.11e-06	0.00157
regulation of cell shape (GO:0008360)	160	10	2.14	+	4.67	9.15e-05	0.0114
ameboidal-type cell migration (GO:0001667)	177	11	2.37	+	4.64	4.3e-05	0.00651
negative regulation of leukocyte activation (GO:0002695)	184	11	2.46	+	4.46	5.99e-05	0.00829
maintenance of location (GO:0051235)	168	10	2.25	+	4.44	0.000134	0.0146
regulation of chemotaxis (GO:0050920)	223	13	2.99	+	4.35	1.66e-05	0.00297
neutrophil activation involved in immune response (GO:0002283)	484	28	6.48	+	4.32	2.41e-10	2.25e-07
regulation of axonogenesis (GO:0050770)	191	11	2.56	+	4.3	8.23e-05	0.0104
neutrophil activation (GO:0042119)	493	28	6.6	+	4.24	3.57e-10	2.84e-07
granulocyte activation (GO:0036230)	497	28	6.66	+	4.21	4.25e-10	3.07e-07
neutrophil degranulation (GO:0043312)	480	27	6.43	+	4.2	9.18e-10	5.61e-07
myeloid cell activation involved in immune response (GO:0002275)	519	29	6.95	+	4.17	2.43e-10	2.15e-07
leukocyte degranulation (GO:0043299)	504	28	6.75	+	4.15	5.73e-10	3.96e-07
neutrophil mediated immunity (GO:0002446)	491	27	6.58	+	4.11	1.46e-09	7.75e-07
myeloid leukocyte mediated immunity (GO:0002444)	514	28	6.88	+	4.07	8.7e-10	5.53e-07
positive regulation of ERK1 and ERK2 cascade (GO:0070374)	206	11	2.76	+	3.99	0.000155	0.0161
leukocyte activation involved in immune response (GO:0002366)	623	33	8.34	+	3.96	4.86e-11	5.94e-08
cell activation involved in immune response (GO:0002263)	627	33	8.4	+	3.93	5.7e-11	6.04e-08
regulated exocytosis (GO:0045055)	692	36	9.27	+	3.88	9.61e-12	2.18e-08
myeloid leukocyte activation (GO:0002274)	585	30	7.83	+	3.83	8.16e-10	5.4e-07
positive regulation of supramolecular fiber organization (GO:1902905)	200	10	2.68	+	3.73	0.000504	0.0411
negative regulation of cell adhesion (GO:0007162)	281	14	3.76	+	3.72	4.13e-05	0.00632
regulation of leukocyte cell-cell adhesion (GO:1903037)	322	16	4.31	+	3.71	1.21e-05	0.00237
exocytosis (GO:0006887)	788	39	10.55	+	3.7	5.11e-12	1.62e-08
regulation of cell-cell adhesion (GO:0022407)	432	21	5.79	+	3.63	7.26e-07	0.000218
positive regulation of leukocyte cell-cell adhesion (GO:1903039)	236	11	3.16	+	3.48	0.00047	0.0394
positive regulation of cell-cell adhesion (GO:0022409)	280	13	3.75	+	3.47	0.000152	0.0159
axon guidance (GO:0007411)	281	13	3.76	+	3.45	0.000157	0.0162
neuron projection guidance (GO:0097485)	282	13	3.78	+	3.44	0.000163	0.0166
regulation of leukocyte differentiation (GO:1902105)	289	13	3.87	+	3.36	0.000204	0.0201
leukocyte activation (GO:0045321)	932	41	12.48	+	3.29	4.65e-11	6.16e-08
axonogenesis (GO:0007409)	394	17	5.28	+	3.22	3.64e-05	0.00574
regulation of cell adhesion (GO:0030155)	720	31	9.64	+	3.22	2.15e-08	9.51e-06
secretion by cell (GO:0032940)	977	42	13.08	+	3.21	5.22e-11	5.93e-08
export from cell (GO:0140352)	1025	44	13.73	+	3.21	1.77e-11	3.13e-08
leukocyte mediated immunity (GO:0002443)	750	32	10.04	+	3.19	1.54e-08	7.18e-06
leukocyte differentiation (GO:0002521)	354	15	4.74	+	3.16	0.000127	0.0143
regulation of T cell activation (GO:0050863)	335	14	4.49	+	3.12	0.000243	0.0231
secretion (GO:0046903)	1094	45	14.65	+	3.07	3.93e-11	5.68e-08
lymphocyte activation (GO:0046649)	393	16	5.26	+	3.04	0.000118	0.0136
cell activation (GO:0001775)	1079	43	14.45	+	2.98	2.94e-10	2.46e-07
cellular response to lipid (GO:0071396)	505	20	6.76	+	2.96	2.45e-05	0.00419
axon development (GO:0061564)	430	17	5.76	+	2.95	0.000102	0.0121
positive regulation of cell adhesion (GO:0045785)	432	17	5.79	+	2.94	0.000108	0.0125
cell morphogenesis involved in neuron differentiation (GO:0048667)	460	18	6.16	+	2.92	7.26e-05	0.00954
immune effector process (GO:0002252)	1085	42	14.53	+	2.89	1.13e-09	6.66e-07
cytokine-mediated signaling pathway (GO:0019221)	698	27	9.35	+	2.89	1.37e-06	0.00037
negative regulation of protein phosphorylation (GO:0001933)	414	16	5.54	+	2.89	0.000209	0.0204
transmembrane receptor protein tyrosine kinase signaling pathway (GO:0007169)	527	20	7.06	+	2.83	4.36e-05	0.00654
regulation of cell morphogenesis (GO:0022604)	506	19	6.78	+	2.8	7.76e-05	0.01
neuron projection morphogenesis (GO:0048812)	508	19	6.8	+	2.79	8.15e-05	0.0104
regulation of vesicle-mediated transport (GO:0060627)	535	20	7.16	+	2.79	5.33e-05	0.0077
plasma membrane bounded cell projection morphogenesis (GO:0120039)	512	19	6.86	+	2.77	9e-05	0.0113
positive regulation of cytokine production (GO:0001819)	459	17	6.15	+	2.77	0.000216	0.0208
positive regulation of response to external stimulus (GO:0032103)	515	19	6.9	+	2.75	9.69e-05	0.0118
cell projection morphogenesis (GO:0048858)	516	19	6.91	+	2.75	9.93e-05	0.012
inflammatory response (GO:0006954)	518	19	6.94	+	2.74	0.000104	0.0123
skeletal system development (GO:0001501)	493	18	6.6	+	2.73	0.000167	0.0168
regulation of cell activation (GO:0050865)	658	24	8.81	+	2.72	1.39e-05	0.00258
cellular response to cytokine stimulus (GO:0071345)	1036	37	13.87	+	2.67	9.16e-08	3.64e-05
cell part morphogenesis (GO:0032990)	538	19	7.2	+	2.64	0.000167	0.0169
regulation of peptidase activity (GO:0052547)	454	16	6.08	+	2.63	0.000555	0.0446
negative regulation of phosphorylation (GO:0042326)	455	16	6.09	+	2.63	0.000568	0.0452
regulation of cytokine production (GO:0001817)	740	26	9.91	+	2.62	1.14e-05	0.00229
cell morphogenesis involved in differentiation (GO:0000904)	571	20	7.65	+	2.62	0.000125	0.0142
immune response (GO:0006955)	1910	66	25.58	+	2.58	9.75e-13	5.16e-09
regulation of lymphocyte activation (GO:0051249)	527	18	7.06	+	2.55	0.000364	0.0325
regulation of leukocyte activation (GO:0002694)	616	21	8.25	+	2.55	0.000122	0.014
enzyme linked receptor protein signaling pathway (GO:0007167)	734	25	9.83	+	2.54	2.78e-05	0.00464
negative regulation of immune system process (GO:0002683)	624	21	8.36	+	2.51	0.000145	0.0154
cellular response to hormone stimulus (GO:0032870)	537	18	7.19	+	2.5	0.000452	0.0382
negative regulation of multicellular organismal process (GO:0051241)	1238	41	16.58	+	2.47	1.48e-07	5.6e-05
negative regulation of catalytic activity (GO:0043086)	817	27	10.94	+	2.47	3.24e-05	0.00515
tube morphogenesis (GO:0035239)	666	22	8.92	+	2.47	0.00013	0.0144
response to cytokine (GO:0034097)	1126	37	15.08	+	2.45	7.85e-07	0.000227
cell adhesion (GO:0007155)	948	31	12.7	+	2.44	7.99e-06	0.00172
biological adhesion (GO:0022610)	954	31	12.78	+	2.43	8.68e-06	0.00179
cellular component morphogenesis (GO:0032989)	626	20	8.38	+	2.39	0.00056	0.0448
positive regulation of multicellular organismal process (GO:0051240)	1794	57	24.02	+	2.37	1.3e-09	7.39e-07
positive regulation of cell differentiation (GO:0045597)	1012	32	13.55	+	2.36	9.34e-06	0.0019
cell morphogenesis (GO:0000902)	729	23	9.76	+	2.36	0.000213	0.0207
response to lipid (GO:0033993)	857	27	11.48	+	2.35	5.46e-05	0.00768
regulation of cell migration (GO:0030334)	889	28	11.91	+	2.35	3.9e-05	0.00602
hematopoietic or lymphoid organ development (GO:0048534)	638	20	8.54	+	2.34	0.00064	0.0484
neuron projection development (GO:0031175)	702	22	9.4	+	2.34	0.000321	0.0293
regulation of response to external stimulus (GO:0032101)	1211	37	16.22	+	2.28	4.17e-06	0.00103
defense response (GO:0006952)	1414	43	18.94	+	2.27	6.09e-07	0.00019
positive regulation of immune system process (GO:0002684)	1089	33	14.58	+	2.26	1.82e-05	0.00318
response to hormone (GO:0009725)	827	25	11.07	+	2.26	0.000183	0.0182
regulation of MAPK cascade (GO:0043408)	732	22	9.8	+	2.24	0.000498	0.0408
cell surface receptor signaling pathway (GO:0007166)	2500	75	33.48	+	2.24	1.72e-11	3.42e-08
regulation of multicellular organismal development (GO:2000026)	2102	63	28.15	+	2.24	1.53e-09	7.87e-07
regulation of multicellular organismal process (GO:0051239)	3242	97	43.42	+	2.23	3.96e-15	6.3e-11
regulation of immune response (GO:0050776)	1137	34	15.23	+	2.23	1.59e-05	0.0029
regulation of cell motility (GO:2000145)	950	28	12.72	+	2.2	0.000131	0.0143
negative regulation of protein metabolic process (GO:0051248)	1122	33	15.03	+	2.2	2.84e-05	0.00465
regulation of locomotion (GO:0040012)	992	29	13.28	+	2.18	0.000106	0.0123
negative regulation of cellular protein metabolic process (GO:0032269)	1063	31	14.24	+	2.18	5.95e-05	0.0083
immune system process (GO:0002376)	2818	82	37.74	+	2.17	7.08e-12	1.88e-08
regulation of immune system process (GO:0002682)	1720	50	23.03	+	2.17	2.86e-07	0.000101
regulation of cellular component movement (GO:0051270)	1040	30	13.93	+	2.15	0.000145	0.0153
regulation of anatomical structure morphogenesis (GO:0022603)	1111	32	14.88	+	2.15	7.51e-05	0.00979
cellular response to organic substance (GO:0071310)	2362	68	31.63	+	2.15	1.81e-09	8.99e-07
vesicle-mediated transport (GO:0016192)	1951	56	26.13	+	2.14	7.6e-08	3.1e-05
regulation of protein phosphorylation (GO:0001932)	1465	42	19.62	+	2.14	5.17e-06	0.00126
regulation of neurogenesis (GO:0050767)	845	24	11.32	+	2.12	0.000659	0.0492
locomotion (GO:0040011)	1340	38	17.94	+	2.12	2.19e-05	0.00379
positive regulation of developmental process (GO:0051094)	1413	40	18.92	+	2.11	1.15e-05	0.00228
regulation of nervous system development (GO:0051960)	957	27	12.82	+	2.11	0.000445	0.0379
negative regulation of molecular function (GO:0044092)	1172	33	15.69	+	2.1	7.06e-05	0.00943
regulation of developmental process (GO:0050793)	2666	75	35.7	+	2.1	3.94e-10	2.98e-07
localization of cell (GO:0051674)	1102	31	14.76	+	2.1	0.00013	0.0145
cell motility (GO:0048870)	1102	31	14.76	+	2.1	0.00013	0.0144
cell migration (GO:0016477)	971	27	13	+	2.08	0.000489	0.0405
regulation of cell differentiation (GO:0045595)	1880	52	25.18	+	2.07	8.88e-07	0.000252
positive regulation of protein phosphorylation (GO:0001934)	1015	28	13.59	+	2.06	0.000388	0.0343
negative regulation of developmental process (GO:0051093)	981	27	13.14	+	2.06	0.000532	0.0432
defense response to other organism (GO:0098542)	1018	28	13.63	+	2.05	0.0004	0.0351
movement of cell or subcellular component (GO:0006928)	1593	43	21.33	+	2.02	1.33e-05	0.00251
regulation of hydrolase activity (GO:0051336)	1301	35	17.42	+	2.01	9.94e-05	0.0119
intracellular signal transduction (GO:0035556)	1691	45	22.65	+	1.99	1.3e-05	0.00249
positive regulation of phosphorylation (GO:0042327)	1092	29	14.62	+	1.98	0.000614	0.0474
regulation of phosphorylation (GO:0042325)	1638	43	21.94	+	1.96	2.79e-05	0.00462
cell development (GO:0048468)	1664	43	22.28	+	1.93	5.15e-05	0.00751
response to endogenous stimulus (GO:0009719)	1435	37	19.22	+	1.93	0.00019	0.0187
regulation of cell population proliferation (GO:0042127)	1674	43	22.42	+	1.92	5.39e-05	0.00772
neurogenesis (GO:0022008)	1699	43	22.75	+	1.89	6.36e-05	0.00871
response to organic substance (GO:0010033)	3023	76	40.48	+	1.88	4.61e-08	1.98e-05
regulation of catalytic activity (GO:0050790)	2391	60	32.02	+	1.87	1.83e-06	0.000478
positive regulation of catalytic activity (GO:0043085)	1477	37	19.78	+	1.87	0.000257	0.024
regulation of phosphate metabolic process (GO:0019220)	1837	46	24.6	+	1.87	4.54e-05	0.00675
regulation of phosphorus metabolic process (GO:0051174)	1838	46	24.61	+	1.87	4.57e-05	0.00673
cellular response to chemical stimulus (GO:0070887)	2930	73	39.24	+	1.86	1.37e-07	5.31e-05
regulation of protein modification process (GO:0031399)	1887	47	25.27	+	1.86	3.78e-05	0.00588
response to biotic stimulus (GO:0009607)	1448	36	19.39	+	1.86	0.000361	0.0325
response to other organism (GO:0051707)	1414	35	18.94	+	1.85	0.000486	0.0404
response to external biotic stimulus (GO:0043207)	1416	35	18.96	+	1.85	0.000494	0.0407
regulation of transport (GO:0051049)	1812	44	24.27	+	1.81	0.000158	0.0162
signal transduction (GO:0007165)	5128	124	68.67	+	1.81	6.18e-13	4.91e-09
response to external stimulus (GO:0009605)	2533	61	33.92	+	1.8	5.41e-06	0.0013
positive regulation of response to stimulus (GO:0048584)	2411	58	32.29	+	1.8	1.21e-05	0.00235
regulation of cellular protein metabolic process (GO:0032268)	2685	64	35.96	+	1.78	5.54e-06	0.00131
generation of neurons (GO:0048699)	1595	38	21.36	+	1.78	0.00062	0.0476
establishment of localization in cell (GO:0051649)	2367	56	31.7	+	1.77	2.59e-05	0.00438
anatomical structure morphogenesis (GO:0009653)	2201	52	29.47	+	1.76	5.41e-05	0.00768
regulation of molecular function (GO:0065009)	3069	72	41.1	+	1.75	1.55e-06	0.00041
regulation of localization (GO:0032879)	2779	65	37.22	+	1.75	7.67e-06	0.00167
cellular localization (GO:0051641)	2993	70	40.08	+	1.75	2.8e-06	0.000706
signaling (GO:0023052)	5484	128	73.44	+	1.74	3.12e-12	1.24e-08
regulation of protein metabolic process (GO:0051246)	2829	66	37.88	+	1.74	6.1e-06	0.00143
regulation of cell death (GO:0010941)	1718	40	23.01	+	1.74	0.00065	0.049
negative regulation of response to stimulus (GO:0048585)	1850	43	24.77	+	1.74	0.000434	0.0371
regulation of intracellular signal transduction (GO:1902531)	1830	42	24.51	+	1.71	0.000626	0.0479
positive regulation of molecular function (GO:0044093)	1833	42	24.55	+	1.71	0.000638	0.0485
cell communication (GO:0007154)	5576	127	74.67	+	1.7	2.03e-11	3.22e-08
cell differentiation (GO:0030154)	3777	85	50.58	+	1.68	6.52e-07	0.000199
cellular developmental process (GO:0048869)	3834	86	51.34	+	1.68	7.39e-07	0.000218
regulation of response to stimulus (GO:0048583)	4374	98	58.57	+	1.67	6.98e-08	2.92e-05
regulation of biological quality (GO:0065008)	4092	91	54.8	+	1.66	4.18e-07	0.000138
regulation of signaling (GO:0023051)	3605	79	48.28	+	1.64	6.76e-06	0.00153
negative regulation of nitrogen compound metabolic process (GO:0051172)	2487	54	33.3	+	1.62	0.000383	0.0341
localization (GO:0051179)	5825	126	78.01	+	1.62	1.32e-09	7.21e-07
establishment of localization (GO:0051234)	4673	101	62.58	+	1.61	2.16e-07	8e-05
regulation of cell communication (GO:0010646)	3566	77	47.75	+	1.61	1.36e-05	0.00254
transport (GO:0006810)	4541	98	60.81	+	1.61	3.72e-07	0.000128
negative regulation of macromolecule metabolic process (GO:0010605)	2939	63	39.36	+	1.6	0.000178	0.0178
system development (GO:0048731)	4512	96	60.42	+	1.59	1.1e-06	0.000307
regulation of signal transduction (GO:0009966)	3164	67	42.37	+	1.58	0.000142	0.0153
multicellular organism development (GO:0007275)	5091	106	68.18	+	1.55	5.16e-07	0.000164
negative regulation of cellular process (GO:0048523)	4963	103	66.46	+	1.55	1.19e-06	0.000326
negative regulation of metabolic process (GO:0009892)	3193	66	42.76	+	1.54	0.000297	0.0275
response to chemical (GO:0042221)	4396	90	58.87	+	1.53	1.59e-05	0.00286
cellular response to stimulus (GO:0051716)	6763	138	90.57	+	1.52	4.35e-09	2.1e-06
anatomical structure development (GO:0048856)	5472	110	73.28	+	1.5	1.84e-06	0.000473
response to stimulus (GO:0050896)	8478	167	113.53	+	1.47	1.22e-10	1.21e-07
negative regulation of biological process (GO:0048519)	5624	110	75.31	+	1.46	8.46e-06	0.00179
developmental process (GO:0032502)	5923	115	79.32	+	1.45	6.2e-06	0.00143
positive regulation of metabolic process (GO:0009893)	3926	76	52.58	+	1.45	0.000656	0.0492
positive regulation of biological process (GO:0048518)	6315	119	84.57	+	1.41	1.69e-05	0.00299
positive regulation of cellular process (GO:0048522)	5718	107	76.57	+	1.4	8.04e-05	0.0103
multicellular organismal process (GO:0032501)	7121	132	95.36	+	1.38	6.97e-06	0.00156
regulation of biological process (GO:0050789)	11866	204	158.9	+	1.28	1.98e-08	8.98e-06
regulation of cellular process (GO:0050794)	11308	193	151.43	+	1.27	4.06e-07	0.000137
biological regulation (GO:0065007)	12538	208	167.9	+	1.24	4.36e-07	0.000142
cellular process (GO:0009987)	15520	242	207.84	+	1.16	2.81e-07	0.000102
biological_process (GO:0008150)	17833	257	238.81	+	1.08	0.000417	0.036
heterocycle metabolic process (GO:0046483)	2905	20	38.9	-	0.51	0.00061	0.0473
cellular nitrogen compound metabolic process (GO:0034641)	3369	23	45.12	-	0.51	0.000143	0.0153
nucleobase-containing compound metabolic process (GO:0006139)	2712	18	36.32	-	0.5	0.000587	0.046
Unclassified (UNCLASSIFIED)	2553	16	34.19	-	0.47	0.000417	0.0358
nucleic acid metabolic process (GO:0090304)	2212	10	29.62	-	0.34	2.92e-05	0.00473
RNA metabolic process (GO:0016070)	1602	6	21.45	-	0.28	0.000139	0.0151
RNA processing (GO:0006396)	918	0	12.29	-	< 0.01	8.67e-06	0.00181
mRNA metabolic process (GO:0016071)	690	0	9.24	-	< 0.01	0.000224	0.0214
